# Supplementary material for: Design of a novel multi-epitope vaccine against Marburg virus using immunoinformatics studies
Source: BMC Biotechnol. 2024 Jul 5;24:45. doi: 10.1186/s12896-024-00873-2 (PMC11227231; doi:10.1186/s12896-024-00873-2)
Supplement: Supplementary file 1 — Supplementary Material 1 [file 12896_2024_873_MOESM1_ESM.xlsx]

## Sheet: Sheet1
allele	seq_num	start	end	length	peptide	core	icore	score	rank	antigencity
HLA-B*07:02	5	10	20	11	QTVPRPSQKSL	QPRPSQKSL	QTVPRPSQKSL	0.950093	0.03	0.62
HLA-A*11:01	3	16	26	11	GVPPPQPAIFK	GVPPPQIFK	GVPPPQPAIFK	0.800086	0.08
HLA-A*11:01	3	44	54	11	ATTDAADKMSK	ATTDAAMSK	ATTDAADKMSK	0.774343	0.09
HLA-B*15:01	4	20	30	11	ILAQVLSKIAY	ILAQSKIAY	ILAQVLSKIAY	0.598636	0.21
HLA-A*03:01	3	16	26	11	GVPPPQPAIFK	GVPPPAIFK	GVPPPQPAIFK	0.592955	0.25
HLA-A*03:01	2	32	42	11	RQLHEITPVLK	RQLHTPVLK	RQLHEITPVLK	0.551949	0.29	0.7
HLA-A*11:01	5	21	31	11	RAVPPNPTIDK	RAVPPNPTK	RAVPPNPTIDK	0.533502	0.26
HLA-B*07:02	5	12	22	11	VPRPSQKSLRA	VPRPSQKSA	VPRPSQKSLRA	0.460643	0.28
HLA-A*03:01	5	21	31	11	RAVPPNPTIDK	RAVPPNPTK	RAVPPNPTIDK	0.45638	0.4
HLA-A*03:01	1	44	54	11	GLQCSPCLMSK	GLSPCLMSK	GLQCSPCLMSK	0.422848	0.44
HLA-B*07:02	5	11	21	11	TVPRPSQKSLR	TPRPSQKSL	TVPRPSQKSL	0.41116	0.33
HLA-A*03:01	3	44	54	11	ATTDAADKMSK	ATTDAAMSK	ATTDAADKMSK	0.382201	0.52
HLA-A*03:01	2	42	52	11	KMGRTLEAISK	KMGRTLISK	KMGRTLEAISK	0.36939	0.53
HLA-A*11:01	2	32	42	11	RQLHEITPVLK	RQLHTPVLK	RQLHEITPVLK	0.317609	0.57
HLA-B*07:02	4	11	21	11	LPGNNTPFHIL	LPNTPFHIL	LPGNNTPFHIL	0.297563	0.47
HLA-A*11:01	2	50	60	11	ISKGMSEMLAK	ISMSEMLAK	ISKGMSEMLAK	0.291102	0.61
HLA-A*03:01	4	24	34	11	VLSKIAYKSGK	VLSKIASGK	VLSKIAYKSGK	0.251007	0.78
HLA-A*02:01	5	19	29	11	SLRAVPPNPTI	SLVPPNPTI	SLRAVPPNPTI	0.233728	0.69
HLA-A*03:01	4	21	31	11	LAQVLSKIAYK	LVLSKIAYK	LAQVLSKIAYK	0.219287	0.88
HLA-B*15:01	3	1	11	11	TTAPAAAFDAY	TTAPAAAAY	TTAPAAAFDAY	0.197593	0.96
HLA-A*02:01	2	17	27	11	QSTLSEVTTRV	QLSEVTTRV	QSTLSEVTTRV	0.178071	0.89
HLA-A*03:01	3	55	65	11	VLELSEETFSK	VLSEETFSK	VLELSEETFSK	0.172841	1.1
HLA-A*11:01	1	22	32	11	DQVFGANPLEK	QVFGAPLEK	QVFGANPLEK	0.170995	0.99
HLA-B*08:01	2	48	58	11	EAISKGMSEML	EAISKGMSL	EAISKGMSEML	0.169692	0.7
HLA-A*11:01	5	8	18	11	NFQTVPRPSQK	NTVPRPSQK	NFQTVPRPSQK	0.149273	1.1
HLA-A*11:01	5	38	48	11	SSEQGETRALK	SSGETRALK	SSEQGETRALK	0.14815	1.1
HLA-B*15:01	4	28	38	11	IAYKSGKSGAF	IAYKSGKSF	IAYKSGKSGAF	0.147917	1.2
HLA-B*15:01	2	51	61	11	SKGMSEMLAKY	SMSEMLAKY	SKGMSEMLAKY	0.14258	1.3
HLA-A*03:01	2	50	60	11	ISKGMSEMLAK	ISMSEMLAK	ISKGMSEMLAK	0.142031	1.2
HLA-A*11:01	4	21	31	11	LAQVLSKIAYK	LVLSKIAYK	LAQVLSKIAYK	0.13792	1.2
HLA-B*07:02	1	48	58	11	SPCLMSKATST	SPMSKATST	SPCLMSKATST	0.137528	0.9
HLA-B*08:01	5	10	20	11	QTVPRPSQKSL	QPRPSQKSL	QTVPRPSQKSL	0.132685	0.89
HLA-A*11:01	3	55	65	11	VLELSEETFSK	VLSEETFSK	VLELSEETFSK	0.129213	1.2
HLA-B*07:02	3	15	25	11	HGVPPPQPAIF	HPPPQPAIF	HGVPPPQPAIF	0.125261	0.96
HLA-A*02:01	1	9	19	11	QVSEGLMTGKV	QVSEGLMTV	QVSEGLMTGKV	0.123632	1.2
HLA-A*03:01	1	22	32	11	DQVFGANPLEK	QVFGAPLEK	QVFGANPLEK	0.121396	1.4
HLA-A*11:01	1	23	33	11	QVFGANPLEKL	QVFGAPLEK	QVFGANPLEK	0.120077	1.3
HLA-B*07:02	5	14	24	11	RPSQKSLRAVP	RPKSLRAVP	RPSQKSLRAVP	0.118718	1
HLA-A*11:01	3	32	42	11	QQACSKGTMVK	QQAKGTMVK	QQACSKGTMVK	0.112454	1.3
HLA-A*11:01	2	1	11	11	TLADLLIPINR	TLADIPINR	TLADLLIPINR	0.099094	1.4
HLA-A*02:01	2	55	65	11	SEMLAKYDHLV	SLAKYDHLV	SEMLAKYDHLV	0.099013	1.4
HLA-A*03:01	5	8	18	11	NFQTVPRPSQK	NTVPRPSQK	NFQTVPRPSQK	0.092449	1.6
HLA-A*11:01	1	44	54	11	GLQCSPCLMSK	GLQPCLMSK	GLQCSPCLMSK	0.090059	1.5
HLA-A*03:01	3	32	42	11	QQACSKGTMVK	QQAKGTMVK	QQACSKGTMVK	0.088787	1.6
HLA-A*03:01	2	1	11	11	TLADLLIPINR	TLADIPINR	TLADLLIPINR	0.086563	1.7
HLA-A*11:01	1	8	18	11	QQVSEGLMTGK	QQVSEGLMK	QQVSEGLMTGK	0.085998	1.6
HLA-A*11:01	1	25	35	11	FGANPLEKLYK	FGANPLLYK	FGANPLEKLYK	0.084088	1.6
HLA-A*03:01	1	23	33	11	QVFGANPLEKL	QVFGAPLEK	QVFGANPLEK	0.083081	1.7
HLA-A*02:01	1	14	24	11	LMTGKVPIDQV	LMTGKVPQV	LMTGKVPIDQV	0.071958	1.7
HLA-A*11:01	2	16	26	11	IQSTLSEVTTR	ITLSEVTTR	IQSTLSEVTTR	0.065866	1.8
HLA-B*15:01	4	8	18	11	FTHLPGNNTPF	FTHLPGTPF	FTHLPGNNTPF	0.065243	2.1
HLA-A*03:01	4	22	32	11	AQVLSKIAYKS	AVLSKIAYK	AQVLSKIAYK	0.063816	2
HLA-A*02:01	2	33	43	11	QLHEITPVLKM	QLHEPVLKM	QLHEITPVLKM	0.062764	1.8
HLA-A*02:01	4	18	28	11	FHILAQVLSKI	FLAQVLSKI	FHILAQVLSKI	0.061234	1.9
HLA-A*03:01	5	38	48	11	SSEQGETRALK	SSGETRALK	SSEQGETRALK	0.059745	2
HLA-B*07:02	5	13	23	11	PRPSQKSLRAV	RPSQKSLAV	RPSQKSLRAV	0.056763	1.6
HLA-A*02:01	4	10	20	11	HLPGNNTPFHI	HLPGTPFHI	HLPGNNTPFHI	0.056751	2
HLA-B*08:01	3	48	58	11	AADKMSKVLEL	AAMSKVLEL	AADKMSKVLEL	0.055174	1.9
HLA-A*02:01	2	3	13	11	ADLLIPINRQI	ALIPINRQI	ADLLIPINRQI	0.05485	2
HLA-B*15:01	1	15	25	11	MTGKVPIDQVF	MTVPIDQVF	MTGKVPIDQVF	0.051945	2.4
HLA-A*11:01	5	11	21	11	TVPRPSQKSLR	TVPRPSSLR	TVPRPSQKSLR	0.04911	2.1
HLA-A*02:01	1	23	33	11	QVFGANPLEKL	QVFGPLEKL	QVFGANPLEKL	0.046345	2.2
HLA-A*03:01	1	25	35	11	FGANPLEKLYK	FGANPLLYK	FGANPLEKLYK	0.041723	2.4
HLA-A*03:01	1	8	18	11	QQVSEGLMTGK	QVSEGLMTK	QVSEGLMTGK	0.038894	2.5
HLA-A*11:01	5	35	45	11	CVYSSEQGETR	CVYSSGETR	CVYSSEQGETR	0.037672	2.4
HLA-A*03:01	1	30	40	11	LEKLYKRRKPK	LLYKRRKPK	LEKLYKRRKPK	0.03496	2.6
HLA-B*15:01	2	33	43	11	QLHEITPVLKM	QLHEPVLKM	QLHEITPVLKM	0.0323	3.1
HLA-A*11:01	2	42	52	11	KMGRTLEAISK	KMTLEAISK	KMGRTLEAISK	0.031856	2.6
HLA-A*02:01	4	45	55	11	ILSEGENAQAA	ILSEGAQAA	ILSEGENAQAA	0.031773	2.8
HLA-B*15:01	1	24	34	11	VFGANPLEKLY	VANPLEKLY	VFGANPLEKLY	0.028003	3.3
HLA-A*11:01	3	1	11	11	TTAPAAAFDAY	TTAPAAAFY	TTAPAAAFDAY	0.027672	2.8
HLA-B*07:02	2	38	48	11	TPVLKMGRTLE	TPVLKGRTL	TPVLKMGRTL	0.027603	2.3
HLA-B*08:01	3	15	25	11	HGVPPPQPAIF	HPPPQPAIF	HGVPPPQPAIF	0.027361	3.2
HLA-B*08:01	5	12	22	11	VPRPSQKSLRA	VPRPKSLRA	VPRPSQKSLRA	0.027322	3.2
HLA-A*11:01	4	22	32	11	AQVLSKIAYKS	AVLSKIAYK	AQVLSKIAYK	0.027253	2.8
HLA-A*02:01	1	4	14	11	SSYMQQVSEGL	SMQQVSEGL	SSYMQQVSEGL	0.026976	3
HLA-B*07:02	2	37	47	11	ITPVLKMGRTL	TPVLKGRTL	TPVLKMGRTL	0.025288	2.4
HLA-A*02:01	1	11	21	11	SEGLMTGKVPI	SLMTGKVPI	SEGLMTGKVPI	0.02487	3.2
HLA-A*11:01	2	18	28	11	STLSEVTTRVH	STLSEVTTH	STLSEVTTRVH	0.024866	2.9
HLA-B*08:01	2	31	41	11	ERQLHEITPVL	ELHEITPVL	ERQLHEITPVL	0.024202	3.5
HLA-A*02:01	2	57	67	11	MLAKYDHLVIS	MLYDHLVIS	MLAKYDHLVIS	0.023407	3.3
HLA-A*11:01	4	24	34	11	VLSKIAYKSGK	VLSKIAYKK	VLSKIAYKSGK	0.02326	3
HLA-B*15:01	3	15	25	11	HGVPPPQPAIF	HGVPPPQPF	HGVPPPQPAIF	0.02297	3.6
HLA-A*11:01	5	22	32	11	AVPPNPTIDKG	AVPPPTIDK	AVPPNPTIDK	0.022658	3
HLA-A*02:01	2	18	28	11	STLSEVTTRVH	SLSEVTTRV	STLSEVTTRV	0.022559	3.3
HLA-A*02:01	4	36	46	11	GAFLDAFHQIL	GLDAFHQIL	GAFLDAFHQIL	0.021965	3.4
HLA-A*02:01	2	32	42	11	RQLHEITPVLK	RLHEITPVL	RQLHEITPVL	0.021727	3.4
HLA-C*07:02	2	10	20	11	NRQISDIQSTL	NRSDIQSTL	NRQISDIQSTL	0.021389	1.3
HLA-B*15:01	2	10	20	11	NRQISDIQSTL	RQIDIQSTL	RQISDIQSTL	0.021276	3.8
HLA-A*11:01	1	9	19	11	QVSEGLMTGKV	QVSEGLMTK	QVSEGLMTGK	0.020723	3.1
HLA-A*03:01	2	33	43	11	QLHEITPVLKM	QLHETPVLK	QLHEITPVLK	0.020313	3.4
HLA-B*08:01	4	11	21	11	LPGNNTPFHIL	LPNTPFHIL	LPGNNTPFHIL	0.020251	3.9
HLA-B*07:02	5	19	29	11	SLRAVPPNPTI	SLRPPNPTI	SLRAVPPNPTI	0.020242	2.7
HLA-B*15:01	4	56	66	11	LTRLSRTFDAF	LTRLSRTAF	LTRLSRTFDAF	0.020001	3.9
HLA-A*03:01	5	35	45	11	CVYSSEQGETR	CVYSSGETR	CVYSSEQGETR	0.019392	3.5
HLA-A*11:01	1	26	36	11	GANPLEKLYKR	GANPKLYKR	GANPLEKLYKR	0.018566	3.3
HLA-B*15:01	2	11	21	11	RQISDIQSTLS	RQIDIQSTL	RQISDIQSTL	0.01817	4
HLA-B*15:01	4	53	63	11	QAALTRLSRTF	QAALTSRTF	QAALTRLSRTF	0.017704	4.1
HLA-A*02:01	2	31	41	11	ERQLHEITPVL	RLHEITPVL	RQLHEITPVL	0.01711	3.8
HLA-A*03:01	5	11	21	11	TVPRPSQKSLR	TVPRPSSLR	TVPRPSQKSLR	0.016633	3.7
HLA-A*03:01	2	16	26	11	IQSTLSEVTTR	ITLSEVTTR	IQSTLSEVTTR	0.016467	3.8
HLA-A*02:01	2	30	40	11	IERQLHEITPV	IQLHEITPV	IERQLHEITPV	0.016087	4
HLA-A*02:01	1	57	67	11	STDDIIWDQLI	STDDIIWLI	STDDIIWDQLI	0.015889	4
HLA-B*15:01	4	22	32	11	AQVLSKIAYKS	AQVLSKIAY	AQVLSKIAY	0.015074	4.4
HLA-B*07:02	3	48	58	11	AADKMSKVLEL	AAMSKVLEL	AADKMSKVLEL	0.013775	3.3
HLA-B*08:01	1	48	58	11	SPCLMSKATST	SPMSKATST	SPCLMSKATST	0.013322	5.1
HLA-C*07:02	1	5	15	11	SYMQQVSEGLM	SYMQQVSEM	SYMQQVSEGLM	0.01327	1.8
HLA-A*03:01	1	9	19	11	QVSEGLMTGKV	QVSEGLMTK	QVSEGLMTGK	0.013247	4.2
HLA-B*08:01	4	28	38	11	IAYKSGKSGAF	IAYKKSGAF	IAYKSGKSGAF	0.012934	5.1
HLA-B*08:01	2	37	47	11	ITPVLKMGRTL	TPVLKGRTL	TPVLKMGRTL	0.012889	5.2
HLA-B*08:01	2	56	66	11	EMLAKYDHLVI	EMLAKHLVI	EMLAKYDHLVI	0.012792	5.2
HLA-A*03:01	4	20	30	11	ILAQVLSKIAY	ILAQSKIAY	ILAQVLSKIAY	0.012381	4.3
HLA-A*02:01	2	10	20	11	NRQISDIQSTL	NISDIQSTL	NRQISDIQSTL	0.012353	4.5
HLA-A*02:01	2	13	23	11	ISDIQSTLSEV	IIQSTLSEV	ISDIQSTLSEV	0.012248	4.5
HLA-A*11:01	3	45	55	11	TTDAADKMSKV	TTDAAKMSK	TTDAADKMSK	0.012098	3.9
HLA-B*15:01	5	27	37	11	PTIDKGWVCVY	PTIDKGCVY	PTIDKGWVCVY	0.011997	4.9
HLA-A*02:01	4	59	69	11	LSRTFDAFLGV	LTFDAFLGV	LSRTFDAFLGV	0.011764	4.6
HLA-B*08:01	2	40	50	11	VLKMGRTLEAI	VLKMGRTAI	VLKMGRTLEAI	0.011704	5.5
HLA-A*03:01	5	22	32	11	AVPPNPTIDKG	AVPPPTIDK	AVPPNPTIDK	0.011499	4.4
HLA-A*03:01	1	59	69	11	DDIIWDQLIVK	DIWDQLIVK	DDIIWDQLIVK	0.011357	4.5
HLA-A*03:01	4	17	27	11	PFHILAQVLSK	PILAQVLSK	PFHILAQVLSK	0.010628	4.6
HLA-B*08:01	2	38	48	11	TPVLKMGRTLE	TPVLKGRTL	TPVLKMGRTL	0.01062	5.8
HLA-A*03:01	2	18	28	11	STLSEVTTRVH	STLSEVTTH	STLSEVTTRVH	0.010532	4.6
HLA-A*02:01	4	6	16	11	LLFTHLPGNNT	LLFTHLPNT	LLFTHLPGNNT	0.010282	4.9
HLA-A*02:01	3	48	58	11	AADKMSKVLEL	AAMSKVLEL	AADKMSKVLEL	0.010252	4.9
HLA-B*15:01	5	19	29	11	SLRAVPPNPTI	SLRPPNPTI	SLRAVPPNPTI	0.00989	5.3
HLA-B*07:02	2	48	58	11	EAISKGMSEML	EAISKGMSL	EAISKGMSEML	0.009727	3.9
HLA-B*07:02	5	23	33	11	VPPNPTIDKGW	VPPNPTIGW	VPPNPTIDKGW	0.009694	3.9
HLA-B*08:01	2	10	20	11	NRQISDIQSTL	NRQDIQSTL	NRQISDIQSTL	0.009651	6.1
HLA-B*08:01	5	11	21	11	TVPRPSQKSLR	TPRPSQKSL	TVPRPSQKSL	0.009547	6.1
HLA-B*15:01	3	53	63	11	SKVLELSEETF	SLELSEETF	SKVLELSEETF	0.009244	5.5
HLA-B*07:02	1	36	46	11	RRKPKGTVGLQ	RPKGTVGLQ	RRKPKGTVGLQ	0.009005	4
HLA-B*07:02	3	21	31	11	QPAIFKDLGVA	QPAIFKGVA	QPAIFKDLGVA	0.008977	4.1
HLA-B*07:02	3	2	12	11	TAPAAAFDAYL	APAAAFDAL	APAAAFDAYL	0.008741	4.1
HLA-B*07:02	4	56	66	11	LTRLSRTFDAF	LTRLSRTAF	LTRLSRTFDAF	0.008723	4.1
HLA-A*03:01	3	1	11	11	TTAPAAAFDAY	TTAPAAAFY	TTAPAAAFDAY	0.008593	5
HLA-A*03:01	4	23	33	11	QVLSKIAYKSG	QVLSKIAYK	QVLSKIAYK	0.008535	5
HLA-A*03:01	5	4	14	11	IRVKNFQTVPR	RVKNQTVPR	RVKNFQTVPR	0.008453	5
HLA-B*07:02	1	38	48	11	KPKGTVGLQCS	KPKGTVGLS	KPKGTVGLQCS	0.008362	4.2
HLA-A*03:01	5	5	15	11	RVKNFQTVPRP	RVKNQTVPR	RVKNFQTVPR	0.008011	5.1
HLA-B*15:01	4	32	42	11	SGKSGAFLDAF	SGKSGAFAF	SGKSGAFLDAF	0.007702	5.9
HLA-B*15:01	4	21	31	11	LAQVLSKIAYK	LQVLSKIAY	LAQVLSKIAY	0.007674	5.9
HLA-B*08:01	1	33	43	11	LYKRRKPKGTV	LYKRRKPTV	LYKRRKPKGTV	0.00754	7
HLA-A*11:01	1	59	69	11	DDIIWDQLIVK	DIWDQLIVK	DDIIWDQLIVK	0.007401	4.6
HLA-B*07:02	4	53	63	11	QAALTRLSRTF	QAALTRLSF	QAALTRLSRTF	0.007393	4.5
HLA-B*07:02	3	1	11	11	TTAPAAAFDAY	TPAAAFDAY	TTAPAAAFDAY	0.007154	4.5
HLA-B*07:02	3	3	13	11	APAAAFDAYLN	APAAAFAYL	APAAAFDAYL	0.007077	4.5
HLA-B*08:01	2	33	43	11	QLHEITPVLKM	QLHEITPVM	QLHEITPVLKM	0.006961	7.3
HLA-A*03:01	1	26	36	11	GANPLEKLYKR	GANPKLYKR	GANPLEKLYKR	0.00693	5.4
HLA-B*07:02	4	28	38	11	IAYKSGKSGAF	IAYGKSGAF	IAYKSGKSGAF	0.006873	4.6
HLA-A*02:01	2	11	21	11	RQISDIQSTLS	RQIDIQSTL	RQISDIQSTL	0.006635	6.1
HLA-B*07:02	1	35	45	11	KRRKPKGTVGL	KRRKPTVGL	KRRKPKGTVGL	0.006608	4.7
HLA-A*03:01	5	9	19	11	FQTVPRPSQKS	FTVPRPSQK	FQTVPRPSQK	0.006503	5.6
HLA-B*07:02	5	37	47	11	YSSEQGETRAL	YSSEQGRAL	YSSEQGETRAL	0.006306	4.8
HLA-B*08:01	2	54	64	11	MSEMLAKYDHL	MMLAKYDHL	MSEMLAKYDHL	0.006167	7.8
HLA-B*08:01	4	15	25	11	NTPFHILAQVL	NFHILAQVL	NTPFHILAQVL	0.006055	7.9
HLA-B*08:01	1	4	14	11	SSYMQQVSEGL	SSYMQQVSL	SSYMQQVSEGL	0.005773	8.1
HLA-B*08:01	4	29	39	11	AYKSGKSGAFL	AYKSGKSFL	AYKSGKSGAFL	0.005766	8.1
HLA-B*15:01	2	31	41	11	ERQLHEITPVL	RQHEITPVL	RQLHEITPVL	0.00574	6.7
HLA-A*02:01	4	38	48	11	FLDAFHQILSE	FLFHQILSE	FLDAFHQILSE	0.005592	6.6
HLA-C*07:02	1	35	45	11	KRRKPKGTVGL	KRPKGTVGL	KRRKPKGTVGL	0.005591	2.9
HLA-A*02:01	2	1	11	11	TLADLLIPINR	TLADIPINR	TLADLLIPINR	0.005513	6.6
HLA-B*08:01	3	50	60	11	DKMSKVLELSE	DKMSKVLEL	DKMSKVLEL	0.005507	8.3
HLA-B*08:01	5	37	47	11	YSSEQGETRAL	YSSEQTRAL	YSSEQGETRAL	0.005499	8.3
HLA-B*15:01	2	32	42	11	RQLHEITPVLK	RQHEITPVL	RQLHEITPVL	0.005215	7
HLA-A*02:01	1	48	58	11	SPCLMSKATST	SLMSKATST	SPCLMSKATST	0.005149	6.8
HLA-B*08:01	1	35	45	11	KRRKPKGTVGL	RRKPKGTVL	RRKPKGTVGL	0.005117	8.6
HLA-A*11:01	2	35	45	11	HEITPVLKMGR	HTPVLKMGR	HEITPVLKMGR	0.005072	5.4
HLA-A*02:01	2	19	29	11	TLSEVTTRVHE	TLSEVTTRV	TLSEVTTRV	0.004891	7
HLA-A*02:01	3	45	55	11	TTDAADKMSKV	TTDDKMSKV	TTDAADKMSKV	0.004862	7
HLA-B*08:01	5	19	29	11	SLRAVPPNPTI	SLRPPNPTI	SLRAVPPNPTI	0.004852	8.9
HLA-A*02:01	2	40	50	11	VLKMGRTLEAI	VLKMGLEAI	VLKMGRTLEAI	0.004809	7.1
HLA-B*15:01	1	5	15	11	SYMQQVSEGLM	SQQVSEGLM	SYMQQVSEGLM	0.00453	7.4
HLA-B*08:01	2	47	57	11	LEAISKGMSEM	EAISKGMSM	EAISKGMSEM	0.004468	9.3
HLA-B*15:01	3	31	41	11	AQQACSKGTMV	AQQSKGTMV	AQQACSKGTMV	0.004315	7.6
HLA-A*03:01	4	19	29	11	HILAQVLSKIA	HILAQVLSK	HILAQVLSK	0.00429	6.5
HLA-B*15:01	3	30	40	11	VAQQACSKGTM	VQACSKGTM	VAQQACSKGTM	0.004205	7.7
HLA-B*07:02	4	16	26	11	TPFHILAQVLS	TPFHIAQVL	TPFHILAQVL	0.004124	5.9
HLA-A*02:01	4	42	52	11	FHQILSEGENA	FILSEGENA	FHQILSEGENA	0.004098	7.6
HLA-A*03:01	2	35	45	11	HEITPVLKMGR	HEITPVLKR	HEITPVLKMGR	0.004083	6.7
HLA-B*07:02	4	15	25	11	NTPFHILAQVL	TPFHIAQVL	TPFHILAQVL	0.004053	6
HLA-B*08:01	1	5	15	11	SYMQQVSEGLM	SYMQQVSEM	SYMQQVSEGLM	0.004015	9.9
HLA-B*07:02	2	7	17	11	IPINRQISDIQ	IPINRQISI	IPINRQISDI	0.00388	6.1
HLA-B*15:01	1	23	33	11	QVFGANPLEKL	QVFGPLEKL	QVFGANPLEKL	0.003871	8
HLA-B*07:02	4	14	24	11	NNTPFHILAQV	NPFHILAQV	NNTPFHILAQV	0.003841	6.1
HLA-B*15:01	4	43	53	11	HQILSEGENAQ	HQIEGENAQ	HQILSEGENAQ	0.003814	8
HLA-B*08:01	3	46	56	11	TDAADKMSKVL	DAADKSKVL	DAADKMSKVL	0.003791	11
HLA-B*15:01	3	32	42	11	QQACSKGTMVK	QQAKGTMVK	QQACSKGTMVK	0.003779	8
HLA-B*08:01	2	24	34	11	TTRVHEIERQL	TTRVHEIQL	TTRVHEIERQL	0.00375	11
HLA-B*08:01	4	57	67	11	TRLSRTFDAFL	TRLSRTAFL	TRLSRTFDAFL	0.003747	11
HLA-A*02:01	1	56	66	11	TSTDDIIWDQL	STDDIIWQL	STDDIIWDQL	0.003717	7.9
HLA-A*02:01	1	6	16	11	YMQQVSEGLMT	YMQSEGLMT	YMQQVSEGLMT	0.00367	7.9
HLA-A*02:01	4	44	54	11	QILSEGENAQA	ILSEGNAQA	ILSEGENAQA	0.003597	8
HLA-B*15:01	2	18	28	11	STLSEVTTRVH	STLSEVTTH	STLSEVTTRVH	0.00359	8.2
HLA-A*03:01	5	10	20	11	QTVPRPSQKSL	QTVPRPSQK	QTVPRPSQK	0.003557	7
HLA-A*02:01	3	11	21	11	YLNEHGVPPPQ	YLNEVPPPQ	YLNEHGVPPPQ	0.00355	8.1
HLA-B*07:02	3	30	40	11	VAQQACSKGTM	VAQQSKGTM	VAQQACSKGTM	0.003535	6.4
HLA-C*07:02	3	15	25	11	HGVPPPQPAIF	HGVPPPQIF	HGVPPPQPAIF	0.003503	3.7
HLA-B*15:01	5	21	31	11	RAVPPNPTIDK	RAVPPNPTK	RAVPPNPTIDK	0.003491	8.3
HLA-B*07:02	5	26	36	11	NPTIDKGWVCV	NPDKGWVCV	NPTIDKGWVCV	0.003413	6.5
HLA-A*02:01	4	19	29	11	HILAQVLSKIA	HILAQVLSA	HILAQVLSKIA	0.003379	8.2
HLA-B*08:01	1	36	46	11	RRKPKGTVGLQ	RRKPKGTVL	RRKPKGTVGL	0.003365	11
HLA-B*08:01	4	53	63	11	QAALTRLSRTF	QAALTRLSF	QAALTRLSRTF	0.003264	11
HLA-B*15:01	3	16	26	11	GVPPPQPAIFK	GVPPPQPAK	GVPPPQPAIFK	0.003257	8.5
HLA-A*02:01	4	55	65	11	ALTRLSRTFDA	ALLSRTFDA	ALTRLSRTFDA	0.003256	8.4
HLA-B*07:02	2	10	20	11	NRQISDIQSTL	NISDIQSTL	NRQISDIQSTL	0.003204	6.7
HLA-A*11:01	2	60	70	11	KYDHLVISTGR	KYDHISTGR	KYDHLVISTGR	0.003117	6.5
HLA-B*15:01	2	47	57	11	LEAISKGMSEM	LEAKGMSEM	LEAISKGMSEM	0.003107	8.7
HLA-A*02:01	4	35	45	11	SGAFLDAFHQI	SFLDAFHQI	SGAFLDAFHQI	0.003093	8.5
HLA-A*11:01	4	17	27	11	PFHILAQVLSK	PILAQVLSK	PFHILAQVLSK	0.003051	6.5
HLA-A*03:01	1	45	55	11	LQCSPCLMSKA	LQCSPLMSK	LQCSPCLMSK	0.003037	7.5
HLA-B*07:02	5	21	31	11	RAVPPNPTIDK	RPPNPTIDK	RAVPPNPTIDK	0.002996	6.9
HLA-A*03:01	2	51	61	11	SKGMSEMLAKY	SMSEMLAKY	SKGMSEMLAKY	0.002994	7.6
HLA-A*02:01	5	37	47	11	YSSEQGETRAL	YSSEQGETL	YSSEQGETRAL	0.002973	8.7
HLA-B*08:01	5	14	24	11	RPSQKSLRAVP	RPSQKSLAV	RPSQKSLRAV	0.002954	12
HLA-A*11:01	5	9	19	11	FQTVPRPSQKS	FTVPRPSQK	FQTVPRPSQK	0.002939	6.6
HLA-B*08:01	3	14	24	11	EHGVPPPQPAI	EHPPPQPAI	EHGVPPPQPAI	0.002931	12
HLA-A*02:01	3	7	17	11	AFDAYLNEHGV	AFDAYLHGV	AFDAYLNEHGV	0.00293	8.7
HLA-A*02:01	3	31	41	11	AQQACSKGTMV	AQQSKGTMV	AQQACSKGTMV	0.002898	8.8
HLA-A*11:01	5	5	15	11	RVKNFQTVPRP	RVNFQTVPR	RVKNFQTVPR	0.002891	6.6
HLA-A*03:01	2	60	70	11	KYDHLVISTGR	KYDHLVISR	KYDHLVISTGR	0.002863	7.7
HLA-B*07:02	2	24	34	11	TTRVHEIERQL	TTRVHEIEL	TTRVHEIERQL	0.002841	7.1
HLA-B*07:02	4	8	18	11	FTHLPGNNTPF	FTHLPGTPF	FTHLPGNNTPF	0.00282	7.1
HLA-A*11:01	5	4	14	11	IRVKNFQTVPR	RVNFQTVPR	RVKNFQTVPR	0.00277	6.7
HLA-A*02:01	3	14	24	11	EHGVPPPQPAI	EVPPPQPAI	EHGVPPPQPAI	0.002737	9
HLA-C*07:02	4	29	39	11	AYKSGKSGAFL	AYKSGGAFL	AYKSGKSGAFL	0.002733	4.2
HLA-B*15:01	5	10	20	11	QTVPRPSQKSL	QTRPSQKSL	QTVPRPSQKSL	0.002728	9.2
HLA-A*03:01	3	45	55	11	TTDAADKMSKV	TTDAAKMSK	TTDAADKMSK	0.002722	7.9
HLA-C*07:02	1	24	34	11	VFGANPLEKLY	VFNPLEKLY	VFGANPLEKLY	0.002633	4.3
HLA-B*08:01	2	7	17	11	IPINRQISDIQ	IPINRQISI	IPINRQISDI	0.002581	13
HLA-B*07:02	1	23	33	11	QVFGANPLEKL	QVFGPLEKL	QVFGANPLEKL	0.00255	7.5
HLA-B*15:01	2	52	62	11	KGMSEMLAKYD	KMSEMLAKY	KGMSEMLAKY	0.002532	9.5
HLA-B*07:02	3	46	56	11	TDAADKMSKVL	TADKMSKVL	TDAADKMSKVL	0.002503	7.5
HLA-C*07:02	2	31	41	11	ERQLHEITPVL	ERHEITPVL	ERQLHEITPVL	0.002467	4.5
HLA-A*11:01	4	23	33	11	QVLSKIAYKSG	QVLSKIAYK	QVLSKIAYK	0.002449	7
HLA-B*08:01	2	6	16	11	LIPINRQISDI	IPINRQISI	IPINRQISDI	0.002422	13
HLA-A*03:01	3	27	37	11	DLGVAQQACSK	DVAQQACSK	DLGVAQQACSK	0.002402	8.3
HLA-B*08:01	5	13	23	11	PRPSQKSLRAV	RPSQKSLAV	RPSQKSLRAV	0.002393	13
HLA-A*02:01	4	8	18	11	FTHLPGNNTPF	FLPGNNTPF	FTHLPGNNTPF	0.002385	9.5
HLA-A*11:01	2	33	43	11	QLHEITPVLKM	QLHETPVLK	QLHEITPVLK	0.002381	7.1
HLA-A*03:01	3	23	33	11	AIFKDLGVAQQ	AIFKGVAQQ	AIFKDLGVAQQ	0.002379	8.3
HLA-B*15:01	5	37	47	11	YSSEQGETRAL	YEQGETRAL	YSSEQGETRAL	0.002371	9.8
HLA-A*02:01	2	49	59	11	AISKGMSEMLA	AISKGMMLA	AISKGMSEMLA	0.002329	9.6
HLA-B*08:01	4	32	42	11	SGKSGAFLDAF	SGKSGAFAF	SGKSGAFLDAF	0.002299	13
HLA-A*03:01	1	24	34	11	VFGANPLEKLY	VFGANPLLY	VFGANPLEKLY	0.002253	8.5
HLA-B*08:01	3	47	57	11	DAADKMSKVLE	DAADKSKVL	DAADKMSKVL	0.00225	14
HLA-B*08:01	4	56	66	11	LTRLSRTFDAF	LTRLSRTAF	LTRLSRTFDAF	0.002159	14
HLA-B*07:02	1	4	14	11	SSYMQQVSEGL	SSYMQQVSL	SSYMQQVSEGL	0.002112	8.2
HLA-B*15:01	1	4	14	11	SSYMQQVSEGL	SSYMQQVSL	SSYMQQVSEGL	0.002106	11
HLA-B*15:01	1	8	18	11	QQVSEGLMTGK	QQVSEGTGK	QQVSEGLMTGK	0.002081	11
HLA-B*08:01	4	16	26	11	TPFHILAQVLS	TPHILAQVL	TPFHILAQVL	0.002051	14
HLA-A*11:01	4	51	61	11	NAQAALTRLSR	NAQAALLSR	NAQAALTRLSR	0.002042	7.5
HLA-B*15:01	2	16	26	11	IQSTLSEVTTR	IQSTLSTTR	IQSTLSEVTTR	0.002039	11
HLA-A*02:01	2	54	64	11	MSEMLAKYDHL	MMLAKYDHL	MSEMLAKYDHL	0.002015	11
HLA-B*07:02	1	19	29	11	VPIDQVFGANP	VPIDQGANP	VPIDQVFGANP	0.00199	8.5
HLA-B*08:01	4	8	18	11	FTHLPGNNTPF	FLPGNNTPF	FTHLPGNNTPF	0.001982	14
HLA-A*02:01	3	39	49	11	TMVKNATTDAA	TMVKNATTA	TMVKNATTDAA	0.001981	11
HLA-B*07:02	3	16	26	11	GVPPPQPAIFK	GPPPQPAIF	GVPPPQPAIF	0.001978	8.5
HLA-B*07:02	3	18	28	11	PPPQPAIFKDL	PPPQPAIFL	PPPQPAIFKDL	0.001971	8.5
HLA-A*03:01	3	17	27	11	VPPPQPAIFKD	VPPPPAIFK	VPPPQPAIFK	0.001946	9
HLA-B*07:02	1	37	47	11	RKPKGTVGLQC	KPKGTGLQC	KPKGTVGLQC	0.001932	8.6
HLA-B*07:02	2	6	16	11	LIPINRQISDI	IPINRQISI	IPINRQISDI	0.00187	8.8
HLA-B*15:01	2	9	19	11	INRQISDIQST	IQISDIQST	INRQISDIQST	0.001768	12
HLA-B*08:01	3	49	59	11	ADKMSKVLELS	AKMSKVLEL	ADKMSKVLEL	0.001712	15
HLA-B*07:02	4	29	39	11	AYKSGKSGAFL	AYKSGGAFL	AYKSGKSGAFL	0.001704	9.1
HLA-C*07:02	4	57	67	11	TRLSRTFDAFL	TRLSRTFFL	TRLSRTFDAFL	0.001673	5.5
HLA-B*08:01	4	35	45	11	SGAFLDAFHQI	SFLDAFHQI	SGAFLDAFHQI	0.001673	16
HLA-B*07:02	2	31	41	11	ERQLHEITPVL	ELHEITPVL	ERQLHEITPVL	0.001614	9.4
HLA-A*03:01	1	60	70	11	DIIWDQLIVKR	IIWDQIVKR	IIWDQLIVKR	0.001594	9.7
HLA-B*08:01	3	24	34	11	IFKDLGVAQQA	IFKDLGVAA	IFKDLGVAQQA	0.001592	16
HLA-B*15:01	2	53	63	11	GMSEMLAKYDH	GMSEMLAKH	GMSEMLAKYDH	0.001591	12
HLA-A*03:01	4	51	61	11	NAQAALTRLSR	AQAALTLSR	AQAALTRLSR	0.001566	9.8
HLA-A*02:01	1	51	61	11	LMSKATSTDDI	LMSKATSTI	LMSKATSTDDI	0.001565	12
HLA-B*07:02	3	14	24	11	EHGVPPPQPAI	EVPPPQPAI	EHGVPPPQPAI	0.001537	9.6
HLA-B*08:01	5	23	33	11	VPPNPTIDKGW	VPPNPTIGW	VPPNPTIDKGW	0.001536	16
HLA-B*07:02	1	17	27	11	GKVPIDQVFGA	GPIDQVFGA	GKVPIDQVFGA	0.001528	9.6
HLA-B*07:02	2	33	43	11	QLHEITPVLKM	QLHEPVLKM	QLHEITPVLKM	0.001523	9.6
HLA-A*11:01	2	17	27	11	QSTLSEVTTRV	QTLSEVTTR	QSTLSEVTTR	0.001523	8.3
HLA-B*15:01	3	48	58	11	AADKMSKVLEL	AAMSKVLEL	AADKMSKVLEL	0.001511	12
HLA-C*07:02	4	8	18	11	FTHLPGNNTPF	FLPGNNTPF	FTHLPGNNTPF	0.001509	5.8
HLA-A*02:01	2	39	49	11	PVLKMGRTLEA	VLMGRTLEA	VLKMGRTLEA	0.001489	12
HLA-A*11:01	3	27	37	11	DLGVAQQACSK	DVAQQACSK	DLGVAQQACSK	0.001487	8.4
HLA-A*11:01	5	10	20	11	QTVPRPSQKSL	QTVPRPSQK	QTVPRPSQK	0.001481	8.4
HLA-B*08:01	3	31	41	11	AQQACSKGTMV	AQQSKGTMV	AQQACSKGTMV	0.001466	17
HLA-C*07:02	4	9	19	11	THLPGNNTPFH	THLPGNNTH	THLPGNNTPFH	0.001431	5.9
HLA-A*03:01	2	26	36	11	RVHEIERQLHE	RVIERQLHE	RVHEIERQLHE	0.001403	11
HLA-B*15:01	2	3	13	11	ADLLIPINRQI	ALIPINRQI	ADLLIPINRQI	0.001392	13
HLA-A*02:01	4	60	70	11	SRTFDAFLGVV	STFDAFLGV	SRTFDAFLGV	0.001384	13
HLA-A*02:01	4	20	30	11	ILAQVLSKIAY	ILAQVLSKA	ILAQVLSKIA	0.001361	13
HLA-B*08:01	1	11	21	11	SEGLMTGKVPI	SLMTGKVPI	SEGLMTGKVPI	0.001343	17
HLA-A*03:01	1	32	42	11	KLYKRRKPKGT	KLYKRRKPK	KLYKRRKPK	0.001334	11
HLA-B*08:01	1	14	24	11	LMTGKVPIDQV	LMTGKVPQV	LMTGKVPIDQV	0.001306	17
HLA-A*02:01	2	24	34	11	TTRVHEIERQL	TVHEIERQL	TTRVHEIERQL	0.001297	13
HLA-C*07:02	5	37	47	11	YSSEQGETRAL	YSSEQTRAL	YSSEQGETRAL	0.001291	6.2
HLA-A*02:01	1	41	51	11	GTVGLQCSPCL	GTVGLQPCL	GTVGLQCSPCL	0.001289	13
HLA-A*02:01	4	58	68	11	RLSRTFDAFLG	RLSTFDAFL	RLSRTFDAFL	0.001288	13
HLA-A*02:01	3	53	63	11	SKVLELSEETF	SLELSEETF	SKVLELSEETF	0.001262	13
HLA-A*11:01	2	51	61	11	SKGMSEMLAKY	SMSEMLAKY	SKGMSEMLAKY	0.001262	8.9
HLA-B*08:01	2	20	30	11	LSEVTTRVHEI	LVTTRVHEI	LSEVTTRVHEI	0.001254	18
HLA-B*08:01	1	23	33	11	QVFGANPLEKL	QVFGPLEKL	QVFGANPLEKL	0.001253	18
HLA-B*08:01	3	45	55	11	TTDAADKMSKV	TAADKMSKV	TTDAADKMSKV	0.001245	18
HLA-A*11:01	3	17	27	11	VPPPQPAIFKD	VPPPPAIFK	VPPPQPAIFK	0.001204	9
HLA-A*11:01	4	48	58	11	EGENAQAALTR	ENAQAALTR	EGENAQAALTR	0.001202	9
HLA-B*08:01	1	28	38	11	NPLEKLYKRRK	NPLEKKRRK	NPLEKLYKRRK	0.001194	18
HLA-A*11:01	1	60	70	11	DIIWDQLIVKR	DIIWDQVKR	DIIWDQLIVKR	0.001194	9
HLA-B*07:02	3	17	27	11	VPPPQPAIFKD	VPPPQPAIF	VPPPQPAIF	0.00119	11
HLA-B*08:01	5	3	13	11	VIRVKNFQTVP	VIRVKFQTV	VIRVKNFQTV	0.001167	18
HLA-B*08:01	1	34	44	11	YKRRKPKGTVG	YRKPKGTVG	YKRRKPKGTVG	0.001163	18
HLA-B*15:01	4	29	39	11	AYKSGKSGAFL	AYKSSGAFL	AYKSGKSGAFL	0.001161	14
HLA-A*11:01	1	45	55	11	LQCSPCLMSKA	LQCSPLMSK	LQCSPCLMSK	0.001145	9.2
HLA-B*08:01	5	2	12	11	PVIRVKNFQTV	VIRVKFQTV	VIRVKNFQTV	0.001134	19
HLA-A*02:01	4	57	67	11	TRLSRTFDAFL	RLSTFDAFL	RLSRTFDAFL	0.001134	14
HLA-B*07:02	4	9	19	11	THLPGNNTPFH	TPGNNTPFH	THLPGNNTPFH	0.001124	12
HLA-B*15:01	1	51	61	11	LMSKATSTDDI	LMSKATSTI	LMSKATSTDDI	0.001117	14
HLA-A*03:01	4	18	28	11	FHILAQVLSKI	FILAQVLSK	FHILAQVLSK	0.001109	12
HLA-B*07:02	1	33	43	11	LYKRRKPKGTV	LYRKPKGTV	LYKRRKPKGTV	0.0011	12
HLA-B*08:01	4	14	24	11	NNTPFHILAQV	NPFHILAQV	NNTPFHILAQV	0.001098	19
HLA-A*03:01	5	19	29	11	SLRAVPPNPTI	SLRPPNPTI	SLRAVPPNPTI	0.001096	12
HLA-B*15:01	2	40	50	11	VLKMGRTLEAI	VLKMGRTAI	VLKMGRTLEAI	0.001093	14
HLA-B*15:01	2	24	34	11	TTRVHEIERQL	TVHEIERQL	TTRVHEIERQL	0.001065	14
HLA-B*08:01	5	26	36	11	NPTIDKGWVCV	NPTIDKVCV	NPTIDKGWVCV	0.001058	19
HLA-A*02:01	2	44	54	11	GRTLEAISKGM	GLEAISKGM	GRTLEAISKGM	0.001057	14
HLA-B*08:01	3	18	28	11	PPPQPAIFKDL	PPPQPAIFL	PPPQPAIFKDL	0.00105	19
HLA-A*11:01	4	20	30	11	ILAQVLSKIAY	ILAQSKIAY	ILAQVLSKIAY	0.00104	9.5
HLA-A*03:01	4	52	62	11	AQAALTRLSRT	AQAATRLSR	AQAALTRLSR	0.001039	12
HLA-B*15:01	3	54	64	11	KVLELSEETFS	KVLESEETF	KVLELSEETF	0.001035	14
HLA-B*08:01	3	60	70	11	EETFSKPNLSA	EFSKPNLSA	EETFSKPNLSA	0.001027	19
HLA-B*08:01	3	30	40	11	VAQQACSKGTM	VAQQSKGTM	VAQQACSKGTM	0.001027	19
HLA-B*08:01	4	36	46	11	GAFLDAFHQIL	GAFLDHQIL	GAFLDAFHQIL	0.000986	20
HLA-C*07:02	4	28	38	11	IAYKSGKSGAF	IAYGKSGAF	IAYKSGKSGAF	0.000973	7.1
HLA-A*02:01	5	10	20	11	QTVPRPSQKSL	QTVPRPSQL	QTVPRPSQKSL	0.000967	15
HLA-C*07:02	3	48	58	11	AADKMSKVLEL	AADSKVLEL	AADKMSKVLEL	0.000963	7.2
HLA-A*02:01	2	56	66	11	EMLAKYDHLVI	MLAKYDHLI	MLAKYDHLVI	0.000954	15
HLA-C*07:02	1	15	25	11	MTGKVPIDQVF	MKVPIDQVF	MTGKVPIDQVF	0.000943	7.2
HLA-B*15:01	4	9	19	11	THLPGNNTPFH	THLPGNNTH	THLPGNNTPFH	0.000931	15
HLA-B*07:02	1	28	38	11	NPLEKLYKRRK	NPLEKLRRK	NPLEKLYKRRK	0.00093	13
HLA-A*02:01	3	55	65	11	VLELSEETFSK	VLSEETFSK	VLELSEETFSK	0.000929	15
HLA-A*02:01	1	18	28	11	KVPIDQVFGAN	KVIDQVFGA	KVPIDQVFGA	0.000929	15
HLA-B*08:01	1	15	25	11	MTGKVPIDQVF	MTVPIDQVF	MTGKVPIDQVF	0.000908	20
HLA-B*08:01	4	1	11	11	KDLALLLFTHL	KALLLFTHL	KDLALLLFTHL	0.000891	21
HLA-A*02:01	2	16	26	11	IQSTLSEVTTR	IQLSEVTTR	IQSTLSEVTTR	0.000882	15
HLA-B*07:02	1	5	15	11	SYMQQVSEGLM	SYMQQVSEM	SYMQQVSEGLM	0.000878	13
HLA-B*08:01	3	13	23	11	NEHGVPPPQPA	NEHPPPQPA	NEHGVPPPQPA	0.000866	21
HLA-A*02:01	2	9	19	11	INRQISDIQST	IQISDIQST	INRQISDIQST	0.000845	15
HLA-A*02:01	1	58	68	11	TDDIIWDQLIV	TIIWDQLIV	TDDIIWDQLIV	0.000822	15
HLA-B*08:01	3	17	27	11	VPPPQPAIFKD	VPPPQPAIF	VPPPQPAIF	0.000819	21
HLA-A*03:01	4	9	19	11	THLPGNNTPFH	THLPGTPFH	THLPGNNTPFH	0.000815	13
HLA-B*08:01	5	39	49	11	SEQGETRALKI	SEQTRALKI	SEQGETRALKI	0.000813	21
HLA-B*07:02	4	46	56	11	LSEGENAQAAL	LSEGAQAAL	LSEGENAQAAL	0.000813	13
HLA-B*08:01	2	27	37	11	VHEIERQLHEI	HEIERLHEI	HEIERQLHEI	0.000809	21
HLA-A*11:01	1	24	34	11	VFGANPLEKLY	VFGANPLLY	VFGANPLEKLY	0.000796	11
HLA-A*03:01	2	53	63	11	GMSEMLAKYDH	GMSEMLAKH	GMSEMLAKYDH	0.000788	13
HLA-B*15:01	5	28	38	11	TIDKGWVCVYS	TIKGWVCVY	TIDKGWVCVY	0.000766	16
HLA-B*07:02	2	47	57	11	LEAISKGMSEM	LISKGMSEM	LEAISKGMSEM	0.000756	14
HLA-A*03:01	1	28	38	11	NPLEKLYKRRK	NPLEKLYKK	NPLEKLYKRRK	0.000753	13
HLA-B*08:01	3	53	63	11	SKVLELSEETF	SLELSEETF	SKVLELSEETF	0.000751	22
HLA-B*15:01	3	5	15	11	AAAFDAYLNEH	AAAAYLNEH	AAAFDAYLNEH	0.000744	16
HLA-A*11:01	3	5	15	11	AAAFDAYLNEH	AAAFDAYLH	AAAFDAYLNEH	0.000734	11
HLA-A*11:01	2	22	32	11	EVTTRVHEIER	EVTTHEIER	EVTTRVHEIER	0.00073	11
HLA-A*02:01	1	17	27	11	GKVPIDQVFGA	KVIDQVFGA	KVPIDQVFGA	0.000725	16
HLA-B*08:01	3	7	17	11	AFDAYLNEHGV	AFDLNEHGV	AFDAYLNEHGV	0.000719	23
HLA-B*07:02	2	40	50	11	VLKMGRTLEAI	VLKMGRTAI	VLKMGRTLEAI	0.000706	14
HLA-A*02:01	3	16	26	11	GVPPPQPAIFK	GVPPPQIFK	GVPPPQPAIFK	0.000703	17
HLA-A*03:01	3	56	66	11	LELSEETFSKP	LLSEETFSK	LELSEETFSK	0.000695	14
HLA-A*11:01	4	52	62	11	AQAALTRLSRT	AQAALTLSR	AQAALTRLSR	0.000693	11
HLA-B*15:01	5	14	24	11	RPSQKSLRAVP	RQKSLRAVP	RPSQKSLRAVP	0.000689	17
HLA-A*03:01	1	27	37	11	ANPLEKLYKRR	ALEKLYKRR	ANPLEKLYKRR	0.000684	14
HLA-B*08:01	4	10	20	11	HLPGNNTPFHI	HLPGNPFHI	HLPGNNTPFHI	0.000683	23
HLA-A*03:01	5	7	17	11	KNFQTVPRPSQ	KNFQPRPSQ	KNFQTVPRPSQ	0.000678	14
HLA-C*07:02	3	14	24	11	EHGVPPPQPAI	EHPPPQPAI	EHGVPPPQPAI	0.000678	8.4
HLA-B*15:01	5	38	48	11	SSEQGETRALK	SQGETRALK	SSEQGETRALK	0.000672	17
HLA-B*15:01	2	26	36	11	RVHEIERQLHE	RVHEIEQLH	RVHEIERQLH	0.000669	17
HLA-A*03:01	2	22	32	11	EVTTRVHEIER	EVTTHEIER	EVTTRVHEIER	0.000668	14
HLA-A*02:01	5	5	15	11	RVKNFQTVPRP	RVFQTVPRP	RVKNFQTVPRP	0.000661	17
HLA-B*15:01	1	25	35	11	FGANPLEKLYK	FANPLEKLY	FGANPLEKLY	0.00066	17
HLA-B*15:01	2	37	47	11	ITPVLKMGRTL	IVLKMGRTL	ITPVLKMGRTL	0.000654	17
HLA-B*15:01	3	11	21	11	YLNEHGVPPPQ	YLNEHGVPQ	YLNEHGVPPPQ	0.000652	17
HLA-B*08:01	2	46	56	11	TLEAISKGMSE	TLISKGMSE	TLEAISKGMSE	0.000652	24
HLA-B*08:01	2	55	65	11	SEMLAKYDHLV	SEMLAKHLV	SEMLAKYDHLV	0.000649	24
HLA-A*02:01	2	5	15	11	LLIPINRQISD	LLIPINRQI	LLIPINRQI	0.000648	17
HLA-A*02:01	2	37	47	11	ITPVLKMGRTL	IVLKMGRTL	ITPVLKMGRTL	0.000645	17
HLA-B*15:01	3	39	49	11	TMVKNATTDAA	TMVKNATTA	TMVKNATTDAA	0.000641	17
HLA-A*03:01	5	39	49	11	SEQGETRALKI	SQGETRALK	SEQGETRALK	0.000636	14
HLA-A*03:01	2	17	27	11	QSTLSEVTTRV	QTLSEVTTR	QSTLSEVTTR	0.000634	14
HLA-B*15:01	1	35	45	11	KRRKPKGTVGL	KRRKPTVGL	KRRKPKGTVGL	0.000633	17
HLA-A*11:01	2	26	36	11	RVHEIERQLHE	RVHEIQLHE	RVHEIERQLHE	0.00063	12
HLA-A*11:01	3	33	43	11	QACSKGTMVKN	QASKGTMVK	QACSKGTMVK	0.000621	12
HLA-A*02:01	4	37	47	11	AFLDAFHQILS	ALDAFHQIL	AFLDAFHQIL	0.00062	17
HLA-A*03:01	3	33	43	11	QACSKGTMVKN	QASKGTMVK	QACSKGTMVK	0.000619	14
HLA-C*07:02	1	36	46	11	RRKPKGTVGLQ	RRKPKGTVL	RRKPKGTVGL	0.000613	8.8
HLA-B*07:02	4	36	46	11	GAFLDAFHQIL	GADAFHQIL	GAFLDAFHQIL	0.000599	15
HLA-B*15:01	2	25	35	11	TRVHEIERQLH	RVHEIEQLH	RVHEIERQLH	0.000579	18
HLA-B*07:02	4	32	42	11	SGKSGAFLDAF	SGKSGAFAF	SGKSGAFLDAF	0.000577	15
HLA-B*08:01	2	32	42	11	RQLHEITPVLK	RQHEITPVL	RQLHEITPVL	0.000577	25
HLA-A*03:01	2	25	35	11	TRVHEIERQLH	RVHEIRQLH	RVHEIERQLH	0.000577	15
HLA-C*07:02	3	16	26	11	GVPPPQPAIFK	GVPPPQPAK	GVPPPQPAIFK	0.000574	9.1
HLA-B*15:01	4	10	20	11	HLPGNNTPFHI	HLPGNNTHI	HLPGNNTPFHI	0.000573	18
HLA-B*08:01	2	28	38	11	HEIERQLHEIT	HEIERLHEI	HEIERQLHEI	0.000569	25
HLA-B*08:01	2	39	49	11	PVLKMGRTLEA	VLKMRTLEA	VLKMGRTLEA	0.00056	25
HLA-A*11:01	1	28	38	11	NPLEKLYKRRK	NPLEKLYKK	NPLEKLYKRRK	0.00056	12
HLA-B*07:02	2	11	21	11	RQISDIQSTLS	RISDIQSTL	RQISDIQSTL	0.000559	16
HLA-A*11:01	3	23	33	11	AIFKDLGVAQQ	AIFKGVAQQ	AIFKDLGVAQQ	0.000554	12
HLA-B*15:01	3	23	33	11	AIFKDLGVAQQ	AIFKGVAQQ	AIFKDLGVAQQ	0.000543	18
HLA-B*15:01	4	45	55	11	ILSEGENAQAA	ILSEGAQAA	ILSEGENAQAA	0.000538	18
HLA-B*08:01	4	18	28	11	FHILAQVLSKI	FHIQVLSKI	FHILAQVLSKI	0.00053	26
HLA-B*07:02	3	13	23	11	NEHGVPPPQPA	NEHPPPQPA	NEHGVPPPQPA	0.00053	16
HLA-A*11:01	1	57	67	11	STDDIIWDQLI	STDDIIWLI	STDDIIWDQLI	0.000528	12
HLA-B*08:01	3	9	19	11	DAYLNEHGVPP	DAYEHGVPP	DAYLNEHGVPP	0.000525	26
HLA-A*03:01	4	48	58	11	EGENAQAALTR	ENAQAALTR	EGENAQAALTR	0.000509	16
HLA-B*08:01	4	20	30	11	ILAQVLSKIAY	ILAQSKIAY	ILAQVLSKIAY	0.000502	26
HLA-C*07:02	2	25	35	11	TRVHEIERQLH	TRVHEIQLH	TRVHEIERQLH	0.000501	9.7
HLA-C*07:02	3	1	11	11	TTAPAAAFDAY	TTAPAAAAY	TTAPAAAFDAY	0.000499	9.7
HLA-A*02:01	1	13	23	11	GLMTGKVPIDQ	GLMTGPIDQ	GLMTGKVPIDQ	0.000496	19
HLA-B*15:01	2	19	29	11	TLSEVTTRVHE	TLSEVTTVH	TLSEVTTRVH	0.000495	19
HLA-A*03:01	3	59	69	11	SEETFSKPNLS	STFSKPNLS	SEETFSKPNLS	0.000492	16
HLA-A*11:01	4	19	29	11	HILAQVLSKIA	HILAQVLSK	HILAQVLSK	0.000489	13
HLA-C*07:02	2	51	61	11	SKGMSEMLAKY	SKSEMLAKY	SKGMSEMLAKY	0.000487	9.8
HLA-C*07:02	2	44	54	11	GRTLEAISKGM	GRTLEAISM	GRTLEAISKGM	0.000487	9.8
HLA-B*08:01	2	11	21	11	RQISDIQSTLS	RQISDIQSL	RQISDIQSTL	0.000487	27
HLA-B*07:02	1	26	36	11	GANPLEKLYKR	GPLEKLYKR	GANPLEKLYKR	0.000481	17
HLA-C*07:02	4	35	45	11	SGAFLDAFHQI	SFLDAFHQI	SGAFLDAFHQI	0.00048	9.9
HLA-A*02:01	1	5	15	11	SYMQQVSEGLM	SMQQVSEGL	SYMQQVSEGL	0.00048	19
HLA-A*02:01	3	54	64	11	KVLELSEETFS	KVLEEETFS	KVLELSEETFS	0.000479	19
HLA-B*15:01	1	53	63	11	SKATSTDDIIW	SKATSTIIW	SKATSTDDIIW	0.000478	19
HLA-A*02:01	3	15	25	11	HGVPPPQPAIF	HVPPPQPAI	HGVPPPQPAI	0.000476	19
HLA-B*07:02	3	58	68	11	LSEETFSKPNL	LSEETFSKL	LSEETFSKPNL	0.000474	17
HLA-B*08:01	3	16	26	11	GVPPPQPAIFK	GPPPQPAIF	GVPPPQPAIF	0.000472	27
HLA-A*02:01	3	21	31	11	QPAIFKDLGVA	QIFKDLGVA	QPAIFKDLGVA	0.000466	19
HLA-C*07:02	5	10	20	11	QTVPRPSQKSL	QTVPRPSQL	QTVPRPSQKSL	0.000463	10
HLA-B*08:01	3	11	21	11	YLNEHGVPPPQ	YLNEHPPPQ	YLNEHGVPPPQ	0.000463	27
HLA-B*15:01	5	5	15	11	RVKNFQTVPRP	RVKNFQTVP	RVKNFQTVPRP	0.000462	20
HLA-A*03:01	2	52	62	11	KGMSEMLAKYD	KGMSEMLAK	KGMSEMLAK	0.000462	16
HLA-B*15:01	4	36	46	11	GAFLDAFHQIL	GAFLDHQIL	GAFLDAFHQIL	0.000452	20
HLA-B*07:02	4	10	20	11	HLPGNNTPFHI	LPNNTPFHI	LPGNNTPFHI	0.000451	17
HLA-B*15:01	1	14	24	11	LMTGKVPIDQV	LMKVPIDQV	LMTGKVPIDQV	0.00045	20
HLA-B*07:02	5	24	34	11	PPNPTIDKGWV	PPNPTIDKV	PPNPTIDKGWV	0.000449	17
HLA-A*11:01	4	9	19	11	THLPGNNTPFH	THLPGTPFH	THLPGNNTPFH	0.000446	13
HLA-A*03:01	1	36	46	11	RRKPKGTVGLQ	RRKPKGTLQ	RRKPKGTVGLQ	0.000444	16
HLA-A*02:01	2	45	55	11	RTLEAISKGMS	RTLEAISMS	RTLEAISKGMS	0.000443	20
HLA-A*02:01	2	46	56	11	TLEAISKGMSE	TLISKGMSE	TLEAISKGMSE	0.000441	20
HLA-B*08:01	4	54	64	11	AALTRLSRTFD	AALTRSRTF	AALTRLSRTF	0.00044	28
HLA-B*08:01	2	44	54	11	GRTLEAISKGM	GRTLEAISM	GRTLEAISKGM	0.000438	28
HLA-B*07:02	1	11	21	11	SEGLMTGKVPI	SEMTGKVPI	SEGLMTGKVPI	0.000435	17
HLA-A*02:01	2	51	61	11	SKGMSEMLAKY	SMSEMLAKY	SKGMSEMLAKY	0.000434	20
HLA-B*15:01	2	48	58	11	EAISKGMSEML	EAISKGMSL	EAISKGMSEML	0.000429	20
HLA-A*11:01	1	27	37	11	ANPLEKLYKRR	ANPLEKLYR	ANPLEKLYKRR	0.000428	13
HLA-B*08:01	4	19	29	11	HILAQVLSKIA	HILAQVLSA	HILAQVLSKIA	0.000426	28
HLA-A*11:01	3	59	69	11	SEETFSKPNLS	STFSKPNLS	SEETFSKPNLS	0.000426	13
HLA-A*02:01	4	1	11	11	KDLALLLFTHL	KALLLFTHL	KDLALLLFTHL	0.000424	20
HLA-B*07:02	1	15	25	11	MTGKVPIDQVF	MTVPIDQVF	MTGKVPIDQVF	0.000424	18
HLA-B*08:01	5	25	35	11	PNPTIDKGWVC	NPIDKGWVC	NPTIDKGWVC	0.000422	28
HLA-A*02:01	1	35	45	11	KRRKPKGTVGL	KRPKGTVGL	KRRKPKGTVGL	0.00042	20
HLA-A*02:01	1	32	42	11	KLYKRRKPKGT	KLYKKPKGT	KLYKRRKPKGT	0.000415	20
HLA-A*03:01	1	35	45	11	KRRKPKGTVGL	KRRKPTVGL	KRRKPKGTVGL	0.000414	17
HLA-B*08:01	4	49	59	11	GENAQAALTRL	GENAQLTRL	GENAQAALTRL	0.000413	28
HLA-B*08:01	4	2	12	11	DLALLLFTHLP	DALLLFTHL	DLALLLFTHL	0.000412	28
HLA-B*15:01	2	30	40	11	IERQLHEITPV	IQLHEITPV	IERQLHEITPV	0.000411	20
HLA-B*08:01	3	39	49	11	TMVKNATTDAA	TMVKNATAA	TMVKNATTDAA	0.000409	28
HLA-B*08:01	3	21	31	11	QPAIFKDLGVA	QPFKDLGVA	QPAIFKDLGVA	0.000409	28
HLA-B*08:01	4	37	47	11	AFLDAFHQILS	AFLDAFHQL	AFLDAFHQIL	0.000399	29
HLA-B*15:01	4	52	62	11	AQAALTRLSRT	AQAALTRLT	AQAALTRLSRT	0.000393	21
HLA-A*11:01	5	39	49	11	SEQGETRALKI	SQGETRALK	SEQGETRALK	0.000389	14
HLA-A*03:01	3	11	21	11	YLNEHGVPPPQ	YLNGVPPPQ	YLNEHGVPPPQ	0.000388	17
HLA-B*08:01	2	3	13	11	ADLLIPINRQI	ALIPINRQI	ADLLIPINRQI	0.000384	29
HLA-B*08:01	1	57	67	11	STDDIIWDQLI	STDDIIQLI	STDDIIWDQLI	0.000384	29
HLA-B*08:01	4	38	48	11	FLDAFHQILSE	FLDAFHQIL	FLDAFHQIL	0.000383	29
HLA-B*08:01	1	56	66	11	TSTDDIIWDQL	TSTDDIIQL	TSTDDIIWDQL	0.000379	29
HLA-B*08:01	3	2	12	11	TAPAAAFDAYL	TAPAAAAYL	TAPAAAFDAYL	0.000378	29
HLA-A*02:01	3	10	20	11	AYLNEHGVPPP	YLNEGVPPP	YLNEHGVPPP	0.000378	21
HLA-B*15:01	2	50	60	11	ISKGMSEMLAK	ISKGEMLAK	ISKGMSEMLAK	0.000378	21
HLA-A*02:01	5	26	36	11	NPTIDKGWVCV	NIDKGWVCV	NPTIDKGWVCV	0.000377	21
HLA-A*02:01	5	21	31	11	RAVPPNPTIDK	RAVPPNPTK	RAVPPNPTIDK	0.000375	21
HLA-A*02:01	4	15	25	11	NTPFHILAQVL	NTPFHILAL	NTPFHILAQVL	0.000375	21
HLA-C*07:02	2	24	34	11	TTRVHEIERQL	TVHEIERQL	TTRVHEIERQL	0.000374	11
HLA-B*08:01	1	30	40	11	LEKLYKRRKPK	LLYKRRKPK	LEKLYKRRKPK	0.000373	29
HLA-A*02:01	3	2	12	11	TAPAAAFDAYL	TAAAFDAYL	TAPAAAFDAYL	0.000369	21
HLA-B*15:01	1	45	55	11	LQCSPCLMSKA	LQCSPMSKA	LQCSPCLMSKA	0.000369	21
HLA-B*15:01	5	9	19	11	FQTVPRPSQKS	FQTVPPSQK	FQTVPRPSQK	0.000368	21
HLA-B*08:01	4	9	19	11	THLPGNNTPFH	THLPGNNTF	THLPGNNTPF	0.000368	30
HLA-A*02:01	1	45	55	11	LQCSPCLMSKA	LQCSPMSKA	LQCSPCLMSKA	0.000368	21
HLA-B*15:01	5	23	33	11	VPPNPTIDKGW	VPPNPTIGW	VPPNPTIDKGW	0.000367	21
HLA-B*07:02	5	39	49	11	SEQGETRALKI	SEQGETRAI	SEQGETRALKI	0.000366	19
HLA-A*03:01	3	5	15	11	AAAFDAYLNEH	AAFDAYLEH	AAFDAYLNEH	0.000366	18
HLA-A*02:01	3	58	68	11	LSEETFSKPNL	LSEETFPNL	LSEETFSKPNL	0.000365	21
HLA-B*08:01	1	9	19	11	QVSEGLMTGKV	QVSEGLMTV	QVSEGLMTGKV	0.000365	30
HLA-B*08:01	2	30	40	11	IERQLHEITPV	IERQLHTPV	IERQLHEITPV	0.000364	30
HLA-B*08:01	4	45	55	11	ILSEGENAQAA	ILSENAQAA	ILSEGENAQAA	0.000362	30
HLA-B*15:01	3	2	12	11	TAPAAAFDAYL	TAAAAFDAY	TAPAAAFDAY	0.000357	22
HLA-A*02:01	2	26	36	11	RVHEIERQLHE	RVIERQLHE	RVHEIERQLHE	0.000354	22
HLA-A*03:01	5	12	22	11	VPRPSQKSLRA	VPRPSQSLR	VPRPSQKSLR	0.000353	18
HLA-B*15:01	1	9	19	11	QVSEGLMTGKV	QVSEGLMTV	QVSEGLMTGKV	0.000347	22
HLA-A*02:01	3	24	34	11	IFKDLGVAQQA	IFLGVAQQA	IFKDLGVAQQA	0.000345	22
HLA-B*07:02	5	22	32	11	AVPPNPTIDKG	APNPTIDKG	AVPPNPTIDKG	0.000339	19
HLA-C*07:02	1	60	70	11	DIIWDQLIVKR	DWDQLIVKR	DIIWDQLIVKR	0.000339	12
HLA-A*02:01	4	14	24	11	NNTPFHILAQV	NPFHILAQV	NNTPFHILAQV	0.000337	22
HLA-B*08:01	1	32	42	11	KLYKRRKPKGT	KLYKRRKPT	KLYKRRKPKGT	0.000337	31
HLA-B*07:02	4	27	37	11	KIAYKSGKSGA	KIKSGKSGA	KIAYKSGKSGA	0.000335	19
HLA-B*07:02	3	45	55	11	TTDAADKMSKV	TAADKMSKV	TTDAADKMSKV	0.00033	20
HLA-B*08:01	5	8	18	11	NFQTVPRPSQK	NFQPRPSQK	NFQTVPRPSQK	0.000329	31
HLA-B*15:01	1	7	17	11	MQQVSEGLMTG	MQQEGLMTG	MQQVSEGLMTG	0.000326	22
HLA-A*02:01	4	27	37	11	KIAYKSGKSGA	KIASGKSGA	KIAYKSGKSGA	0.000324	22
HLA-A*03:01	2	45	55	11	RTLEAISKGMS	RTLEAISKS	RTLEAISKGMS	0.000321	18
HLA-B*08:01	1	24	34	11	VFGANPLEKLY	VFGANPLEY	VFGANPLEKLY	0.00032	31
HLA-C*07:02	4	18	28	11	FHILAQVLSKI	FHIQVLSKI	FHILAQVLSKI	0.000319	12
HLA-A*02:01	3	25	35	11	FKDLGVAQQAC	FLGVAQQAC	FKDLGVAQQAC	0.000317	22
HLA-C*07:02	4	20	30	11	ILAQVLSKIAY	ILAQSKIAY	ILAQVLSKIAY	0.000314	12
HLA-A*11:01	1	55	65	11	ATSTDDIIWDQ	ATSDIIWDQ	ATSTDDIIWDQ	0.000314	15
HLA-A*03:01	5	27	37	11	PTIDKGWVCVY	PTIDKGWVY	PTIDKGWVCVY	0.000313	19
HLA-A*11:01	1	30	40	11	LEKLYKRRKPK	LLYKRRKPK	LEKLYKRRKPK	0.000313	15
HLA-B*15:01	4	49	59	11	GENAQAALTRL	GENAALTRL	GENAQAALTRL	0.000311	23
HLA-B*15:01	2	12	22	11	QISDIQSTLSE	QISDITLSE	QISDIQSTLSE	0.000311	23
HLA-C*07:02	4	10	20	11	HLPGNNTPFHI	HLPGNPFHI	HLPGNNTPFHI	0.000309	12
HLA-A*03:01	2	19	29	11	TLSEVTTRVHE	TLSEVTVHE	TLSEVTTRVHE	0.000308	19
HLA-B*08:01	4	46	56	11	LSEGENAQAAL	SEGENAQAL	SEGENAQAAL	0.000307	32
HLA-B*08:01	3	58	68	11	LSEETFSKPNL	LSEESKPNL	LSEETFSKPNL	0.000307	32
HLA-A*02:01	2	14	24	11	SDIQSTLSEVT	SIQSTLSEV	SDIQSTLSEV	0.000306	23
HLA-A*02:01	1	44	54	11	GLQCSPCLMSK	GLQPCLMSK	GLQCSPCLMSK	0.000306	23
HLA-B*07:02	1	9	19	11	QVSEGLMTGKV	QVSEGLMTV	QVSEGLMTGKV	0.000305	20
HLA-B*15:01	3	42	52	11	KNATTDAADKM	KTTDAADKM	KNATTDAADKM	0.000301	23
HLA-B*08:01	2	17	27	11	QSTLSEVTTRV	QLSEVTTRV	QSTLSEVTTRV	0.0003	32
HLA-A*02:01	3	52	62	11	MSKVLELSEET	MVLELSEET	MSKVLELSEET	0.000299	23
HLA-A*02:01	2	48	58	11	EAISKGMSEML	EAISKGMSL	EAISKGMSEML	0.000296	23
HLA-C*07:02	2	33	43	11	QLHEITPVLKM	QLHEPVLKM	QLHEITPVLKM	0.000295	13
HLA-A*02:01	1	15	25	11	MTGKVPIDQVF	MTVPIDQVF	MTGKVPIDQVF	0.000295	23
HLA-A*03:01	3	48	58	11	AADKMSKVLEL	AAMSKVLEL	AADKMSKVLEL	0.000293	19
HLA-A*03:01	3	41	51	11	VKNATTDAADK	VKNATTDAK	VKNATTDAADK	0.000293	19
HLA-B*08:01	3	38	48	11	GTMVKNATTDA	GTMVKNATA	GTMVKNATTDA	0.000292	32
HLA-A*02:01	3	38	48	11	GTMVKNATTDA	GTMVKNATA	GTMVKNATTDA	0.000292	23
HLA-B*15:01	3	14	24	11	EHGVPPPQPAI	EVPPPQPAI	EHGVPPPQPAI	0.000291	23
HLA-A*02:01	1	42	52	11	TVGLQCSPCLM	TLQCSPCLM	TVGLQCSPCLM	0.000291	23
HLA-B*15:01	1	36	46	11	RRKPKGTVGLQ	RRKPKGTVL	RRKPKGTVGL	0.000289	24
HLA-B*15:01	1	26	36	11	GANPLEKLYKR	GANPLEKLY	GANPLEKLY	0.000288	24
HLA-C*07:02	5	4	14	11	IRVKNFQTVPR	IRVKNTVPR	IRVKNFQTVPR	0.000287	13
HLA-B*07:02	3	31	41	11	AQQACSKGTMV	AQQSKGTMV	AQQACSKGTMV	0.000285	21
HLA-A*03:01	4	27	37	11	KIAYKSGKSGA	KIKSGKSGA	KIAYKSGKSGA	0.000284	19
HLA-C*07:02	5	21	31	11	RAVPPNPTIDK	RAVPPNPTK	RAVPPNPTIDK	0.000281	13
HLA-C*07:02	1	4	14	11	SSYMQQVSEGL	SYMQQVSEL	SYMQQVSEGL	0.000281	13
HLA-A*03:01	1	13	23	11	GLMTGKVPIDQ	GLMTGKVPQ	GLMTGKVPIDQ	0.000281	19
HLA-B*08:01	3	25	35	11	FKDLGVAQQAC	FKDLGQQAC	FKDLGVAQQAC	0.00028	33
HLA-C*07:02	5	8	18	11	NFQTVPRPSQK	NFQPRPSQK	NFQTVPRPSQK	0.000277	13
HLA-A*02:01	4	46	56	11	LSEGENAQAAL	LSEGENAQL	LSEGENAQAAL	0.000276	24
HLA-B*15:01	1	11	21	11	SEGLMTGKVPI	SLMTGKVPI	SEGLMTGKVPI	0.000276	24
HLA-B*08:01	1	26	36	11	GANPLEKLYKR	GPLEKLYKR	GANPLEKLYKR	0.000274	33
HLA-C*07:02	2	60	70	11	KYDHLVISTGR	KYDHLVISR	KYDHLVISTGR	0.000273	13
HLA-A*02:01	4	49	59	11	GENAQAALTRL	GAQAALTRL	GENAQAALTRL	0.000263	24
HLA-B*15:01	5	11	21	11	TVPRPSQKSLR	TVPRPSSLR	TVPRPSQKSLR	0.000262	24
HLA-B*08:01	4	30	40	11	YKSGKSGAFLD	YKSGKSGAL	YKSGKSGAFL	0.00026	34
HLA-B*08:01	3	36	46	11	SKGTMVKNATT	STMVKNATT	SKGTMVKNATT	0.00026	34
HLA-B*08:01	2	26	36	11	RVHEIERQLHE	RVHERQLHE	RVHEIERQLHE	0.00026	34
HLA-A*11:01	2	12	22	11	QISDIQSTLSE	QISDIQLSE	QISDIQSTLSE	0.000259	16
HLA-C*07:02	5	19	29	11	SLRAVPPNPTI	SAVPPNPTI	SLRAVPPNPTI	0.000258	13
HLA-B*15:01	5	7	17	11	KNFQTVPRPSQ	KQTVPRPSQ	KNFQTVPRPSQ	0.000258	25
HLA-B*15:01	1	6	16	11	YMQQVSEGLMT	YQVSEGLMT	YMQQVSEGLMT	0.000258	25
HLA-B*15:01	3	44	54	11	ATTDAADKMSK	ATTDAAMSK	ATTDAADKMSK	0.000257	25
HLA-B*08:01	1	16	26	11	TGKVPIDQVFG	TGKPIDQVF	TGKVPIDQVF	0.000257	34
HLA-A*02:01	2	12	22	11	QISDIQSTLSE	QISDIQSTL	QISDIQSTL	0.000256	24
HLA-A*03:01	1	57	67	11	STDDIIWDQLI	STDDIIQLI	STDDIIWDQLI	0.000256	20
HLA-B*15:01	2	57	67	11	MLAKYDHLVIS	MLYDHLVIS	MLAKYDHLVIS	0.000255	25
HLA-A*02:01	3	23	33	11	AIFKDLGVAQQ	AIFKGVAQQ	AIFKDLGVAQQ	0.000254	24
HLA-A*11:01	4	34	44	11	KSGAFLDAFHQ	KSFLDAFHQ	KSGAFLDAFHQ	0.000253	16
HLA-B*15:01	5	8	18	11	NFQTVPRPSQK	FQVPRPSQK	FQTVPRPSQK	0.00025	25
HLA-B*08:01	5	21	31	11	RAVPPNPTIDK	RPPNPTIDK	RAVPPNPTIDK	0.00025	34
HLA-B*08:01	4	27	37	11	KIAYKSGKSGA	KYKSGKSGA	KIAYKSGKSGA	0.000245	35
HLA-A*03:01	2	12	22	11	QISDIQSTLSE	QISDITLSE	QISDIQSTLSE	0.000245	20
HLA-A*11:01	2	52	62	11	KGMSEMLAKYD	KGMSEMLAK	KGMSEMLAK	0.000244	16
HLA-A*02:01	2	53	63	11	GMSEMLAKYDH	GMSEMLAKH	GMSEMLAKYDH	0.00024	25
HLA-B*07:02	3	53	63	11	SKVLELSEETF	SLELSEETF	SKVLELSEETF	0.000239	22
HLA-A*02:01	1	8	18	11	QQVSEGLMTGK	QQVSEGLGK	QQVSEGLMTGK	0.000237	25
HLA-A*03:01	2	3	13	11	ADLLIPINRQI	ALIPINRQI	ADLLIPINRQI	0.000236	21
HLA-B*07:02	1	56	66	11	TSTDDIIWDQL	TSTDDIIQL	TSTDDIIWDQL	0.000236	22
HLA-B*15:01	3	13	23	11	NEHGVPPPQPA	NEVPPPQPA	NEHGVPPPQPA	0.000235	25
HLA-C*07:02	4	15	25	11	NTPFHILAQVL	NTPFHIQVL	NTPFHILAQVL	0.000234	14
HLA-A*02:01	3	49	59	11	ADKMSKVLELS	AMSKVLELS	ADKMSKVLELS	0.000234	25
HLA-B*08:01	1	51	61	11	LMSKATSTDDI	LMSKATSTI	LMSKATSTDDI	0.000234	35
HLA-A*11:01	4	13	23	11	GNNTPFHILAQ	GNNTPILAQ	GNNTPFHILAQ	0.000233	16
HLA-A*03:01	4	33	43	11	GKSGAFLDAFH	GKSGAFLFH	GKSGAFLDAFH	0.000233	21
HLA-C*07:02	5	11	21	11	TVPRPSQKSLR	TRPSQKSLR	TVPRPSQKSLR	0.000231	14
HLA-B*15:01	4	27	37	11	KIAYKSGKSGA	KIKSGKSGA	KIAYKSGKSGA	0.000231	26
HLA-B*08:01	2	57	67	11	MLAKYDHLVIS	MLYDHLVIS	MLAKYDHLVIS	0.00023	36
HLA-B*08:01	2	22	32	11	EVTTRVHEIER	EVTTRVHEI	EVTTRVHEI	0.00023	36
HLA-B*07:02	4	57	67	11	TRLSRTFDAFL	TRLSRTAFL	TRLSRTFDAFL	0.000229	23
HLA-B*08:01	2	58	68	11	LAKYDHLVIST	LAKHLVIST	LAKYDHLVIST	0.000228	36
HLA-B*15:01	5	35	45	11	CVYSSEQGETR	CVYSSGETR	CVYSSEQGETR	0.000227	26
HLA-A*03:01	2	11	21	11	RQISDIQSTLS	RQISQSTLS	RQISDIQSTLS	0.000223	21
HLA-B*08:01	3	1	11	11	TTAPAAAFDAY	TPAAAFDAY	TTAPAAAFDAY	0.000222	36
HLA-B*15:01	3	55	65	11	VLELSEETFSK	VLSEETFSK	VLELSEETFSK	0.00022	26
HLA-A*03:01	3	15	25	11	HGVPPPQPAIF	HGVPPPQIF	HGVPPPQPAIF	0.00022	21
HLA-B*08:01	2	35	45	11	HEITPVLKMGR	HEITPKMGR	HEITPVLKMGR	0.00022	36
HLA-A*03:01	4	59	69	11	LSRTFDAFLGV	LTFDAFLGV	LSRTFDAFLGV	0.000219	21
HLA-B*08:01	2	36	46	11	EITPVLKMGRT	EPVLKMGRT	EITPVLKMGRT	0.000217	36
HLA-A*11:01	3	41	51	11	VKNATTDAADK	VATTDAADK	VKNATTDAADK	0.000216	17
HLA-B*15:01	1	52	62	11	MSKATSTDDII	MSKATSTII	MSKATSTDDII	0.000216	26
HLA-B*08:01	2	13	23	11	ISDIQSTLSEV	ISDIQSTEV	ISDIQSTLSEV	0.000215	37
HLA-B*07:02	1	20	30	11	PIDQVFGANPL	PIDQGANPL	PIDQVFGANPL	0.000213	23
HLA-B*07:02	3	60	70	11	EETFSKPNLSA	EESKPNLSA	EETFSKPNLSA	0.000211	24
HLA-A*03:01	3	6	16	11	AAFDAYLNEHG	AAFDAYLEH	AAFDAYLNEH	0.000211	22
HLA-B*15:01	2	1	11	11	TLADLLIPINR	TLADIPINR	TLADLLIPINR	0.000211	26
HLA-B*08:01	1	6	16	11	YMQQVSEGLMT	YMQQVSELM	YMQQVSEGLM	0.000211	37
HLA-A*02:01	5	17	27	11	QKSLRAVPPNP	QLRAVPPNP	QKSLRAVPPNP	0.00021	26
HLA-B*15:01	4	54	64	11	AALTRLSRTFD	ALTRLSRTF	AALTRLSRTF	0.00021	26
HLA-B*15:01	3	6	16	11	AAFDAYLNEHG	AAFDALNEH	AAFDAYLNEH	0.00021	26
HLA-B*07:02	4	20	30	11	ILAQVLSKIAY	ILAQSKIAY	ILAQVLSKIAY	0.000209	24
HLA-A*03:01	2	49	59	11	AISKGMSEMLA	AISKGMMLA	AISKGMSEMLA	0.000209	22
HLA-B*07:02	4	49	59	11	GENAQAALTRL	GAQAALTRL	GENAQAALTRL	0.000208	24
HLA-B*15:01	2	17	27	11	QSTLSEVTTRV	QLSEVTTRV	QSTLSEVTTRV	0.000208	27
HLA-C*07:02	4	56	66	11	LTRLSRTFDAF	TRLSRTFAF	TRLSRTFDAF	0.000206	15
HLA-C*07:02	1	57	67	11	STDDIIWDQLI	STDDIIQLI	STDDIIWDQLI	0.000205	15
HLA-B*15:01	1	56	66	11	TSTDDIIWDQL	TSTDDIIQL	TSTDDIIWDQL	0.000205	27
HLA-B*15:01	1	41	51	11	GTVGLQCSPCL	GTVGLQCSL	GTVGLQCSPCL	0.000204	27
HLA-A*03:01	4	10	20	11	HLPGNNTPFHI	HLNNTPFHI	HLPGNNTPFHI	0.000203	22
HLA-C*07:02	1	56	66	11	TSTDDIIWDQL	TSTDDIIQL	TSTDDIIWDQL	0.000203	15
HLA-A*11:01	1	4	14	11	SSYMQQVSEGL	SSYMQQVSL	SSYMQQVSEGL	0.000203	17
HLA-A*11:01	5	27	37	11	PTIDKGWVCVY	PTIDKGWVY	PTIDKGWVCVY	0.000202	17
HLA-B*07:02	1	46	56	11	QCSPCLMSKAT	QPCLMSKAT	QCSPCLMSKAT	0.000202	24
HLA-B*07:02	4	35	45	11	SGAFLDAFHQI	SGADAFHQI	SGAFLDAFHQI	0.000201	24
HLA-C*07:02	3	53	63	11	SKVLELSEETF	SKVLELSTF	SKVLELSEETF	0.000201	15
HLA-B*08:01	1	52	62	11	MSKATSTDDII	MSKATSTII	MSKATSTDDII	0.0002	38
HLA-C*07:02	4	53	63	11	QAALTRLSRTF	QAALTRRTF	QAALTRLSRTF	0.000199	15
HLA-A*02:01	3	32	42	11	QQACSKGTMVK	QQAKGTMVK	QQACSKGTMVK	0.000197	27
HLA-A*02:01	2	27	37	11	VHEIERQLHEI	VIERQLHEI	VHEIERQLHEI	0.000197	27
HLA-A*11:01	2	45	55	11	RTLEAISKGMS	RTLEAISKS	RTLEAISKGMS	0.000195	17
HLA-A*02:01	5	35	45	11	CVYSSEQGETR	CVYSSGETR	CVYSSEQGETR	0.000194	27
HLA-A*11:01	3	15	25	11	HGVPPPQPAIF	HGVPPPQPF	HGVPPPQPAIF	0.000194	17
HLA-C*07:02	1	25	35	11	FGANPLEKLYK	FGANPKLYK	FGANPLEKLYK	0.000193	15
HLA-A*11:01	3	48	58	11	AADKMSKVLEL	AAMSKVLEL	AADKMSKVLEL	0.000192	17
HLA-A*11:01	3	42	52	11	KNATTDAADKM	KTTDAADKM	KNATTDAADKM	0.000192	17
HLA-A*11:01	4	18	28	11	FHILAQVLSKI	FILAQVLSK	FHILAQVLSK	0.000191	17
HLA-A*02:01	3	59	69	11	SEETFSKPNLS	STFSKPNLS	SEETFSKPNLS	0.000191	27
HLA-B*15:01	2	42	52	11	KMGRTLEAISK	KMTLEAISK	KMGRTLEAISK	0.000191	27
HLA-B*15:01	4	6	16	11	LLFTHLPGNNT	LLFTPGNNT	LLFTHLPGNNT	0.00019	27
HLA-A*03:01	2	46	56	11	TLEAISKGMSE	TLISKGMSE	TLEAISKGMSE	0.00019	22
HLA-B*15:01	2	44	54	11	GRTLEAISKGM	GLEAISKGM	GRTLEAISKGM	0.000187	28
HLA-B*15:01	4	18	28	11	FHILAQVLSKI	FLAQVLSKI	FHILAQVLSKI	0.000186	28
HLA-A*03:01	4	28	38	11	IAYKSGKSGAF	IAYKSGKSF	IAYKSGKSGAF	0.000186	23
HLA-A*03:01	1	15	25	11	MTGKVPIDQVF	MTGKVPIVF	MTGKVPIDQVF	0.000186	23
HLA-B*08:01	1	38	48	11	KPKGTVGLQCS	KPKGTGLQC	KPKGTVGLQC	0.000184	39
HLA-B*08:01	1	37	47	11	RKPKGTVGLQC	KPKGTGLQC	KPKGTVGLQC	0.000184	39
HLA-C*07:02	2	37	47	11	ITPVLKMGRTL	ITPKMGRTL	ITPVLKMGRTL	0.000183	15
HLA-B*08:01	1	1	11	11	MWDSSYMQQVS	MWDSSMQQV	MWDSSYMQQV	0.000183	39
HLA-B*08:01	4	47	57	11	SEGENAQAALT	SEGENAQAL	SEGENAQAAL	0.000181	39
HLA-A*02:01	3	1	11	11	TTAPAAAFDAY	TTAPAAAAY	TTAPAAAFDAY	0.000181	27
HLA-B*07:02	5	38	48	11	SSEQGETRALK	SSEQGTRAL	SSEQGETRAL	0.00018	25
HLA-A*11:01	5	7	17	11	KNFQTVPRPSQ	KNFQPRPSQ	KNFQTVPRPSQ	0.00018	18
HLA-A*02:01	1	60	70	11	DIIWDQLIVKR	IIWDQIVKR	IIWDQLIVKR	0.00018	28
HLA-B*07:02	2	3	13	11	ADLLIPINRQI	ALIPINRQI	ADLLIPINRQI	0.000179	25
HLA-B*07:02	1	57	67	11	STDDIIWDQLI	STDDIIQLI	STDDIIWDQLI	0.000178	25
HLA-B*08:01	3	59	69	11	SEETFSKPNLS	STFSKPNLS	SEETFSKPNLS	0.000174	39
HLA-A*11:01	3	56	66	11	LELSEETFSKP	LLSEETFSK	LELSEETFSK	0.000174	18
HLA-A*03:01	2	57	67	11	MLAKYDHLVIS	MLYDHLVIS	MLAKYDHLVIS	0.000174	23
HLA-B*08:01	2	9	19	11	INRQISDIQST	INRQIIQST	INRQISDIQST	0.000173	40
HLA-A*02:01	2	47	57	11	LEAISKGMSEM	LISKGMSEM	LEAISKGMSEM	0.000173	28
HLA-B*15:01	1	22	32	11	DQVFGANPLEK	DQVFGPLEK	DQVFGANPLEK	0.000173	28
HLA-B*08:01	5	38	48	11	SSEQGETRALK	SEQGETRAL	SSEQGETRAL	0.000172	40
HLA-B*08:01	2	25	35	11	TRVHEIERQLH	TVHEIERQL	TRVHEIERQL	0.000172	40
HLA-A*02:01	4	22	32	11	AQVLSKIAYKS	ALSKIAYKS	AQVLSKIAYKS	0.000171	28
HLA-A*02:01	5	2	12	11	PVIRVKNFQTV	PVIKNFQTV	PVIRVKNFQTV	0.00017	28
HLA-A*02:01	4	56	66	11	LTRLSRTFDAF	LLSRTFDAF	LTRLSRTFDAF	0.00017	28
HLA-A*02:01	5	11	21	11	TVPRPSQKSLR	TVPRPSSLR	TVPRPSQKSLR	0.000169	28
HLA-A*02:01	2	20	30	11	LSEVTTRVHEI	LVTTRVHEI	LSEVTTRVHEI	0.000169	28
HLA-C*07:02	3	24	34	11	IFKDLGVAQQA	IFKDVAQQA	IFKDLGVAQQA	0.000168	16
HLA-A*03:01	4	38	48	11	FLDAFHQILSE	FLFHQILSE	FLDAFHQILSE	0.000167	24
HLA-B*07:02	3	39	49	11	TMVKNATTDAA	MVKNATTAA	MVKNATTDAA	0.000167	26
HLA-B*08:01	1	22	32	11	DQVFGANPLEK	DQVFNPLEK	DQVFGANPLEK	0.000167	40
HLA-B*07:02	3	24	34	11	IFKDLGVAQQA	IFKDLGVAA	IFKDLGVAQQA	0.000166	26
HLA-B*08:01	2	21	31	11	SEVTTRVHEIE	SVTTRVHEI	SEVTTRVHEI	0.000166	40
HLA-B*08:01	3	54	64	11	KVLELSEETFS	KVLELEETF	KVLELSEETF	0.000165	40
HLA-A*03:01	1	4	14	11	SSYMQQVSEGL	SSYMQQVSL	SSYMQQVSEGL	0.000165	24
HLA-B*15:01	2	49	59	11	AISKGMSEMLA	AISKGMSEA	AISKGMSEMLA	0.000164	29
HLA-B*15:01	2	46	56	11	TLEAISKGMSE	TLISKGMSE	TLEAISKGMSE	0.000163	29
HLA-A*02:01	4	52	62	11	AQAALTRLSRT	AQAALLSRT	AQAALTRLSRT	0.000162	29
HLA-A*11:01	4	59	69	11	LSRTFDAFLGV	LTFDAFLGV	LSRTFDAFLGV	0.000161	18
HLA-B*07:02	1	41	51	11	GTVGLQCSPCL	GTVGLQCSL	GTVGLQCSPCL	0.00016	26
HLA-B*08:01	3	20	30	11	PQPAIFKDLGV	QPIFKDLGV	QPAIFKDLGV	0.000159	41
HLA-A*02:01	5	39	49	11	SEQGETRALKI	SEQGETLKI	SEQGETRALKI	0.000157	29
HLA-C*07:02	1	23	33	11	QVFGANPLEKL	QVFGPLEKL	QVFGANPLEKL	0.000157	16
HLA-B*08:01	1	42	52	11	TVGLQCSPCLM	TLQCSPCLM	TVGLQCSPCLM	0.000157	41
HLA-B*08:01	4	51	61	11	NAQAALTRLSR	NAQLTRLSR	NAQAALTRLSR	0.000156	41
HLA-A*02:01	4	2	12	11	DLALLLFTHLP	DLALFTHLP	DLALLLFTHLP	0.000156	29
HLA-B*15:01	4	1	11	11	KDLALLLFTHL	KALLLFTHL	KDLALLLFTHL	0.000155	30
HLA-A*03:01	4	34	44	11	KSGAFLDAFHQ	KSFLDAFHQ	KSGAFLDAFHQ	0.000155	24
HLA-B*15:01	2	54	64	11	MSEMLAKYDHL	MMLAKYDHL	MSEMLAKYDHL	0.000155	30
HLA-B*07:02	2	32	42	11	RQLHEITPVLK	RLHEITPVL	RQLHEITPVL	0.000155	27
HLA-B*08:01	1	60	70	11	DIIWDQLIVKR	DWDQLIVKR	DIIWDQLIVKR	0.000153	41
HLA-B*15:01	4	24	34	11	VLSKIAYKSGK	VLSKIKSGK	VLSKIAYKSGK	0.000152	30
HLA-A*03:01	1	21	31	11	IDQVFGANPLE	IVFGANPLE	IDQVFGANPLE	0.000151	24
HLA-A*03:01	5	23	33	11	VPPNPTIDKGW	VPPNPTIGW	VPPNPTIDKGW	0.00015	24
HLA-A*02:01	3	60	70	11	EETFSKPNLSA	EFSKPNLSA	EETFSKPNLSA	0.00015	29
HLA-A*03:01	4	13	23	11	GNNTPFHILAQ	GNNTPILAQ	GNNTPFHILAQ	0.000149	25
HLA-A*02:01	3	42	52	11	KNATTDAADKM	KTTDAADKM	KNATTDAADKM	0.000149	29
HLA-B*15:01	2	35	45	11	HEITPVLKMGR	HEITPVLKR	HEITPVLKMGR	0.000148	30
HLA-B*08:01	2	4	14	11	DLLIPINRQIS	DLIPINRQI	DLLIPINRQI	0.000148	42
HLA-B*07:02	3	40	50	11	MVKNATTDAAD	MVKNATTAA	MVKNATTDAA	0.000147	27
HLA-B*08:01	2	12	22	11	QISDIQSTLSE	QISDIQSTL	QISDIQSTL	0.000147	42
HLA-A*03:01	4	25	35	11	LSKIAYKSGKS	LSIAYKSGK	LSKIAYKSGK	0.000144	25
HLA-A*02:01	1	20	30	11	PIDQVFGANPL	PIDQGANPL	PIDQVFGANPL	0.000144	30
HLA-B*08:01	1	20	30	11	PIDQVFGANPL	PIDQVFNPL	PIDQVFGANPL	0.000143	42
HLA-A*03:01	2	10	20	11	NRQISDIQSTL	NISDIQSTL	NRQISDIQSTL	0.000141	25
HLA-C*07:02	4	32	42	11	SGKSGAFLDAF	SGKSGAFLF	SGKSGAFLDAF	0.000139	17
HLA-B*07:02	2	13	23	11	ISDIQSTLSEV	ISDIQSTEV	ISDIQSTLSEV	0.000139	28
HLA-A*03:01	3	29	39	11	GVAQQACSKGT	GVAQQACSK	GVAQQACSK	0.000138	25
HLA-A*02:01	1	7	17	11	MQQVSEGLMTG	MQQEGLMTG	MQQVSEGLMTG	0.000138	30
HLA-B*07:02	4	19	29	11	HILAQVLSKIA	HILAQVLSA	HILAQVLSKIA	0.000137	28
HLA-A*03:01	4	37	47	11	AFLDAFHQILS	AFLDAFHQS	AFLDAFHQILS	0.000137	25
HLA-B*07:02	2	55	65	11	SEMLAKYDHLV	SEMLAKHLV	SEMLAKYDHLV	0.000137	28
HLA-A*02:01	1	26	36	11	GANPLEKLYKR	GALEKLYKR	GANPLEKLYKR	0.000137	30
HLA-B*15:01	4	15	25	11	NTPFHILAQVL	NTPFHIQVL	NTPFHILAQVL	0.000136	31
HLA-B*15:01	4	58	68	11	RLSRTFDAFLG	RLSRTFDAF	RLSRTFDAF	0.000135	31
HLA-B*07:02	2	44	54	11	GRTLEAISKGM	GRTLEAISM	GRTLEAISKGM	0.000135	28
HLA-B*15:01	1	16	26	11	TGKVPIDQVFG	TGKPIDQVF	TGKVPIDQVF	0.000135	31
HLA-B*08:01	4	23	33	11	QVLSKIAYKSG	QVLSKIKSG	QVLSKIAYKSG	0.000134	43
HLA-A*02:01	4	29	39	11	AYKSGKSGAFL	ASGKSGAFL	AYKSGKSGAFL	0.000134	31
HLA-B*15:01	3	24	34	11	IFKDLGVAQQA	IFKDLGQQA	IFKDLGVAQQA	0.000134	31
HLA-B*07:02	2	18	28	11	STLSEVTTRVH	STLSEVTTH	STLSEVTTRVH	0.000134	28
HLA-B*07:02	2	12	22	11	QISDIQSTLSE	QISDIQSTL	QISDIQSTL	0.000134	28
HLA-B*07:02	4	26	36	11	SKIAYKSGKSG	SAYKSGKSG	SKIAYKSGKSG	0.000133	28
HLA-B*15:01	2	56	66	11	EMLAKYDHLVI	EMKYDHLVI	EMLAKYDHLVI	0.000133	31
HLA-B*07:02	4	51	61	11	NAQAALTRLSR	NAQAARLSR	NAQAALTRLSR	0.000132	28
HLA-A*03:01	4	60	70	11	SRTFDAFLGVV	RTFDAFLGV	RTFDAFLGVV	0.000132	26
HLA-C*07:02	3	45	55	11	TTDAADKMSKV	TAADKMSKV	TTDAADKMSKV	0.000132	17
HLA-C*07:02	2	48	58	11	EAISKGMSEML	EAISKGMSL	EAISKGMSEML	0.000132	17
HLA-C*07:02	4	60	70	11	SRTFDAFLGVV	SRDAFLGVV	SRTFDAFLGVV	0.000131	17
HLA-B*15:01	1	48	58	11	SPCLMSKATST	SLMSKATST	SPCLMSKATST	0.000131	31
HLA-B*07:02	4	1	11	11	KDLALLLFTHL	KALLLFTHL	KDLALLLFTHL	0.000129	29
HLA-A*03:01	3	28	38	11	LGVAQQACSKG	LVAQQACSK	LGVAQQACSK	0.000129	26
HLA-B*15:01	1	42	52	11	TVGLQCSPCLM	TLQCSPCLM	TVGLQCSPCLM	0.000128	32
HLA-C*07:02	4	36	46	11	GAFLDAFHQIL	AFLDAFHQL	AFLDAFHQIL	0.000127	18
HLA-B*07:02	3	47	57	11	DAADKMSKVLE	DADKMSKVL	DAADKMSKVL	0.000127	29
HLA-B*07:02	3	20	30	11	PQPAIFKDLGV	QPIFKDLGV	QPAIFKDLGV	0.000126	29
HLA-B*08:01	1	19	29	11	VPIDQVFGANP	VPIDQVFNP	VPIDQVFGANP	0.000126	44
HLA-A*02:01	5	9	19	11	FQTVPRPSQKS	FVPRPSQKS	FQTVPRPSQKS	0.000125	31
HLA-C*07:02	4	11	21	11	LPGNNTPFHIL	LPNTPFHIL	LPGNNTPFHIL	0.000125	18
HLA-A*03:01	3	57	67	11	ELSEETFSKPN	ELSEETFSK	ELSEETFSK	0.000125	26
HLA-B*08:01	1	31	41	11	EKLYKRRKPKG	EYKRRKPKG	EKLYKRRKPKG	0.000125	44
HLA-B*08:01	4	7	17	11	LFTHLPGNNTP	LFLPGNNTP	LFTHLPGNNTP	0.000124	44
HLA-C*07:02	3	2	12	11	TAPAAAFDAYL	TAPAAAFYL	TAPAAAFDAYL	0.000124	18
HLA-C*07:02	2	32	42	11	RQLHEITPVLK	RQHEITPVL	RQLHEITPVL	0.000124	18
HLA-B*15:01	4	55	65	11	ALTRLSRTFDA	ALTRLSRTA	ALTRLSRTFDA	0.000123	32
HLA-A*02:01	4	43	53	11	HQILSEGENAQ	HLSEGENAQ	HQILSEGENAQ	0.000123	32
HLA-B*15:01	2	14	24	11	SDIQSTLSEVT	SQSTLSEVT	SDIQSTLSEVT	0.000123	32
HLA-B*07:02	2	54	64	11	MSEMLAKYDHL	MSEAKYDHL	MSEMLAKYDHL	0.000122	29
HLA-A*02:01	5	28	38	11	TIDKGWVCVYS	TIDKGWVYS	TIDKGWVCVYS	0.000121	32
HLA-B*07:02	2	49	59	11	AISKGMSEMLA	AISKGMSEA	AISKGMSEMLA	0.000121	29
HLA-B*07:02	2	35	45	11	HEITPVLKMGR	HEITPVLKR	HEITPVLKMGR	0.000121	29
HLA-B*08:01	5	24	34	11	PPNPTIDKGWV	PPNPTIDKV	PPNPTIDKGWV	0.00012	45
HLA-B*07:02	5	5	15	11	RVKNFQTVPRP	RVKNFQTVP	RVKNFQTVPRP	0.00012	29
HLA-A*02:01	5	38	48	11	SSEQGETRALK	SQGETRALK	SSEQGETRALK	0.00012	32
HLA-B*07:02	3	42	52	11	KNATTDAADKM	KNATTDAAM	KNATTDAADKM	0.00012	29
HLA-A*02:01	1	21	31	11	IDQVFGANPLE	IVFGANPLE	IDQVFGANPLE	0.00012	32
HLA-B*15:01	5	39	49	11	SEQGETRALKI	SEQGETRAI	SEQGETRALKI	0.000119	32
HLA-B*08:01	3	3	13	11	APAAAFDAYLN	APAAAFAYL	APAAAFDAYL	0.000119	45
HLA-B*08:01	2	60	70	11	KYDHLVISTGR	KYDHLVISR	KYDHLVISTGR	0.000119	45
HLA-B*07:02	2	30	40	11	IERQLHEITPV	IERQLHTPV	IERQLHEITPV	0.000119	30
HLA-B*08:01	1	17	27	11	GKVPIDQVFGA	GPIDQVFGA	GKVPIDQVFGA	0.000119	45
HLA-B*15:01	5	16	26	11	SQKSLRAVPPN	SQKSAVPPN	SQKSLRAVPPN	0.000118	32
HLA-A*03:01	2	36	46	11	EITPVLKMGRT	EITPVLMGR	EITPVLKMGR	0.000118	27
HLA-A*02:01	4	28	38	11	IAYKSGKSGAF	IAYGKSGAF	IAYKSGKSGAF	0.000117	32
HLA-A*02:01	3	51	61	11	KMSKVLELSEE	KMSKVLEEE	KMSKVLELSEE	0.000117	32
HLA-A*02:01	2	15	25	11	DIQSTLSEVTT	DIQSTLVTT	DIQSTLSEVTT	0.000117	32
HLA-B*15:01	4	26	36	11	SKIAYKSGKSG	SAYKSGKSG	SKIAYKSGKSG	0.000116	33
HLA-B*08:01	4	59	69	11	LSRTFDAFLGV	LSRDAFLGV	LSRTFDAFLGV	0.000116	45
HLA-A*02:01	1	59	69	11	DDIIWDQLIVK	DIWDQLIVK	DDIIWDQLIVK	0.000116	32
HLA-C*07:02	5	27	37	11	PTIDKGWVCVY	PTIDKGWVY	PTIDKGWVCVY	0.000115	18
HLA-B*08:01	5	1	11	11	PPVIRVKNFQT	PPRVKNFQT	PPVIRVKNFQT	0.000115	46
HLA-A*03:01	4	8	18	11	FTHLPGNNTPF	FTHLPGTPF	FTHLPGNNTPF	0.000115	27
HLA-A*02:01	4	24	34	11	VLSKIAYKSGK	VLSKIAYKK	VLSKIAYKSGK	0.000115	32
HLA-B*15:01	3	51	61	11	KMSKVLELSEE	KMSKVLSEE	KMSKVLELSEE	0.000115	33
HLA-A*02:01	1	24	34	11	VFGANPLEKLY	VANPLEKLY	VFGANPLEKLY	0.000114	32
HLA-B*08:01	4	55	65	11	ALTRLSRTFDA	ALLSRTFDA	ALTRLSRTFDA	0.000113	46
HLA-A*02:01	2	4	14	11	DLLIPINRQIS	DLLPINRQI	DLLIPINRQI	0.000113	33
HLA-A*02:01	4	21	31	11	LAQVLSKIAYK	LVLSKIAYK	LAQVLSKIAYK	0.000112	33
HLA-A*11:01	3	28	38	11	LGVAQQACSKG	LVAQQACSK	LGVAQQACSK	0.000112	21
HLA-A*02:01	3	13	23	11	NEHGVPPPQPA	NGVPPPQPA	NEHGVPPPQPA	0.000112	33
HLA-B*08:01	1	41	51	11	GTVGLQCSPCL	GTVGLQCSL	GTVGLQCSPCL	0.000112	46
HLA-A*02:01	3	9	19	11	DAYLNEHGVPP	DLNEHGVPP	DAYLNEHGVPP	0.000111	33
HLA-A*03:01	1	5	15	11	SYMQQVSEGLM	SYMQQVSLM	SYMQQVSEGLM	0.000111	27
HLA-B*15:01	5	22	32	11	AVPPNPTIDKG	AVPPNPTIK	AVPPNPTIDK	0.000109	33
HLA-B*07:02	5	25	35	11	PNPTIDKGWVC	NPIDKGWVC	NPTIDKGWVC	0.000109	31
HLA-A*03:01	3	51	61	11	KMSKVLELSEE	KMSKVLSEE	KMSKVLELSEE	0.000109	28
HLA-A*03:01	3	42	52	11	KNATTDAADKM	KTTDAADKM	KNATTDAADKM	0.000109	28
HLA-B*15:01	5	3	13	11	VIRVKNFQTVP	VVKNFQTVP	VIRVKNFQTVP	0.000108	33
HLA-B*15:01	3	38	48	11	GTMVKNATTDA	GVKNATTDA	GTMVKNATTDA	0.000108	33
HLA-B*15:01	1	44	54	11	GLQCSPCLMSK	GLQPCLMSK	GLQCSPCLMSK	0.000108	33
HLA-B*15:01	4	33	43	11	GKSGAFLDAFH	GKSGAFLFH	GKSGAFLDAFH	0.000107	34
HLA-B*08:01	4	52	62	11	AQAALTRLSRT	AQLTRLSRT	AQAALTRLSRT	0.000107	47
HLA-B*07:02	3	7	17	11	AFDAYLNEHGV	AFDANEHGV	AFDAYLNEHGV	0.000107	31
HLA-A*03:01	3	54	64	11	KVLELSEETFS	KVLELSTFS	KVLELSEETFS	0.000107	28
HLA-A*03:01	3	24	34	11	IFKDLGVAQQA	IFKDLGVQA	IFKDLGVAQQA	0.000106	28
HLA-C*07:02	2	1	11	11	TLADLLIPINR	TLADIPINR	TLADLLIPINR	0.000106	19
HLA-B*15:01	2	55	65	11	SEMLAKYDHLV	SLAKYDHLV	SEMLAKYDHLV	0.000106	34
HLA-A*11:01	2	11	21	11	RQISDIQSTLS	RQISQSTLS	RQISDIQSTLS	0.000106	21
HLA-B*08:01	2	41	51	11	LKMGRTLEAIS	LKMGRTLAI	LKMGRTLEAI	0.000105	47
HLA-A*02:01	2	35	45	11	HEITPVLKMGR	HEITPVLKR	HEITPVLKMGR	0.000105	33
HLA-B*07:02	1	52	62	11	MSKATSTDDII	MSKATSTII	MSKATSTDDII	0.000105	31
HLA-B*08:01	4	60	70	11	SRTFDAFLGVV	SFDAFLGVV	SRTFDAFLGVV	0.000104	47
HLA-A*03:01	2	2	12	11	LADLLIPINRQ	LLLIPINRQ	LADLLIPINRQ	0.000104	28
HLA-A*11:01	1	56	66	11	TSTDDIIWDQL	STDDIIWQL	STDDIIWDQL	0.000104	21
HLA-B*08:01	2	29	39	11	EIERQLHEITP	ERQLHEITP	EIERQLHEITP	0.000103	47
HLA-C*07:02	1	37	47	11	RKPKGTVGLQC	RKPTVGLQC	RKPKGTVGLQC	0.000103	19
HLA-A*02:01	5	3	13	11	VIRVKNFQTVP	VIKNFQTVP	VIRVKNFQTVP	0.000102	34
HLA-A*02:01	3	44	54	11	ATTDAADKMSK	ATTDAAMSK	ATTDAADKMSK	0.000102	34
HLA-B*08:01	2	19	29	11	TLSEVTTRVHE	TLSETRVHE	TLSEVTTRVHE	0.000101	48
HLA-C*07:02	5	23	33	11	VPPNPTIDKGW	VPPNPTIGW	VPPNPTIDKGW	0.0001	19
HLA-B*15:01	2	45	55	11	RTLEAISKGMS	RTLEAISKS	RTLEAISKGMS	0.0001	34
HLA-B*07:02	2	56	66	11	EMLAKYDHLVI	EAKYDHLVI	EMLAKYDHLVI	0.0001	32
HLA-A*02:01	2	42	52	11	KMGRTLEAISK	KMTLEAISK	KMGRTLEAISK	0.0001	34
HLA-B*15:01	1	21	31	11	IDQVFGANPLE	IVFGANPLE	IDQVFGANPLE	0.0001	34
HLA-A*03:01	4	1	11	11	KDLALLLFTHL	KLALLLFTH	KDLALLLFTH	9.9e-05	29
HLA-C*07:02	1	33	43	11	LYKRRKPKGTV	LYRKPKGTV	LYKRRKPKGTV	9.9e-05	19
HLA-B*08:01	5	15	25	11	PSQKSLRAVPP	SQKLRAVPP	SQKSLRAVPP	9.8e-05	48
HLA-A*02:01	3	46	56	11	TDAADKMSKVL	TADKMSKVL	TDAADKMSKVL	9.8e-05	34
HLA-B*08:01	1	27	37	11	ANPLEKLYKRR	NPLEKLKRR	NPLEKLYKRR	9.8e-05	48
HLA-B*08:01	5	5	15	11	RVKNFQTVPRP	RVKNFQTVP	RVKNFQTVPRP	9.7e-05	48
HLA-A*03:01	3	14	24	11	EHGVPPPQPAI	EVPPPQPAI	EHGVPPPQPAI	9.7e-05	29
HLA-B*08:01	2	49	59	11	AISKGMSEMLA	AIKGMSEML	AISKGMSEML	9.7e-05	48
HLA-B*08:01	2	5	15	11	LLIPINRQISD	LPINRQISD	LLIPINRQISD	9.7e-05	48
HLA-B*08:01	2	1	11	11	TLADLLIPINR	TLADIPINR	TLADLLIPINR	9.7e-05	48
HLA-B*15:01	3	21	31	11	QPAIFKDLGVA	QIFKDLGVA	QPAIFKDLGVA	9.6e-05	35
HLA-B*07:02	2	20	30	11	LSEVTTRVHEI	LVTTRVHEI	LSEVTTRVHEI	9.6e-05	32
HLA-B*15:01	4	57	67	11	TRLSRTFDAFL	TLSRTFDAF	TRLSRTFDAF	9.5e-05	35
HLA-A*03:01	2	24	34	11	TTRVHEIERQL	TTHEIERQL	TTRVHEIERQL	9.5e-05	29
HLA-A*03:01	5	28	38	11	TIDKGWVCVYS	TIDKGWVVY	TIDKGWVCVY	9.4e-05	29
HLA-A*03:01	1	56	66	11	TSTDDIIWDQL	TSTDDIIQL	TSTDDIIWDQL	9.4e-05	29
HLA-C*07:02	5	13	23	11	PRPSQKSLRAV	PRPSSLRAV	PRPSQKSLRAV	9.3e-05	20
HLA-B*15:01	3	3	13	11	APAAAFDAYLN	APAAAFDAY	APAAAFDAY	9.3e-05	35
HLA-A*02:01	1	25	35	11	FGANPLEKLYK	FGANPLEKK	FGANPLEKLYK	9.3e-05	35
HLA-B*15:01	4	59	69	11	LSRTFDAFLGV	LTFDAFLGV	LSRTFDAFLGV	9.2e-05	35
HLA-B*07:02	2	26	36	11	RVHEIERQLHE	RVHEIERQL	RVHEIERQL	9.2e-05	33
HLA-B*07:02	1	51	61	11	LMSKATSTDDI	LMSKATSTI	LMSKATSTDDI	9.2e-05	33
HLA-B*07:02	1	18	28	11	KVPIDQVFGAN	KPIDQVFGA	KVPIDQVFGA	9.2e-05	33
HLA-A*03:01	1	55	65	11	ATSTDDIIWDQ	ATSDIIWDQ	ATSTDDIIWDQ	9.1e-05	30
HLA-B*15:01	4	44	54	11	QILSEGENAQA	QILSEGAQA	QILSEGENAQA	8.9e-05	36
HLA-B*15:01	4	35	45	11	SGAFLDAFHQI	SFLDAFHQI	SGAFLDAFHQI	8.9e-05	36
HLA-B*07:02	2	46	56	11	TLEAISKGMSE	TAISKGMSE	TLEAISKGMSE	8.9e-05	33
HLA-A*11:01	1	10	20	11	VSEGLMTGKVP	VSEGLMTGK	VSEGLMTGK	8.9e-05	22
HLA-B*07:02	5	8	18	11	NFQTVPRPSQK	NTVPRPSQK	NFQTVPRPSQK	8.8e-05	33
HLA-B*08:01	4	6	16	11	LLFTHLPGNNT	LLFTHLNNT	LLFTHLPGNNT	8.8e-05	50
HLA-A*02:01	4	53	63	11	QAALTRLSRTF	QLTRLSRTF	QAALTRLSRTF	8.8e-05	35
HLA-A*02:01	4	11	21	11	LPGNNTPFHIL	LPNTPFHIL	LPGNNTPFHIL	8.8e-05	35
HLA-B*08:01	2	18	28	11	STLSEVTTRVH	STLSEVTTH	STLSEVTTRVH	8.7e-05	50
HLA-B*08:01	1	12	22	11	EGLMTGKVPID	EGMTGKVPI	EGLMTGKVPI	8.7e-05	50
HLA-A*03:01	4	53	63	11	QAALTRLSRTF	QLTRLSRTF	QAALTRLSRTF	8.6e-05	30
HLA-B*07:02	2	5	15	11	LLIPINRQISD	LPINRQISD	LLIPINRQISD	8.6e-05	33
HLA-A*02:01	2	60	70	11	KYDHLVISTGR	KYDHLVISR	KYDHLVISTGR	8.6e-05	36
HLA-B*15:01	5	17	27	11	QKSLRAVPPNP	QLRAVPPNP	QKSLRAVPPNP	8.5e-05	36
HLA-B*08:01	2	51	61	11	SKGMSEMLAKY	SMSEMLAKY	SKGMSEMLAKY	8.5e-05	50
HLA-B*08:01	5	9	19	11	FQTVPRPSQKS	FQPRPSQKS	FQTVPRPSQKS	8.4e-05	51
HLA-A*02:01	3	20	30	11	PQPAIFKDLGV	PQPAIFLGV	PQPAIFKDLGV	8.4e-05	36
HLA-C*07:02	2	11	21	11	RQISDIQSTLS	RQISDIQTL	RQISDIQSTL	8.4e-05	21
HLA-B*08:01	4	50	60	11	ENAQAALTRLS	ENAQAALTL	ENAQAALTRL	8.3e-05	51
HLA-A*02:01	4	4	14	11	ALLLFTHLPGN	ALFTHLPGN	ALLLFTHLPGN	8.3e-05	36
HLA-B*08:01	3	42	52	11	KNATTDAADKM	KNATTDAAM	KNATTDAADKM	8.3e-05	51
HLA-B*07:02	3	38	48	11	GTMVKNATTDA	GTMVKNATA	GTMVKNATTDA	8.3e-05	34
HLA-A*03:01	2	31	41	11	ERQLHEITPVL	RLHEITPVL	RQLHEITPVL	8.3e-05	31
HLA-B*08:01	1	53	63	11	SKATSTDDIIW	SKATSTIIW	SKATSTDDIIW	8.3e-05	51
HLA-B*08:01	3	52	62	11	MSKVLELSEET	MSKELSEET	MSKVLELSEET	8.2e-05	51
HLA-B*15:01	2	13	23	11	ISDIQSTLSEV	IIQSTLSEV	ISDIQSTLSEV	8.2e-05	37
HLA-A*11:01	1	15	25	11	MTGKVPIDQVF	MTVPIDQVF	MTGKVPIDQVF	8.2e-05	23
HLA-B*08:01	5	27	37	11	PTIDKGWVCVY	PTIDKGWVY	PTIDKGWVCVY	8.1e-05	51
HLA-A*11:01	5	19	29	11	SLRAVPPNPTI	SAVPPNPTI	SLRAVPPNPTI	8.1e-05	23
HLA-B*08:01	4	40	50	11	DAFHQILSEGE	DAFHQILSE	DAFHQILSEGE	8.1e-05	51
HLA-B*08:01	3	32	42	11	QQACSKGTMVK	QQASKGTMV	QQACSKGTMV	8.1e-05	51
HLA-A*11:01	1	53	63	11	SKATSTDDIIW	STSTDDIIW	SKATSTDDIIW	8.1e-05	23
HLA-A*02:01	1	22	32	11	DQVFGANPLEK	QVFGNPLEK	QVFGANPLEK	8.1e-05	36
HLA-A*11:01	5	23	33	11	VPPNPTIDKGW	VPPNPTIGW	VPPNPTIDKGW	8e-05	23
HLA-B*07:02	2	27	37	11	VHEIERQLHEI	VHEIERHEI	VHEIERQLHEI	8e-05	34
HLA-B*07:02	5	1	11	11	PPVIRVKNFQT	PPRVKNFQT	PPVIRVKNFQT	7.9e-05	34
HLA-B*07:02	2	17	27	11	QSTLSEVTTRV	QLSEVTTRV	QSTLSEVTTRV	7.9e-05	34
HLA-A*03:01	1	48	58	11	SPCLMSKATST	SLMSKATST	SPCLMSKATST	7.9e-05	31
HLA-A*03:01	3	60	70	11	EETFSKPNLSA	EFSKPNLSA	EETFSKPNLSA	7.8e-05	31
HLA-A*03:01	4	49	59	11	GENAQAALTRL	GNAQAALTR	GENAQAALTR	7.7e-05	31
HLA-A*11:01	3	54	64	11	KVLELSEETFS	KVLELSTFS	KVLELSEETFS	7.7e-05	24
HLA-A*02:01	5	8	18	11	NFQTVPRPSQK	NTVPRPSQK	NFQTVPRPSQK	7.6e-05	37
HLA-B*15:01	2	59	69	11	AKYDHLVISTG	AKYDHISTG	AKYDHLVISTG	7.6e-05	38
HLA-B*15:01	1	57	67	11	STDDIIWDQLI	STDDIIQLI	STDDIIWDQLI	7.6e-05	38
HLA-B*15:01	4	46	56	11	LSEGENAQAAL	LSEGAQAAL	LSEGENAQAAL	7.5e-05	38
HLA-A*11:01	4	60	70	11	SRTFDAFLGVV	RTFDAFLGV	RTFDAFLGVV	7.5e-05	24
HLA-A*03:01	4	35	45	11	SGAFLDAFHQI	SFLDAFHQI	SGAFLDAFHQI	7.5e-05	32
HLA-B*15:01	3	58	68	11	LSEETFSKPNL	LSEETFSKL	LSEETFSKPNL	7.5e-05	38
HLA-B*08:01	2	34	44	11	LHEITPVLKMG	LHITPVLKM	LHEITPVLKM	7.5e-05	52
HLA-A*02:01	2	58	68	11	LAKYDHLVIST	LADHLVIST	LAKYDHLVIST	7.5e-05	37
HLA-B*15:01	1	13	23	11	GLMTGKVPIDQ	GLMTGKVPQ	GLMTGKVPIDQ	7.5e-05	38
HLA-C*07:02	4	37	47	11	AFLDAFHQILS	AFLDAFHQL	AFLDAFHQIL	7.4e-05	22
HLA-A*03:01	4	6	16	11	LLFTHLPGNNT	LLFTPGNNT	LLFTHLPGNNT	7.4e-05	32
HLA-A*03:01	1	31	41	11	EKLYKRRKPKG	ELYKRRKPK	EKLYKRRKPK	7.4e-05	32
HLA-A*02:01	5	18	28	11	KSLRAVPPNPT	KSAVPPNPT	KSLRAVPPNPT	7.3e-05	38
HLA-A*11:01	3	6	16	11	AAFDAYLNEHG	AAFDAYLNH	AAFDAYLNEH	7.3e-05	24
HLA-B*08:01	2	15	25	11	DIQSTLSEVTT	DIQSTLVTT	DIQSTLSEVTT	7.3e-05	53
HLA-B*07:02	5	3	13	11	VIRVKNFQTVP	VIRVKQTVP	VIRVKNFQTVP	7.2e-05	36
HLA-A*11:01	5	36	46	11	VYSSEQGETRA	VSSEQGETR	VYSSEQGETR	7.2e-05	24
HLA-A*11:01	5	12	22	11	VPRPSQKSLRA	VPRPSQSLR	VPRPSQKSLR	7.2e-05	24
HLA-A*03:01	4	29	39	11	AYKSGKSGAFL	AYKSSGAFL	AYKSGKSGAFL	7.2e-05	32
HLA-A*11:01	2	2	12	11	LADLLIPINRQ	LADLIPINR	LADLLIPINR	7.2e-05	24
HLA-B*07:02	1	24	34	11	VFGANPLEKLY	VANPLEKLY	VFGANPLEKLY	7.2e-05	36
HLA-B*07:02	5	35	45	11	CVYSSEQGETR	CVYSSGETR	CVYSSEQGETR	7.1e-05	36
HLA-B*07:02	4	54	64	11	AALTRLSRTFD	AALTRLSTF	AALTRLSRTF	7.1e-05	36
HLA-A*03:01	4	56	66	11	LTRLSRTFDAF	LTRLSRTAF	LTRLSRTFDAF	7.1e-05	32
HLA-C*07:02	3	5	15	11	AAAFDAYLNEH	AFDAYLNEH	AAAFDAYLNEH	7.1e-05	22
HLA-B*15:01	3	59	69	11	SEETFSKPNLS	STFSKPNLS	SEETFSKPNLS	7.1e-05	38
HLA-B*07:02	3	25	35	11	FKDLGVAQQAC	FKDLGVQAC	FKDLGVAQQAC	7.1e-05	36
HLA-A*02:01	3	34	44	11	ACSKGTMVKNA	ACSKGTMNA	ACSKGTMVKNA	7.1e-05	38
HLA-A*11:01	2	25	35	11	TRVHEIERQLH	RVHEIEQLH	RVHEIERQLH	7.1e-05	24
HLA-B*15:01	4	19	29	11	HILAQVLSKIA	HILAQVLSA	HILAQVLSKIA	7e-05	39
HLA-B*07:02	4	59	69	11	LSRTFDAFLGV	LSRDAFLGV	LSRTFDAFLGV	7e-05	36
HLA-A*11:01	4	25	35	11	LSKIAYKSGKS	LSIAYKSGK	LSKIAYKSGK	7e-05	24
HLA-B*07:02	3	44	54	11	ATTDAADKMSK	ATTDAKMSK	ATTDAADKMSK	7e-05	36
HLA-A*11:01	2	23	33	11	VTTRVHEIERQ	VTTRVHIER	VTTRVHEIER	6.9e-05	24
HLA-A*11:01	1	21	31	11	IDQVFGANPLE	IVFGANPLE	IDQVFGANPLE	6.9e-05	24
HLA-B*08:01	5	4	14	11	IRVKNFQTVPR	IRVKNFQTR	IRVKNFQTVPR	6.8e-05	54
HLA-B*15:01	3	60	70	11	EETFSKPNLSA	EESKPNLSA	EETFSKPNLSA	6.7e-05	39
HLA-A*11:01	3	29	39	11	GVAQQACSKGT	GVAQQACSK	GVAQQACSK	6.7e-05	25
HLA-A*03:01	5	14	24	11	RPSQKSLRAVP	RPSQKSLVP	RPSQKSLRAVP	6.6e-05	33
HLA-B*08:01	4	42	52	11	FHQILSEGENA	FHQSEGENA	FHQILSEGENA	6.6e-05	55
HLA-B*08:01	3	5	15	11	AAAFDAYLNEH	AFDAYLNEH	AAAFDAYLNEH	6.6e-05	55
HLA-B*08:01	2	16	26	11	IQSTLSEVTTR	IQLSEVTTR	IQSTLSEVTTR	6.6e-05	55
HLA-B*07:02	2	36	46	11	EITPVLKMGRT	EPVLKMGRT	EITPVLKMGRT	6.6e-05	37
HLA-B*15:01	1	30	40	11	LEKLYKRRKPK	LLYKRRKPK	LEKLYKRRKPK	6.6e-05	39
HLA-B*07:02	1	47	57	11	CSPCLMSKATS	SPLMSKATS	SPCLMSKATS	6.6e-05	37
HLA-A*03:01	1	11	21	11	SEGLMTGKVPI	SLMTGKVPI	SEGLMTGKVPI	6.6e-05	33
HLA-B*08:01	5	36	46	11	VYSSEQGETRA	VYSQGETRA	VYSSEQGETRA	6.5e-05	55
HLA-A*11:01	4	33	43	11	GKSGAFLDAFH	GKSGAFLFH	GKSGAFLDAFH	6.5e-05	25
HLA-B*08:01	3	55	65	11	VLELSEETFSK	VLEEETFSK	VLELSEETFSK	6.5e-05	55
HLA-B*08:01	3	27	37	11	DLGVAQQACSK	DLAQQACSK	DLGVAQQACSK	6.5e-05	55
HLA-A*03:01	1	41	51	11	GTVGLQCSPCL	GTLQCSPCL	GTVGLQCSPCL	6.5e-05	34
HLA-A*11:01	4	8	18	11	FTHLPGNNTPF	FTHLPGNNF	FTHLPGNNTPF	6.4e-05	25
HLA-B*07:02	3	9	19	11	DAYLNEHGVPP	DAYEHGVPP	DAYLNEHGVPP	6.4e-05	37
HLA-B*08:01	1	3	13	11	DSSYMQQVSEG	DYMQQVSEG	DSSYMQQVSEG	6.4e-05	55
HLA-B*15:01	4	38	48	11	FLDAFHQILSE	FLFHQILSE	FLDAFHQILSE	6.3e-05	40
HLA-B*08:01	4	44	54	11	QILSEGENAQA	QILSEGAQA	QILSEGENAQA	6.3e-05	55
HLA-B*07:02	4	45	55	11	ILSEGENAQAA	ILSEGAQAA	ILSEGENAQAA	6.3e-05	37
HLA-A*02:01	4	7	17	11	LFTHLPGNNTP	LFLPGNNTP	LFTHLPGNNTP	6.3e-05	39
HLA-B*15:01	3	45	55	11	TTDAADKMSKV	TTADKMSKV	TTDAADKMSKV	6.3e-05	40
HLA-A*03:01	3	31	41	11	AQQACSKGTMV	AQQSKGTMV	AQQACSKGTMV	6.3e-05	34
HLA-A*02:01	1	1	11	11	MWDSSYMQQVS	MWDSSYMQV	MWDSSYMQQV	6.3e-05	39
HLA-A*02:01	5	22	32	11	AVPPNPTIDKG	AVPPNPTKG	AVPPNPTIDKG	6.2e-05	40
HLA-B*07:02	4	44	54	11	QILSEGENAQA	QILSEGAQA	QILSEGENAQA	6.2e-05	38
HLA-B*07:02	3	11	21	11	YLNEHGVPPPQ	YLNEHGVPQ	YLNEHGVPPPQ	6.2e-05	38
HLA-A*02:01	2	50	60	11	ISKGMSEMLAK	ISKGEMLAK	ISKGMSEMLAK	6.2e-05	40
HLA-B*15:01	4	11	21	11	LPGNNTPFHIL	LPNTPFHIL	LPGNNTPFHIL	6.1e-05	40
HLA-B*07:02	3	5	15	11	AAAFDAYLNEH	AAAAYLNEH	AAAFDAYLNEH	6.1e-05	38
HLA-B*07:02	2	25	35	11	TRVHEIERQLH	TRHEIERQL	TRVHEIERQL	6.1e-05	38
HLA-B*15:01	1	20	30	11	PIDQVFGANPL	IQVFGANPL	IDQVFGANPL	6.1e-05	40
HLA-B*07:02	1	42	52	11	TVGLQCSPCLM	TVGLSPCLM	TVGLQCSPCLM	6.1e-05	38
HLA-B*07:02	1	34	44	11	YKRRKPKGTVG	YRRKPKGTV	YKRRKPKGTV	6.1e-05	38
HLA-A*02:01	5	23	33	11	VPPNPTIDKGW	VPPNPTIGW	VPPNPTIDKGW	6e-05	40
HLA-A*02:01	5	12	22	11	VPRPSQKSLRA	VPRPSQLRA	VPRPSQKSLRA	6e-05	40
HLA-B*08:01	4	26	36	11	SKIAYKSGKSG	SAYKSGKSG	SKIAYKSGKSG	6e-05	56
HLA-A*11:01	4	49	59	11	GENAQAALTRL	GNAQAALTR	GENAQAALTR	6e-05	26
HLA-A*02:01	3	36	46	11	SKGTMVKNATT	STMVKNATT	SKGTMVKNATT	6e-05	40
HLA-B*08:01	5	7	17	11	KNFQTVPRPSQ	KNFQPRPSQ	KNFQTVPRPSQ	5.9e-05	56
HLA-A*11:01	5	37	47	11	YSSEQGETRAL	YSSEQGETR	YSSEQGETR	5.9e-05	26
HLA-B*08:01	3	40	50	11	MVKNATTDAAD	MVKNATTAA	MVKNATTDAA	5.9e-05	56
HLA-B*07:02	3	19	29	11	PPQPAIFKDLG	PPQPAIFKL	PPQPAIFKDL	5.9e-05	38
HLA-A*02:01	2	2	12	11	LADLLIPINRQ	LLLIPINRQ	LADLLIPINRQ	5.9e-05	40
HLA-B*07:02	1	32	42	11	KLYKRRKPKGT	KLYKRRKPT	KLYKRRKPKGT	5.9e-05	38
HLA-A*11:01	1	36	46	11	RRKPKGTVGLQ	RPKGTVGLQ	RRKPKGTVGLQ	5.9e-05	26
HLA-B*07:02	4	18	28	11	FHILAQVLSKI	FHILAQSKI	FHILAQVLSKI	5.8e-05	39
HLA-B*15:01	5	12	22	11	VPRPSQKSLRA	VPRPSQKSA	VPRPSQKSLRA	5.7e-05	41
HLA-B*15:01	5	4	14	11	IRVKNFQTVPR	RVKNFQTVR	RVKNFQTVPR	5.7e-05	41
HLA-B*07:02	5	20	30	11	LRAVPPNPTID	LRAPPNPTI	LRAVPPNPTI	5.7e-05	39
HLA-B*15:01	4	51	61	11	NAQAALTRLSR	AQAATRLSR	AQAALTRLSR	5.7e-05	41
HLA-B*08:01	4	48	58	11	EGENAQAALTR	EGAQAALTR	EGENAQAALTR	5.7e-05	57
HLA-B*08:01	1	25	35	11	FGANPLEKLYK	FGANPKLYK	FGANPLEKLYK	5.7e-05	57
HLA-B*08:01	5	22	32	11	AVPPNPTIDKG	AVPPNPTKG	AVPPNPTIDKG	5.6e-05	57
HLA-B*07:02	5	18	28	11	KSLRAVPPNPT	KRAVPPNPT	KSLRAVPPNPT	5.6e-05	39
HLA-C*07:02	3	7	17	11	AFDAYLNEHGV	AFDAYLNEV	AFDAYLNEHGV	5.6e-05	24
HLA-A*02:01	3	30	40	11	VAQQACSKGTM	VAQQACSTM	VAQQACSKGTM	5.6e-05	41
HLA-A*03:01	2	23	33	11	VTTRVHEIERQ	VTTRVHIER	VTTRVHEIER	5.6e-05	35
HLA-A*02:01	2	28	38	11	HEIERQLHEIT	HEIEQLHEI	HEIERQLHEI	5.6e-05	41
HLA-B*08:01	4	43	53	11	HQILSEGENAQ	HQIEGENAQ	HQILSEGENAQ	5.5e-05	58
HLA-A*03:01	4	32	42	11	SGKSGAFLDAF	SGKSGAFLF	SGKSGAFLDAF	5.5e-05	36
HLA-B*15:01	3	7	17	11	AFDAYLNEHGV	AAYLNEHGV	AFDAYLNEHGV	5.5e-05	42
HLA-B*08:01	2	59	69	11	AKYDHLVISTG	AKYDHISTG	AKYDHLVISTG	5.5e-05	58
HLA-B*07:02	2	1	11	11	TLADLLIPINR	TLADIPINR	TLADLLIPINR	5.5e-05	39
HLA-C*07:02	1	34	44	11	YKRRKPKGTVG	YRKPKGTVG	YKRRKPKGTVG	5.5e-05	24
HLA-C*07:02	2	42	52	11	KMGRTLEAISK	KRTLEAISK	KMGRTLEAISK	5.4e-05	24
HLA-A*11:01	2	49	59	11	AISKGMSEMLA	AISKGMMLA	AISKGMSEMLA	5.4e-05	27
HLA-A*02:01	2	25	35	11	TRVHEIERQLH	TVHEIERQL	TRVHEIERQL	5.4e-05	41
HLA-B*15:01	1	33	43	11	LYKRRKPKGTV	LYKKPKGTV	LYKRRKPKGTV	5.4e-05	42
HLA-B*08:01	5	16	26	11	SQKSLRAVPPN	SQKLRAVPP	SQKSLRAVPP	5.3e-05	58
HLA-B*15:01	3	22	32	11	PAIFKDLGVAQ	AIKDLGVAQ	AIFKDLGVAQ	5.3e-05	42
HLA-A*11:01	3	38	48	11	GTMVKNATTDA	GTMVKNATA	GTMVKNATTDA	5.3e-05	27
HLA-A*03:01	2	43	53	11	MGRTLEAISKG	MGRTEAISK	MGRTLEAISK	5.3e-05	36
HLA-B*08:01	1	58	68	11	TDDIIWDQLIV	TDDIIQLIV	TDDIIWDQLIV	5.3e-05	58
HLA-C*07:02	5	20	30	11	LRAVPPNPTID	LRAPPNPTI	LRAVPPNPTI	5.2e-05	25
HLA-B*08:01	5	20	30	11	LRAVPPNPTID	LAVPPNPTI	LRAVPPNPTI	5.2e-05	59
HLA-A*03:01	5	31	41	11	KGWVCVYSSEQ	KVCVYSSEQ	KGWVCVYSSEQ	5.2e-05	36
HLA-B*08:01	4	21	31	11	LAQVLSKIAYK	LAQSKIAYK	LAQVLSKIAYK	5.2e-05	59
HLA-B*07:02	4	60	70	11	SRTFDAFLGVV	SRDAFLGVV	SRTFDAFLGVV	5.2e-05	40
HLA-A*03:01	4	57	67	11	TRLSRTFDAFL	TRLSRTFFL	TRLSRTFDAFL	5.2e-05	36
HLA-B*07:02	2	58	68	11	LAKYDHLVIST	LYDHLVIST	LAKYDHLVIST	5.2e-05	40
HLA-C*07:02	1	1	11	11	MWDSSYMQQVS	MWDSSYMQS	MWDSSYMQQVS	5.2e-05	25
HLA-B*07:02	1	59	69	11	DDIIWDQLIVK	DIWDQLIVK	DDIIWDQLIVK	5.2e-05	40
HLA-A*11:01	5	28	38	11	TIDKGWVCVYS	TIDKGWVVY	TIDKGWVCVY	5.1e-05	27
HLA-B*07:02	4	38	48	11	FLDAFHQILSE	FLDAFHQIL	FLDAFHQIL	5.1e-05	40
HLA-A*03:01	4	43	53	11	HQILSEGENAQ	HQIEGENAQ	HQILSEGENAQ	5.1e-05	37
HLA-A*11:01	3	14	24	11	EHGVPPPQPAI	EVPPPQPAI	EHGVPPPQPAI	5.1e-05	27
HLA-B*07:02	5	36	46	11	VYSSEQGETRA	VYSSGETRA	VYSSEQGETRA	5e-05	41
HLA-A*03:01	4	36	46	11	GAFLDAFHQIL	GLDAFHQIL	GAFLDAFHQIL	5e-05	37
HLA-B*07:02	3	59	69	11	SEETFSKPNLS	STFSKPNLS	SEETFSKPNLS	5e-05	41
HLA-A*03:01	3	53	63	11	SKVLELSEETF	KVLESEETF	KVLELSEETF	5e-05	37
HLA-B*15:01	2	38	48	11	TPVLKMGRTLE	TLKMGRTLE	TPVLKMGRTLE	5e-05	43
HLA-B*07:02	4	37	47	11	AFLDAFHQILS	AFDAFHQIL	AFLDAFHQIL	4.9e-05	41
HLA-B*07:02	3	36	46	11	SKGTMVKNATT	STMVKNATT	SKGTMVKNATT	4.9e-05	41
HLA-A*11:01	3	11	21	11	YLNEHGVPPPQ	YLNEVPPPQ	YLNEHGVPPPQ	4.9e-05	27
HLA-B*07:02	2	22	32	11	EVTTRVHEIER	EVTTRVHER	EVTTRVHEIER	4.9e-05	41
HLA-B*07:02	2	16	26	11	IQSTLSEVTTR	IQSSEVTTR	IQSTLSEVTTR	4.9e-05	41
HLA-A*03:01	2	37	47	11	ITPVLKMGRTL	IVLKMGRTL	ITPVLKMGRTL	4.9e-05	37
HLA-B*08:01	1	7	17	11	MQQVSEGLMTG	MQQEGLMTG	MQQVSEGLMTG	4.9e-05	60
HLA-A*11:01	1	41	51	11	GTVGLQCSPCL	GTLQCSPCL	GTVGLQCSPCL	4.9e-05	27
HLA-A*02:01	5	36	46	11	VYSSEQGETRA	VSEQGETRA	VYSSEQGETRA	4.8e-05	43
HLA-A*03:01	3	13	23	11	NEHGVPPPQPA	NEHPPPQPA	NEHGVPPPQPA	4.8e-05	37
HLA-C*07:02	2	18	28	11	STLSEVTTRVH	STLSTTRVH	STLSEVTTRVH	4.8e-05	25
HLA-B*07:02	1	27	37	11	ANPLEKLYKRR	APLEKLYKR	ANPLEKLYKR	4.8e-05	41
HLA-A*03:01	5	18	28	11	KSLRAVPPNPT	KSLRPPNPT	KSLRAVPPNPT	4.7e-05	38
HLA-B*08:01	4	58	68	11	RLSRTFDAFLG	RLSRTFDAL	RLSRTFDAFL	4.7e-05	60
HLA-B*07:02	3	49	59	11	ADKMSKVLELS	ADMSKVLEL	ADKMSKVLEL	4.7e-05	42
HLA-B*08:01	2	14	24	11	SDIQSTLSEVT	SDIQSTLST	SDIQSTLSEVT	4.7e-05	60
HLA-B*07:02	1	58	68	11	TDDIIWDQLIV	TDDIIQLIV	TDDIIWDQLIV	4.7e-05	42
HLA-A*03:01	1	17	27	11	GKVPIDQVFGA	KVIDQVFGA	KVPIDQVFGA	4.7e-05	38
HLA-B*15:01	3	17	27	11	VPPPQPAIFKD	VPPPQPAIF	VPPPQPAIF	4.6e-05	44
HLA-B*08:01	3	56	66	11	LELSEETFSKP	LEEETFSKP	LELSEETFSKP	4.6e-05	61
HLA-A*03:01	2	7	17	11	IPINRQISDIQ	IPINRQISQ	IPINRQISDIQ	4.6e-05	38
HLA-A*02:01	2	6	16	11	LIPINRQISDI	LIPIQISDI	LIPINRQISDI	4.6e-05	44
HLA-B*08:01	1	59	69	11	DDIIWDQLIVK	DIWDQLIVK	DDIIWDQLIVK	4.6e-05	61
HLA-B*08:01	5	17	27	11	QKSLRAVPPNP	QLRAVPPNP	QKSLRAVPPNP	4.5e-05	61
HLA-C*07:02	4	59	69	11	LSRTFDAFLGV	SRFDAFLGV	SRTFDAFLGV	4.5e-05	26
HLA-A*11:01	4	35	45	11	SGAFLDAFHQI	SFLDAFHQI	SGAFLDAFHQI	4.5e-05	28
HLA-A*02:01	4	51	61	11	NAQAALTRLSR	AQAALTLSR	AQAALTRLSR	4.5e-05	44
HLA-B*08:01	3	10	20	11	AYLNEHGVPPP	AYLNGVPPP	AYLNEHGVPPP	4.5e-05	61
HLA-A*02:01	3	56	66	11	LELSEETFSKP	LLSEETFSK	LELSEETFSK	4.5e-05	44
HLA-B*15:01	2	39	49	11	PVLKMGRTLEA	VLKGRTLEA	VLKMGRTLEA	4.5e-05	44
HLA-B*07:02	2	50	60	11	ISKGMSEMLAK	ISKGMSLAK	ISKGMSEMLAK	4.5e-05	42
HLA-A*03:01	2	38	48	11	TPVLKMGRTLE	TLKMGRTLE	TPVLKMGRTLE	4.5e-05	38
HLA-C*07:02	1	53	63	11	SKATSTDDIIW	SKATSTIIW	SKATSTDDIIW	4.5e-05	26
HLA-A*11:01	1	35	45	11	KRRKPKGTVGL	KRRKPTVGL	KRRKPKGTVGL	4.5e-05	28
HLA-B*08:01	3	23	33	11	AIFKDLGVAQQ	AIFKGVAQQ	AIFKDLGVAQQ	4.4e-05	61
HLA-B*08:01	3	19	29	11	PPQPAIFKDLG	PPQPAIFKL	PPQPAIFKDL	4.4e-05	61
HLA-A*11:01	2	53	63	11	GMSEMLAKYDH	GMSEMLAKH	GMSEMLAKYDH	4.4e-05	29
HLA-A*03:01	2	44	54	11	GRTLEAISKGM	RTLEAISKM	RTLEAISKGM	4.4e-05	39
HLA-B*15:01	4	60	70	11	SRTFDAFLGVV	RTFDAFLVV	RTFDAFLGVV	4.3e-05	45
HLA-A*02:01	4	31	41	11	KSGKSGAFLDA	KSGKSGAFA	KSGKSGAFLDA	4.3e-05	44
HLA-C*07:02	3	30	40	11	VAQQACSKGTM	VAQQACSTM	VAQQACSKGTM	4.3e-05	26
HLA-C*07:02	3	17	27	11	VPPPQPAIFKD	VPPPQPAIF	VPPPQPAIF	4.3e-05	26
HLA-B*15:01	3	46	56	11	TDAADKMSKVL	TADKMSKVL	TDAADKMSKVL	4.3e-05	45
HLA-A*03:01	3	22	32	11	PAIFKDLGVAQ	AIFDLGVAQ	AIFKDLGVAQ	4.3e-05	39
HLA-A*02:01	3	6	16	11	AAFDAYLNEHG	AAFDAYLHG	AAFDAYLNEHG	4.3e-05	44
HLA-B*07:02	5	7	17	11	KNFQTVPRPSQ	KNFQPRPSQ	KNFQTVPRPSQ	4.2e-05	43
HLA-A*11:01	4	32	42	11	SGKSGAFLDAF	SGKSGAFLF	SGKSGAFLDAF	4.2e-05	29
HLA-A*03:01	4	31	41	11	KSGKSGAFLDA	KSSGAFLDA	KSGKSGAFLDA	4.2e-05	39
HLA-B*08:01	3	22	32	11	PAIFKDLGVAQ	PFKDLGVAQ	PAIFKDLGVAQ	4.2e-05	62
HLA-B*07:02	2	45	55	11	RTLEAISKGMS	RTLEAISKM	RTLEAISKGM	4.2e-05	43
HLA-B*15:01	1	32	42	11	KLYKRRKPKGT	KLYKKPKGT	KLYKRRKPKGT	4.2e-05	45
HLA-A*03:01	5	36	46	11	VYSSEQGETRA	VSSEQGETR	VYSSEQGETR	4.1e-05	40
HLA-B*15:01	4	42	52	11	FHQILSEGENA	FILSEGENA	FHQILSEGENA	4.1e-05	46
HLA-B*15:01	2	20	30	11	LSEVTTRVHEI	LVTTRVHEI	LSEVTTRVHEI	4.1e-05	46
HLA-A*03:01	2	55	65	11	SEMLAKYDHLV	SEMLAKHLV	SEMLAKYDHLV	4.1e-05	40
HLA-A*02:01	2	29	39	11	EIERQLHEITP	EIQLHEITP	EIERQLHEITP	4.1e-05	45
HLA-A*03:01	1	53	63	11	SKATSTDDIIW	SKATSTIIW	SKATSTDDIIW	4.1e-05	40
HLA-A*03:01	4	45	55	11	ILSEGENAQAA	ILSEGAQAA	ILSEGENAQAA	4e-05	40
HLA-C*07:02	2	27	37	11	VHEIERQLHEI	VHERQLHEI	VHEIERQLHEI	4e-05	27
HLA-A*02:01	1	36	46	11	RRKPKGTVGLQ	RRKPGTVGL	RRKPKGTVGL	4e-05	45
HLA-A*02:01	5	20	30	11	LRAVPPNPTID	LAVPPNPTI	LRAVPPNPTI	3.9e-05	46
HLA-A*02:01	5	14	24	11	RPSQKSLRAVP	RPSQKSLVP	RPSQKSLRAVP	3.9e-05	46
HLA-A*02:01	4	9	19	11	THLPGNNTPFH	TLPGNNTPF	THLPGNNTPF	3.9e-05	46
HLA-A*03:01	3	34	44	11	ACSKGTMVKNA	ACSKGTMVK	ACSKGTMVK	3.9e-05	40
HLA-A*11:01	2	3	13	11	ADLLIPINRQI	ALIPINRQI	ADLLIPINRQI	3.9e-05	30
HLA-A*03:01	2	40	50	11	VLKMGRTLEAI	VLKMGRTLI	VLKMGRTLEAI	3.9e-05	40
HLA-B*08:01	1	21	31	11	IDQVFGANPLE	DQVGANPLE	DQVFGANPLE	3.9e-05	63
HLA-B*07:02	1	53	63	11	SKATSTDDIIW	SKATSTIIW	SKATSTDDIIW	3.9e-05	44
HLA-A*03:01	5	37	47	11	YSSEQGETRAL	YSQGETRAL	YSSEQGETRAL	3.8e-05	41
HLA-B*15:01	3	9	19	11	DAYLNEHGVPP	DLNEHGVPP	DAYLNEHGVPP	3.8e-05	47
HLA-B*08:01	3	34	44	11	ACSKGTMVKNA	ACSKGTMVA	ACSKGTMVKNA	3.8e-05	64
HLA-B*07:02	2	28	38	11	HEIERQLHEIT	HEIERQHEI	HEIERQLHEI	3.8e-05	45
HLA-B*07:02	2	19	29	11	TLSEVTTRVHE	TLSEVTTHE	TLSEVTTRVHE	3.8e-05	45
HLA-A*11:01	2	10	20	11	NRQISDIQSTL	NISDIQSTL	NRQISDIQSTL	3.8e-05	30
HLA-B*07:02	1	22	32	11	DQVFGANPLEK	DQVANPLEK	DQVFGANPLEK	3.8e-05	45
HLA-C*07:02	5	2	12	11	PVIRVKNFQTV	PRVKNFQTV	PVIRVKNFQTV	3.7e-05	28
HLA-A*02:01	5	27	37	11	PTIDKGWVCVY	PTIDKGWVY	PTIDKGWVCVY	3.7e-05	47
HLA-B*08:01	3	35	45	11	CSKGTMVKNAT	CSKGTKNAT	CSKGTMVKNAT	3.7e-05	64
HLA-B*08:01	3	8	18	11	FDAYLNEHGVP	FYLNEHGVP	FDAYLNEHGVP	3.7e-05	64
HLA-B*15:01	2	28	38	11	HEIERQLHEIT	HEIERQLHT	HEIERQLHEIT	3.7e-05	47
HLA-A*11:01	2	19	29	11	TLSEVTTRVHE	TLSEVTVHE	TLSEVTTRVHE	3.7e-05	30
HLA-B*15:01	1	37	47	11	RKPKGTVGLQC	RKPKGTVQC	RKPKGTVGLQC	3.7e-05	47
HLA-A*11:01	1	13	23	11	GLMTGKVPIDQ	GLMTGKVPQ	GLMTGKVPIDQ	3.7e-05	30
HLA-B*07:02	5	9	19	11	FQTVPRPSQKS	FVPRPSQKS	FQTVPRPSQKS	3.6e-05	45
HLA-B*07:02	5	2	12	11	PVIRVKNFQTV	VIRVKNQTV	VIRVKNFQTV	3.6e-05	45
HLA-B*07:02	4	7	17	11	LFTHLPGNNTP	LHLPGNNTP	LFTHLPGNNTP	3.6e-05	45
HLA-B*07:02	3	54	64	11	KVLELSEETFS	KVLELSETF	KVLELSEETF	3.6e-05	45
HLA-B*07:02	3	32	42	11	QQACSKGTMVK	QQAKGTMVK	QQACSKGTMVK	3.6e-05	45
HLA-A*02:01	3	18	28	11	PPPQPAIFKDL	PPPQPAIFL	PPPQPAIFKDL	3.6e-05	47
HLA-A*02:01	3	5	15	11	AAAFDAYLNEH	AAAAYLNEH	AAAFDAYLNEH	3.6e-05	47
HLA-C*07:02	2	13	23	11	ISDIQSTLSEV	ISDIQSTLV	ISDIQSTLSEV	3.6e-05	28
HLA-B*07:02	2	14	24	11	SDIQSTLSEVT	SDIQSTLST	SDIQSTLSEVT	3.6e-05	45
HLA-B*15:01	1	17	27	11	GKVPIDQVFGA	GKVPIDQVA	GKVPIDQVFGA	3.6e-05	47
HLA-A*03:01	1	14	24	11	LMTGKVPIDQV	LMTGKVPQV	LMTGKVPIDQV	3.6e-05	41
HLA-A*02:01	1	19	29	11	VPIDQVFGANP	VPIDQVFNP	VPIDQVFGANP	3.6e-05	47
HLA-B*07:02	5	27	37	11	PTIDKGWVCVY	TIDKGVCVY	TIDKGWVCVY	3.5e-05	46
HLA-A*11:01	5	31	41	11	KGWVCVYSSEQ	KVCVYSSEQ	KGWVCVYSSEQ	3.5e-05	31
HLA-B*07:02	4	43	53	11	HQILSEGENAQ	HQIEGENAQ	HQILSEGENAQ	3.5e-05	46
HLA-B*07:02	4	6	16	11	LLFTHLPGNNT	LLFTPGNNT	LLFTHLPGNNT	3.5e-05	46
HLA-A*03:01	4	44	54	11	QILSEGENAQA	QILSEGAQA	QILSEGENAQA	3.5e-05	42
HLA-B*07:02	3	23	33	11	AIFKDLGVAQQ	AIFKGVAQQ	AIFKDLGVAQQ	3.5e-05	46
HLA-B*08:01	2	45	55	11	RTLEAISKGMS	RTLEAISKM	RTLEAISKGM	3.5e-05	65
HLA-B*15:01	1	34	44	11	YKRRKPKGTVG	YKKPKGTVG	YKRRKPKGTVG	3.5e-05	48
HLA-B*07:02	1	14	24	11	LMTGKVPIDQV	LMTGKVPQV	LMTGKVPIDQV	3.5e-05	46
HLA-A*11:01	4	53	63	11	QAALTRLSRTF	QAALTRLSF	QAALTRLSRTF	3.4e-05	31
HLA-A*03:01	3	2	12	11	TAPAAAFDAYL	TPAAAFDAY	TAPAAAFDAY	3.4e-05	42
HLA-B*08:01	2	50	60	11	ISKGMSEMLAK	ISKGMSLAK	ISKGMSEMLAK	3.4e-05	66
HLA-A*11:01	2	24	34	11	TTRVHEIERQL	TVHEIERQL	TTRVHEIERQL	3.4e-05	31
HLA-A*03:01	2	13	23	11	ISDIQSTLSEV	IIQSTLSEV	ISDIQSTLSEV	3.4e-05	42
HLA-A*03:01	1	38	48	11	KPKGTVGLQCS	KPKGGLQCS	KPKGTVGLQCS	3.4e-05	42
HLA-A*03:01	5	3	13	11	VIRVKNFQTVP	VVKNFQTVP	VIRVKNFQTVP	3.3e-05	43
HLA-B*08:01	4	3	13	11	LALLLFTHLPG	LALLLFTHL	LALLLFTHL	3.3e-05	66
HLA-A*11:01	4	29	39	11	AYKSGKSGAFL	ASGKSGAFL	AYKSGKSGAFL	3.3e-05	32
HLA-A*03:01	4	11	21	11	LPGNNTPFHIL	LPNTPFHIL	LPGNNTPFHIL	3.3e-05	43
HLA-C*07:02	3	46	56	11	TDAADKMSKVL	TADKMSKVL	TDAADKMSKVL	3.3e-05	29
HLA-C*07:02	2	34	44	11	LHEITPVLKMG	LHITPVLKM	LHEITPVLKM	3.3e-05	29
HLA-B*08:01	1	29	39	11	PLEKLYKRRKP	LEKLYRRKP	LEKLYKRRKP	3.3e-05	66
HLA-A*11:01	1	5	15	11	SYMQQVSEGLM	SYMQQVSEM	SYMQQVSEGLM	3.3e-05	32
HLA-A*02:01	1	52	62	11	MSKATSTDDII	MSKATSTII	MSKATSTDDII	3.3e-05	48
HLA-A*02:01	5	25	35	11	PNPTIDKGWVC	PTIDKGWVC	PNPTIDKGWVC	3.2e-05	49
HLA-A*03:01	3	38	48	11	GTMVKNATTDA	GVKNATTDA	GTMVKNATTDA	3.2e-05	43
HLA-C*07:02	2	35	45	11	HEITPVLKMGR	HEITPVLKR	HEITPVLKMGR	3.2e-05	29
HLA-C*07:02	2	16	26	11	IQSTLSEVTTR	IQLSEVTTR	IQSTLSEVTTR	3.2e-05	29
HLA-B*07:02	1	6	16	11	YMQQVSEGLMT	YMQQEGLMT	YMQQVSEGLMT	3.2e-05	47
HLA-A*03:01	1	37	47	11	RKPKGTVGLQC	RKPKGTLQC	RKPKGTVGLQC	3.2e-05	43
HLA-B*15:01	5	2	12	11	PVIRVKNFQTV	PVIKNFQTV	PVIRVKNFQTV	3.1e-05	49
HLA-A*02:01	5	24	34	11	PPNPTIDKGWV	PPNPTIDKV	PPNPTIDKGWV	3.1e-05	49
HLA-C*07:02	4	21	31	11	LAQVLSKIAYK	LALSKIAYK	LAQVLSKIAYK	3.1e-05	30
HLA-B*15:01	4	34	44	11	KSGAFLDAFHQ	KAFLDAFHQ	KSGAFLDAFHQ	3.1e-05	49
HLA-B*15:01	4	13	23	11	GNNTPFHILAQ	GTPFHILAQ	GNNTPFHILAQ	3.1e-05	49
HLA-B*08:01	4	13	23	11	GNNTPFHILAQ	GNNTPFHIL	GNNTPFHIL	3.1e-05	67
HLA-A*11:01	4	28	38	11	IAYKSGKSGAF	IAYKSGKSF	IAYKSGKSGAF	3.1e-05	32
HLA-A*02:01	3	29	39	11	GVAQQACSKGT	GVAQQACST	GVAQQACSKGT	3.1e-05	49
HLA-A*02:01	3	8	18	11	FDAYLNEHGVP	FAYLNEHGV	FDAYLNEHGV	3.1e-05	49
HLA-B*15:01	2	27	37	11	VHEIERQLHEI	HEIEQLHEI	HEIERQLHEI	3.1e-05	49
HLA-C*07:02	1	14	24	11	LMTGKVPIDQV	LMTGKVPQV	LMTGKVPIDQV	3.1e-05	30
HLA-B*08:01	1	44	54	11	GLQCSPCLMSK	GLQCSPMSK	GLQCSPCLMSK	3.1e-05	67
HLA-B*08:01	1	13	23	11	GLMTGKVPIDQ	GLMTGKVPQ	GLMTGKVPIDQ	3.1e-05	67
HLA-B*08:01	5	35	45	11	CVYSSEQGETR	CVYEQGETR	CVYSSEQGETR	3e-05	68
HLA-B*08:01	5	18	28	11	KSLRAVPPNPT	KRAVPPNPT	KSLRAVPPNPT	3e-05	68
HLA-A*11:01	5	18	28	11	KSLRAVPPNPT	KSLRPPNPT	KSLRAVPPNPT	3e-05	33
HLA-B*07:02	4	48	58	11	EGENAQAALTR	EGAQAALTR	EGENAQAALTR	3e-05	48
HLA-B*07:02	4	47	57	11	SEGENAQAALT	SEGENQAAL	SEGENAQAAL	3e-05	48
HLA-A*11:01	4	56	66	11	LTRLSRTFDAF	LTRLSRTFF	LTRLSRTFDAF	3e-05	33
HLA-A*11:01	4	10	20	11	HLPGNNTPFHI	HLNNTPFHI	HLPGNNTPFHI	3e-05	33
HLA-B*08:01	1	46	56	11	QCSPCLMSKAT	QPCLMSKAT	QCSPCLMSKAT	3e-05	68
HLA-B*07:02	1	25	35	11	FGANPLEKLYK	FGANPKLYK	FGANPLEKLYK	3e-05	48
HLA-A*02:01	5	4	14	11	IRVKNFQTVPR	IRVKQTVPR	IRVKNFQTVPR	2.9e-05	50
HLA-C*07:02	4	42	52	11	FHQILSEGENA	FHQSEGENA	FHQILSEGENA	2.9e-05	30
HLA-B*08:01	4	17	27	11	PFHILAQVLSK	FHILQVLSK	FHILAQVLSK	2.9e-05	68
HLA-C*07:02	3	58	68	11	LSEETFSKPNL	LSEETFSKL	LSEETFSKPNL	2.9e-05	30
HLA-A*11:01	1	11	21	11	SEGLMTGKVPI	SEMTGKVPI	SEGLMTGKVPI	2.9e-05	33
HLA-A*02:01	1	12	22	11	EGLMTGKVPID	ELMTGKVPI	EGLMTGKVPI	2.9e-05	50
HLA-C*07:02	5	36	46	11	VYSSEQGETRA	VYSSGETRA	VYSSEQGETRA	2.8e-05	31
HLA-C*07:02	5	12	22	11	VPRPSQKSLRA	VPRPSQKSA	VPRPSQKSLRA	2.8e-05	31
HLA-B*07:02	5	28	38	11	TIDKGWVCVYS	TIDKGVCVY	TIDKGWVCVY	2.8e-05	49
HLA-C*07:02	3	42	52	11	KNATTDAADKM	KTTDAADKM	KNATTDAADKM	2.8e-05	31
HLA-B*08:01	3	44	54	11	ATTDAADKMSK	ATTDAKMSK	ATTDAADKMSK	2.8e-05	69
HLA-A*11:01	3	13	23	11	NEHGVPPPQPA	NEVPPPQPA	NEHGVPPPQPA	2.8e-05	33
HLA-B*15:01	2	5	15	11	LLIPINRQISD	LLIPRQISD	LLIPINRQISD	2.8e-05	51
HLA-B*15:01	2	2	12	11	LADLLIPINRQ	LADLPINRQ	LADLLIPINRQ	2.8e-05	51
HLA-A*11:01	2	36	46	11	EITPVLKMGRT	EITPVLMGR	EITPVLKMGR	2.8e-05	33
HLA-A*03:01	2	47	57	11	LEAISKGMSEM	LISKGMSEM	LEAISKGMSEM	2.8e-05	45
HLA-B*15:01	1	59	69	11	DDIIWDQLIVK	DIWDQLIVK	DDIIWDQLIVK	2.8e-05	51
HLA-A*03:01	1	18	28	11	KVPIDQVFGAN	KVIDQVFGA	KVPIDQVFGA	2.8e-05	45
HLA-A*02:01	1	37	47	11	RKPKGTVGLQC	RKPKGTVQC	RKPKGTVGLQC	2.8e-05	50
HLA-B*08:01	5	28	38	11	TIDKGWVCVYS	TIDKGWVVY	TIDKGWVCVY	2.7e-05	69
HLA-B*07:02	5	4	14	11	IRVKNFQTVPR	IRNFQTVPR	IRVKNFQTVPR	2.7e-05	50
HLA-C*07:02	4	33	43	11	GKSGAFLDAFH	GKSGAFLFH	GKSGAFLDAFH	2.7e-05	31
HLA-B*07:02	4	55	65	11	ALTRLSRTFDA	ALTRLSRTA	ALTRLSRTFDA	2.7e-05	50
HLA-A*11:01	4	57	67	11	TRLSRTFDAFL	TRLSRTFFL	TRLSRTFDAFL	2.7e-05	34
HLA-A*11:01	4	31	41	11	KSGKSGAFLDA	KSSGAFLDA	KSGKSGAFLDA	2.7e-05	34
HLA-A*03:01	4	55	65	11	ALTRLSRTFDA	ALLSRTFDA	ALTRLSRTFDA	2.7e-05	46
HLA-A*02:01	4	32	42	11	SGKSGAFLDAF	SGKSGAFLF	SGKSGAFLDAF	2.7e-05	51
HLA-B*15:01	3	27	37	11	DLGVAQQACSK	DLAQQACSK	DLGVAQQACSK	2.7e-05	51
HLA-B*08:01	3	12	22	11	LNEHGVPPPQP	LHGVPPPQP	LNEHGVPPPQP	2.7e-05	69
HLA-A*11:01	3	2	12	11	TAPAAAFDAYL	TPAAAFDAY	TAPAAAFDAY	2.7e-05	34
HLA-B*15:01	2	7	17	11	IPINRQISDIQ	IPINISDIQ	IPINRQISDIQ	2.7e-05	51
HLA-A*11:01	2	46	56	11	TLEAISKGMSE	TAISKGMSE	TLEAISKGMSE	2.7e-05	34
HLA-B*15:01	1	43	53	11	VGLQCSPCLMS	VQCSPCLMS	VGLQCSPCLMS	2.7e-05	51
HLA-A*02:01	1	53	63	11	SKATSTDDIIW	STSTDDIIW	SKATSTDDIIW	2.7e-05	51
HLA-A*02:01	1	43	53	11	VGLQCSPCLMS	VQCSPCLMS	VGLQCSPCLMS	2.7e-05	51
HLA-B*08:01	4	25	35	11	LSKIAYKSGKS	LSKIKSGKS	LSKIAYKSGKS	2.6e-05	70
HLA-B*08:01	4	22	32	11	AQVLSKIAYKS	AQVLSKIAS	AQVLSKIAYKS	2.6e-05	70
HLA-B*07:02	4	21	31	11	LAQVLSKIAYK	LAQSKIAYK	LAQVLSKIAYK	2.6e-05	50
HLA-A*02:01	4	16	26	11	TPFHILAQVLS	TPFHIQVLS	TPFHILAQVLS	2.6e-05	51
HLA-B*15:01	3	40	50	11	MVKNATTDAAD	MVKNATTAA	MVKNATTDAA	2.6e-05	52
HLA-B*15:01	2	34	44	11	LHEITPVLKMG	LEITPVLKM	LHEITPVLKM	2.6e-05	52
HLA-B*07:02	2	21	31	11	SEVTTRVHEIE	SEVTTRHEI	SEVTTRVHEI	2.6e-05	50
HLA-B*08:01	1	45	55	11	LQCSPCLMSKA	LQCSPMSKA	LQCSPCLMSKA	2.6e-05	70
HLA-A*03:01	1	10	20	11	VSEGLMTGKVP	VSEGLMTGK	VSEGLMTGK	2.6e-05	46
HLA-A*03:01	4	58	68	11	RLSRTFDAFLG	RLSRTFFLG	RLSRTFDAFLG	2.5e-05	47
HLA-A*03:01	4	50	60	11	ENAQAALTRLS	ENAQAALTR	ENAQAALTR	2.5e-05	47
HLA-A*03:01	4	15	25	11	NTPFHILAQVL	NTPFHILAL	NTPFHILAQVL	2.5e-05	47
HLA-A*02:01	4	23	33	11	QVLSKIAYKSG	QVLSKIAYG	QVLSKIAYKSG	2.5e-05	52
HLA-B*15:01	3	52	62	11	MSKVLELSEET	MVLELSEET	MSKVLELSEET	2.5e-05	52
HLA-B*15:01	3	49	59	11	ADKMSKVLELS	AMSKVLELS	ADKMSKVLELS	2.5e-05	52
HLA-C*07:02	2	54	64	11	MSEMLAKYDHL	MMLAKYDHL	MSEMLAKYDHL	2.5e-05	32
HLA-B*15:01	2	21	31	11	SEVTTRVHEIE	SEVTTRVHE	SEVTTRVHEIE	2.5e-05	52
HLA-A*11:01	2	7	17	11	IPINRQISDIQ	IPINRQISQ	IPINRQISDIQ	2.5e-05	35
HLA-A*02:01	2	52	62	11	KGMSEMLAKYD	KMSEMLAKY	KGMSEMLAKY	2.5e-05	52
HLA-A*02:01	2	36	46	11	EITPVLKMGRT	EITPVLKMT	EITPVLKMGRT	2.5e-05	52
HLA-C*07:02	4	46	56	11	LSEGENAQAAL	LSEGENAAL	LSEGENAQAAL	2.4e-05	32
HLA-A*11:01	4	37	47	11	AFLDAFHQILS	AFLDAFHQS	AFLDAFHQILS	2.4e-05	35
HLA-A*03:01	4	4	14	11	ALLLFTHLPGN	ALFTHLPGN	ALLLFTHLPGN	2.4e-05	47
HLA-B*08:01	3	29	39	11	GVAQQACSKGT	GVAQQACST	GVAQQACSKGT	2.4e-05	71
HLA-B*07:02	3	52	62	11	MSKVLELSEET	MSKELSEET	MSKVLELSEET	2.4e-05	52
HLA-A*11:01	3	60	70	11	EETFSKPNLSA	ETFSPNLSA	ETFSKPNLSA	2.4e-05	35
HLA-A*03:01	3	18	28	11	PPPQPAIFKDL	PPPQPAIFK	PPPQPAIFK	2.4e-05	47
HLA-A*02:01	3	17	27	11	VPPPQPAIFKD	VPPPQPAIF	VPPPQPAIF	2.4e-05	53
HLA-B*08:01	2	42	52	11	KMGRTLEAISK	KMTLEAISK	KMGRTLEAISK	2.4e-05	71
HLA-B*07:02	2	60	70	11	KYDHLVISTGR	KYDHLVISR	KYDHLVISTGR	2.4e-05	52
HLA-A*03:01	2	48	58	11	EAISKGMSEML	EAISKGMSL	EAISKGMSEML	2.4e-05	47
HLA-B*15:01	5	18	28	11	KSLRAVPPNPT	KLRAVPPNP	KSLRAVPPNP	2.3e-05	53
HLA-A*03:01	5	17	27	11	QKSLRAVPPNP	QLRAVPPNP	QKSLRAVPPNP	2.3e-05	48
HLA-B*15:01	4	4	14	11	ALLLFTHLPGN	ALFTHLPGN	ALLLFTHLPGN	2.3e-05	53
HLA-B*07:02	4	30	40	11	YKSGKSGAFLD	YKSGKSGAL	YKSGKSGAFL	2.3e-05	52
HLA-A*11:01	4	27	37	11	KIAYKSGKSGA	KIASGKSGA	KIAYKSGKSGA	2.3e-05	36
HLA-A*11:01	4	15	25	11	NTPFHILAQVL	NTPFHILAL	NTPFHILAQVL	2.3e-05	36
HLA-A*11:01	3	57	67	11	ELSEETFSKPN	ELSEETFSK	ELSEETFSK	2.3e-05	36
HLA-A*03:01	3	7	17	11	AFDAYLNEHGV	AFYLNEHGV	AFDAYLNEHGV	2.3e-05	48
HLA-A*02:01	3	57	67	11	ELSEETFSKPN	ELSEETFSP	ELSEETFSKP	2.3e-05	53
HLA-B*15:01	2	58	68	11	LAKYDHLVIST	LAKYDHLST	LAKYDHLVIST	2.3e-05	53
HLA-B*07:02	2	51	61	11	SKGMSEMLAKY	SMSEMLAKY	SKGMSEMLAKY	2.3e-05	52
HLA-B*07:02	2	39	49	11	PVLKMGRTLEA	PVMGRTLEA	PVLKMGRTLEA	2.3e-05	52
HLA-A*03:01	2	30	40	11	IERQLHEITPV	IQLHEITPV	IERQLHEITPV	2.3e-05	48
HLA-C*07:02	1	26	36	11	GANPLEKLYKR	GANPKLYKR	GANPLEKLYKR	2.3e-05	33
HLA-B*08:01	1	2	12	11	WDSSYMQQVSE	WSYMQQVSE	WDSSYMQQVSE	2.3e-05	72
HLA-B*07:02	1	30	40	11	LEKLYKRRKPK	LLYKRRKPK	LEKLYKRRKPK	2.3e-05	52
HLA-A*11:01	1	17	27	11	GKVPIDQVFGA	GPIDQVFGA	GKVPIDQVFGA	2.3e-05	36
HLA-C*07:02	5	38	48	11	SSEQGETRALK	SSQGETRAL	SSEQGETRAL	2.2e-05	33
HLA-B*15:01	5	33	43	11	WVCVYSSEQGE	WVYSSEQGE	WVCVYSSEQGE	2.2e-05	54
HLA-C*07:02	4	17	27	11	PFHILAQVLSK	FHIAQVLSK	FHILAQVLSK	2.2e-05	33
HLA-B*08:01	4	24	34	11	VLSKIAYKSGK	VLSKIKSGK	VLSKIAYKSGK	2.2e-05	73
HLA-A*03:01	4	16	26	11	TPFHILAQVLS	TPFHAQVLS	TPFHILAQVLS	2.2e-05	49
HLA-B*15:01	3	41	51	11	VKNATTDAADK	VKNATTDAK	VKNATTDAADK	2.2e-05	54
HLA-A*11:01	3	7	17	11	AFDAYLNEHGV	AAYLNEHGV	AFDAYLNEHGV	2.2e-05	36
HLA-A*03:01	3	3	13	11	APAAAFDAYLN	APAAAFDAY	APAAAFDAY	2.2e-05	49
HLA-B*08:01	2	43	53	11	MGRTLEAISKG	MGREAISKG	MGRTLEAISKG	2.2e-05	73
HLA-A*02:01	2	38	48	11	TPVLKMGRTLE	TLKMGRTLE	TPVLKMGRTLE	2.2e-05	54
HLA-B*07:02	1	16	26	11	TGKVPIDQVFG	TGKPIDQVF	TGKVPIDQVF	2.2e-05	53
HLA-B*07:02	1	1	11	11	MWDSSYMQQVS	MWDSSQQVS	MWDSSYMQQVS	2.2e-05	53
HLA-B*15:01	4	37	47	11	AFLDAFHQILS	AFLDAFHQL	AFLDAFHQIL	2.1e-05	55
HLA-B*07:02	4	58	68	11	RLSRTFDAFLG	RLSRTFDAL	RLSRTFDAFL	2.1e-05	54
HLA-B*07:02	4	42	52	11	FHQILSEGENA	FILSEGENA	FHQILSEGENA	2.1e-05	54
HLA-A*03:01	4	14	24	11	NNTPFHILAQV	NPFHILAQV	NNTPFHILAQV	2.1e-05	50
HLA-A*02:01	4	3	13	11	LALLLFTHLPG	LLLFTHLPG	LALLLFTHLPG	2.1e-05	55
HLA-A*03:01	3	21	31	11	QPAIFKDLGVA	QIFKDLGVA	QPAIFKDLGVA	2.1e-05	50
HLA-A*02:01	3	3	13	11	APAAAFDAYLN	AAAAFDAYL	APAAAFDAYL	2.1e-05	55
HLA-C*07:02	2	47	57	11	LEAISKGMSEM	LEAKGMSEM	LEAISKGMSEM	2.1e-05	34
HLA-B*07:02	2	34	44	11	LHEITPVLKMG	LHETPVLKM	LHEITPVLKM	2.1e-05	54
HLA-B*07:02	2	15	25	11	DIQSTLSEVTT	DIQSTLSTT	DIQSTLSEVTT	2.1e-05	54
HLA-B*07:02	2	9	19	11	INRQISDIQST	INRQISQST	INRQISDIQST	2.1e-05	54
HLA-A*11:01	2	21	31	11	SEVTTRVHEIE	SEVTTRVHE	SEVTTRVHEIE	2.1e-05	37
HLA-A*11:01	2	13	23	11	ISDIQSTLSEV	ISQSTLSEV	ISDIQSTLSEV	2.1e-05	37
HLA-B*08:01	1	8	18	11	QQVSEGLMTGK	QQVSEGLMK	QQVSEGLMTGK	2.1e-05	73
HLA-A*02:01	5	33	43	11	WVCVYSSEQGE	WVYSSEQGE	WVCVYSSEQGE	2e-05	55
HLA-C*07:02	4	14	24	11	NNTPFHILAQV	NNTPFHIQV	NNTPFHILAQV	2e-05	34
HLA-B*08:01	4	12	22	11	PGNNTPFHILA	PGNNTPHIL	PGNNTPFHIL	2e-05	74
HLA-A*03:01	3	49	59	11	ADKMSKVLELS	AMSKVLELS	ADKMSKVLELS	2e-05	50
HLA-A*03:01	3	39	49	11	TMVKNATTDAA	TMVKNATTA	TMVKNATTDAA	2e-05	50
HLA-B*07:02	2	57	67	11	MLAKYDHLVIS	MLADHLVIS	MLAKYDHLVIS	2e-05	55
HLA-A*11:01	2	43	53	11	MGRTLEAISKG	MGRTEAISK	MGRTLEAISK	2e-05	38
HLA-A*11:01	2	37	47	11	ITPVLKMGRTL	ITLKMGRTL	ITPVLKMGRTL	2e-05	38
HLA-A*11:01	2	14	24	11	SDIQSTLSEVT	SDIQSTLST	SDIQSTLSEVT	2e-05	38
HLA-A*03:01	2	39	49	11	PVLKMGRTLEA	PVMGRTLEA	PVLKMGRTLEA	2e-05	50
HLA-A*02:01	2	22	32	11	EVTTRVHEIER	EVTTRVIER	EVTTRVHEIER	2e-05	55
HLA-C*07:02	1	16	26	11	TGKVPIDQVFG	TKVPIDQVF	TGKVPIDQVF	2e-05	34
HLA-C*07:02	5	9	19	11	FQTVPRPSQKS	FQPRPSQKS	FQTVPRPSQKS	1.9e-05	35
HLA-B*15:01	5	36	46	11	VYSSEQGETRA	VYSQGETRA	VYSSEQGETRA	1.9e-05	56
HLA-C*07:02	4	30	40	11	YKSGKSGAFLD	YKSGKSGAF	YKSGKSGAF	1.9e-05	35
HLA-A*11:01	4	38	48	11	FLDAFHQILSE	FAFHQILSE	FLDAFHQILSE	1.9e-05	38
HLA-B*07:02	3	6	16	11	AAFDAYLNEHG	AAFDAYLEH	AAFDAYLNEH	1.9e-05	55
HLA-A*11:01	3	53	63	11	SKVLELSEETF	SLELSEETF	SKVLELSEETF	1.9e-05	38
HLA-A*11:01	3	31	41	11	AQQACSKGTMV	AACSKGTMV	AQQACSKGTMV	1.9e-05	38
HLA-A*03:01	3	50	60	11	DKMSKVLELSE	DKMSKVLSE	DKMSKVLELSE	1.9e-05	51
HLA-C*07:02	2	20	30	11	LSEVTTRVHEI	LSTTRVHEI	LSEVTTRVHEI	1.9e-05	35
HLA-C*07:02	2	3	13	11	ADLLIPINRQI	ALIPINRQI	ADLLIPINRQI	1.9e-05	35
HLA-C*07:02	1	22	32	11	DQVFGANPLEK	DQVFGPLEK	DQVFGANPLEK	1.9e-05	35
HLA-C*07:02	5	35	45	11	CVYSSEQGETR	VYSEQGETR	VYSSEQGETR	1.8e-05	35
HLA-C*07:02	4	38	48	11	FLDAFHQILSE	FLDAFHQIL	FLDAFHQIL	1.8e-05	35
HLA-B*15:01	4	47	57	11	SEGENAQAALT	SEGENAQAL	SEGENAQAAL	1.8e-05	57
HLA-B*08:01	4	33	43	11	GKSGAFLDAFH	GKSGAFLAF	GKSGAFLDAF	1.8e-05	76
HLA-B*07:02	4	52	62	11	AQAALTRLSRT	AAALTRLSR	AQAALTRLSR	1.8e-05	56
HLA-A*11:01	4	43	53	11	HQILSEGENAQ	HQIEGENAQ	HQILSEGENAQ	1.8e-05	39
HLA-B*15:01	3	29	39	11	GVAQQACSKGT	GVAQQACST	GVAQQACSKGT	1.8e-05	57
HLA-B*08:01	3	33	43	11	QACSKGTMVKN	QAKGTMVKN	QACSKGTMVKN	1.8e-05	76
HLA-B*07:02	3	34	44	11	ACSKGTMVKNA	ACSKGTMVA	ACSKGTMVKNA	1.8e-05	56
HLA-B*07:02	3	22	32	11	PAIFKDLGVAQ	PAKDLGVAQ	PAIFKDLGVAQ	1.8e-05	56
HLA-A*03:01	3	46	56	11	TDAADKMSKVL	TDAADKMSL	TDAADKMSKVL	1.8e-05	52
HLA-A*03:01	3	10	20	11	AYLNEHGVPPP	AYLNGVPPP	AYLNEHGVPPP	1.8e-05	52
HLA-B*08:01	2	53	63	11	GMSEMLAKYDH	GMSEMLAKH	GMSEMLAKYDH	1.8e-05	76
HLA-A*11:01	2	44	54	11	GRTLEAISKGM	RTLEAISKM	RTLEAISKGM	1.8e-05	39
HLA-B*15:01	1	60	70	11	DIIWDQLIVKR	DWDQLIVKR	DIIWDQLIVKR	1.8e-05	57
HLA-B*07:02	1	60	70	11	DIIWDQLIVKR	DIDQLIVKR	DIIWDQLIVKR	1.8e-05	56
HLA-B*07:02	1	7	17	11	MQQVSEGLMTG	MVSEGLMTG	MQQVSEGLMTG	1.8e-05	56
HLA-A*03:01	1	42	52	11	TVGLQCSPCLM	TLQCSPCLM	TVGLQCSPCLM	1.8e-05	52
HLA-A*03:01	5	33	43	11	WVCVYSSEQGE	WVYSSEQGE	WVCVYSSEQGE	1.7e-05	53
HLA-C*07:02	4	54	64	11	AALTRLSRTFD	AALTRSRTF	AALTRLSRTF	1.7e-05	36
HLA-B*07:02	4	40	50	11	DAFHQILSEGE	DAFHQILSE	DAFHQILSEGE	1.7e-05	57
HLA-B*15:01	3	36	46	11	SKGTMVKNATT	STMVKNATT	SKGTMVKNATT	1.7e-05	58
HLA-B*15:01	3	10	20	11	AYLNEHGVPPP	YLNEHVPPP	YLNEHGVPPP	1.7e-05	58
HLA-B*08:01	3	6	16	11	AAFDAYLNEHG	AAFDLNEHG	AAFDAYLNEHG	1.7e-05	76
HLA-B*07:02	3	55	65	11	VLELSEETFSK	VLSEETFSK	VLELSEETFSK	1.7e-05	57
HLA-B*15:01	2	22	32	11	EVTTRVHEIER	EVRVHEIER	EVTTRVHEIER	1.7e-05	58
HLA-B*15:01	2	6	16	11	LIPINRQISDI	LIPINRQII	LIPINRQISDI	1.7e-05	58
HLA-A*03:01	2	59	69	11	AKYDHLVISTG	AKYDHLVTG	AKYDHLVISTG	1.7e-05	53
HLA-A*03:01	2	14	24	11	SDIQSTLSEVT	SDIQSTLST	SDIQSTLSEVT	1.7e-05	53
HLA-C*07:02	1	9	19	11	QVSEGLMTGKV	QVSEGLMTV	QVSEGLMTGKV	1.7e-05	36
HLA-B*07:02	1	44	54	11	GLQCSPCLMSK	GLQPCLMSK	GLQCSPCLMSK	1.7e-05	57
HLA-A*11:01	1	42	52	11	TVGLQCSPCLM	TVQCSPCLM	TVGLQCSPCLM	1.7e-05	40
HLA-B*15:01	5	15	25	11	PSQKSLRAVPP	SQKSLAVPP	SQKSLRAVPP	1.6e-05	59
HLA-A*11:01	5	14	24	11	RPSQKSLRAVP	RPSQKSLVP	RPSQKSLRAVP	1.6e-05	41
HLA-A*02:01	5	7	17	11	KNFQTVPRPSQ	KQTVPRPSQ	KNFQTVPRPSQ	1.6e-05	59
HLA-B*07:02	4	23	33	11	QVLSKIAYKSG	QVLSKIASG	QVLSKIAYKSG	1.6e-05	58
HLA-A*11:01	4	44	54	11	QILSEGENAQA	QILSEGEQA	QILSEGENAQA	1.6e-05	41
HLA-A*11:01	4	36	46	11	GAFLDAFHQIL	GAFLDAFHL	GAFLDAFHQIL	1.6e-05	41
HLA-A*11:01	4	1	11	11	KDLALLLFTHL	KALLLFTHL	KDLALLLFTHL	1.6e-05	41
HLA-A*02:01	4	34	44	11	KSGAFLDAFHQ	KAFLDAFHQ	KSGAFLDAFHQ	1.6e-05	59
HLA-C*07:02	3	54	64	11	KVLELSEETFS	KVLELSEEF	KVLELSEETF	1.6e-05	37
HLA-C*07:02	3	6	16	11	AAFDAYLNEHG	AAFDAYLEH	AAFDAYLNEH	1.6e-05	37
HLA-A*11:01	3	34	44	11	ACSKGTMVKNA	ACSKGTMVK	ACSKGTMVK	1.6e-05	41
HLA-A*02:01	3	27	37	11	DLGVAQQACSK	DLAQQACSK	DLGVAQQACSK	1.6e-05	59
HLA-B*15:01	2	60	70	11	KYDHLVISTGR	KYDHISTGR	KYDHLVISTGR	1.6e-05	59
HLA-A*11:01	2	55	65	11	SEMLAKYDHLV	SEMLAKHLV	SEMLAKYDHLV	1.6e-05	41
HLA-A*03:01	2	21	31	11	SEVTTRVHEIE	SEVTTRVIE	SEVTTRVHEIE	1.6e-05	54
HLA-B*08:01	1	50	60	11	CLMSKATSTDD	CLMSKATSD	CLMSKATSTDD	1.6e-05	77
HLA-B*08:01	5	29	39	11	IDKGWVCVYSS	IDKGWVYSS	IDKGWVCVYSS	1.5e-05	78
HLA-B*07:02	5	17	27	11	QKSLRAVPPNP	QLRAVPPNP	QKSLRAVPPNP	1.5e-05	59
HLA-A*02:01	5	13	23	11	PRPSQKSLRAV	PRPSQLRAV	PRPSQKSLRAV	1.5e-05	60
HLA-B*15:01	4	41	51	11	AFHQILSEGEN	AQILSEGEN	AFHQILSEGEN	1.5e-05	60
HLA-B*08:01	4	31	41	11	KSGKSGAFLDA	KSGKSGAFA	KSGKSGAFLDA	1.5e-05	78
HLA-B*07:02	4	31	41	11	KSGKSGAFLDA	KSGKSGAFA	KSGKSGAFLDA	1.5e-05	59
HLA-C*07:02	3	10	20	11	AYLNEHGVPPP	AYLHGVPPP	AYLNEHGVPPP	1.5e-05	38
HLA-A*03:01	3	58	68	11	LSEETFSKPNL	LSEETFSKL	LSEETFSKPNL	1.5e-05	55
HLA-C*07:02	2	58	68	11	LAKYDHLVIST	LYDHLVIST	LAKYDHLVIST	1.5e-05	38
HLA-B*07:02	2	29	39	11	EIERQLHEITP	EIQLHEITP	EIERQLHEITP	1.5e-05	59
HLA-A*03:01	2	54	64	11	MSEMLAKYDHL	MMLAKYDHL	MSEMLAKYDHL	1.5e-05	55
HLA-A*03:01	2	9	19	11	INRQISDIQST	IQISDIQST	INRQISDIQST	1.5e-05	55
HLA-A*02:01	2	21	31	11	SEVTTRVHEIE	SVTTRVHEI	SEVTTRVHEI	1.5e-05	60
HLA-B*15:01	1	27	37	11	ANPLEKLYKRR	ALEKLYKRR	ANPLEKLYKRR	1.5e-05	60
HLA-B*15:01	1	19	29	11	VPIDQVFGANP	VPIDQGANP	VPIDQVFGANP	1.5e-05	60
HLA-B*08:01	1	10	20	11	VSEGLMTGKVP	VSLMTGKVP	VSEGLMTGKVP	1.5e-05	78
HLA-B*07:02	1	8	18	11	QQVSEGLMTGK	QQVSEGLMK	QQVSEGLMTGK	1.5e-05	59
HLA-A*11:01	1	18	28	11	KVPIDQVFGAN	KVIDQVFGA	KVPIDQVFGA	1.5e-05	41
HLA-A*03:01	1	51	61	11	LMSKATSTDDI	LMSKATSTI	LMSKATSTDDI	1.5e-05	55
HLA-A*03:01	1	46	56	11	QCSPCLMSKAT	QCSPCLMSK	QCSPCLMSK	1.5e-05	55
HLA-A*03:01	1	2	12	11	WDSSYMQQVSE	WSYMQQVSE	WDSSYMQQVSE	1.5e-05	55
HLA-A*02:01	1	55	65	11	ATSTDDIIWDQ	ATSDIIWDQ	ATSTDDIIWDQ	1.5e-05	60
HLA-A*02:01	1	33	43	11	LYKRRKPKGTV	LRRKPKGTV	LYKRRKPKGTV	1.5e-05	60
HLA-A*02:01	1	10	20	11	VSEGLMTGKVP	VSEGLMTVP	VSEGLMTGKVP	1.5e-05	60
HLA-C*07:02	5	39	49	11	SEQGETRALKI	SEQGETRAI	SEQGETRALKI	1.4e-05	38
HLA-B*15:01	5	20	30	11	LRAVPPNPTID	LRAPPNPTI	LRAVPPNPTI	1.4e-05	60
HLA-B*15:01	4	31	41	11	KSGKSGAFLDA	KSGKSGAFA	KSGKSGAFLDA	1.4e-05	60
HLA-B*08:01	4	39	49	11	LDAFHQILSEG	LFHQILSEG	LDAFHQILSEG	1.4e-05	79
HLA-A*02:01	4	17	27	11	PFHILAQVLSK	PILAQVLSK	PFHILAQVLSK	1.4e-05	61
HLA-C*07:02	3	32	42	11	QQACSKGTMVK	QQAKGTMVK	QQACSKGTMVK	1.4e-05	38
HLA-C*07:02	3	31	41	11	AQQACSKGTMV	AQQSKGTMV	AQQACSKGTMV	1.4e-05	38
HLA-C*07:02	3	25	35	11	FKDLGVAQQAC	FKDLGVQAC	FKDLGVAQQAC	1.4e-05	38
HLA-B*15:01	3	56	66	11	LELSEETFSKP	LLSEETFSK	LELSEETFSK	1.4e-05	60
HLA-B*07:02	3	35	45	11	CSKGTMVKNAT	CSKGTKNAT	CSKGTMVKNAT	1.4e-05	60
HLA-B*07:02	3	27	37	11	DLGVAQQACSK	DVAQQACSK	DLGVAQQACSK	1.4e-05	60
HLA-B*08:01	2	2	12	11	LADLLIPINRQ	LADIPINRQ	LADLLIPINRQ	1.4e-05	79
HLA-B*15:01	1	58	68	11	TDDIIWDQLIV	TIIWDQLIV	TDDIIWDQLIV	1.4e-05	60
HLA-B*15:01	1	28	38	11	NPLEKLYKRRK	NPLEKLYKK	NPLEKLYKRRK	1.4e-05	60
HLA-A*11:01	1	48	58	11	SPCLMSKATST	SPMSKATST	SPCLMSKATST	1.4e-05	42
HLA-B*08:01	5	6	16	11	VKNFQTVPRPS	VFQTVPRPS	VKNFQTVPRPS	1.3e-05	80
HLA-A*03:01	5	16	26	11	SQKSLRAVPPN	SQKSLRAPN	SQKSLRAVPPN	1.3e-05	57
HLA-C*07:02	4	51	61	11	NAQAALTRLSR	NAQATRLSR	NAQAALTRLSR	1.3e-05	39
HLA-B*15:01	4	50	60	11	ENAQAALTRLS	EQAALTRLS	ENAQAALTRLS	1.3e-05	62
HLA-B*15:01	4	23	33	11	QVLSKIAYKSG	QVLSKIASG	QVLSKIAYKSG	1.3e-05	62
HLA-A*03:01	4	46	56	11	LSEGENAQAAL	LSEGENAQL	LSEGENAQAAL	1.3e-05	57
HLA-C*07:02	3	49	59	11	ADKMSKVLELS	AKMSKVLEL	ADKMSKVLEL	1.3e-05	39
HLA-C*07:02	3	13	23	11	NEHGVPPPQPA	NEHPPPQPA	NEHGVPPPQPA	1.3e-05	39
HLA-C*07:02	3	11	21	11	YLNEHGVPPPQ	YLNEHPPPQ	YLNEHGVPPPQ	1.3e-05	39
HLA-B*15:01	3	34	44	11	ACSKGTMVKNA	ACSKGTMVA	ACSKGTMVKNA	1.3e-05	62
HLA-B*15:01	3	18	28	11	PPPQPAIFKDL	PQPAIFKDL	PPPQPAIFKDL	1.3e-05	62
HLA-B*08:01	3	43	53	11	NATTDAADKMS	NATTDAAKM	NATTDAADKM	1.3e-05	80
HLA-B*07:02	3	10	20	11	AYLNEHGVPPP	AYEHGVPPP	AYLNEHGVPPP	1.3e-05	61
HLA-A*11:01	3	50	60	11	DKMSKVLELSE	DKMSKVLSE	DKMSKVLELSE	1.3e-05	43
HLA-A*03:01	3	47	57	11	DAADKMSKVLE	DAADKMVLE	DAADKMSKVLE	1.3e-05	57
HLA-C*07:02	2	17	27	11	QSTLSEVTTRV	QLSEVTTRV	QSTLSEVTTRV	1.3e-05	39
HLA-A*11:01	2	31	41	11	ERQLHEITPVL	ERHEITPVL	ERQLHEITPVL	1.3e-05	43
HLA-B*08:01	1	18	28	11	KVPIDQVFGAN	KPIDQVFGA	KVPIDQVFGA	1.3e-05	80
HLA-A*03:01	5	13	23	11	PRPSQKSLRAV	RPSQKSLAV	RPSQKSLRAV	1.2e-05	59
HLA-C*07:02	4	22	32	11	AQVLSKIAYKS	AQLSKIAYK	AQVLSKIAYK	1.2e-05	40
HLA-B*15:01	4	7	17	11	LFTHLPGNNTP	LFLPGNNTP	LFTHLPGNNTP	1.2e-05	63
HLA-B*07:02	4	50	60	11	ENAQAALTRLS	EAQAALTRL	ENAQAALTRL	1.2e-05	63
HLA-A*11:01	4	50	60	11	ENAQAALTRLS	ENAQAALTR	ENAQAALTR	1.2e-05	45
HLA-A*11:01	4	16	26	11	TPFHILAQVLS	TPFHIQVLS	TPFHILAQVLS	1.2e-05	45
HLA-A*02:01	4	13	23	11	GNNTPFHILAQ	GTPFHILAQ	GNNTPFHILAQ	1.2e-05	63
HLA-C*07:02	3	44	54	11	ATTDAADKMSK	ATTDAAMSK	ATTDAADKMSK	1.2e-05	40
HLA-C*07:02	3	8	18	11	FDAYLNEHGVP	FYLNEHGVP	FDAYLNEHGVP	1.2e-05	40
HLA-B*15:01	3	25	35	11	FKDLGVAQQAC	FLGVAQQAC	FKDLGVAQQAC	1.2e-05	63
HLA-B*07:02	3	43	53	11	NATTDAADKMS	NATTDAAKM	NATTDAADKM	1.2e-05	63
HLA-A*11:01	3	47	57	11	DAADKMSKVLE	DAADSKVLE	DAADKMSKVLE	1.2e-05	45
HLA-A*03:01	3	30	40	11	VAQQACSKGTM	VAQQAKGTM	VAQQACSKGTM	1.2e-05	59
HLA-C*07:02	2	55	65	11	SEMLAKYDHLV	SLAKYDHLV	SEMLAKYDHLV	1.2e-05	40
HLA-C*07:02	2	26	36	11	RVHEIERQLHE	RVHEIERQL	RVHEIERQL	1.2e-05	40
HLA-A*02:01	2	23	33	11	VTTRVHEIERQ	VTVHEIERQ	VTTRVHEIERQ	1.2e-05	63
HLA-B*15:01	1	38	48	11	KPKGTVGLQCS	KPKGGLQCS	KPKGTVGLQCS	1.2e-05	63
HLA-B*07:02	1	21	31	11	IDQVFGANPLE	IVFGANPLE	IDQVFGANPLE	1.2e-05	63
HLA-A*11:01	1	2	12	11	WDSSYMQQVSE	WSYMQQVSE	WDSSYMQQVSE	1.2e-05	45
HLA-A*03:01	1	58	68	11	TDDIIWDQLIV	TIIWDQLIV	TDDIIWDQLIV	1.2e-05	59
HLA-A*03:01	1	33	43	11	LYKRRKPKGTV	LYRKPKGTV	LYKRRKPKGTV	1.2e-05	59
HLA-A*03:01	1	1	11	11	MWDSSYMQQVS	MWDSSQQVS	MWDSSYMQQVS	1.2e-05	59
HLA-C*07:02	5	3	13	11	VIRVKNFQTVP	VRVKNFQTV	VIRVKNFQTV	1.1e-05	42
HLA-A*03:01	5	26	36	11	NPTIDKGWVCV	NIDKGWVCV	NPTIDKGWVCV	1.1e-05	60
HLA-A*03:01	5	6	16	11	VKNFQTVPRPS	VFQTVPRPS	VKNFQTVPRPS	1.1e-05	60
HLA-C*07:02	4	7	17	11	LFTHLPGNNTP	LHLPGNNTP	LFTHLPGNNTP	1.1e-05	42
HLA-B*07:02	4	22	32	11	AQVLSKIAYKS	AQVLSKIAS	AQVLSKIAYKS	1.1e-05	64
HLA-A*03:01	4	40	50	11	DAFHQILSEGE	DAFHQILSE	DAFHQILSEGE	1.1e-05	60
HLA-A*03:01	4	7	17	11	LFTHLPGNNTP	LFLPGNNTP	LFTHLPGNNTP	1.1e-05	60
HLA-A*02:01	4	47	57	11	SEGENAQAALT	SEGENQAAL	SEGENAQAAL	1.1e-05	64
HLA-C*07:02	3	60	70	11	EETFSKPNLSA	EFSKPNLSA	EETFSKPNLSA	1.1e-05	42
HLA-C*07:02	3	18	28	11	PPPQPAIFKDL	PPPQPAIFL	PPPQPAIFKDL	1.1e-05	42
HLA-A*11:01	3	58	68	11	LSEETFSKPNL	LSEETFSKL	LSEETFSKPNL	1.1e-05	46
HLA-A*11:01	3	51	61	11	KMSKVLELSEE	KMSKVLSEE	KMSKVLELSEE	1.1e-05	46
HLA-A*11:01	3	46	56	11	TDAADKMSKVL	TDAADKMSL	TDAADKMSKVL	1.1e-05	46
HLA-A*11:01	3	3	13	11	APAAAFDAYLN	APAAAFDAY	APAAAFDAY	1.1e-05	46
HLA-A*03:01	3	36	46	11	SKGTMVKNATT	STMVKNATT	SKGTMVKNATT	1.1e-05	60
HLA-A*02:01	3	47	57	11	DAADKMSKVLE	DAADKMVLE	DAADKMSKVLE	1.1e-05	64
HLA-B*07:02	2	4	14	11	DLLIPINRQIS	DLLIPRQIS	DLLIPINRQIS	1.1e-05	64
HLA-B*07:02	2	2	12	11	LADLLIPINRQ	LADLPINRQ	LADLLIPINRQ	1.1e-05	64
HLA-C*07:02	1	17	27	11	GKVPIDQVFGA	GKVPIDQVF	GKVPIDQVF	1.1e-05	42
HLA-B*07:02	1	13	23	11	GLMTGKVPIDQ	GLMTGKVPQ	GLMTGKVPIDQ	1.1e-05	64
HLA-A*03:01	1	34	44	11	YKRRKPKGTVG	YRKPKGTVG	YKRRKPKGTVG	1.1e-05	60
HLA-C*07:02	4	49	59	11	GENAQAALTRL	GENAALTRL	GENAQAALTRL	1e-05	43
HLA-C*07:02	4	45	55	11	ILSEGENAQAA	ILSEGAQAA	ILSEGENAQAA	1e-05	43
HLA-B*15:01	4	48	58	11	EGENAQAALTR	EGAQAALTR	EGENAQAALTR	1e-05	65
HLA-A*02:01	4	50	60	11	ENAQAALTRLS	EQAALTRLS	ENAQAALTRLS	1e-05	66
HLA-A*02:01	4	48	58	11	EGENAQAALTR	EGAQAALTR	EGENAQAALTR	1e-05	66
HLA-B*15:01	3	47	57	11	DAADKMSKVLE	DAADKSKVL	DAADKMSKVL	1e-05	65
HLA-B*15:01	3	33	43	11	QACSKGTMVKN	QACSKGTVK	QACSKGTMVK	1e-05	65
HLA-B*07:02	3	50	60	11	DKMSKVLELSE	DKMSKVLEL	DKMSKVLEL	1e-05	65
HLA-B*07:02	3	29	39	11	GVAQQACSKGT	GVAQQACST	GVAQQACSKGT	1e-05	65
HLA-A*11:01	3	36	46	11	SKGTMVKNATT	STMVKNATT	SKGTMVKNATT	1e-05	47
HLA-A*11:01	3	22	32	11	PAIFKDLGVAQ	AIFDLGVAQ	AIFKDLGVAQ	1e-05	47
HLA-A*11:01	3	21	31	11	QPAIFKDLGVA	QPAIFKDVA	QPAIFKDLGVA	1e-05	47
HLA-A*03:01	3	9	19	11	DAYLNEHGVPP	DAYEHGVPP	DAYLNEHGVPP	1e-05	62
HLA-A*02:01	3	22	32	11	PAIFKDLGVAQ	AIFDLGVAQ	AIFKDLGVAQ	1e-05	66
HLA-C*07:02	2	57	67	11	MLAKYDHLVIS	MKYDHLVIS	MLAKYDHLVIS	1e-05	43
HLA-C*07:02	2	52	62	11	KGMSEMLAKYD	KGMSEMLKY	KGMSEMLAKY	1e-05	43
HLA-C*07:02	2	50	60	11	ISKGMSEMLAK	ISMSEMLAK	ISKGMSEMLAK	1e-05	43
HLA-A*11:01	2	54	64	11	MSEMLAKYDHL	MSLAKYDHL	MSEMLAKYDHL	1e-05	47
HLA-A*11:01	2	48	58	11	EAISKGMSEML	EAISKGMSL	EAISKGMSEML	1e-05	47
HLA-A*03:01	2	34	44	11	LHEITPVLKMG	LHEITPVLK	LHEITPVLK	1e-05	62
HLA-A*03:01	2	20	30	11	LSEVTTRVHEI	LVTTRVHEI	LSEVTTRVHEI	1e-05	62
HLA-A*03:01	2	15	25	11	DIQSTLSEVTT	DIQSTLVTT	DIQSTLSEVTT	1e-05	62
HLA-A*03:01	2	4	14	11	DLLIPINRQIS	DLLIPINRS	DLLIPINRQIS	1e-05	62
HLA-A*02:01	2	59	69	11	AKYDHLVISTG	AKYDHLVTG	AKYDHLVISTG	1e-05	66
HLA-A*02:01	2	43	53	11	MGRTLEAISKG	MTLEAISKG	MGRTLEAISKG	1e-05	66
HLA-B*15:01	1	55	65	11	ATSTDDIIWDQ	ATSTDDIIQ	ATSTDDIIWDQ	1e-05	65
HLA-B*08:01	1	47	57	11	CSPCLMSKATS	SPLMSKATS	SPCLMSKATS	1e-05	84
HLA-A*03:01	1	19	29	11	VPIDQVFGANP	VPIDQVANP	VPIDQVFGANP	1e-05	62
HLA-A*03:01	1	6	16	11	YMQQVSEGLMT	YMQSEGLMT	YMQQVSEGLMT	1e-05	62
HLA-A*02:01	1	30	40	11	LEKLYKRRKPK	LLYKRRKPK	LEKLYKRRKPK	1e-05	66
HLA-C*07:02	5	18	28	11	KSLRAVPPNPT	KRAVPPNPT	KSLRAVPPNPT	9e-06	44
HLA-B*15:01	5	31	41	11	KGWVCVYSSEQ	KVCVYSSEQ	KGWVCVYSSEQ	9e-06	67
HLA-B*15:01	5	29	39	11	IDKGWVCVYSS	IDKGWVCVY	IDKGWVCVY	9e-06	67
HLA-B*08:01	5	33	43	11	WVCVYSSEQGE	WVYSSEQGE	WVCVYSSEQGE	9e-06	85
HLA-B*08:01	5	30	40	11	DKGWVCVYSSE	DKGWVCSSE	DKGWVCVYSSE	9e-06	85
HLA-C*07:02	4	55	65	11	ALTRLSRTFDA	ARLSRTFDA	ALTRLSRTFDA	9e-06	44
HLA-A*11:01	4	14	24	11	NNTPFHILAQV	NNTPFHIQV	NNTPFHILAQV	9e-06	49
HLA-A*11:01	4	11	21	11	LPGNNTPFHIL	LPNTPFHIL	LPGNNTPFHIL	9e-06	49
HLA-A*03:01	4	26	36	11	SKIAYKSGKSG	SAYKSGKSG	SKIAYKSGKSG	9e-06	64
HLA-A*02:01	4	40	50	11	DAFHQILSEGE	DAFHQILSE	DAFHQILSEGE	9e-06	67
HLA-A*02:01	4	30	40	11	YKSGKSGAFLD	YSGKSGAFL	YKSGKSGAFL	9e-06	67
HLA-B*15:01	3	20	30	11	PQPAIFKDLGV	PQIFKDLGV	PQPAIFKDLGV	9e-06	67
HLA-B*08:01	3	57	67	11	ELSEETFSKPN	ELSEETFSN	ELSEETFSKPN	9e-06	85
HLA-A*11:01	3	24	34	11	IFKDLGVAQQA	IFKDVAQQA	IFKDLGVAQQA	9e-06	49
HLA-A*02:01	3	35	45	11	CSKGTMVKNAT	CSKGTMVAT	CSKGTMVKNAT	9e-06	67
HLA-A*02:01	3	12	22	11	LNEHGVPPPQP	LNEHPPPQP	LNEHGVPPPQP	9e-06	67
HLA-C*07:02	2	30	40	11	IERQLHEITPV	IQLHEITPV	IERQLHEITPV	9e-06	44
HLA-A*11:01	2	47	57	11	LEAISKGMSEM	LISKGMSEM	LEAISKGMSEM	9e-06	49
HLA-A*11:01	2	38	48	11	TPVLKMGRTLE	TPKMGRTLE	TPVLKMGRTLE	9e-06	49
HLA-A*03:01	2	28	38	11	HEIERQLHEIT	HEIERQLHT	HEIERQLHEIT	9e-06	64
HLA-A*03:01	2	27	37	11	VHEIERQLHEI	VIERQLHEI	VHEIERQLHEI	9e-06	64
HLA-A*02:01	2	41	51	11	LKMGRTLEAIS	LMGRTLEAI	LKMGRTLEAI	9e-06	67
HLA-C*07:02	1	6	16	11	YMQQVSEGLMT	YMQQVSEGL	YMQQVSEGL	9e-06	44
HLA-B*15:01	1	18	28	11	KVPIDQVFGAN	KVPQVFGAN	KVPIDQVFGAN	9e-06	67
HLA-B*08:01	1	43	53	11	VGLQCSPCLMS	VGLQSPCLM	VGLQCSPCLM	9e-06	85
HLA-B*07:02	1	45	55	11	LQCSPCLMSKA	LQCSPCSKA	LQCSPCLMSKA	9e-06	67
HLA-B*07:02	1	10	20	11	VSEGLMTGKVP	VSEGTGKVP	VSEGLMTGKVP	9e-06	67
HLA-A*03:01	1	7	17	11	MQQVSEGLMTG	MVSEGLMTG	MQQVSEGLMTG	9e-06	64
HLA-A*02:01	1	50	60	11	CLMSKATSTDD	CLMSKATSD	CLMSKATSTDD	9e-06	67
HLA-B*07:02	5	16	26	11	SQKSLRAVPPN	SQKSLRAVN	SQKSLRAVPPN	8e-06	69
HLA-A*11:01	5	3	13	11	VIRVKNFQTVP	VVKNFQTVP	VIRVKNFQTVP	8e-06	51
HLA-C*07:02	4	27	37	11	KIAYKSGKSGA	KYKSGKSGA	KIAYKSGKSGA	8e-06	46
HLA-C*07:02	4	1	11	11	KDLALLLFTHL	KALLLFTHL	KDLALLLFTHL	8e-06	46
HLA-B*15:01	4	30	40	11	YKSGKSGAFLD	YKSGKSGAF	YKSGKSGAF	8e-06	68
HLA-B*15:01	4	25	35	11	LSKIAYKSGKS	LSKIASGKS	LSKIAYKSGKS	8e-06	68
HLA-B*15:01	4	17	27	11	PFHILAQVLSK	HILAQVLSK	HILAQVLSK	8e-06	68
HLA-A*03:01	4	42	52	11	FHQILSEGENA	FILSEGENA	FHQILSEGENA	8e-06	66
HLA-B*15:01	3	37	47	11	KGTMVKNATTD	KMVKNATTD	KGTMVKNATTD	8e-06	68
HLA-B*15:01	3	35	45	11	CSKGTMVKNAT	CSKGTMVAT	CSKGTMVKNAT	8e-06	68
HLA-B*08:01	3	51	61	11	KMSKVLELSEE	KMSKVLSEE	KMSKVLELSEE	8e-06	87
HLA-B*07:02	3	56	66	11	LELSEETFSKP	LEEETFSKP	LELSEETFSKP	8e-06	69
HLA-A*03:01	3	26	36	11	KDLGVAQQACS	KDLGVAQQS	KDLGVAQQACS	8e-06	66
HLA-A*02:01	3	40	50	11	MVKNATTDAAD	MVKNATTAA	MVKNATTDAA	8e-06	69
HLA-C*07:02	2	56	66	11	EMLAKYDHLVI	EMLAKHLVI	EMLAKYDHLVI	8e-06	46
HLA-B*15:01	2	23	33	11	VTTRVHEIERQ	VTVHEIERQ	VTTRVHEIERQ	8e-06	68
HLA-B*15:01	2	15	25	11	DIQSTLSEVTT	DIQSTLSTT	DIQSTLSEVTT	8e-06	68
HLA-C*07:02	1	52	62	11	MSKATSTDDII	MSKATSTII	MSKATSTDDII	8e-06	46
HLA-B*15:01	1	54	64	11	KATSTDDIIWD	KTSTDDIIW	KATSTDDIIW	8e-06	68
HLA-B*15:01	1	10	20	11	VSEGLMTGKVP	VSEGTGKVP	VSEGLMTGKVP	8e-06	68
HLA-B*15:01	1	2	12	11	WDSSYMQQVSE	WSYMQQVSE	WDSSYMQQVSE	8e-06	68
HLA-A*11:01	1	38	48	11	KPKGTVGLQCS	KPKGGLQCS	KPKGTVGLQCS	8e-06	51
HLA-C*07:02	5	22	32	11	AVPPNPTIDKG	AVPPNPTIK	AVPPNPTIDK	7e-06	48
HLA-B*15:01	5	26	36	11	NPTIDKGWVCV	NIDKGWVCV	NPTIDKGWVCV	7e-06	70
HLA-B*15:01	5	13	23	11	PRPSQKSLRAV	RSQKSLRAV	RPSQKSLRAV	7e-06	70
HLA-A*11:01	5	33	43	11	WVCVYSSEQGE	WVYSSEQGE	WVCVYSSEQGE	7e-06	53
HLA-A*11:01	5	16	26	11	SQKSLRAVPPN	SSLRAVPPN	SQKSLRAVPPN	7e-06	53
HLA-B*07:02	4	33	43	11	GKSGAFLDAFH	GKSGAFAFH	GKSGAFLDAFH	7e-06	71
HLA-B*07:02	4	24	34	11	VLSKIAYKSGK	VLSKIKSGK	VLSKIAYKSGK	7e-06	71
HLA-A*11:01	4	46	56	11	LSEGENAQAAL	LSEGAQAAL	LSEGENAQAAL	7e-06	53
HLA-A*11:01	4	40	50	11	DAFHQILSEGE	DAFHQILSE	DAFHQILSEGE	7e-06	53
HLA-A*11:01	4	6	16	11	LLFTHLPGNNT	LTHLPGNNT	LLFTHLPGNNT	7e-06	53
HLA-A*03:01	4	54	64	11	AALTRLSRTFD	AALTRLSTF	AALTRLSRTF	7e-06	68
HLA-A*03:01	4	2	12	11	DLALLLFTHLP	DLALFTHLP	DLALLLFTHLP	7e-06	68
HLA-C*07:02	3	55	65	11	VLELSEETFSK	VLSEETFSK	VLELSEETFSK	7e-06	48
HLA-A*11:01	3	26	36	11	KDLGVAQQACS	KDLGVAQQS	KDLGVAQQACS	7e-06	53
HLA-A*11:01	3	18	28	11	PPPQPAIFKDL	PPPQPAIFK	PPPQPAIFK	7e-06	53
HLA-C*07:02	2	59	69	11	AKYDHLVISTG	AKYDHLVTG	AKYDHLVISTG	7e-06	48
HLA-C*07:02	2	40	50	11	VLKMGRTLEAI	VLKMGRTLI	VLKMGRTLEAI	7e-06	48
HLA-C*07:02	2	22	32	11	EVTTRVHEIER	EVTTRVIER	EVTTRVHEIER	7e-06	48
HLA-B*15:01	2	4	14	11	DLLIPINRQIS	DLLIPINRS	DLLIPINRQIS	7e-06	70
HLA-B*07:02	2	59	69	11	AKYDHLVISTG	AKYDHISTG	AKYDHLVISTG	7e-06	71
HLA-B*07:02	2	53	63	11	GMSEMLAKYDH	GMSEMLAKH	GMSEMLAKYDH	7e-06	71
HLA-B*07:02	2	43	53	11	MGRTLEAISKG	MTLEAISKG	MGRTLEAISKG	7e-06	71
HLA-B*07:02	2	42	52	11	KMGRTLEAISK	KMTLEAISK	KMGRTLEAISK	7e-06	71
HLA-A*11:01	2	57	67	11	MLAKYDHLVIS	MLYDHLVIS	MLAKYDHLVIS	7e-06	53
HLA-A*11:01	2	20	30	11	LSEVTTRVHEI	LVTTRVHEI	LSEVTTRVHEI	7e-06	53
HLA-A*03:01	2	56	66	11	EMLAKYDHLVI	EMLAKHLVI	EMLAKYDHLVI	7e-06	68
HLA-C*07:02	1	30	40	11	LEKLYKRRKPK	LLYKRRKPK	LEKLYKRRKPK	7e-06	48
HLA-C*07:02	1	11	21	11	SEGLMTGKVPI	SEMTGKVPI	SEGLMTGKVPI	7e-06	48
HLA-C*07:02	1	8	18	11	QQVSEGLMTGK	QQVSEGLMK	QQVSEGLMTGK	7e-06	48
HLA-A*11:01	1	32	42	11	KLYKRRKPKGT	KLYKRRKPK	KLYKRRKPK	7e-06	53
HLA-A*03:01	1	52	62	11	MSKATSTDDII	MSKATSTII	MSKATSTDDII	7e-06	68
HLA-A*02:01	1	38	48	11	KPKGTVGLQCS	KPKGTVGLS	KPKGTVGLQCS	7e-06	71
HLA-A*02:01	1	28	38	11	NPLEKLYKRRK	NPLEKLYKK	NPLEKLYKRRK	7e-06	71
HLA-A*02:01	1	27	37	11	ANPLEKLYKRR	ALEKLYKRR	ANPLEKLYKRR	7e-06	71
HLA-A*02:01	1	2	12	11	WDSSYMQQVSE	WSYMQQVSE	WDSSYMQQVSE	7e-06	71
HLA-C*07:02	5	14	24	11	RPSQKSLRAVP	RQKSLRAVP	RPSQKSLRAVP	6e-06	50
HLA-B*08:01	5	34	44	11	VCVYSSEQGET	VYSSEQGET	VCVYSSEQGET	6e-06	90
HLA-A*03:01	5	20	30	11	LRAVPPNPTID	LRAPPNPTI	LRAVPPNPTI	6e-06	71
HLA-A*03:01	5	2	12	11	PVIRVKNFQTV	PVIRVFQTV	PVIRVKNFQTV	6e-06	71
HLA-A*02:01	5	34	44	11	VCVYSSEQGET	VVYSSEQGE	VCVYSSEQGE	6e-06	73
HLA-C*07:02	4	24	34	11	VLSKIAYKSGK	VKIAYKSGK	VLSKIAYKSGK	6e-06	50
HLA-B*15:01	4	16	26	11	TPFHILAQVLS	TPFHIAQVL	TPFHILAQVL	6e-06	73
HLA-B*07:02	4	13	23	11	GNNTPFHILAQ	GTPFHILAQ	GNNTPFHILAQ	6e-06	73
HLA-A*11:01	4	55	65	11	ALTRLSRTFDA	ARLSRTFDA	ALTRLSRTFDA	6e-06	56
HLA-A*03:01	4	47	57	11	SEGENAQAALT	SEGENAQLT	SEGENAQAALT	6e-06	71
HLA-A*02:01	4	54	64	11	AALTRLSRTFD	ALTRLSRTF	AALTRLSRTF	6e-06	73
HLA-A*02:01	4	12	22	11	PGNNTPFHILA	PGNPFHILA	PGNNTPFHILA	6e-06	73
HLA-C*07:02	3	59	69	11	SEETFSKPNLS	SEFSKPNLS	SEETFSKPNLS	6e-06	50
HLA-C*07:02	3	50	60	11	DKMSKVLELSE	DKMSKVLEL	DKMSKVLEL	6e-06	50
HLA-B*15:01	3	57	67	11	ELSEETFSKPN	ELSEETFSN	ELSEETFSKPN	6e-06	73
HLA-B*15:01	3	50	60	11	DKMSKVLELSE	DKMSKVLSE	DKMSKVLELSE	6e-06	73
HLA-B*07:02	3	33	43	11	QACSKGTMVKN	QASKGTMVK	QACSKGTMVK	6e-06	73
HLA-B*07:02	3	12	22	11	LNEHGVPPPQP	LHGVPPPQP	LNEHGVPPPQP	6e-06	73
HLA-A*11:01	3	10	20	11	AYLNEHGVPPP	AYLNGVPPP	AYLNEHGVPPP	6e-06	56
HLA-A*03:01	3	52	62	11	MSKVLELSEET	MVLELSEET	MSKVLELSEET	6e-06	71
HLA-A*03:01	3	35	45	11	CSKGTMVKNAT	CSKGTMVAT	CSKGTMVKNAT	6e-06	71
HLA-B*15:01	2	43	53	11	MGRTLEAISKG	MTLEAISKG	MGRTLEAISKG	6e-06	73
HLA-B*08:01	2	52	62	11	KGMSEMLAKYD	KMSEMLAKY	KGMSEMLAKY	6e-06	90
HLA-B*08:01	2	23	33	11	VTTRVHEIERQ	TTRVHIERQ	TTRVHEIERQ	6e-06	90
HLA-B*07:02	2	41	51	11	LKMGRTLEAIS	LKMGRTLES	LKMGRTLEAIS	6e-06	73
HLA-A*03:01	2	58	68	11	LAKYDHLVIST	LYDHLVIST	LAKYDHLVIST	6e-06	71
HLA-A*02:01	2	34	44	11	LHEITPVLKMG	LEITPVLKM	LHEITPVLKM	6e-06	73
HLA-C*07:02	1	59	69	11	DDIIWDQLIVK	DIWDQLIVK	DDIIWDQLIVK	6e-06	50
HLA-C*07:02	1	42	52	11	TVGLQCSPCLM	TVGLQPCLM	TVGLQCSPCLM	6e-06	50
HLA-B*15:01	1	1	11	11	MWDSSYMQQVS	MWDSSQQVS	MWDSSYMQQVS	6e-06	73
HLA-B*07:02	1	12	22	11	EGLMTGKVPID	ELMTGKVPI	EGLMTGKVPI	6e-06	73
HLA-A*11:01	1	19	29	11	VPIDQVFGANP	VPIDQVFNP	VPIDQVFGANP	6e-06	56
HLA-A*03:01	1	43	53	11	VGLQCSPCLMS	VQCSPCLMS	VGLQCSPCLMS	6e-06	71
HLA-A*03:01	1	20	30	11	PIDQVFGANPL	PIDQGANPL	PIDQVFGANPL	6e-06	71
HLA-A*02:01	1	16	26	11	TGKVPIDQVFG	TVPIDQVFG	TGKVPIDQVFG	6e-06	73
HLA-C*07:02	5	28	38	11	TIDKGWVCVYS	TIDKGWVVY	TIDKGWVCVY	5e-06	52
HLA-B*15:01	5	24	34	11	PPNPTIDKGWV	PPNPTDKGW	PPNPTIDKGW	5e-06	75
HLA-B*07:02	5	34	44	11	VCVYSSEQGET	VYSSEQGET	VCVYSSEQGET	5e-06	76
HLA-B*07:02	5	33	43	11	WVCVYSSEQGE	WVYSSEQGE	WVCVYSSEQGE	5e-06	76
HLA-A*11:01	5	26	36	11	NPTIDKGWVCV	NIDKGWVCV	NPTIDKGWVCV	5e-06	59
HLA-A*03:01	5	24	34	11	PPNPTIDKGWV	PPNPTIDKV	PPNPTIDKGWV	5e-06	74
HLA-A*02:01	5	15	25	11	PSQKSLRAVPP	PSQKSLVPP	PSQKSLRAVPP	5e-06	75
HLA-C*07:02	4	48	58	11	EGENAQAALTR	EGAQAALTR	EGENAQAALTR	5e-06	52
HLA-C*07:02	4	16	26	11	TPFHILAQVLS	TFHILAQVL	TPFHILAQVL	5e-06	52
HLA-B*15:01	4	40	50	11	DAFHQILSEGE	DAFHQILSE	DAFHQILSEGE	5e-06	75
HLA-B*15:01	4	14	24	11	NNTPFHILAQV	NNFHILAQV	NNTPFHILAQV	5e-06	75
HLA-A*11:01	4	45	55	11	ILSEGENAQAA	ILSEGAQAA	ILSEGENAQAA	5e-06	59
HLA-A*11:01	4	7	17	11	LFTHLPGNNTP	FTLPGNNTP	FTHLPGNNTP	5e-06	59
HLA-A*03:01	4	41	51	11	AFHQILSEGEN	AFHQILSEN	AFHQILSEGEN	5e-06	74
HLA-C*07:02	3	47	57	11	DAADKMSKVLE	DAADKSKVL	DAADKMSKVL	5e-06	52
HLA-C*07:02	3	23	33	11	AIFKDLGVAQQ	AIFKGVAQQ	AIFKDLGVAQQ	5e-06	52
HLA-B*08:01	3	26	36	11	KDLGVAQQACS	KDLGVAQQS	KDLGVAQQACS	5e-06	92
HLA-B*07:02	3	8	18	11	FDAYLNEHGVP	FYLNEHGVP	FDAYLNEHGVP	5e-06	76
HLA-A*11:01	3	52	62	11	MSKVLELSEET	MVLELSEET	MSKVLELSEET	5e-06	59
HLA-A*11:01	3	49	59	11	ADKMSKVLELS	ADKMSKVLS	ADKMSKVLELS	5e-06	59
HLA-A*11:01	3	39	49	11	TMVKNATTDAA	TMNATTDAA	TMVKNATTDAA	5e-06	59
HLA-A*03:01	3	12	22	11	LNEHGVPPPQP	LNEHPPPQP	LNEHGVPPPQP	5e-06	74
HLA-A*02:01	3	50	60	11	DKMSKVLELSE	DKMSKVLEL	DKMSKVLEL	5e-06	75
HLA-A*02:01	3	41	51	11	VKNATTDAADK	VATTDAADK	VKNATTDAADK	5e-06	75
HLA-A*02:01	3	26	36	11	KDLGVAQQACS	KDLGVAQQS	KDLGVAQQACS	5e-06	75
HLA-C*07:02	2	28	38	11	HEIERQLHEIT	HEIERLHEI	HEIERQLHEI	5e-06	52
HLA-C*07:02	2	9	19	11	INRQISDIQST	IQISDIQST	INRQISDIQST	5e-06	52
HLA-B*15:01	2	29	39	11	EIERQLHEITP	EIQLHEITP	EIERQLHEITP	5e-06	75
HLA-A*11:01	2	39	49	11	PVLKMGRTLEA	PVMGRTLEA	PVLKMGRTLEA	5e-06	59
HLA-A*03:01	2	29	39	11	EIERQLHEITP	EIQLHEITP	EIERQLHEITP	5e-06	74
HLA-A*03:01	2	5	15	11	LLIPINRQISD	LLIPIQISD	LLIPINRQISD	5e-06	74
HLA-C*07:02	1	51	61	11	LMSKATSTDDI	LMSKATSTI	LMSKATSTDDI	5e-06	52
HLA-C*07:02	1	41	51	11	GTVGLQCSPCL	GTVGLQCSL	GTVGLQCSPCL	5e-06	52
HLA-C*07:02	1	28	38	11	NPLEKLYKRRK	NPLEKLYKK	NPLEKLYKRRK	5e-06	52
HLA-C*07:02	1	27	37	11	ANPLEKLYKRR	ANPLEKLYR	ANPLEKLYKRR	5e-06	52
HLA-A*11:01	1	58	68	11	TDDIIWDQLIV	TIIWDQLIV	TDDIIWDQLIV	5e-06	59
HLA-A*11:01	1	46	56	11	QCSPCLMSKAT	QCSPCLMSK	QCSPCLMSK	5e-06	59
HLA-A*11:01	1	37	47	11	RKPKGTVGLQC	RKPKGTLQC	RKPKGTVGLQC	5e-06	59
HLA-A*11:01	1	1	11	11	MWDSSYMQQVS	MWDSSYMQS	MWDSSYMQQVS	5e-06	59
HLA-A*03:01	1	16	26	11	TGKVPIDQVFG	TKVPIDQVF	TGKVPIDQVF	5e-06	74
HLA-A*02:01	1	46	56	11	QCSPCLMSKAT	QCSPCLMST	QCSPCLMSKAT	5e-06	75
HLA-C*07:02	5	7	17	11	KNFQTVPRPSQ	KNFQPRPSQ	KNFQTVPRPSQ	4e-06	56
HLA-B*15:01	5	34	44	11	VCVYSSEQGET	VVYSSEQGE	VCVYSSEQGE	4e-06	78
HLA-B*15:01	5	25	35	11	PNPTIDKGWVC	PTIDKGWVC	PNPTIDKGWVC	4e-06	78
HLA-B*07:02	5	6	16	11	VKNFQTVPRPS	VFQTVPRPS	VKNFQTVPRPS	4e-06	79
HLA-A*11:01	5	17	27	11	QKSLRAVPPNP	QLRAVPPNP	QKSLRAVPPNP	4e-06	63
HLA-A*03:01	5	29	39	11	IDKGWVCVYSS	IDKGWVYSS	IDKGWVCVYSS	4e-06	78
HLA-C*07:02	4	43	53	11	HQILSEGENAQ	HQIEGENAQ	HQILSEGENAQ	4e-06	56
HLA-B*15:01	4	3	13	11	LALLLFTHLPG	LALLLFTHG	LALLLFTHLPG	4e-06	78
HLA-B*15:01	4	2	12	11	DLALLLFTHLP	DLALLTHLP	DLALLLFTHLP	4e-06	78
HLA-B*08:01	4	41	51	11	AFHQILSEGEN	AFHQILSEN	AFHQILSEGEN	4e-06	94
HLA-B*08:01	4	4	14	11	ALLLFTHLPGN	ALFTHLPGN	ALLLFTHLPGN	4e-06	94
HLA-B*07:02	4	25	35	11	LSKIAYKSGKS	LSKIKSGKS	LSKIAYKSGKS	4e-06	79
HLA-B*07:02	4	17	27	11	PFHILAQVLSK	FHIAQVLSK	FHILAQVLSK	4e-06	79
HLA-B*07:02	4	2	12	11	DLALLLFTHLP	DLALLTHLP	DLALLLFTHLP	4e-06	79
HLA-A*03:01	4	12	22	11	PGNNTPFHILA	GNNTPFHLA	GNNTPFHILA	4e-06	78
HLA-A*02:01	4	33	43	11	GKSGAFLDAFH	GKSGAFLFH	GKSGAFLDAFH	4e-06	78
HLA-A*02:01	4	25	35	11	LSKIAYKSGKS	LIAYKSGKS	LSKIAYKSGKS	4e-06	78
HLA-A*02:01	4	5	15	11	LLLFTHLPGNN	LLLFTHLPN	LLLFTHLPGNN	4e-06	78
HLA-C*07:02	3	39	49	11	TMVKNATTDAA	TMVKNATAA	TMVKNATTDAA	4e-06	56
HLA-B*08:01	3	37	47	11	KGTMVKNATTD	KTMVKNATT	KGTMVKNATT	4e-06	94
HLA-B*07:02	3	41	51	11	VKNATTDAADK	VKNATTDAK	VKNATTDAADK	4e-06	79
HLA-A*11:01	3	30	40	11	VAQQACSKGTM	VAQQACSTM	VAQQACSKGTM	4e-06	63
HLA-A*03:01	3	25	35	11	FKDLGVAQQAC	FLGVAQQAC	FKDLGVAQQAC	4e-06	78
HLA-A*02:01	3	43	53	11	NATTDAADKMS	NTDAADKMS	NATTDAADKMS	4e-06	78
HLA-A*02:01	3	37	47	11	KGTMVKNATTD	KMVKNATTD	KGTMVKNATTD	4e-06	78
HLA-A*02:01	3	33	43	11	QACSKGTMVKN	QASKGTMVK	QACSKGTMVK	4e-06	78
HLA-A*02:01	3	4	14	11	PAAAFDAYLNE	PAFDAYLNE	PAAAFDAYLNE	4e-06	78
HLA-C*07:02	2	43	53	11	MGRTLEAISKG	MRTLEAISK	MGRTLEAISK	4e-06	56
HLA-C*07:02	2	41	51	11	LKMGRTLEAIS	LKMGRLEAI	LKMGRTLEAI	4e-06	56
HLA-C*07:02	2	23	33	11	VTTRVHEIERQ	VRVHEIERQ	VTTRVHEIERQ	4e-06	56
HLA-C*07:02	2	19	29	11	TLSEVTTRVHE	TLSEVTRVH	TLSEVTTRVH	4e-06	56
HLA-C*07:02	2	6	16	11	LIPINRQISDI	LIPINRQII	LIPINRQISDI	4e-06	56
HLA-A*11:01	2	59	69	11	AKYDHLVISTG	AKYDVISTG	AKYDHLVISTG	4e-06	63
HLA-A*11:01	2	58	68	11	LAKYDHLVIST	LADHLVIST	LAKYDHLVIST	4e-06	63
HLA-A*11:01	2	34	44	11	LHEITPVLKMG	LHEITPVLK	LHEITPVLK	4e-06	63
HLA-A*11:01	2	27	37	11	VHEIERQLHEI	VIERQLHEI	VHEIERQLHEI	4e-06	63
HLA-A*11:01	2	9	19	11	INRQISDIQST	IQISDIQST	INRQISDIQST	4e-06	63
HLA-A*03:01	2	6	16	11	LIPINRQISDI	LIPINRQII	LIPINRQISDI	4e-06	78
HLA-A*02:01	2	7	17	11	IPINRQISDIQ	IPINRQISI	IPINRQISDI	4e-06	78
HLA-C*07:02	1	48	58	11	SPCLMSKATST	SLMSKATST	SPCLMSKATST	4e-06	56
HLA-C*07:02	1	44	54	11	GLQCSPCLMSK	GLSPCLMSK	GLQCSPCLMSK	4e-06	56
HLA-B*08:01	1	55	65	11	ATSTDDIIWDQ	ATDDIIWDQ	ATSTDDIIWDQ	4e-06	94
HLA-B*08:01	1	54	64	11	KATSTDDIIWD	KASTDDIIW	KATSTDDIIW	4e-06	94
HLA-B*08:01	1	40	50	11	KGTVGLQCSPC	KVGLQCSPC	KGTVGLQCSPC	4e-06	94
HLA-B*07:02	1	2	12	11	WDSSYMQQVSE	WSYMQQVSE	WDSSYMQQVSE	4e-06	79
HLA-A*11:01	1	52	62	11	MSKATSTDDII	MSKATSTII	MSKATSTDDII	4e-06	63
HLA-A*11:01	1	14	24	11	LMTGKVPIDQV	LMTGKVPQV	LMTGKVPIDQV	4e-06	63
HLA-A*11:01	1	7	17	11	MQQVSEGLMTG	MVSEGLMTG	MQQVSEGLMTG	4e-06	63
HLA-A*03:01	1	54	64	11	KATSTDDIIWD	KTSTDDIIW	KATSTDDIIW	4e-06	78
HLA-A*02:01	1	54	64	11	KATSTDDIIWD	KTSTDDIIW	KATSTDDIIW	4e-06	78
HLA-A*02:01	1	40	50	11	KGTVGLQCSPC	KVGLQCSPC	KGTVGLQCSPC	4e-06	78
HLA-C*07:02	5	5	15	11	RVKNFQTVPRP	RVKNFQTVR	RVKNFQTVPR	3e-06	61
HLA-B*08:01	5	31	41	11	KGWVCVYSSEQ	KGCVYSSEQ	KGWVCVYSSEQ	3e-06	96
HLA-B*07:02	5	15	25	11	PSQKSLRAVPP	SQKSLRVPP	SQKSLRAVPP	3e-06	83
HLA-A*03:01	5	34	44	11	VCVYSSEQGET	VVYSSEQGE	VCVYSSEQGE	3e-06	82
HLA-A*03:01	5	25	35	11	PNPTIDKGWVC	PTIDKGWVC	PNPTIDKGWVC	3e-06	82
HLA-A*02:01	5	31	41	11	KGWVCVYSSEQ	KVCVYSSEQ	KGWVCVYSSEQ	3e-06	82
HLA-A*02:01	5	16	26	11	SQKSLRAVPPN	SQKSAVPPN	SQKSLRAVPPN	3e-06	82
HLA-C*07:02	4	52	62	11	AQAALTRLSRT	AQAATRLSR	AQAALTRLSR	3e-06	61
HLA-C*07:02	4	47	57	11	SEGENAQAALT	SGENAQAAL	SEGENAQAAL	3e-06	61
HLA-B*08:01	4	34	44	11	KSGAFLDAFHQ	KAFLDAFHQ	KSGAFLDAFHQ	3e-06	96
HLA-A*11:01	4	54	64	11	AALTRLSRTFD	ATRLSRTFD	AALTRLSRTFD	3e-06	68
HLA-A*11:01	4	47	57	11	SEGENAQAALT	SEGENAQAT	SEGENAQAALT	3e-06	68
HLA-A*11:01	4	42	52	11	FHQILSEGENA	FILSEGENA	FHQILSEGENA	3e-06	68
HLA-A*11:01	4	26	36	11	SKIAYKSGKSG	SAYKSGKSG	SKIAYKSGKSG	3e-06	68
HLA-A*03:01	4	5	15	11	LLLFTHLPGNN	LLLFTHLNN	LLLFTHLPGNN	3e-06	82
HLA-A*02:01	4	26	36	11	SKIAYKSGKSG	SAYKSGKSG	SKIAYKSGKSG	3e-06	82
HLA-C*07:02	3	22	32	11	PAIFKDLGVAQ	PFKDLGVAQ	PAIFKDLGVAQ	3e-06	61
HLA-C*07:02	3	3	13	11	APAAAFDAYLN	APAAAFDAY	APAAAFDAY	3e-06	61
HLA-B*15:01	3	28	38	11	LGVAQQACSKG	LVAQQACSK	LGVAQQACSK	3e-06	82
HLA-B*15:01	3	8	18	11	FDAYLNEHGVP	FYLNEHGVP	FDAYLNEHGVP	3e-06	82
HLA-B*08:01	3	41	51	11	VKNATTDAADK	VKNATTDAK	VKNATTDAADK	3e-06	96
HLA-B*08:01	3	4	14	11	PAAAFDAYLNE	PAFDAYLNE	PAAAFDAYLNE	3e-06	96
HLA-B*07:02	3	51	61	11	KMSKVLELSEE	KMSKVLSEE	KMSKVLELSEE	3e-06	83
HLA-B*07:02	3	37	47	11	KGTMVKNATTD	KTMVKNATT	KGTMVKNATT	3e-06	83
HLA-A*11:01	3	35	45	11	CSKGTMVKNAT	CSKGTMVAT	CSKGTMVKNAT	3e-06	68
HLA-A*11:01	3	9	19	11	DAYLNEHGVPP	DAYEHGVPP	DAYLNEHGVPP	3e-06	68
HLA-A*03:01	3	40	50	11	MVKNATTDAAD	MVKNATTAA	MVKNATTDAA	3e-06	82
HLA-A*03:01	3	20	30	11	PQPAIFKDLGV	QPAIKDLGV	QPAIFKDLGV	3e-06	82
HLA-A*03:01	3	4	14	11	PAAAFDAYLNE	PAFDAYLNE	PAAAFDAYLNE	3e-06	82
HLA-A*02:01	3	19	29	11	PPQPAIFKDLG	PPQPAIFKL	PPQPAIFKDL	3e-06	82
HLA-C*07:02	2	53	63	11	GMSEMLAKYDH	GMSEMLAKH	GMSEMLAKYDH	3e-06	61
HLA-C*07:02	2	46	56	11	TLEAISKGMSE	TAISKGMSE	TLEAISKGMSE	3e-06	61
HLA-C*07:02	2	45	55	11	RTLEAISKGMS	RTLEAISKM	RTLEAISKGM	3e-06	61
HLA-C*07:02	2	38	48	11	TPVLKMGRTLE	TPVLKGRTL	TPVLKMGRTL	3e-06	61
HLA-C*07:02	2	29	39	11	EIERQLHEITP	ERQLHEITP	EIERQLHEITP	3e-06	61
HLA-C*07:02	2	21	31	11	SEVTTRVHEIE	SVTTRVHEI	SEVTTRVHEI	3e-06	61
HLA-B*15:01	2	41	51	11	LKMGRTLEAIS	LKMGRTLES	LKMGRTLEAIS	3e-06	82
HLA-B*08:01	2	8	18	11	PINRQISDIQS	PINRQISQS	PINRQISDIQS	3e-06	96
HLA-B*07:02	2	52	62	11	KGMSEMLAKYD	KGMSEMLAY	KGMSEMLAKY	3e-06	83
HLA-A*11:01	2	40	50	11	VLKMGRTLEAI	VLKMGRTLI	VLKMGRTLEAI	3e-06	68
HLA-A*11:01	2	30	40	11	IERQLHEITPV	IQLHEITPV	IERQLHEITPV	3e-06	68
HLA-A*11:01	2	28	38	11	HEIERQLHEIT	HEIERQLHT	HEIERQLHEIT	3e-06	68
HLA-A*02:01	2	8	18	11	PINRQISDIQS	PINRQIIQS	PINRQISDIQS	3e-06	82
HLA-C*07:02	1	45	55	11	LQCSPCLMSKA	LQCSPMSKA	LQCSPCLMSKA	3e-06	61
HLA-C*07:02	1	32	42	11	KLYKRRKPKGT	KLYKKPKGT	KLYKRRKPKGT	3e-06	61
HLA-C*07:02	1	20	30	11	PIDQVFGANPL	PQVFGANPL	PIDQVFGANPL	3e-06	61
HLA-B*08:01	1	39	49	11	PKGTVGLQCSP	PKGTVGLSP	PKGTVGLQCSP	3e-06	96
HLA-B*07:02	1	31	41	11	EKLYKRRKPKG	ELYKRRKPK	EKLYKRRKPK	3e-06	83
HLA-B*07:02	1	3	13	11	DSSYMQQVSEG	DYMQQVSEG	DSSYMQQVSEG	3e-06	83
HLA-A*11:01	1	54	64	11	KATSTDDIIWD	KTSTDDIIW	KATSTDDIIW	3e-06	68
HLA-A*11:01	1	43	53	11	VGLQCSPCLMS	VQCSPCLMS	VGLQCSPCLMS	3e-06	68
HLA-A*03:01	1	47	57	11	CSPCLMSKATS	CSLMSKATS	CSPCLMSKATS	3e-06	82
HLA-A*03:01	1	40	50	11	KGTVGLQCSPC	KVGLQCSPC	KGTVGLQCSPC	3e-06	82
HLA-A*03:01	1	29	39	11	PLEKLYKRRKP	PLEKLKRRK	PLEKLYKRRK	3e-06	82
HLA-A*02:01	1	47	57	11	CSPCLMSKATS	CSPMSKATS	CSPCLMSKATS	3e-06	82
HLA-A*02:01	1	39	49	11	PKGTVGLQCSP	KTVGLQCSP	KGTVGLQCSP	3e-06	82
HLA-C*07:02	5	34	44	11	VCVYSSEQGET	VYSSEQGET	VCVYSSEQGET	2e-06	68
HLA-C*07:02	5	26	36	11	NPTIDKGWVCV	NPDKGWVCV	NPTIDKGWVCV	2e-06	68
HLA-C*07:02	5	6	16	11	VKNFQTVPRPS	VFQTVPRPS	VKNFQTVPRPS	2e-06	68
HLA-B*15:01	5	6	16	11	VKNFQTVPRPS	VFQTVPRPS	VKNFQTVPRPS	2e-06	87
HLA-B*08:01	5	32	42	11	GWVCVYSSEQG	GWVYSSEQG	GWVCVYSSEQG	2e-06	98
HLA-A*11:01	5	25	35	11	PNPTIDKGWVC	PTIDKGWVC	PNPTIDKGWVC	2e-06	75
HLA-A*11:01	5	20	30	11	LRAVPPNPTID	LRVPPNPTI	LRAVPPNPTI	2e-06	75
HLA-A*11:01	5	13	23	11	PRPSQKSLRAV	RSQKSLRAV	RPSQKSLRAV	2e-06	75
HLA-A*11:01	5	6	16	11	VKNFQTVPRPS	VFQTVPRPS	VKNFQTVPRPS	2e-06	75
HLA-A*11:01	5	2	12	11	PVIRVKNFQTV	PVIKNFQTV	PVIRVKNFQTV	2e-06	75
HLA-A*02:01	5	29	39	11	IDKGWVCVYSS	IDKGWVYSS	IDKGWVCVYSS	2e-06	87
HLA-A*02:01	5	6	16	11	VKNFQTVPRPS	VFQTVPRPS	VKNFQTVPRPS	2e-06	87
HLA-C*07:02	4	58	68	11	RLSRTFDAFLG	RRTFDAFLG	RLSRTFDAFLG	2e-06	68
HLA-C*07:02	4	31	41	11	KSGKSGAFLDA	KKSGAFLDA	KSGKSGAFLDA	2e-06	68
HLA-C*07:02	4	19	29	11	HILAQVLSKIA	HILAQVLSA	HILAQVLSKIA	2e-06	68
HLA-C*07:02	4	13	23	11	GNNTPFHILAQ	GNPFHILAQ	GNNTPFHILAQ	2e-06	68
HLA-C*07:02	4	6	16	11	LLFTHLPGNNT	LLFTHLPNT	LLFTHLPGNNT	2e-06	68
HLA-B*15:01	4	39	49	11	LDAFHQILSEG	LDAFILSEG	LDAFHQILSEG	2e-06	87
HLA-B*08:01	4	5	15	11	LLLFTHLPGNN	LLLFTHLPN	LLLFTHLPGNN	2e-06	98
HLA-B*07:02	4	34	44	11	KSGAFLDAFHQ	KAFLDAFHQ	KSGAFLDAFHQ	2e-06	88
HLA-B*07:02	4	12	22	11	PGNNTPFHILA	PGNPFHILA	PGNNTPFHILA	2e-06	88
HLA-A*11:01	4	58	68	11	RLSRTFDAFLG	RLSRTFFLG	RLSRTFDAFLG	2e-06	75
HLA-A*11:01	4	12	22	11	PGNNTPFHILA	GNNTPHILA	GNNTPFHILA	2e-06	75
HLA-A*11:01	4	2	12	11	DLALLLFTHLP	DLALFTHLP	DLALLLFTHLP	2e-06	75
HLA-A*03:01	4	39	49	11	LDAFHQILSEG	LFHQILSEG	LDAFHQILSEG	2e-06	88
HLA-A*02:01	4	39	49	11	LDAFHQILSEG	LAFHQILSE	LDAFHQILSE	2e-06	87
HLA-C*07:02	3	52	62	11	MSKVLELSEET	MSKELSEET	MSKVLELSEET	2e-06	68
HLA-C*07:02	3	41	51	11	VKNATTDAADK	VKNATTDAK	VKNATTDAADK	2e-06	68
HLA-C*07:02	3	36	46	11	SKGTMVKNATT	SKMVKNATT	SKGTMVKNATT	2e-06	68
HLA-C*07:02	3	20	30	11	PQPAIFKDLGV	PQPAIFLGV	PQPAIFKDLGV	2e-06	68
HLA-C*07:02	3	9	19	11	DAYLNEHGVPP	DAYEHGVPP	DAYLNEHGVPP	2e-06	68
HLA-B*15:01	3	26	36	11	KDLGVAQQACS	KDLGVAQQS	KDLGVAQQACS	2e-06	87
HLA-B*15:01	3	12	22	11	LNEHGVPPPQP	NEHGPPPQP	NEHGVPPPQP	2e-06	87
HLA-B*08:01	3	28	38	11	LGVAQQACSKG	LAQQACSKG	LGVAQQACSKG	2e-06	98
HLA-B*07:02	3	57	67	11	ELSEETFSKPN	ELSEETFSN	ELSEETFSKPN	2e-06	88
HLA-A*11:01	3	43	53	11	NATTDAADKMS	NTDAADKMS	NATTDAADKMS	2e-06	75
HLA-A*11:01	3	40	50	11	MVKNATTDAAD	MVKNATTAD	MVKNATTDAAD	2e-06	75
HLA-A*11:01	3	12	22	11	LNEHGVPPPQP	LNEHPPPQP	LNEHGVPPPQP	2e-06	75
HLA-A*03:01	3	43	53	11	NATTDAADKMS	NTDAADKMS	NATTDAADKMS	2e-06	88
HLA-A*03:01	3	37	47	11	KGTMVKNATTD	KTMVKNATT	KGTMVKNATT	2e-06	88
HLA-A*03:01	3	19	29	11	PPQPAIFKDLG	PPQPAIFKL	PPQPAIFKDL	2e-06	88
HLA-A*03:01	3	8	18	11	FDAYLNEHGVP	FYLNEHGVP	FDAYLNEHGVP	2e-06	88
HLA-A*02:01	3	28	38	11	LGVAQQACSKG	LVAQQACSK	LGVAQQACSK	2e-06	87
HLA-C*07:02	2	49	59	11	AISKGMSEMLA	ISKGMSMLA	ISKGMSEMLA	2e-06	68
HLA-C*07:02	2	39	49	11	PVLKMGRTLEA	VLMGRTLEA	VLKMGRTLEA	2e-06	68
HLA-C*07:02	2	12	22	11	QISDIQSTLSE	QISDIQSTL	QISDIQSTL	2e-06	68
HLA-C*07:02	2	7	17	11	IPINRQISDIQ	IPINRQISQ	IPINRQISDIQ	2e-06	68
HLA-C*07:02	2	2	12	11	LADLLIPINRQ	LADLPINRQ	LADLLIPINRQ	2e-06	68
HLA-B*15:01	2	36	46	11	EITPVLKMGRT	EITPVLKMT	EITPVLKMGRT	2e-06	87
HLA-B*07:02	2	23	33	11	VTTRVHEIERQ	VTRVHEIER	VTTRVHEIER	2e-06	88
HLA-A*11:01	2	56	66	11	EMLAKYDHLVI	EMLAKHLVI	EMLAKYDHLVI	2e-06	75
HLA-A*11:01	2	29	39	11	EIERQLHEITP	EIERQLHTP	EIERQLHEITP	2e-06	75
HLA-A*11:01	2	15	25	11	DIQSTLSEVTT	DIQSTLVTT	DIQSTLSEVTT	2e-06	75
HLA-A*03:01	2	41	51	11	LKMGRTLEAIS	LKMGRTLES	LKMGRTLEAIS	2e-06	88
HLA-A*03:01	2	8	18	11	PINRQISDIQS	PINRQISQS	PINRQISDIQS	2e-06	88
HLA-C*07:02	1	19	29	11	VPIDQVFGANP	VPIDQGANP	VPIDQVFGANP	2e-06	68
HLA-C*07:02	1	7	17	11	MQQVSEGLMTG	MQQEGLMTG	MQQVSEGLMTG	2e-06	68
HLA-B*15:01	1	50	60	11	CLMSKATSTDD	CLMSKATSD	CLMSKATSTDD	2e-06	87
HLA-B*15:01	1	40	50	11	KGTVGLQCSPC	KGTVGLSPC	KGTVGLQCSPC	2e-06	87
HLA-B*15:01	1	31	41	11	EKLYKRRKPKG	ELYKRRKPK	EKLYKRRKPK	2e-06	87
HLA-B*15:01	1	3	13	11	DSSYMQQVSEG	DSMQQVSEG	DSSYMQQVSEG	2e-06	87
HLA-B*08:01	1	49	59	11	PCLMSKATSTD	PLMSKATST	PCLMSKATST	2e-06	98
HLA-B*07:02	1	55	65	11	ATSTDDIIWDQ	ATDDIIWDQ	ATSTDDIIWDQ	2e-06	88
HLA-B*07:02	1	54	64	11	KATSTDDIIWD	KATSTDIIW	KATSTDDIIW	2e-06	88
HLA-B*07:02	1	43	53	11	VGLQCSPCLMS	VGLQSPCLM	VGLQCSPCLM	2e-06	88
HLA-B*07:02	1	40	50	11	KGTVGLQCSPC	KGTVGLSPC	KGTVGLQCSPC	2e-06	88
HLA-A*11:01	1	47	57	11	CSPCLMSKATS	CSLMSKATS	CSPCLMSKATS	2e-06	75
HLA-A*11:01	1	40	50	11	KGTVGLQCSPC	KVGLQCSPC	KGTVGLQCSPC	2e-06	75
HLA-A*11:01	1	33	43	11	LYKRRKPKGTV	LYRKPKGTV	LYKRRKPKGTV	2e-06	75
HLA-A*11:01	1	31	41	11	EKLYKRRKPKG	ELYKRRKPK	EKLYKRRKPK	2e-06	75
HLA-A*11:01	1	16	26	11	TGKVPIDQVFG	TGKVPIVFG	TGKVPIDQVFG	2e-06	75
HLA-A*11:01	1	6	16	11	YMQQVSEGLMT	YQVSEGLMT	YMQQVSEGLMT	2e-06	75
HLA-A*03:01	1	3	13	11	DSSYMQQVSEG	DYMQQVSEG	DSSYMQQVSEG	2e-06	88
HLA-A*02:01	1	34	44	11	YKRRKPKGTVG	YRKPKGTVG	YKRRKPKGTVG	2e-06	87
HLA-A*02:01	1	29	39	11	PLEKLYKRRKP	PLEKLYRKP	PLEKLYKRRKP	2e-06	87
HLA-A*02:01	1	3	13	11	DSSYMQQVSEG	DSMQQVSEG	DSSYMQQVSEG	2e-06	87
HLA-C*07:02	5	25	35	11	PNPTIDKGWVC	PNPDKGWVC	PNPTIDKGWVC	1e-06	82
HLA-C*07:02	5	24	34	11	PPNPTIDKGWV	PPNPTIDKV	PPNPTIDKGWV	1e-06	82
HLA-C*07:02	5	17	27	11	QKSLRAVPPNP	QKSLRPPNP	QKSLRAVPPNP	1e-06	82
HLA-C*07:02	5	16	26	11	SQKSLRAVPPN	SQKSLRAVN	SQKSLRAVPPN	1e-06	82
HLA-B*07:02	5	32	42	11	GWVCVYSSEQG	GWVYSSEQG	GWVCVYSSEQG	1e-06	96
HLA-B*07:02	5	31	41	11	KGWVCVYSSEQ	KVCVYSSEQ	KGWVCVYSSEQ	1e-06	96
HLA-B*07:02	5	29	39	11	IDKGWVCVYSS	IDKGWVYSS	IDKGWVCVYSS	1e-06	96
HLA-A*11:01	5	34	44	11	VCVYSSEQGET	VYSSEQGET	VCVYSSEQGET	1e-06	88
HLA-A*11:01	5	29	39	11	IDKGWVCVYSS	IDKGWVYSS	IDKGWVCVYSS	1e-06	88
HLA-A*11:01	5	24	34	11	PPNPTIDKGWV	PPNPTIDKV	PPNPTIDKGWV	1e-06	88
HLA-A*11:01	5	15	25	11	PSQKSLRAVPP	SQKSLRVPP	SQKSLRAVPP	1e-06	88
HLA-A*03:01	5	30	40	11	DKGWVCVYSSE	DKGWVYSSE	DKGWVCVYSSE	1e-06	96
HLA-A*03:01	5	15	25	11	PSQKSLRAVPP	SQKSLRVPP	SQKSLRAVPP	1e-06	96
HLA-A*03:01	5	1	11	11	PPVIRVKNFQT	PPRVKNFQT	PPVIRVKNFQT	1e-06	96
HLA-A*02:01	5	1	11	11	PPVIRVKNFQT	PPVIKNFQT	PPVIRVKNFQT	1e-06	95
HLA-C*07:02	4	50	60	11	ENAQAALTRLS	ENAQAALTL	ENAQAALTRL	1e-06	82
HLA-C*07:02	4	44	54	11	QILSEGENAQA	QSEGENAQA	QILSEGENAQA	1e-06	82
HLA-C*07:02	4	40	50	11	DAFHQILSEGE	DAFHQILSE	DAFHQILSEGE	1e-06	82
HLA-C*07:02	4	39	49	11	LDAFHQILSEG	LFHQILSEG	LDAFHQILSEG	1e-06	82
HLA-C*07:02	4	34	44	11	KSGAFLDAFHQ	KAFLDAFHQ	KSGAFLDAFHQ	1e-06	82
HLA-C*07:02	4	26	36	11	SKIAYKSGKSG	SKYKSGKSG	SKIAYKSGKSG	1e-06	82
HLA-C*07:02	4	25	35	11	LSKIAYKSGKS	LSKIAKSGK	LSKIAYKSGK	1e-06	82
HLA-C*07:02	4	23	33	11	QVLSKIAYKSG	QVLSKIAYK	QVLSKIAYK	1e-06	82
HLA-C*07:02	4	12	22	11	PGNNTPFHILA	PGNPFHILA	PGNNTPFHILA	1e-06	82
HLA-B*15:01	4	12	22	11	PGNNTPFHILA	PGNPFHILA	PGNNTPFHILA	1e-06	95
HLA-B*15:01	4	5	15	11	LLLFTHLPGNN	LLLFTHLPN	LLLFTHLPGNN	1e-06	95
HLA-B*07:02	4	41	51	11	AFHQILSEGEN	AQILSEGEN	AFHQILSEGEN	1e-06	96
HLA-B*07:02	4	39	49	11	LDAFHQILSEG	LFHQILSEG	LDAFHQILSEG	1e-06	96
HLA-B*07:02	4	3	13	11	LALLLFTHLPG	LALLLFTHL	LALLLFTHL	1e-06	96
HLA-A*11:01	4	41	51	11	AFHQILSEGEN	AFHQILSEN	AFHQILSEGEN	1e-06	88
HLA-A*11:01	4	4	14	11	ALLLFTHLPGN	ALLLFTHLN	ALLLFTHLPGN	1e-06	88
HLA-A*11:01	4	3	13	11	LALLLFTHLPG	LALLLHLPG	LALLLFTHLPG	1e-06	88
HLA-A*03:01	4	30	40	11	YKSGKSGAFLD	YKSGKSGAF	YKSGKSGAF	1e-06	96
HLA-A*03:01	4	3	13	11	LALLLFTHLPG	LLLFTHLPG	LALLLFTHLPG	1e-06	96
HLA-A*02:01	4	41	51	11	AFHQILSEGEN	AQILSEGEN	AFHQILSEGEN	1e-06	95
HLA-C*07:02	3	51	61	11	KMSKVLELSEE	KMSKVLSEE	KMSKVLELSEE	1e-06	82
HLA-C*07:02	3	43	53	11	NATTDAADKMS	NATTDAAKM	NATTDAADKM	1e-06	82
HLA-C*07:02	3	40	50	11	MVKNATTDAAD	MVKNATTAA	MVKNATTDAA	1e-06	82
HLA-C*07:02	3	38	48	11	GTMVKNATTDA	GTMNATTDA	GTMVKNATTDA	1e-06	82
HLA-C*07:02	3	35	45	11	CSKGTMVKNAT	CSKGVKNAT	CSKGTMVKNAT	1e-06	82
HLA-C*07:02	3	33	43	11	QACSKGTMVKN	QASKGTMVK	QACSKGTMVK	1e-06	82
HLA-C*07:02	3	27	37	11	DLGVAQQACSK	DVAQQACSK	DLGVAQQACSK	1e-06	82
HLA-C*07:02	3	21	31	11	QPAIFKDLGVA	QPFKDLGVA	QPAIFKDLGVA	1e-06	82
HLA-C*07:02	3	12	22	11	LNEHGVPPPQP	LHGVPPPQP	LNEHGVPPPQP	1e-06	82
HLA-C*07:02	3	4	14	11	PAAAFDAYLNE	AAFDAYLNE	AAFDAYLNE	1e-06	82
HLA-B*15:01	3	43	53	11	NATTDAADKMS	NTTDAADKM	NATTDAADKM	1e-06	95
HLA-B*15:01	3	19	29	11	PPQPAIFKDLG	PPQPAKDLG	PPQPAIFKDLG	1e-06	95
HLA-B*15:01	3	4	14	11	PAAAFDAYLNE	AAFDAYLNE	AAAFDAYLNE	1e-06	95
HLA-B*07:02	3	28	38	11	LGVAQQACSKG	LVAQQACSK	LGVAQQACSK	1e-06	96
HLA-B*07:02	3	26	36	11	KDLGVAQQACS	KDLGVAQQS	KDLGVAQQACS	1e-06	96
HLA-B*07:02	3	4	14	11	PAAAFDAYLNE	PAFDAYLNE	PAAAFDAYLNE	1e-06	96
HLA-A*11:01	3	37	47	11	KGTMVKNATTD	KTMVKNATT	KGTMVKNATT	1e-06	88
HLA-A*11:01	3	25	35	11	FKDLGVAQQAC	KDLGVAQQC	KDLGVAQQAC	1e-06	88
HLA-A*11:01	3	20	30	11	PQPAIFKDLGV	QPAIFDLGV	QPAIFKDLGV	1e-06	88
HLA-A*11:01	3	19	29	11	PPQPAIFKDLG	PPQPAKDLG	PPQPAIFKDLG	1e-06	88
HLA-A*11:01	3	8	18	11	FDAYLNEHGVP	FDAYLHGVP	FDAYLNEHGVP	1e-06	88
HLA-A*11:01	3	4	14	11	PAAAFDAYLNE	PAFDAYLNE	PAAAFDAYLNE	1e-06	88
HLA-C*07:02	2	36	46	11	EITPVLKMGRT	EITPVMGRT	EITPVLKMGRT	1e-06	82
HLA-C*07:02	2	15	25	11	DIQSTLSEVTT	DSTLSEVTT	DIQSTLSEVTT	1e-06	82
HLA-C*07:02	2	14	24	11	SDIQSTLSEVT	SQSTLSEVT	SDIQSTLSEVT	1e-06	82
HLA-C*07:02	2	5	15	11	LLIPINRQISD	LLIPINRQI	LLIPINRQI	1e-06	82
HLA-C*07:02	2	4	14	11	DLLIPINRQIS	DLIPINRQI	DLLIPINRQI	1e-06	82
HLA-B*15:01	2	8	18	11	PINRQISDIQS	PINRQISQS	PINRQISDIQS	1e-06	95
HLA-B*07:02	2	8	18	11	PINRQISDIQS	PRQISDIQS	PINRQISDIQS	1e-06	96
HLA-A*11:01	2	6	16	11	LIPINRQISDI	LINRQISDI	LIPINRQISDI	1e-06	88
HLA-A*11:01	2	5	15	11	LLIPINRQISD	LPINRQISD	LLIPINRQISD	1e-06	88
HLA-C*07:02	1	58	68	11	TDDIIWDQLIV	TDDIDQLIV	TDDIIWDQLIV	1e-06	82
HLA-C*07:02	1	55	65	11	ATSTDDIIWDQ	ATDDIIWDQ	ATSTDDIIWDQ	1e-06	82
HLA-C*07:02	1	54	64	11	KATSTDDIIWD	KTSTDDIIW	KATSTDDIIW	1e-06	82
HLA-C*07:02	1	43	53	11	VGLQCSPCLMS	VGLQSPCLM	VGLQCSPCLM	1e-06	82
HLA-C*07:02	1	38	48	11	KPKGTVGLQCS	KPKGTVGLS	KPKGTVGLQCS	1e-06	82
HLA-C*07:02	1	31	41	11	EKLYKRRKPKG	ELYKRRKPK	EKLYKRRKPK	1e-06	82
HLA-C*07:02	1	21	31	11	IDQVFGANPLE	IQVFGANPL	IDQVFGANPL	1e-06	82
HLA-C*07:02	1	18	28	11	KVPIDQVFGAN	KVPDQVFGA	KVPIDQVFGA	1e-06	82
HLA-C*07:02	1	3	13	11	DSSYMQQVSEG	DYMQQVSEG	DSSYMQQVSEG	1e-06	82
HLA-C*07:02	1	2	12	11	WDSSYMQQVSE	WSYMQQVSE	WDSSYMQQVSE	1e-06	82
HLA-B*15:01	1	47	57	11	CSPCLMSKATS	CSLMSKATS	CSPCLMSKATS	1e-06	95
HLA-B*15:01	1	46	56	11	QCSPCLMSKAT	QCSPMSKAT	QCSPCLMSKAT	1e-06	95
HLA-B*15:01	1	29	39	11	PLEKLYKRRKP	PLEKKRRKP	PLEKLYKRRKP	1e-06	95
HLA-B*15:01	1	12	22	11	EGLMTGKVPID	ELMTGKVPI	EGLMTGKVPI	1e-06	95
HLA-B*07:02	1	50	60	11	CLMSKATSTDD	CLMSKATSD	CLMSKATSTDD	1e-06	96
HLA-B*07:02	1	39	49	11	PKGTVGLQCSP	PTVGLQCSP	PKGTVGLQCSP	1e-06	96
HLA-B*07:02	1	29	39	11	PLEKLYKRRKP	LEKLKRRKP	LEKLYKRRKP	1e-06	96
HLA-A*11:01	1	51	61	11	LMSKATSTDDI	LMSKATSTI	LMSKATSTDDI	1e-06	88
HLA-A*11:01	1	39	49	11	PKGTVGLQCSP	KTVGLQCSP	KGTVGLQCSP	1e-06	88
HLA-A*11:01	1	34	44	11	YKRRKPKGTVG	YRKPKGTVG	YKRRKPKGTVG	1e-06	88
HLA-A*11:01	1	20	30	11	PIDQVFGANPL	PIDQVFNPL	PIDQVFGANPL	1e-06	88
HLA-A*11:01	1	3	13	11	DSSYMQQVSEG	DSMQQVSEG	DSSYMQQVSEG	1e-06	88
HLA-A*03:01	1	50	60	11	CLMSKATSTDD	CLMSKATSD	CLMSKATSTDD	1e-06	96
HLA-A*03:01	1	39	49	11	PKGTVGLQCSP	KTVGLQCSP	KGTVGLQCSP	1e-06	96
HLA-A*03:01	1	12	22	11	EGLMTGKVPID	ELMTGKVPI	EGLMTGKVPI	1e-06	96
HLA-A*02:01	1	49	59	11	PCLMSKATSTD	PLMSKATST	PCLMSKATST	1e-06	95
HLA-A*02:01	1	31	41	11	EKLYKRRKPKG	ELYKRRKPK	EKLYKRRKPK	1e-06	95
HLA-C*07:02	5	33	43	11	WVCVYSSEQGE	WVYSSEQGE	WVCVYSSEQGE	0	100
HLA-C*07:02	5	32	42	11	GWVCVYSSEQG	GWVYSSEQG	GWVCVYSSEQG	0	100
HLA-C*07:02	5	31	41	11	KGWVCVYSSEQ	KGWVYSSEQ	KGWVCVYSSEQ	0	100
HLA-C*07:02	5	30	40	11	DKGWVCVYSSE	DKVCVYSSE	DKGWVCVYSSE	0	100
HLA-C*07:02	5	29	39	11	IDKGWVCVYSS	IDKGWVCVY	IDKGWVCVY	0	100
HLA-C*07:02	5	15	25	11	PSQKSLRAVPP	SQKSRAVPP	SQKSLRAVPP	0	100
HLA-C*07:02	5	1	11	11	PPVIRVKNFQT	PPVIRVKNF	PPVIRVKNF	0	100
HLA-B*15:01	5	32	42	11	GWVCVYSSEQG	GWVYSSEQG	GWVCVYSSEQG	0	100
HLA-B*15:01	5	30	40	11	DKGWVCVYSSE	DKGWVYSSE	DKGWVCVYSSE	0	100
HLA-B*15:01	5	1	11	11	PPVIRVKNFQT	PIRVKNFQT	PPVIRVKNFQT	0	100
HLA-B*07:02	5	30	40	11	DKGWVCVYSSE	DWVCVYSSE	DKGWVCVYSSE	0	100
HLA-A*11:01	5	32	42	11	GWVCVYSSEQG	GWVYSSEQG	GWVCVYSSEQG	0	100
HLA-A*11:01	5	30	40	11	DKGWVCVYSSE	DKGCVYSSE	DKGWVCVYSSE	0	100
HLA-A*11:01	5	1	11	11	PPVIRVKNFQT	PPRVKNFQT	PPVIRVKNFQT	0	100
HLA-A*03:01	5	32	42	11	GWVCVYSSEQG	GWVYSSEQG	GWVCVYSSEQG	0	100
HLA-A*02:01	5	32	42	11	GWVCVYSSEQG	GWVYSSEQG	GWVCVYSSEQG	0	100
HLA-A*02:01	5	30	40	11	DKGWVCVYSSE	DWVCVYSSE	DKGWVCVYSSE	0	100
HLA-C*07:02	4	41	51	11	AFHQILSEGEN	AFHQILSEN	AFHQILSEGEN	0	100
HLA-C*07:02	4	5	15	11	LLLFTHLPGNN	LFTHLPGNN	LLLFTHLPGNN	0	100
HLA-C*07:02	4	4	14	11	ALLLFTHLPGN	ALFTHLPGN	ALLLFTHLPGN	0	100
HLA-C*07:02	4	3	13	11	LALLLFTHLPG	LALLLFTHL	LALLLFTHL	0	100
HLA-C*07:02	4	2	12	11	DLALLLFTHLP	DLALLFTHL	DLALLLFTHL	0	100
HLA-B*07:02	4	5	15	11	LLLFTHLPGNN	LLLFTHLPN	LLLFTHLPGNN	0	100
HLA-B*07:02	4	4	14	11	ALLLFTHLPGN	ALFTHLPGN	ALLLFTHLPGN	0	100
HLA-A*11:01	4	39	49	11	LDAFHQILSEG	LDAQILSEG	LDAFHQILSEG	0	100
HLA-A*11:01	4	30	40	11	YKSGKSGAFLD	YSGKSGAFL	YKSGKSGAFL	0	100
HLA-A*11:01	4	5	15	11	LLLFTHLPGNN	LLLFTHLPN	LLLFTHLPGNN	0	100
HLA-C*07:02	3	57	67	11	ELSEETFSKPN	ELSEETFSK	ELSEETFSK	0	100
HLA-C*07:02	3	56	66	11	LELSEETFSKP	LSEETFSKP	LELSEETFSKP	0	100
HLA-C*07:02	3	37	47	11	KGTMVKNATTD	KGTKNATTD	KGTMVKNATTD	0	100
HLA-C*07:02	3	34	44	11	ACSKGTMVKNA	ACSKGTMVA	ACSKGTMVKNA	0	100
HLA-C*07:02	3	29	39	11	GVAQQACSKGT	GVAQQACST	GVAQQACSKGT	0	100
HLA-C*07:02	3	28	38	11	LGVAQQACSKG	LAQQACSKG	LGVAQQACSKG	0	100
HLA-C*07:02	3	26	36	11	KDLGVAQQACS	KDLGVAQQS	KDLGVAQQACS	0	100
HLA-C*07:02	3	19	29	11	PPQPAIFKDLG	PQPAIFKDL	PPQPAIFKDL	0	100
HLA-C*07:02	2	8	18	11	PINRQISDIQS	PRQISDIQS	PINRQISDIQS	0	100
HLA-A*11:01	2	41	51	11	LKMGRTLEAIS	LKMGRTLES	LKMGRTLEAIS	0	100
HLA-A*11:01	2	8	18	11	PINRQISDIQS	PINRQIIQS	PINRQISDIQS	0	100
HLA-A*11:01	2	4	14	11	DLLIPINRQIS	DLLIPINRS	DLLIPINRQIS	0	100
HLA-C*07:02	1	50	60	11	CLMSKATSTDD	CLMSKATSD	CLMSKATSTDD	0	100
HLA-C*07:02	1	49	59	11	PCLMSKATSTD	PLMSKATST	PCLMSKATST	0	100
HLA-C*07:02	1	47	57	11	CSPCLMSKATS	CSPMSKATS	CSPCLMSKATS	0	100
HLA-C*07:02	1	46	56	11	QCSPCLMSKAT	QCSPMSKAT	QCSPCLMSKAT	0	100
HLA-C*07:02	1	40	50	11	KGTVGLQCSPC	KGTVGLQPC	KGTVGLQCSPC	0	100
HLA-C*07:02	1	39	49	11	PKGTVGLQCSP	PKGTVGLSP	PKGTVGLQCSP	0	100
HLA-C*07:02	1	29	39	11	PLEKLYKRRKP	LKLYKRRKP	LEKLYKRRKP	0	100
HLA-C*07:02	1	13	23	11	GLMTGKVPIDQ	GLMTGKVPQ	GLMTGKVPIDQ	0	100
HLA-C*07:02	1	12	22	11	EGLMTGKVPID	EGMTGKVPI	EGLMTGKVPI	0	100
HLA-C*07:02	1	10	20	11	VSEGLMTGKVP	VSEGTGKVP	VSEGLMTGKVP	0	100
HLA-B*15:01	1	49	59	11	PCLMSKATSTD	PMSKATSTD	PCLMSKATSTD	0	100
HLA-B*15:01	1	39	49	11	PKGTVGLQCSP	PTVGLQCSP	PKGTVGLQCSP	0	100
HLA-B*07:02	1	49	59	11	PCLMSKATSTD	PLMSKATST	PCLMSKATST	0	100
HLA-A*11:01	1	50	60	11	CLMSKATSTDD	CLMSKATSD	CLMSKATSTDD	0	100
HLA-A*11:01	1	49	59	11	PCLMSKATSTD	PMSKATSTD	PCLMSKATSTD	0	100
HLA-A*11:01	1	29	39	11	PLEKLYKRRKP	PLEKLKRRK	PLEKLYKRRK	0	100
HLA-A*11:01	1	12	22	11	EGLMTGKVPID	EGLMTGKVD	EGLMTGKVPID	0	100
HLA-A*03:01	1	49	59	11	PCLMSKATSTD	PMSKATSTD	PCLMSKATSTD	0	100
