# Supplementary material for: Design of a novel multi-epitope vaccine against Marburg virus using immunoinformatics studies
Source: BMC Biotechnol. 2024 Jul 5;24:45. doi: 10.1186/s12896-024-00873-2 (PMC11227231; doi:10.1186/s12896-024-00873-2)
Supplement: Supplementary file 2 — Supplementary Material 2 [file 12896_2024_873_MOESM2_ESM.xlsx]

## Sheet: Sheet1
allele	seq_num	start	end	length	peptide	core	icore	score	rank	antigencity
HLA-B*07:02	3	56	66	11	SIHPNLPPIVL	SPNLPPIVL	SIHPNLPPIVL	0.838888	0.07	1.16
HLA-B*07:02	2	24	34	11	YPLAHTVAALL	YPLAHTVAL	YPLAHTVAALL	0.612499	0.17
HLA-A*02:01	3	45	55	11	KLIGNTMHPAV	KLIGNTPAV	KLIGNTMHPAV	0.593493	0.2
HLA-A*03:01	3	33	43	11	KLPDDAWRPSK	KLPDWRPSK	KLPDDAWRPSK	0.529332	0.3
HLA-B*15:01	1	33	43	11	LSNQQGITPNY	LQQGITPNY	LSNQQGITPNY	0.434877	0.4
HLA-B*07:02	2	58	68	11	TGIPAHPLRML	TPAHPLRML	TGIPAHPLRML	0.394737	0.35
HLA-A*03:01	4	45	55	11	MFSVKEGMMKK	MVKEGMMKK	MFSVKEGMMKK	0.37011	0.53
HLA-A*02:01	4	15	25	11	LLAISGILHQL	LLAGILHQL	LLAISGILHQL	0.352603	0.44
HLA-A*02:01	1	10	20	11	YMQYLNPPPYA	YMLNPPPYA	YMQYLNPPPYA	0.334678	0.48
HLA-B*15:01	1	9	19	11	TYMQYLNPPPY	TQYLNPPPY	TYMQYLNPPPY	0.331013	0.56
HLA-A*03:01	2	39	49	11	TITQFTHNGQK	TIFTHNGQK	TITQFTHNGQK	0.232002	0.84
HLA-A*02:01	4	17	27	11	AISGILHQLRV	AISGILHQV	AISGILHQLRV	0.211918	0.75
HLA-B*15:01	1	51	61	11	DQFKGNVCHAF	DQFKGNHAF	DQFKGNVCHAF	0.203989	0.93
HLA-B*08:01	2	24	34	11	YPLAHTVAALL	YPLAHTVAL	YPLAHTVAALL	0.192417	0.61
HLA-A*11:01	4	39	49	11	ISLPADMFSVK	ISLPADMFK	ISLPADMFSVK	0.184797	0.94
HLA-A*11:01	3	33	43	11	KLPDDAWRPSK	KLPDDAPSK	KLPDDAWRPSK	0.181356	0.95
HLA-A*11:01	2	39	49	11	TITQFTHNGQK	TITQFTHQK	TITQFTHNGQK	0.180974	0.95
HLA-A*02:01	4	38	48	11	RISLPADMFSV	RLPADMFSV	RISLPADMFSV	0.167131	0.95
HLA-A*03:01	4	19	29	11	SGILHQLRVEK	SLHQLRVEK	SGILHQLRVEK	0.159746	1.1
HLA-A*11:01	4	45	55	11	MFSVKEGMMKK	MVKEGMMKK	MFSVKEGMMKK	0.15241	1.1
HLA-A*02:01	2	55	65	11	RLGTGIPAHPL	RLGTGIPAL	RLGTGIPAHPL	0.129371	1.2
HLA-B*15:01	2	28	38	11	HTVAALLTGSY	HTVAATGSY	HTVAALLTGSY	0.126199	1.4
HLA-B*07:02	3	58	68	11	HPNLPPIVLPT	HPNLPPIVL	HPNLPPIVL	0.11834	1
HLA-B*07:02	4	26	36	11	RVEKVPEKTSL	RVVPEKTSL	RVEKVPEKTSL	0.106224	1.1
HLA-A*03:01	4	39	49	11	ISLPADMFSVK	ISLPAFSVK	ISLPADMFSVK	0.101902	1.5
HLA-A*11:01	1	3	13	11	SSSNYNTYMQY	SSYNTYMQY	SSSNYNTYMQY	0.100152	1.4
HLA-B*15:01	2	33	43	11	LLTGSYTITQF	LLTGSITQF	LLTGSYTITQF	0.097769	1.6
HLA-A*02:01	3	21	31	11	TYNLTNLVLSV	TLTNLVLSV	TYNLTNLVLSV	0.095326	1.4
HLA-B*15:01	1	3	13	11	SSSNYNTYMQY	SSYNTYMQY	SSSNYNTYMQY	0.094814	1.7
HLA-B*15:01	4	54	64	11	KKRGENSPVVY	KKRGSPVVY	KKRGENSPVVY	0.089644	1.7
HLA-C*07:02	4	55	65	11	KRGENSPVVYF	KRNSPVVYF	KRGENSPVVYF	0.086284	0.42
HLA-B*07:02	2	12	22	11	AWLPLGIMSNF	APLGIMSNF	AWLPLGIMSNF	0.082584	1.3
HLA-A*03:01	3	60	70	11	NLPPIVLPTVK	NLPPIVLPK	NLPPIVLPTVK	0.078483	1.8
HLA-A*03:01	4	23	33	11	HQLRVEKVPEK	HQLEKVPEK	HQLRVEKVPEK	0.073655	1.8
HLA-A*02:01	5	12	22	11	VLAYANPTLSA	VLANPTLSA	VLAYANPTLSA	0.070144	1.7
HLA-A*02:01	2	30	40	11	VAALLTGSYTI	VLLTGSYTI	VAALLTGSYTI	0.06919	1.7
HLA-A*11:01	3	60	70	11	NLPPIVLPTVK	NLPPIVLPK	NLPPIVLPTVK	0.069031	1.7
HLA-A*11:01	4	23	33	11	HQLRVEKVPEK	HQLEKVPEK	HQLRVEKVPEK	0.06601	1.8
HLA-B*08:01	4	52	62	11	MMKKRGENSPV	MMKKRGSPV	MMKKRGENSPV	0.063019	1.8
HLA-B*15:01	4	27	37	11	VEKVPEKTSLF	VVPEKTSLF	VEKVPEKTSLF	0.06212	2.2
HLA-B*08:01	3	56	66	11	SIHPNLPPIVL	SPNLPPIVL	SIHPNLPPIVL	0.061094	1.8
HLA-A*03:01	1	3	13	11	SSSNYNTYMQY	SSYNTYMQY	SSSNYNTYMQY	0.058336	2.1
HLA-A*03:01	2	59	69	11	GIPAHPLRMLR	GIHPLRMLR	GIPAHPLRMLR	0.057754	2.1
HLA-B*15:01	2	40	50	11	ITQFTHNGQKF	TQFTHGQKF	TQFTHNGQKF	0.054312	2.4
HLA-B*15:01	3	10	20	11	VIPRNFSTNQF	VINFSTNQF	VIPRNFSTNQF	0.051405	2.4
HLA-A*11:01	2	59	69	11	GIPAHPLRMLR	GIPAHPLLR	GIPAHPLRMLR	0.049043	2.1
HLA-B*07:02	3	11	21	11	IPRNFSTNQFT	IPRNSTNQF	IPRNFSTNQF	0.046662	1.8
HLA-A*11:01	4	19	29	11	SGILHQLRVEK	SLHQLRVEK	SGILHQLRVEK	0.044299	2.2
HLA-B*07:02	3	57	67	11	IHPNLPPIVLP	IPNLPPIVL	IHPNLPPIVL	0.043861	1.8
HLA-A*02:01	3	56	66	11	SIHPNLPPIVL	SIHPPPIVL	SIHPNLPPIVL	0.043646	2.3
HLA-B*15:01	4	5	15	11	RQHKNPNNGPL	RQHKNPNNL	RQHKNPNNGPL	0.042034	2.7
HLA-B*15:01	4	55	65	11	KRGENSPVVYF	KENSPVVYF	KRGENSPVVYF	0.040915	2.7
HLA-B*07:02	2	23	33	11	EYPLAHTVAAL	YPLAHTVAL	YPLAHTVAAL	0.04072	1.9
HLA-A*03:01	3	23	33	11	NLTNLVLSVQK	NLTNLVLQK	NLTNLVLSVQK	0.037391	2.5
HLA-B*07:02	2	22	32	11	FEYPLAHTVAA	FPLAHTVAA	FEYPLAHTVAA	0.03698	2
HLA-A*03:01	2	18	28	11	IMSNFEYPLAH	IMFEYPLAH	IMSNFEYPLAH	0.036549	2.6
HLA-B*15:01	4	26	36	11	RVEKVPEKTSL	RVVPEKTSL	RVEKVPEKTSL	0.035316	2.9
HLA-B*15:01	5	5	15	11	GFNNRQVVLAY	GNRQVVLAY	GFNNRQVVLAY	0.034413	3
HLA-B*15:01	2	41	51	11	TQFTHNGQKFV	TQFTHGQKF	TQFTHNGQKF	0.032466	3
HLA-B*07:02	3	10	20	11	VIPRNFSTNQF	IPRNSTNQF	IPRNFSTNQF	0.032092	2.2
HLA-B*07:02	5	1	11	11	FPLNGFNNRQV	FPLNGNRQV	FPLNGFNNRQV	0.032066	2.2
HLA-B*07:02	4	7	17	11	HKNPNNGPLLA	HPNNGPLLA	HKNPNNGPLLA	0.031137	2.2
HLA-B*15:01	3	48	58	11	GNTMHPAVSIH	GMHPAVSIH	GNTMHPAVSIH	0.030352	3.2
HLA-A*03:01	4	44	54	11	DMFSVKEGMMK	DMFSEGMMK	DMFSVKEGMMK	0.030323	2.8
HLA-A*02:01	3	60	70	11	NLPPIVLPTVK	NLPPILPTV	NLPPIVLPTV	0.030114	2.8
HLA-B*15:01	3	56	66	11	SIHPNLPPIVL	SIHPPPIVL	SIHPNLPPIVL	0.030084	3.2
HLA-A*02:01	4	29	39	11	KVPEKTSLFRI	KVPESLFRI	KVPEKTSLFRI	0.029538	2.9
HLA-B*15:01	1	34	44	11	SNQQGITPNYV	SQQGITPNY	SNQQGITPNY	0.029109	3.2
HLA-A*02:01	5	10	20	11	QVVLAYANPTL	QLAYANPTL	QVVLAYANPTL	0.028812	2.9
HLA-A*02:01	3	59	69	11	PNLPPIVLPTV	NLPPILPTV	NLPPIVLPTV	0.028726	2.9
HLA-B*15:01	1	49	59	11	LDDQFKGNVCH	LQFKGNVCH	LDDQFKGNVCH	0.028231	3.3
HLA-B*07:02	1	17	27	11	PPYADHGANQL	PPYHGANQL	PPYADHGANQL	0.027952	2.3
HLA-B*08:01	2	46	56	11	NGQKFVRVNRL	NGFVRVNRL	NGQKFVRVNRL	0.025156	3.4
HLA-A*02:01	4	20	30	11	GILHQLRVEKV	GILHQLEKV	GILHQLRVEKV	0.023704	3.2
HLA-B*07:02	2	8	18	11	KGVPAWLPLGI	KPAWLPLGI	KGVPAWLPLGI	0.022685	2.6
HLA-B*08:01	2	23	33	11	EYPLAHTVAAL	YPLAHTVAL	YPLAHTVAAL	0.021551	3.7
HLA-B*15:01	1	10	20	11	YMQYLNPPPYA	YQYLNPPPY	YMQYLNPPPY	0.02139	3.7
HLA-A*03:01	4	47	57	11	SVKEGMMKKRG	SVKEGMMKK	SVKEGMMKK	0.021247	3.3
HLA-B*08:01	5	3	13	11	LNGFNNRQVVL	LFNNRQVVL	LNGFNNRQVVL	0.021148	3.8
HLA-B*15:01	3	29	39	11	LSVQKLPDDAW	LQKLPDDAW	LSVQKLPDDAW	0.020568	3.8
HLA-B*15:01	1	43	53	11	YVGDLNLDDQF	YVGDLNLQF	YVGDLNLDDQF	0.020247	3.8
HLA-A*11:01	2	28	38	11	HTVAALLTGSY	HTVAALLSY	HTVAALLTGSY	0.017764	3.4
HLA-A*11:01	3	23	33	11	NLTNLVLSVQK	NLTNLVLQK	NLTNLVLSVQK	0.017717	3.4
HLA-A*11:01	4	16	26	11	LAISGILHQLR	LAISGILHR	LAISGILHQLR	0.017198	3.4
HLA-B*07:02	3	51	61	11	MHPAVSIHPNL	HPAVSIHPL	HPAVSIHPNL	0.017057	2.9
HLA-B*07:02	3	52	62	11	HPAVSIHPNLP	HPASIHPNL	HPAVSIHPNL	0.016654	3
HLA-B*15:01	2	18	28	11	IMSNFEYPLAH	IMFEYPLAH	IMSNFEYPLAH	0.01529	4.4
HLA-A*11:01	3	30	40	11	SVQKLPDDAWR	SVQKLPAWR	SVQKLPDDAWR	0.01435	3.7
HLA-B*07:02	3	40	50	11	RPSKDKLIGNT	RPSKDKLIT	RPSKDKLIGNT	0.013993	3.3
HLA-A*02:01	4	35	45	11	SLFRISLPADM	SLFSLPADM	SLFRISLPADM	0.013436	4.3
HLA-C*07:02	1	9	19	11	TYMQYLNPPPY	TYMQNPPPY	TYMQYLNPPPY	0.013226	1.8
HLA-A*02:01	2	41	51	11	TQFTHNGQKFV	TQFNGQKFV	TQFTHNGQKFV	0.012525	4.5
HLA-A*02:01	3	18	28	11	NQFTYNLTNLV	NQFTYNLTV	NQFTYNLTNLV	0.012046	4.5
HLA-A*02:01	3	54	64	11	AVSIHPNLPPI	AVSPNLPPI	AVSIHPNLPPI	0.011758	4.6
HLA-A*11:01	4	44	54	11	DMFSVKEGMMK	DMFSEGMMK	DMFSVKEGMMK	0.011064	4
HLA-A*02:01	4	26	36	11	RVEKVPEKTSL	RVVPEKTSL	RVEKVPEKTSL	0.010736	4.8
HLA-A*11:01	4	28	38	11	EKVPEKTSLFR	KVPETSLFR	KVPEKTSLFR	0.010483	4.1
HLA-B*08:01	1	51	61	11	DQFKGNVCHAF	DQFKGNHAF	DQFKGNVCHAF	0.010399	5.9
HLA-B*08:01	2	4	14	11	ERTVKGVPAWL	ERTVKGVPL	ERTVKGVPAWL	0.010356	5.9
HLA-B*15:01	3	5	15	11	FIQNMVIPRNF	FIQNIPRNF	FIQNMVIPRNF	0.010229	5.2
HLA-B*07:02	2	6	16	11	TVKGVPAWLPL	TVKGVPLPL	TVKGVPAWLPL	0.010184	3.8
HLA-A*02:01	3	58	68	11	HPNLPPIVLPT	HLPPIVLPT	HPNLPPIVLPT	0.009925	5
HLA-B*08:01	2	22	32	11	FEYPLAHTVAA	FPLAHTVAA	FEYPLAHTVAA	0.00992	6
HLA-A*02:01	2	17	27	11	GIMSNFEYPLA	GIMSNFPLA	GIMSNFEYPLA	0.009916	5
HLA-A*02:01	4	33	43	11	KTSLFRISLPA	KLFRISLPA	KTSLFRISLPA	0.009754	5
HLA-A*11:01	4	29	39	11	KVPEKTSLFRI	KVPETSLFR	KVPEKTSLFR	0.009486	4.2
HLA-B*08:01	4	26	36	11	RVEKVPEKTSL	RVVPEKTSL	RVEKVPEKTSL	0.009443	6.2
HLA-A*11:01	3	3	13	11	QAFIQNMVIPR	QAFNMVIPR	QAFIQNMVIPR	0.009337	4.3
HLA-C*07:02	3	10	20	11	VIPRNFSTNQF	VRNFSTNQF	VIPRNFSTNQF	0.009321	2.1
HLA-A*02:01	2	20	30	11	SNFEYPLAHTV	SNFEYPHTV	SNFEYPLAHTV	0.00928	5.1
HLA-A*11:01	1	44	54	11	VGDLNLDDQFK	VLNLDDQFK	VGDLNLDDQFK	0.009167	4.3
HLA-A*03:01	4	28	38	11	EKVPEKTSLFR	KVPEKTLFR	KVPEKTSLFR	0.009101	4.9
HLA-B*07:02	2	59	69	11	GIPAHPLRMLR	GPAHPLRML	GIPAHPLRML	0.008999	4
HLA-B*08:01	3	58	68	11	HPNLPPIVLPT	HPNLPPIVL	HPNLPPIVL	0.008746	6.5
HLA-A*03:01	4	29	39	11	KVPEKTSLFRI	KVPEKTLFR	KVPEKTSLFR	0.008176	5.1
HLA-A*03:01	2	28	38	11	HTVAALLTGSY	HTVAALLSY	HTVAALLTGSY	0.008064	5.1
HLA-A*02:01	2	43	53	11	FTHNGQKFVRV	FTHNGFVRV	FTHNGQKFVRV	0.008035	5.5
HLA-A*02:01	2	24	34	11	YPLAHTVAALL	YLAHTVAAL	YPLAHTVAAL	0.007798	5.6
HLA-A*03:01	1	44	54	11	VGDLNLDDQFK	VLNLDDQFK	VGDLNLDDQFK	0.007784	5.2
HLA-B*07:02	2	14	24	11	LPLGIMSNFEY	LPLGSNFEY	LPLGIMSNFEY	0.007584	4.4
HLA-B*15:01	1	11	21	11	MQYLNPPPYAD	MQYLNPPPY	MQYLNPPPY	0.007582	6
HLA-B*08:01	4	27	37	11	VEKVPEKTSLF	VEKEKTSLF	VEKVPEKTSLF	0.007373	7.1
HLA-B*08:01	3	36	46	11	DDAWRPSKDKL	DWRPSKDKL	DDAWRPSKDKL	0.007189	7.2
HLA-A*03:01	3	48	58	11	GNTMHPAVSIH	GMHPAVSIH	GNTMHPAVSIH	0.007049	5.4
HLA-A*03:01	4	40	50	11	SLPADMFSVKE	SLADMFSVK	SLPADMFSVK	0.006691	5.5
HLA-A*02:01	3	22	32	11	YNLTNLVLSVQ	YLTNLVLSV	YNLTNLVLSV	0.006629	6.1
HLA-B*08:01	5	1	11	11	FPLNGFNNRQV	FPLNGFRQV	FPLNGFNNRQV	0.006375	7.7
HLA-A*02:01	2	23	33	11	EYPLAHTVAAL	YLAHTVAAL	YPLAHTVAAL	0.006342	6.2
HLA-A*02:01	2	33	43	11	LLTGSYTITQF	LLTGTITQF	LLTGSYTITQF	0.006134	6.3
HLA-B*08:01	2	6	16	11	TVKGVPAWLPL	TVKGVPLPL	TVKGVPAWLPL	0.005933	8
HLA-A*03:01	4	13	23	11	GPLLAISGILH	GLAISGILH	GPLLAISGILH	0.00589	5.8
HLA-A*11:01	2	56	66	11	LGTGIPAHPLR	GTIPAHPLR	GTGIPAHPLR	0.00588	5.1
HLA-A*02:01	3	24	34	11	LTNLVLSVQKL	LLVLSVQKL	LTNLVLSVQKL	0.005818	6.4
HLA-A*03:01	2	40	50	11	ITQFTHNGQKF	ITFTHNGQK	ITQFTHNGQK	0.005818	5.8
HLA-A*03:01	3	30	40	11	SVQKLPDDAWR	SVQKLPAWR	SVQKLPDDAWR	0.005566	5.9
HLA-B*07:02	2	60	70	11	IPAHPLRMLRE	IPAHPLRML	IPAHPLRML	0.005551	5.1
HLA-B*08:01	4	5	15	11	RQHKNPNNGPL	RQHKNPNPL	RQHKNPNNGPL	0.005521	8.3
HLA-B*07:02	2	10	20	11	VPAWLPLGIMS	VPAPLGIMS	VPAWLPLGIMS	0.005455	5.2
HLA-A*03:01	4	16	26	11	LAISGILHQLR	LAISGILHR	LAISGILHQLR	0.005417	6
HLA-B*08:01	4	6	16	11	QHKNPNNGPLL	QHKNPGPLL	QHKNPNNGPLL	0.005412	8.4
HLA-A*03:01	4	46	56	11	FSVKEGMMKKR	FVKEGMMKK	FSVKEGMMKK	0.00539	6
HLA-A*11:01	2	57	67	11	GTGIPAHPLRM	GTIPAHPLR	GTGIPAHPLR	0.005322	5.3
HLA-B*08:01	2	58	68	11	TGIPAHPLRML	TPAHPLRML	TGIPAHPLRML	0.005292	8.5
HLA-A*11:01	4	47	57	11	SVKEGMMKKRG	SVKEGMMKK	SVKEGMMKK	0.005198	5.3
HLA-C*07:02	3	51	61	11	MHPAVSIHPNL	MHPAVSIHL	MHPAVSIHPNL	0.005151	3
HLA-A*02:01	3	33	43	11	KLPDDAWRPSK	KLPDDAWSK	KLPDDAWRPSK	0.004974	6.9
HLA-B*07:02	4	8	18	11	KNPNNGPLLAI	NPNGPLLAI	NPNNGPLLAI	0.004755	5.5
HLA-B*07:02	4	9	19	11	NPNNGPLLAIS	NPNGPLLAI	NPNNGPLLAI	0.004643	5.6
HLA-B*08:01	2	43	53	11	FTHNGQKFVRV	FTHQKFVRV	FTHNGQKFVRV	0.004581	9.2
HLA-A*02:01	3	43	53	11	KDKLIGNTMHP	KLIGNTMHP	KDKLIGNTMHP	0.004469	7.3
HLA-B*08:01	3	10	20	11	VIPRNFSTNQF	VIPRNFNQF	VIPRNFSTNQF	0.004463	9.3
HLA-B*08:01	4	15	25	11	LLAISGILHQL	LLAGILHQL	LLAISGILHQL	0.004391	9.4
HLA-C*07:02	1	4	14	11	SSNYNTYMQYL	SYNTYMQYL	SSNYNTYMQYL	0.00438	3.3
HLA-A*02:01	2	16	26	11	LGIMSNFEYPL	LMSNFEYPL	LGIMSNFEYPL	0.004344	7.4
HLA-A*02:01	5	13	23	11	LAYANPTLSAV	LAYPTLSAV	LAYANPTLSAV	0.00407	7.6
HLA-C*07:02	4	6	16	11	QHKNPNNGPLL	QHPNNGPLL	QHKNPNNGPLL	0.004023	3.5
HLA-B*15:01	3	12	22	11	PRNFSTNQFTY	RNFSTNQTY	RNFSTNQFTY	0.003929	7.9
HLA-B*08:01	3	14	24	11	NFSTNQFTYNL	NFSTNQFTL	NFSTNQFTYNL	0.003922	10
HLA-A*03:01	4	20	30	11	GILHQLRVEKV	GILHQLVEK	GILHQLRVEK	0.003895	6.8
HLA-B*15:01	2	12	22	11	AWLPLGIMSNF	AWLPLGSNF	AWLPLGIMSNF	0.003884	8
HLA-C*07:02	3	56	66	11	SIHPNLPPIVL	SIHPPPIVL	SIHPNLPPIVL	0.003863	3.5
HLA-B*15:01	2	14	24	11	LPLGIMSNFEY	LGIMSNFEY	LPLGIMSNFEY	0.003846	8
HLA-C*07:02	4	27	37	11	VEKVPEKTSLF	VVPEKTSLF	VEKVPEKTSLF	0.003834	3.6
HLA-B*15:01	3	45	55	11	KLIGNTMHPAV	KLIGNTMHV	KLIGNTMHPAV	0.003768	8.1
HLA-B*15:01	4	35	45	11	SLFRISLPADM	SLFRISLPM	SLFRISLPADM	0.00368	8.1
HLA-B*07:02	4	13	23	11	GPLLAISGILH	GPAISGILH	GPLLAISGILH	0.003646	6.3
HLA-B*07:02	3	9	19	11	MVIPRNFSTNQ	MPRNFSTNQ	MVIPRNFSTNQ	0.003557	6.4
HLA-B*08:01	3	41	51	11	PSKDKLIGNTM	PSKDKGNTM	PSKDKLIGNTM	0.003554	11
HLA-A*11:01	4	46	56	11	FSVKEGMMKKR	FSVKEGMKR	FSVKEGMMKKR	0.003551	6.2
HLA-B*08:01	2	20	30	11	SNFEYPLAHTV	SNFEYPHTV	SNFEYPLAHTV	0.003427	11
HLA-B*07:02	1	39	49	11	ITPNYVGDLNL	TPNYVGLNL	TPNYVGDLNL	0.003427	6.5
HLA-A*02:01	4	40	50	11	SLPADMFSVKE	SLPADMFSV	SLPADMFSV	0.003414	8.2
HLA-A*02:01	2	31	41	11	AALLTGSYTIT	ALLTGSYTI	AALLTGSYTI	0.003374	8.2
HLA-A*02:01	1	13	23	11	YLNPPPYADHG	YLNPPPYHG	YLNPPPYADHG	0.003319	8.3
HLA-A*02:01	4	39	49	11	ISLPADMFSVK	ILPADMFSV	ISLPADMFSV	0.003308	8.3
HLA-B*15:01	4	15	25	11	LLAISGILHQL	LLAISGHQL	LLAISGILHQL	0.003285	8.5
HLA-B*08:01	3	57	67	11	IHPNLPPIVLP	IPNLPPIVL	IHPNLPPIVL	0.003278	11
HLA-A*03:01	1	9	19	11	TYMQYLNPPPY	TQYLNPPPY	TYMQYLNPPPY	0.003251	7.3
HLA-B*15:01	1	23	33	11	GANQLIPADQL	GQLIPADQL	GANQLIPADQL	0.003227	8.6
HLA-B*07:02	2	9	19	11	GVPAWLPLGIM	VPAWPLGIM	VPAWLPLGIM	0.003191	6.7
HLA-B*08:01	3	51	61	11	MHPAVSIHPNL	MHPSIHPNL	MHPAVSIHPNL	0.003134	12
HLA-B*07:02	4	5	15	11	RQHKNPNNGPL	RQNPNNGPL	RQHKNPNNGPL	0.003105	6.8
HLA-B*08:01	5	4	14	11	NGFNNRQVVLA	NFNNRQVVL	NGFNNRQVVL	0.003094	12
HLA-A*11:01	1	33	43	11	LSNQQGITPNY	LSNGITPNY	LSNQQGITPNY	0.003087	6.5
HLA-A*02:01	2	52	62	11	RVNRLGTGIPA	RVLGTGIPA	RVNRLGTGIPA	0.003064	8.6
HLA-A*02:01	3	47	57	11	IGNTMHPAVSI	ITMHPAVSI	IGNTMHPAVSI	0.003057	8.6
HLA-B*15:01	4	23	33	11	HQLRVEKVPEK	HQVEKVPEK	HQLRVEKVPEK	0.003002	8.8
HLA-A*03:01	3	3	13	11	QAFIQNMVIPR	QAFNMVIPR	QAFIQNMVIPR	0.002998	7.6
HLA-C*07:02	1	10	20	11	YMQYLNPPPYA	YYLNPPPYA	YMQYLNPPPYA	0.002992	4
HLA-A*11:01	2	40	50	11	ITQFTHNGQKF	ITFTHNGQK	ITQFTHNGQK	0.002963	6.6
HLA-B*07:02	1	40	50	11	TPNYVGDLNLD	TPNYVGLNL	TPNYVGDLNL	0.002948	7
HLA-A*02:01	2	32	42	11	ALLTGSYTITQ	ALLTGSYTI	ALLTGSYTI	0.002911	8.7
HLA-B*08:01	3	19	29	11	QFTYNLTNLVL	QFNLTNLVL	QFTYNLTNLVL	0.002909	12
HLA-A*02:01	1	39	49	11	ITPNYVGDLNL	ITYVGDLNL	ITPNYVGDLNL	0.002871	8.8
HLA-A*11:01	3	24	34	11	LTNLVLSVQKL	LTNLVSVQK	LTNLVLSVQK	0.002848	6.7
HLA-C*07:02	4	54	64	11	KKRGENSPVVY	KKRGSPVVY	KKRGENSPVVY	0.002777	4.2
HLA-B*15:01	2	6	16	11	TVKGVPAWLPL	TVKGVPLPL	TVKGVPAWLPL	0.00271	9.2
HLA-B*15:01	3	13	23	11	RNFSTNQFTYN	RNFSTNQTY	RNFSTNQFTY	0.002706	9.2
HLA-B*15:01	1	1	11	11	MASSSNYNTYM	MASSSNNTY	MASSSNYNTY	0.00264	9.3
HLA-A*03:01	5	5	15	11	GFNNRQVVLAY	GFNNVVLAY	GFNNRQVVLAY	0.002631	8
HLA-B*15:01	2	55	65	11	RLGTGIPAHPL	RLGTGIPAL	RLGTGIPAHPL	0.00263	9.4
HLA-C*07:02	2	23	33	11	EYPLAHTVAAL	EYPLAHTAL	EYPLAHTVAAL	0.002591	4.3
HLA-B*07:02	4	11	21	11	NNGPLLAISGI	NPLLAISGI	NNGPLLAISGI	0.002406	7.7
HLA-A*02:01	1	23	33	11	GANQLIPADQL	GQLIPADQL	GANQLIPADQL	0.002378	9.5
HLA-B*15:01	2	29	39	11	TVAALLTGSYT	TVAALLTSY	TVAALLTGSY	0.002338	9.9
HLA-A*03:01	4	17	27	11	AISGILHQLRV	AISGILHQR	AISGILHQLR	0.002277	8.4
HLA-A*02:01	3	55	65	11	VSIHPNLPPIV	VSIHPPPIV	VSIHPNLPPIV	0.002238	9.8
HLA-A*02:01	1	43	53	11	YVGDLNLDDQF	YVGDLNLQF	YVGDLNLDDQF	0.002238	9.8
HLA-A*03:01	1	33	43	11	LSNQQGITPNY	LSNQQGITY	LSNQQGITPNY	0.002236	8.5
HLA-A*02:01	3	44	54	11	DKLIGNTMHPA	KLIGNTMHA	KLIGNTMHPA	0.002199	9.9
HLA-B*08:01	1	4	14	11	SSNYNTYMQYL	SYNTYMQYL	SSNYNTYMQYL	0.002148	14
HLA-B*08:01	3	52	62	11	HPAVSIHPNLP	HPAVSIHPL	HPAVSIHPNL	0.002129	14
HLA-C*07:02	2	40	50	11	ITQFTHNGQKF	IFTHNGQKF	ITQFTHNGQKF	0.002119	4.8
HLA-A*03:01	3	56	66	11	SIHPNLPPIVL	SIHPPPIVL	SIHPNLPPIVL	0.002057	8.8
HLA-B*08:01	1	48	58	11	NLDDQFKGNVC	NLQFKGNVC	NLDDQFKGNVC	0.001977	14
HLA-B*08:01	1	17	27	11	PPYADHGANQL	PPYHGANQL	PPYADHGANQL	0.001938	15
HLA-B*08:01	3	11	21	11	IPRNFSTNQFT	IPRNSTNQF	IPRNFSTNQF	0.001936	15
HLA-A*03:01	4	24	34	11	QLRVEKVPEKT	QLREKVPEK	QLRVEKVPEK	0.00191	9
HLA-B*08:01	3	37	47	11	DAWRPSKDKLI	DAWSKDKLI	DAWRPSKDKLI	0.001906	15
HLA-C*07:02	1	12	22	11	QYLNPPPYADH	QYLNPPPYH	QYLNPPPYADH	0.001874	5.2
HLA-A*02:01	5	11	21	11	VVLAYANPTLS	VLAYANPTL	VVLAYANPTL	0.001859	11
HLA-A*02:01	4	52	62	11	MMKKRGENSPV	MMKGENSPV	MMKKRGENSPV	0.001853	11
HLA-A*03:01	1	12	22	11	QYLNPPPYADH	QYLNPPPYH	QYLNPPPYADH	0.001821	9.2
HLA-A*02:01	4	5	15	11	RQHKNPNNGPL	RQHKNPNNL	RQHKNPNNGPL	0.001811	11
HLA-B*15:01	1	4	14	11	SSNYNTYMQYL	SSYNTYMQY	SSNYNTYMQY	0.001806	11
HLA-B*07:02	4	6	16	11	QHKNPNNGPLL	QHKNPGPLL	QHKNPNNGPLL	0.001801	8.9
HLA-C*07:02	3	12	22	11	PRNFSTNQFTY	PRSTNQFTY	PRNFSTNQFTY	0.001787	5.3
HLA-A*11:01	1	9	19	11	TYMQYLNPPPY	TQYLNPPPY	TYMQYLNPPPY	0.00178	7.9
HLA-A*02:01	1	48	58	11	NLDDQFKGNVC	NLDDQFNVC	NLDDQFKGNVC	0.00178	11
HLA-B*07:02	4	39	49	11	ISLPADMFSVK	IPADMFSVK	ISLPADMFSVK	0.001765	9
HLA-A*02:01	1	24	34	11	ANQLIPADQLS	ALIPADQLS	ANQLIPADQLS	0.001758	11
HLA-B*15:01	2	53	63	11	VNRLGTGIPAH	VLGTGIPAH	VNRLGTGIPAH	0.001753	12
HLA-B*07:02	5	10	20	11	QVVLAYANPTL	QVAYANPTL	QVVLAYANPTL	0.001741	9
HLA-A*03:01	2	56	66	11	LGTGIPAHPLR	GTIPAHPLR	GTGIPAHPLR	0.001712	9.4
HLA-A*03:01	3	24	34	11	LTNLVLSVQKL	LTNLVSVQK	LTNLVLSVQK	0.001709	9.4
HLA-A*11:01	4	40	50	11	SLPADMFSVKE	SLADMFSVK	SLPADMFSVK	0.001676	8
HLA-B*15:01	2	3	13	11	NERTVKGVPAW	NERKGVPAW	NERTVKGVPAW	0.001652	12
HLA-B*08:01	2	12	22	11	AWLPLGIMSNF	APLGIMSNF	AWLPLGIMSNF	0.001642	16
HLA-B*08:01	4	36	46	11	LFRISLPADMF	LFRISLPAF	LFRISLPADMF	0.001587	16
HLA-B*07:02	2	55	65	11	RLGTGIPAHPL	RLGTPAHPL	RLGTGIPAHPL	0.00158	9.5
HLA-A*03:01	2	57	67	11	GTGIPAHPLRM	GTIPAHPLR	GTGIPAHPLR	0.001576	9.7
HLA-A*02:01	1	34	44	11	SNQQGITPNYV	SQGITPNYV	SNQQGITPNYV	0.001571	12
HLA-B*08:01	4	53	63	11	MKKRGENSPVV	MKKENSPVV	MKKRGENSPVV	0.001537	16
HLA-A*11:01	2	18	28	11	IMSNFEYPLAH	IMFEYPLAH	IMSNFEYPLAH	0.001537	8.3
HLA-A*03:01	2	32	42	11	ALLTGSYTITQ	ALLTGTITQ	ALLTGSYTITQ	0.001529	9.8
HLA-A*11:01	1	4	14	11	SSNYNTYMQYL	SSYNTYMQY	SSNYNTYMQY	0.001509	8.3
HLA-A*02:01	3	31	41	11	VQKLPDDAWRP	VLPDDAWRP	VQKLPDDAWRP	0.001505	12
HLA-B*08:01	2	55	65	11	RLGTGIPAHPL	RLGTGIPAL	RLGTGIPAHPL	0.001484	16
HLA-B*15:01	5	12	22	11	VLAYANPTLSA	VLANPTLSA	VLAYANPTLSA	0.00148	12
HLA-A*03:01	2	45	55	11	HNGQKFVRVNR	HQKFVRVNR	HNGQKFVRVNR	0.001474	9.9
HLA-A*03:01	4	55	65	11	KRGENSPVVYF	KRNSPVVYF	KRGENSPVVYF	0.00146	10
HLA-B*08:01	4	55	65	11	KRGENSPVVYF	KRNSPVVYF	KRGENSPVVYF	0.00145	17
HLA-B*07:02	2	52	62	11	RVNRLGTGIPA	RVNGTGIPA	RVNRLGTGIPA	0.001447	9.8
HLA-A*03:01	5	12	22	11	VLAYANPTLSA	VLANPTLSA	VLAYANPTLSA	0.001412	11
HLA-B*08:01	4	12	22	11	NGPLLAISGIL	NGPLLAISL	NGPLLAISGIL	0.001386	17
HLA-C*07:02	4	36	46	11	LFRISLPADMF	FRISPADMF	FRISLPADMF	0.00138	6
HLA-B*08:01	1	53	63	11	FKGNVCHAFTL	FKGNHAFTL	FKGNVCHAFTL	0.001379	17
HLA-B*08:01	4	51	61	11	GMMKKRGENSP	GMMKKRNSP	GMMKKRGENSP	0.001369	17
HLA-A*02:01	2	18	28	11	IMSNFEYPLAH	IMFEYPLAH	IMSNFEYPLAH	0.001362	13
HLA-B*08:01	4	31	41	11	PEKTSLFRISL	PEKTSRISL	PEKTSLFRISL	0.001326	17
HLA-B*15:01	1	35	45	11	NQQGITPNYVG	NQQGITPNY	NQQGITPNY	0.001318	13
HLA-A*11:01	4	17	27	11	AISGILHQLRV	AISGILHQR	AISGILHQLR	0.001306	8.7
HLA-B*08:01	2	50	60	11	FVRVNRLGTGI	FVRVNRTGI	FVRVNRLGTGI	0.001301	17
HLA-B*07:02	1	23	33	11	GANQLIPADQL	GANQLIPAL	GANQLIPADQL	0.001297	11
HLA-B*15:01	1	13	23	11	YLNPPPYADHG	YLNPPPYAH	YLNPPPYADH	0.00125	13
HLA-B*15:01	2	22	32	11	FEYPLAHTVAA	FEYPHTVAA	FEYPLAHTVAA	0.001249	13
HLA-B*15:01	4	13	23	11	GPLLAISGILH	GLAISGILH	GPLLAISGILH	0.001242	13
HLA-B*15:01	4	36	46	11	LFRISLPADMF	LFRISLPAF	LFRISLPADMF	0.001236	13
HLA-A*03:01	2	53	63	11	VNRLGTGIPAH	VLGTGIPAH	VNRLGTGIPAH	0.001219	11
HLA-A*03:01	2	52	62	11	RVNRLGTGIPA	RVNGTGIPA	RVNRLGTGIPA	0.00121	11
HLA-C*07:02	5	5	15	11	GFNNRQVVLAY	GFNNRVLAY	GFNNRQVVLAY	0.001209	6.4
HLA-B*08:01	1	52	62	11	QFKGNVCHAFT	QFKGNVHAF	QFKGNVCHAF	0.001191	18
HLA-B*08:01	4	35	45	11	SLFRISLPADM	SLFRISLPM	SLFRISLPADM	0.001185	18
HLA-B*15:01	1	12	22	11	QYLNPPPYADH	YLNPPPYAH	YLNPPPYADH	0.001171	14
HLA-A*02:01	1	11	21	11	MQYLNPPPYAD	MQYNPPPYA	MQYLNPPPYA	0.001169	13
HLA-A*03:01	4	26	36	11	RVEKVPEKTSL	RVVPEKTSL	RVEKVPEKTSL	0.001167	11
HLA-B*08:01	4	7	17	11	HKNPNNGPLLA	HPNNGPLLA	HKNPNNGPLLA	0.001162	18
HLA-B*07:02	3	60	70	11	NLPPIVLPTVK	NPIVLPTVK	NLPPIVLPTVK	0.001162	11
HLA-B*08:01	3	5	15	11	FIQNMVIPRNF	FIMVIPRNF	FIQNMVIPRNF	0.001137	19
HLA-B*07:02	4	27	37	11	VEKVPEKTSLF	VVPEKTSLF	VEKVPEKTSLF	0.00113	12
HLA-A*03:01	1	4	14	11	SSNYNTYMQYL	SSYNTYMQY	SSNYNTYMQY	0.0011	12
HLA-B*07:02	4	12	22	11	NGPLLAISGIL	GPLLASGIL	GPLLAISGIL	0.001098	12
HLA-B*15:01	4	52	62	11	MMKKRGENSPV	MMKGENSPV	MMKKRGENSPV	0.001096	14
HLA-C*07:02	1	3	13	11	SSSNYNTYMQY	SSYNTYMQY	SSSNYNTYMQY	0.001094	6.8
HLA-A*03:01	4	54	64	11	KKRGENSPVVY	KKRGSPVVY	KKRGENSPVVY	0.001092	12
HLA-A*02:01	2	57	67	11	GTGIPAHPLRM	GIPAHPLRM	GTGIPAHPLRM	0.001082	14
HLA-C*07:02	3	57	67	11	IHPNLPPIVLP	IHPNPPIVL	IHPNLPPIVL	0.001071	6.8
HLA-B*15:01	3	6	16	11	IQNMVIPRNFS	IQNMVPRNF	IQNMVIPRNF	0.001055	14
HLA-B*08:01	2	40	50	11	ITQFTHNGQKF	IFTHNGQKF	ITQFTHNGQKF	0.001051	19
HLA-A*02:01	2	6	16	11	TVKGVPAWLPL	TVKGVPLPL	TVKGVPAWLPL	0.001042	14
HLA-B*08:01	4	29	39	11	KVPEKTSLFRI	KVPEKTSRI	KVPEKTSLFRI	0.00104	19
HLA-B*08:01	5	10	20	11	QVVLAYANPTL	QLAYANPTL	QVVLAYANPTL	0.001028	19
HLA-B*15:01	2	39	49	11	TITQFTHNGQK	TQFTHNGQK	TITQFTHNGQK	0.001017	14
HLA-B*15:01	5	10	20	11	QVVLAYANPTL	QLAYANPTL	QVVLAYANPTL	0.001015	14
HLA-B*15:01	4	29	39	11	KVPEKTSLFRI	KVPEKTSLI	KVPEKTSLFRI	0.001015	14
HLA-B*15:01	3	33	43	11	KLPDDAWRPSK	KLPDDAPSK	KLPDDAWRPSK	0.001012	14
HLA-A*02:01	4	23	33	11	HQLRVEKVPEK	HQLEKVPEK	HQLRVEKVPEK	0.001009	14
HLA-A*02:01	2	9	19	11	GVPAWLPLGIM	GVPAWLPLM	GVPAWLPLGIM	0.000994	14
HLA-B*07:02	5	13	23	11	LAYANPTLSAV	LAYPTLSAV	LAYANPTLSAV	0.000979	12
HLA-A*03:01	4	33	43	11	KTSLFRISLPA	KTFRISLPA	KTSLFRISLPA	0.000961	12
HLA-B*15:01	2	57	67	11	GTGIPAHPLRM	GIPAHPLRM	GTGIPAHPLRM	0.000958	15
HLA-B*08:01	1	10	20	11	YMQYLNPPPYA	YYLNPPPYA	YMQYLNPPPYA	0.000957	20
HLA-B*07:02	4	30	40	11	VPEKTSLFRIS	VPEKTSRIS	VPEKTSLFRIS	0.00093	13
HLA-C*07:02	4	37	47	11	FRISLPADMFS	FRISPADMF	FRISLPADMF	0.000926	7.3
HLA-C*07:02	4	35	45	11	SLFRISLPADM	SRISLPADM	SLFRISLPADM	0.000923	7.3
HLA-B*08:01	2	2	12	11	YNERTVKGVPA	YNERKGVPA	YNERTVKGVPA	0.000922	20
HLA-B*07:02	1	1	11	11	MASSSNYNTYM	MASSSNTYM	MASSSNYNTYM	0.000916	13
HLA-B*07:02	4	15	25	11	LLAISGILHQL	LLAISGHQL	LLAISGILHQL	0.000886	13
HLA-A*02:01	4	16	26	11	LAISGILHQLR	LISGILHQL	LAISGILHQL	0.00088	15
HLA-B*15:01	3	41	51	11	PSKDKLIGNTM	PSKDIGNTM	PSKDKLIGNTM	0.000871	15
HLA-B*08:01	3	21	31	11	TYNLTNLVLSV	TYNLTVLSV	TYNLTNLVLSV	0.000871	21
HLA-A*02:01	2	22	32	11	FEYPLAHTVAA	FEYPHTVAA	FEYPLAHTVAA	0.00087	15
HLA-B*08:01	2	3	13	11	NERTVKGVPAW	NERKGVPAW	NERTVKGVPAW	0.000865	21
HLA-A*02:01	4	12	22	11	NGPLLAISGIL	NLLAISGIL	NGPLLAISGIL	0.000864	15
HLA-B*08:01	1	43	53	11	YVGDLNLDDQF	YVGDLNLQF	YVGDLNLDDQF	0.000863	21
HLA-B*07:02	1	28	38	11	IPADQLSNQQG	IPADSNQQG	IPADQLSNQQG	0.000856	13
HLA-B*08:01	5	13	23	11	LAYANPTLSAV	LAYANPTAV	LAYANPTLSAV	0.000853	21
HLA-A*02:01	4	55	65	11	KRGENSPVVYF	KRNSPVVYF	KRGENSPVVYF	0.000852	15
HLA-B*15:01	2	20	30	11	SNFEYPLAHTV	SEYPLAHTV	SNFEYPLAHTV	0.00083	16
HLA-B*08:01	1	37	47	11	QGITPNYVGDL	QGITPNYVL	QGITPNYVGDL	0.000819	21
HLA-B*15:01	5	13	23	11	LAYANPTLSAV	LAYPTLSAV	LAYANPTLSAV	0.000809	16
HLA-A*11:01	5	5	15	11	GFNNRQVVLAY	GFNNVVLAY	GFNNRQVVLAY	0.000805	11
HLA-A*02:01	4	21	31	11	ILHQLRVEKVP	ILHQLVEKV	ILHQLRVEKV	0.000795	16
HLA-B*07:02	1	51	61	11	DQFKGNVCHAF	DQFKGNHAF	DQFKGNVCHAF	0.000795	13
HLA-B*08:01	1	50	60	11	DDQFKGNVCHA	DFKGNVCHA	DDQFKGNVCHA	0.000794	22
HLA-B*07:02	4	55	65	11	KRGENSPVVYF	KRNSPVVYF	KRGENSPVVYF	0.000781	13
HLA-C*07:02	3	19	29	11	QFTYNLTNLVL	QYNLTNLVL	QFTYNLTNLVL	0.000774	7.9
HLA-B*08:01	2	21	31	11	NFEYPLAHTVA	NFPLAHTVA	NFEYPLAHTVA	0.000763	22
HLA-B*08:01	1	23	33	11	GANQLIPADQL	GANQLIPAL	GANQLIPADQL	0.000762	22
HLA-B*15:01	2	52	62	11	RVNRLGTGIPA	RVNGTGIPA	RVNRLGTGIPA	0.000737	16
HLA-A*03:01	3	45	55	11	KLIGNTMHPAV	KLIGNTMHV	KLIGNTMHPAV	0.000726	14
HLA-B*08:01	4	28	38	11	EKVPEKTSLFR	EVPEKTSLF	EKVPEKTSLF	0.000722	23
HLA-B*08:01	5	5	15	11	GFNNRQVVLAY	GFNNRQVAY	GFNNRQVVLAY	0.000703	23
HLA-A*02:01	1	47	57	11	LNLDDQFKGNV	LNLDDQFKV	LNLDDQFKGNV	0.000698	17
HLA-C*07:02	2	12	22	11	AWLPLGIMSNF	AWLPLGSNF	AWLPLGIMSNF	0.000697	8.3
HLA-A*11:01	2	45	55	11	HNGQKFVRVNR	HQKFVRVNR	HNGQKFVRVNR	0.000688	11
HLA-A*11:01	3	9	19	11	MVIPRNFSTNQ	MVIPFSTNQ	MVIPRNFSTNQ	0.000687	11
HLA-B*15:01	4	6	16	11	QHKNPNNGPLL	QHKNPGPLL	QHKNPNNGPLL	0.000684	17
HLA-A*03:01	2	5	15	11	RTVKGVPAWLP	RTVKGVPAP	RTVKGVPAWLP	0.000684	14
HLA-B*08:01	4	8	18	11	KNPNNGPLLAI	NPNGPLLAI	NPNNGPLLAI	0.000679	23
HLA-C*07:02	5	3	13	11	LNGFNNRQVVL	LFNNRQVVL	LNGFNNRQVVL	0.000671	8.5
HLA-B*08:01	3	24	34	11	LTNLVLSVQKL	LLVLSVQKL	LTNLVLSVQKL	0.000671	23
HLA-B*08:01	4	43	53	11	ADMFSVKEGMM	AFSVKEGMM	ADMFSVKEGMM	0.000669	23
HLA-B*07:02	2	4	14	11	ERTVKGVPAWL	EVKGVPAWL	ERTVKGVPAWL	0.000666	14
HLA-B*07:02	4	29	39	11	KVPEKTSLFRI	KVPEKTSRI	KVPEKTSLFRI	0.000658	15
HLA-A*02:01	3	20	30	11	FTYNLTNLVLS	FTYNNLVLS	FTYNLTNLVLS	0.000656	17
HLA-B*07:02	2	50	60	11	FVRVNRLGTGI	FVRVNRTGI	FVRVNRLGTGI	0.000655	15
HLA-B*15:01	3	18	28	11	NQFTYNLTNLV	NQYNLTNLV	NQFTYNLTNLV	0.000636	17
HLA-B*08:01	2	47	57	11	GQKFVRVNRLG	GQKFRVNRL	GQKFVRVNRL	0.000633	24
HLA-A*02:01	4	51	61	11	GMMKKRGENSP	GMMKGENSP	GMMKKRGENSP	0.000626	17
HLA-B*08:01	2	41	51	11	TQFTHNGQKFV	TQFTHQKFV	TQFTHNGQKFV	0.000618	24
HLA-B*08:01	3	17	27	11	TNQFTYNLTNL	TFTYNLTNL	TNQFTYNLTNL	0.000612	24
HLA-B*15:01	3	30	40	11	SVQKLPDDAWR	SQKLPDDAW	SVQKLPDDAW	0.000611	18
HLA-A*11:01	3	56	66	11	SIHPNLPPIVL	SIHPPPIVL	SIHPNLPPIVL	0.000607	12
HLA-B*08:01	2	14	24	11	LPLGIMSNFEY	LPLGINFEY	LPLGIMSNFEY	0.000605	24
HLA-A*02:01	5	1	11	11	FPLNGFNNRQV	FPLNGFNQV	FPLNGFNNRQV	0.000603	18
HLA-B*08:01	4	20	30	11	GILHQLRVEKV	GILHRVEKV	GILHQLRVEKV	0.000601	24
HLA-A*03:01	1	10	20	11	YMQYLNPPPYA	YMLNPPPYA	YMQYLNPPPYA	0.000598	15
HLA-B*07:02	4	52	62	11	MMKKRGENSPV	MMRGENSPV	MMKKRGENSPV	0.000591	15
HLA-A*03:01	2	60	70	11	IPAHPLRMLRE	IPAHPLMLR	IPAHPLRMLR	0.000587	15
HLA-B*08:01	3	60	70	11	NLPPIVLPTVK	NPIVLPTVK	NLPPIVLPTVK	0.00058	25
HLA-C*07:02	3	33	43	11	KLPDDAWRPSK	KLPDDAPSK	KLPDDAWRPSK	0.000579	9.1
HLA-B*15:01	3	50	60	11	TMHPAVSIHPN	TMHPAVSIH	TMHPAVSIH	0.000569	18
HLA-B*08:01	4	23	33	11	HQLRVEKVPEK	HQLEKVPEK	HQLRVEKVPEK	0.000568	25
HLA-A*03:01	2	55	65	11	RLGTGIPAHPL	RLGTGIPAL	RLGTGIPAHPL	0.000566	15
HLA-B*08:01	3	59	69	11	PNLPPIVLPTV	PPPIVLPTV	PNLPPIVLPTV	0.000562	25
HLA-B*08:01	3	7	17	11	QNMVIPRNFST	QVIPRNFST	QNMVIPRNFST	0.000562	25
HLA-B*08:01	5	12	22	11	VLAYANPTLSA	VYANPTLSA	VLAYANPTLSA	0.000556	25
HLA-A*02:01	1	59	69	11	HAFTLEAIIDI	HTLEAIIDI	HAFTLEAIIDI	0.000556	18
HLA-A*03:01	1	26	36	11	QLIPADQLSNQ	QLIPALSNQ	QLIPADQLSNQ	0.000555	15
HLA-B*07:02	4	41	51	11	LPADMFSVKEG	LPADSVKEG	LPADMFSVKEG	0.000547	16
HLA-B*08:01	1	9	19	11	TYMQYLNPPPY	TYMQNPPPY	TYMQYLNPPPY	0.000546	25
HLA-A*11:01	4	20	30	11	GILHQLRVEKV	GILHQLVEK	GILHQLRVEK	0.000534	12
HLA-B*15:01	2	9	19	11	GVPAWLPLGIM	GVPAPLGIM	GVPAWLPLGIM	0.000533	19
HLA-A*11:01	4	55	65	11	KRGENSPVVYF	KRNSPVVYF	KRGENSPVVYF	0.000527	12
HLA-B*07:02	3	36	46	11	DDAWRPSKDKL	DDRPSKDKL	DDAWRPSKDKL	0.000527	16
HLA-C*07:02	2	18	28	11	IMSNFEYPLAH	IMFEYPLAH	IMSNFEYPLAH	0.000526	9.5
HLA-B*08:01	2	57	67	11	GTGIPAHPLRM	GIPAHPLRM	GTGIPAHPLRM	0.000523	26
HLA-A*03:01	2	42	52	11	QFTHNGQKFVR	QFNGQKFVR	QFTHNGQKFVR	0.00052	15
HLA-A*02:01	1	26	36	11	QLIPADQLSNQ	QLIDQLSNQ	QLIPADQLSNQ	0.000516	19
HLA-A*03:01	4	38	48	11	RISLPADMFSV	RISLPMFSV	RISLPADMFSV	0.000514	15
HLA-B*15:01	3	54	64	11	AVSIHPNLPPI	AVHPNLPPI	AVSIHPNLPPI	0.000513	19
HLA-B*07:02	1	26	36	11	QLIPADQLSNQ	QPADQLSNQ	QLIPADQLSNQ	0.000513	16
HLA-A*03:01	1	13	23	11	YLNPPPYADHG	YLNPPPYAH	YLNPPPYADH	0.000508	16
HLA-B*08:01	4	9	19	11	NPNNGPLLAIS	NPNGPLLAI	NPNNGPLLAI	0.000504	26
HLA-A*11:01	2	32	42	11	ALLTGSYTITQ	ATGSYTITQ	ALLTGSYTITQ	0.000504	13
HLA-B*15:01	1	26	36	11	QLIPADQLSNQ	QLIPADQLQ	QLIPADQLSNQ	0.000502	19
HLA-C*07:02	3	14	24	11	NFSTNQFTYNL	NFSTNQFTL	NFSTNQFTYNL	0.000501	9.7
HLA-A*02:01	2	5	15	11	RTVKGVPAWLP	RTVKPAWLP	RTVKGVPAWLP	0.000498	19
HLA-C*07:02	4	26	36	11	RVEKVPEKTSL	RKVPEKTSL	RVEKVPEKTSL	0.000491	9.8
HLA-B*07:02	2	3	13	11	NERTVKGVPAW	NERKGVPAW	NERTVKGVPAW	0.000489	17
HLA-B*08:01	3	18	28	11	NQFTYNLTNLV	NQFTYNLTV	NQFTYNLTNLV	0.00048	27
HLA-A*03:01	3	9	19	11	MVIPRNFSTNQ	MVIPFSTNQ	MVIPRNFSTNQ	0.000477	16
HLA-B*15:01	3	24	34	11	LTNLVLSVQKL	LLVLSVQKL	LTNLVLSVQKL	0.000474	19
HLA-A*02:01	2	59	69	11	GIPAHPLRMLR	GIPAHPLRL	GIPAHPLRML	0.00047	19
HLA-B*08:01	3	42	52	11	SKDKLIGNTMH	SKKLIGNTM	SKDKLIGNTM	0.000468	27
HLA-A*11:01	2	5	15	11	RTVKGVPAWLP	RTVKPAWLP	RTVKGVPAWLP	0.000465	13
HLA-B*08:01	3	45	55	11	KLIGNTMHPAV	KLIGNHPAV	KLIGNTMHPAV	0.000463	27
HLA-B*07:02	3	47	57	11	IGNTMHPAVSI	ITMHPAVSI	IGNTMHPAVSI	0.00046	17
HLA-B*15:01	1	2	12	11	ASSSNYNTYMQ	ASSSNYNTY	ASSSNYNTY	0.00046	20
HLA-A*11:01	2	52	62	11	RVNRLGTGIPA	RVLGTGIPA	RVNRLGTGIPA	0.000459	13
HLA-B*07:02	2	20	30	11	SNFEYPLAHTV	SEYPLAHTV	SNFEYPLAHTV	0.000458	17
HLA-C*07:02	3	21	31	11	TYNLTNLVLSV	TYNNLVLSV	TYNLTNLVLSV	0.000456	11
HLA-B*08:01	1	1	11	11	MASSSNYNTYM	MASSSNTYM	MASSSNYNTYM	0.000456	27
HLA-A*02:01	2	58	68	11	TGIPAHPLRML	TGIPAHPLL	TGIPAHPLRML	0.000453	20
HLA-A*02:01	4	27	37	11	VEKVPEKTSLF	VVPEKTSLF	VEKVPEKTSLF	0.000448	20
HLA-C*07:02	1	43	53	11	YVGDLNLDDQF	YVGDLNLQF	YVGDLNLDDQF	0.000446	11
HLA-A*03:01	4	21	31	11	ILHQLRVEKVP	ILHQLRVEK	ILHQLRVEK	0.00044	16
HLA-B*08:01	2	30	40	11	VAALLTGSYTI	VLLTGSYTI	VAALLTGSYTI	0.000439	28
HLA-C*07:02	2	58	68	11	TGIPAHPLRML	TGIPAHRML	TGIPAHPLRML	0.000438	11
HLA-B*08:01	2	33	43	11	LLTGSYTITQF	LLTGSITQF	LLTGSYTITQF	0.000438	28
HLA-B*15:01	3	31	41	11	VQKLPDDAWRP	VQKLPDDAP	VQKLPDDAWRP	0.000437	20
HLA-C*07:02	4	23	33	11	HQLRVEKVPEK	HRVEKVPEK	HQLRVEKVPEK	0.000436	11
HLA-B*08:01	4	50	60	11	EGMMKKRGENS	EMKKRGENS	EGMMKKRGENS	0.000435	28
HLA-A*02:01	3	28	38	11	VLSVQKLPDDA	VLSVQKLPA	VLSVQKLPDDA	0.000428	20
HLA-B*15:01	2	30	40	11	VAALLTGSYTI	VAALLTGSY	VAALLTGSY	0.000421	20
HLA-A*02:01	1	56	66	11	NVCHAFTLEAI	NVAFTLEAI	NVCHAFTLEAI	0.000421	20
HLA-B*08:01	2	60	70	11	IPAHPLRMLRE	IPAHPLRML	IPAHPLRML	0.000417	28
HLA-B*15:01	2	32	42	11	ALLTGSYTITQ	ALLTGSITQ	ALLTGSYTITQ	0.000415	20
HLA-A*02:01	5	2	12	11	PLNGFNNRQVV	PLNGFNQVV	PLNGFNNRQVV	0.000414	20
HLA-C*07:02	1	51	61	11	DQFKGNVCHAF	DQFKGNHAF	DQFKGNVCHAF	0.00041	11
HLA-A*11:01	1	12	22	11	QYLNPPPYADH	QYLNPPPYH	QYLNPPPYADH	0.000407	13
HLA-B*07:02	5	12	22	11	VLAYANPTLSA	VLANPTLSA	VLAYANPTLSA	0.000404	18
HLA-B*08:01	4	11	21	11	NNGPLLAISGI	NPLLAISGI	NNGPLLAISGI	0.000403	29
HLA-B*07:02	3	32	42	11	QKLPDDAWRPS	QPDDAWRPS	QKLPDDAWRPS	0.000403	18
HLA-B*08:01	3	47	57	11	IGNTMHPAVSI	ITMHPAVSI	IGNTMHPAVSI	0.0004	29
HLA-C*07:02	5	12	22	11	VLAYANPTLSA	VYANPTLSA	VLAYANPTLSA	0.000399	11
HLA-B*08:01	1	19	29	11	YADHGANQLIP	YADHGANQL	YADHGANQL	0.000397	29
HLA-A*02:01	3	23	33	11	NLTNLVLSVQK	NLTNLVLSV	NLTNLVLSV	0.000395	21
HLA-A*02:01	3	7	17	11	QNMVIPRNFST	QVIPRNFST	QNMVIPRNFST	0.000391	21
HLA-C*07:02	1	33	43	11	LSNQQGITPNY	LSNQQGITY	LSNQQGITPNY	0.000391	11
HLA-C*07:02	4	29	39	11	KVPEKTSLFRI	KVPEKTFRI	KVPEKTSLFRI	0.000384	11
HLA-C*07:02	3	55	65	11	VSIHPNLPPIV	VHPNLPPIV	VSIHPNLPPIV	0.000383	11
HLA-B*07:02	4	38	48	11	RISLPADMFSV	RISLPADSV	RISLPADMFSV	0.000382	18
HLA-B*07:02	5	3	13	11	LNGFNNRQVVL	LFNNRQVVL	LNGFNNRQVVL	0.000379	18
HLA-B*15:01	3	60	70	11	NLPPIVLPTVK	NLPPIPTVK	NLPPIVLPTVK	0.000376	21
HLA-A*11:01	1	2	12	11	ASSSNYNTYMQ	ASSSNTYMQ	ASSSNYNTYMQ	0.000376	14
HLA-A*02:01	1	51	61	11	DQFKGNVCHAF	DQFKGNVAF	DQFKGNVCHAF	0.000376	21
HLA-A*03:01	2	35	45	11	TGSYTITQFTH	GSYTTQFTH	GSYTITQFTH	0.000374	17
HLA-A*11:01	4	33	43	11	KTSLFRISLPA	KTFRISLPA	KTSLFRISLPA	0.000373	14
HLA-B*08:01	4	32	42	11	EKTSLFRISLP	EKSLFRISL	EKTSLFRISL	0.000368	30
HLA-A*02:01	2	8	18	11	KGVPAWLPLGI	KGVPAPLGI	KGVPAWLPLGI	0.000366	21
HLA-A*02:01	4	8	18	11	KNPNNGPLLAI	KNPGPLLAI	KNPNNGPLLAI	0.000364	21
HLA-B*07:02	3	19	29	11	QFTYNLTNLVL	QFNLTNLVL	QFTYNLTNLVL	0.000363	19
HLA-A*03:01	3	12	22	11	PRNFSTNQFTY	RNFSTQFTY	RNFSTNQFTY	0.000362	18
HLA-B*08:01	2	16	26	11	LGIMSNFEYPL	LGIMSNYPL	LGIMSNFEYPL	0.000358	30
HLA-C*07:02	1	39	49	11	ITPNYVGDLNL	ITPNYVLNL	ITPNYVGDLNL	0.000357	12
HLA-C*07:02	2	24	34	11	YPLAHTVAALL	YPLAHTVAL	YPLAHTVAALL	0.00035	12
HLA-B*08:01	1	34	44	11	SNQQGITPNYV	SNQQGITYV	SNQQGITPNYV	0.000349	30
HLA-C*07:02	2	4	14	11	ERTVKGVPAWL	ERKGVPAWL	ERTVKGVPAWL	0.000347	12
HLA-A*11:01	2	42	52	11	QFTHNGQKFVR	FTHNGQFVR	FTHNGQKFVR	0.000347	14
HLA-B*08:01	4	44	54	11	DMFSVKEGMMK	DMFSKEGMM	DMFSVKEGMM	0.000345	30
HLA-B*15:01	3	43	53	11	KDKLIGNTMHP	KLIGNTMHP	KDKLIGNTMHP	0.000343	22
HLA-B*15:01	4	56	66	11	RGENSPVVYFQ	RENSPVVYF	RGENSPVVYF	0.000342	22
HLA-B*08:01	1	39	49	11	ITPNYVGDLNL	TPYVGDLNL	TPNYVGDLNL	0.000338	31
HLA-B*08:01	1	13	23	11	YLNPPPYADHG	YLNPPPYAG	YLNPPPYADHG	0.000335	31
HLA-B*07:02	3	38	48	11	AWRPSKDKLIG	APSKDKLIG	AWRPSKDKLIG	0.000333	20
HLA-B*15:01	4	28	38	11	EKVPEKTSLFR	EVPEKTSLF	EKVPEKTSLF	0.000331	22
HLA-A*11:01	4	54	64	11	KKRGENSPVVY	KKRGSPVVY	KKRGENSPVVY	0.00033	14
HLA-A*03:01	2	36	46	11	GSYTITQFTHN	GSYTTQFTH	GSYTITQFTH	0.00033	18
HLA-A*11:01	4	26	36	11	RVEKVPEKTSL	RVVPEKTSL	RVEKVPEKTSL	0.000326	14
HLA-A*03:01	2	14	24	11	LPLGIMSNFEY	LPLGSNFEY	LPLGIMSNFEY	0.000325	18
HLA-A*03:01	4	35	45	11	SLFRISLPADM	SLFRISLPM	SLFRISLPADM	0.000324	18
HLA-C*07:02	2	35	45	11	TGSYTITQFTH	TYTITQFTH	TGSYTITQFTH	0.000324	12
HLA-B*15:01	4	38	48	11	RISLPADMFSV	RISLPADSV	RISLPADMFSV	0.00032	23
HLA-B*08:01	3	29	39	11	LSVQKLPDDAW	LQKLPDDAW	LSVQKLPDDAW	0.00032	31
HLA-B*07:02	2	28	38	11	HTVAALLTGSY	HAALLTGSY	HTVAALLTGSY	0.00032	20
HLA-B*07:02	1	37	47	11	QGITPNYVGDL	QGITPNYVL	QGITPNYVGDL	0.00032	20
HLA-B*07:02	3	54	64	11	AVSIHPNLPPI	AVHPNLPPI	AVSIHPNLPPI	0.000319	20
HLA-A*03:01	4	7	17	11	HKNPNNGPLLA	HPNNGPLLA	HKNPNNGPLLA	0.000318	19
HLA-A*02:01	3	25	35	11	TNLVLSVQKLP	TLVLSVQKL	TNLVLSVQKL	0.000318	22
HLA-A*03:01	2	41	51	11	TQFTHNGQKFV	TQFTHNGQK	TQFTHNGQK	0.000318	19
HLA-B*08:01	3	9	19	11	MVIPRNFSTNQ	MVIPRNFSQ	MVIPRNFSTNQ	0.000317	31
HLA-B*07:02	2	57	67	11	GTGIPAHPLRM	GIPAHPLRM	GTGIPAHPLRM	0.000316	20
HLA-B*08:01	4	17	27	11	AISGILHQLRV	AIILHQLRV	AISGILHQLRV	0.000315	31
HLA-C*07:02	2	14	24	11	LPLGIMSNFEY	LPLGIMSEY	LPLGIMSNFEY	0.000315	12
HLA-B*07:02	1	4	14	11	SSNYNTYMQYL	SSNYNTQYL	SSNYNTYMQYL	0.000315	20
HLA-B*07:02	3	14	24	11	NFSTNQFTYNL	NFSTNQFTL	NFSTNQFTYNL	0.00031	20
HLA-A*02:01	4	43	53	11	ADMFSVKEGMM	AMFSVKEGM	ADMFSVKEGM	0.000305	23
HLA-A*03:01	1	49	59	11	LDDQFKGNVCH	LQFKGNVCH	LDDQFKGNVCH	0.000302	19
HLA-B*15:01	1	39	49	11	ITPNYVGDLNL	ITYVGDLNL	ITPNYVGDLNL	0.0003	23
HLA-A*03:01	3	13	23	11	RNFSTNQFTYN	RNFSTQFTY	RNFSTNQFTY	0.000298	19
HLA-B*15:01	4	17	27	11	AISGILHQLRV	AISGILHQV	AISGILHQLRV	0.000297	23
HLA-B*07:02	1	43	53	11	YVGDLNLDDQF	YVGDLNLQF	YVGDLNLDDQF	0.000293	21
HLA-A*02:01	3	51	61	11	MHPAVSIHPNL	MAVSIHPNL	MHPAVSIHPNL	0.000291	23
HLA-B*15:01	2	35	45	11	TGSYTITQFTH	TGSYTITTH	TGSYTITQFTH	0.000291	23
HLA-B*15:01	5	6	16	11	FNNRQVVLAYA	FNRQVVLAY	FNNRQVVLAY	0.000288	24
HLA-B*15:01	4	45	55	11	MFSVKEGMMKK	MVKEGMMKK	MFSVKEGMMKK	0.000287	24
HLA-A*11:01	3	12	22	11	PRNFSTNQFTY	RNFSNQFTY	RNFSTNQFTY	0.000286	15
HLA-A*02:01	2	50	60	11	FVRVNRLGTGI	FVNRLGTGI	FVRVNRLGTGI	0.000286	23
HLA-B*07:02	3	24	34	11	LTNLVLSVQKL	LTNLSVQKL	LTNLVLSVQKL	0.00028	21
HLA-B*15:01	4	19	29	11	SGILHQLRVEK	SLHQLRVEK	SGILHQLRVEK	0.000278	24
HLA-A*02:01	4	34	44	11	TSLFRISLPAD	TLFRISLPA	TSLFRISLPA	0.000278	23
HLA-B*08:01	2	8	18	11	KGVPAWLPLGI	KPAWLPLGI	KGVPAWLPLGI	0.000278	33
HLA-A*02:01	3	49	59	11	NTMHPAVSIHP	NTMHPAVSP	NTMHPAVSIHP	0.000277	23
HLA-B*07:02	4	60	70	11	SPVVYFQAPEN	SPYFQAPEN	SPVVYFQAPEN	0.000274	21
HLA-B*08:01	2	1	11	11	AYNERTVKGVP	AYNERTVVP	AYNERTVKGVP	0.000271	33
HLA-B*15:01	4	57	67	11	GENSPVVYFQA	GENSPVVQA	GENSPVVYFQA	0.000264	24
HLA-C*07:02	3	5	15	11	FIQNMVIPRNF	FIQNIPRNF	FIQNMVIPRNF	0.000263	13
HLA-A*11:01	2	35	45	11	TGSYTITQFTH	GSYTTQFTH	GSYTITQFTH	0.000263	16
HLA-A*02:01	1	12	22	11	QYLNPPPYADH	YLNPPPYAH	YLNPPPYADH	0.000261	24
HLA-A*11:01	4	13	23	11	GPLLAISGILH	GLAISGILH	GPLLAISGILH	0.000259	16
HLA-B*07:02	3	45	55	11	KLIGNTMHPAV	KLIGNTPAV	KLIGNTMHPAV	0.000259	22
HLA-B*08:01	4	54	64	11	KKRGENSPVVY	KKRGSPVVY	KKRGENSPVVY	0.000258	34
HLA-B*07:02	3	33	43	11	KLPDDAWRPSK	LPDDARPSK	LPDDAWRPSK	0.000252	22
HLA-A*03:01	4	5	15	11	RQHKNPNNGPL	RQHKNPNNL	RQHKNPNNGPL	0.000251	20
HLA-C*07:02	2	20	30	11	SNFEYPLAHTV	SNFEYPHTV	SNFEYPLAHTV	0.000251	13
HLA-B*07:02	4	54	64	11	KKRGENSPVVY	KKRGSPVVY	KKRGENSPVVY	0.00025	22
HLA-B*15:01	2	23	33	11	EYPLAHTVAAL	ELAHTVAAL	EYPLAHTVAAL	0.00025	25
HLA-B*15:01	3	9	19	11	MVIPRNFSTNQ	MVIPRSTNQ	MVIPRNFSTNQ	0.000249	25
HLA-B*07:02	3	34	44	11	LPDDAWRPSKD	LPDDARPSK	LPDDAWRPSK	0.000248	22
HLA-C*07:02	2	57	67	11	GTGIPAHPLRM	GTPAHPLRM	GTGIPAHPLRM	0.000248	14
HLA-A*03:01	2	12	22	11	AWLPLGIMSNF	AWLPLGSNF	AWLPLGIMSNF	0.000246	20
HLA-B*15:01	3	51	61	11	MHPAVSIHPNL	MAVSIHPNL	MHPAVSIHPNL	0.000244	25
HLA-B*08:01	2	18	28	11	IMSNFEYPLAH	IMFEYPLAH	IMSNFEYPLAH	0.000242	35
HLA-B*08:01	1	6	16	11	NYNTYMQYLNP	NYNTYMQYL	NYNTYMQYL	0.000242	35
HLA-B*08:01	3	54	64	11	AVSIHPNLPPI	AVHPNLPPI	AVSIHPNLPPI	0.000241	35
HLA-B*07:02	1	10	20	11	YMQYLNPPPYA	YMQNPPPYA	YMQYLNPPPYA	0.00024	22
HLA-B*08:01	3	40	50	11	RPSKDKLIGNT	RPSKDKLIT	RPSKDKLIGNT	0.000236	35
HLA-A*02:01	3	19	29	11	QFTYNLTNLVL	FTYNTNLVL	FTYNLTNLVL	0.000236	25
HLA-B*15:01	3	47	57	11	IGNTMHPAVSI	ITMHPAVSI	IGNTMHPAVSI	0.000235	25
HLA-B*15:01	3	42	52	11	SKDKLIGNTMH	SKDKGNTMH	SKDKLIGNTMH	0.000235	25
HLA-A*02:01	1	35	45	11	NQQGITPNYVG	NQQGITPYV	NQQGITPNYV	0.000234	25
HLA-A*02:01	1	4	14	11	SSNYNTYMQYL	SSNYNTQYL	SSNYNTYMQYL	0.000234	25
HLA-A*03:01	3	47	57	11	IGNTMHPAVSI	ITMHPAVSI	IGNTMHPAVSI	0.000232	21
HLA-B*15:01	2	50	60	11	FVRVNRLGTGI	FVRVNGTGI	FVRVNRLGTGI	0.000232	26
HLA-A*02:01	2	53	63	11	VNRLGTGIPAH	VLGTGIPAH	VNRLGTGIPAH	0.00023	25
HLA-B*08:01	3	12	22	11	PRNFSTNQFTY	PRNTNQFTY	PRNFSTNQFTY	0.000228	36
HLA-B*08:01	2	59	69	11	GIPAHPLRMLR	GPAHPLRML	GIPAHPLRML	0.000226	36
HLA-B*15:01	4	39	49	11	ISLPADMFSVK	ISLPADSVK	ISLPADMFSVK	0.000222	26
HLA-A*11:01	3	13	23	11	RNFSTNQFTYN	RNFSNQFTY	RNFSTNQFTY	0.000222	16
HLA-B*07:02	1	14	24	11	LNPPPYADHGA	LPPYADHGA	LNPPPYADHGA	0.000221	23
HLA-B*07:02	4	36	46	11	LFRISLPADMF	LFRISLPAF	LFRISLPADMF	0.00022	23
HLA-A*03:01	4	15	25	11	LLAISGILHQL	LLAGILHQL	LLAISGILHQL	0.00022	21
HLA-A*03:01	2	19	29	11	MSNFEYPLAHT	MSFEYPLAH	MSNFEYPLAH	0.00022	21
HLA-B*08:01	1	12	22	11	QYLNPPPYADH	QYLNPPPYH	QYLNPPPYADH	0.00022	36
HLA-B*07:02	2	30	40	11	VAALLTGSYTI	VAATGSYTI	VAALLTGSYTI	0.000219	23
HLA-C*07:02	1	53	63	11	FKGNVCHAFTL	FKGNHAFTL	FKGNVCHAFTL	0.000218	14
HLA-B*08:01	1	31	41	11	DQLSNQQGITP	DQLQQGITP	DQLSNQQGITP	0.000214	37
HLA-C*07:02	3	11	21	11	IPRNFSTNQFT	IRNFSTNQF	IPRNFSTNQF	0.000213	14
HLA-A*02:01	1	17	27	11	PPYADHGANQL	PPDHGANQL	PPYADHGANQL	0.000212	26
HLA-B*08:01	4	42	52	11	PADMFSVKEGM	PADMFSVKM	PADMFSVKEGM	0.000211	37
HLA-B*07:02	1	9	19	11	TYMQYLNPPPY	TYMQNPPPY	TYMQYLNPPPY	0.000211	24
HLA-A*02:01	3	10	20	11	VIPRNFSTNQF	VIPFSTNQF	VIPRNFSTNQF	0.00021	26
HLA-A*02:01	4	24	34	11	QLRVEKVPEKT	QLEKVPEKT	QLRVEKVPEKT	0.000209	26
HLA-A*03:01	3	4	14	11	AFIQNMVIPRN	AIQNMVIPR	AFIQNMVIPR	0.000208	22
HLA-A*11:01	2	43	53	11	FTHNGQKFVRV	FTHNGQFVR	FTHNGQKFVR	0.000208	17
HLA-A*03:01	2	6	16	11	TVKGVPAWLPL	TVKPAWLPL	TVKGVPAWLPL	0.000208	22
HLA-B*15:01	1	52	62	11	QFKGNVCHAFT	QFKGNVHAF	QFKGNVCHAF	0.000208	27
HLA-A*03:01	3	10	20	11	VIPRNFSTNQF	VINFSTNQF	VIPRNFSTNQF	0.000207	22
HLA-B*07:02	4	35	45	11	SLFRISLPADM	SRISLPADM	SLFRISLPADM	0.000206	24
HLA-C*07:02	1	1	11	11	MASSSNYNTYM	MASSSNTYM	MASSSNYNTYM	0.000206	15
HLA-A*03:01	4	27	37	11	VEKVPEKTSLF	VVPEKTSLF	VEKVPEKTSLF	0.000204	22
HLA-A*02:01	4	42	52	11	PADMFSVKEGM	AMFSVKEGM	ADMFSVKEGM	0.000203	26
HLA-B*08:01	1	40	50	11	TPNYVGDLNLD	TPYVGDLNL	TPNYVGDLNL	0.000203	37
HLA-B*08:01	4	16	26	11	LAISGILHQLR	LAISGIHQL	LAISGILHQL	0.000202	37
HLA-C*07:02	2	22	32	11	FEYPLAHTVAA	FEYPHTVAA	FEYPLAHTVAA	0.0002	15
HLA-B*15:01	2	46	56	11	NGQKFVRVNRL	GQKFVVNRL	GQKFVRVNRL	0.000199	27
HLA-A*03:01	2	20	30	11	SNFEYPLAHTV	SEYPLAHTV	SNFEYPLAHTV	0.000199	22
HLA-B*08:01	2	48	58	11	QKFVRVNRLGT	QKFVRVNRL	QKFVRVNRL	0.000197	38
HLA-A*02:01	3	5	15	11	FIQNMVIPRNF	FIQNIPRNF	FIQNMVIPRNF	0.000196	27
HLA-A*11:01	2	38	48	11	YTITQFTHNGQ	YTITQFTHQ	YTITQFTHNGQ	0.000196	17
HLA-B*15:01	2	47	57	11	GQKFVRVNRLG	GQKFVVNRL	GQKFVRVNRL	0.000194	27
HLA-B*08:01	1	18	28	11	PYADHGANQLI	PYADHGQLI	PYADHGANQLI	0.000194	38
HLA-A*02:01	3	14	24	11	NFSTNQFTYNL	NTNQFTYNL	NFSTNQFTYNL	0.000193	27
HLA-A*02:01	2	29	39	11	TVAALLTGSYT	TVAALLTYT	TVAALLTGSYT	0.000193	27
HLA-A*02:01	2	4	14	11	ERTVKGVPAWL	RTVKGVPAL	RTVKGVPAWL	0.000193	27
HLA-B*15:01	4	33	43	11	KTSLFRISLPA	KLFRISLPA	KTSLFRISLPA	0.000192	27
HLA-B*08:01	1	5	15	11	SNYNTYMQYLN	SYNTYMQYL	SNYNTYMQYL	0.000192	38
HLA-A*03:01	2	33	43	11	LLTGSYTITQF	LLTGSITQF	LLTGSYTITQF	0.000191	22
HLA-B*07:02	1	19	29	11	YADHGANQLIP	YADHGANQL	YADHGANQL	0.00019	25
HLA-B*08:01	4	58	68	11	ENSPVVYFQAP	ENSPVFQAP	ENSPVVYFQAP	0.000188	38
HLA-B*15:01	2	5	15	11	RTVKGVPAWLP	RTVKGVPAL	RTVKGVPAWL	0.000187	28
HLA-A*03:01	3	54	64	11	AVSIHPNLPPI	AVHPNLPPI	AVSIHPNLPPI	0.000186	23
HLA-A*03:01	5	11	21	11	VVLAYANPTLS	VVYANPTLS	VVLAYANPTLS	0.000185	23
HLA-A*03:01	3	42	52	11	SKDKLIGNTMH	SKDKLITMH	SKDKLIGNTMH	0.000181	23
HLA-B*15:01	4	21	31	11	ILHQLRVEKVP	ILHQLRVVP	ILHQLRVEKVP	0.00018	28
HLA-A*03:01	1	34	44	11	SNQQGITPNYV	SQQGITPNY	SNQQGITPNY	0.00018	23
HLA-B*08:01	4	19	29	11	SGILHQLRVEK	SLHQLRVEK	SGILHQLRVEK	0.000178	39
HLA-A*03:01	3	49	59	11	NTMHPAVSIHP	NTMHPAVSH	NTMHPAVSIH	0.000178	23
HLA-B*07:02	2	40	50	11	ITQFTHNGQKF	ITQHNGQKF	ITQFTHNGQKF	0.000178	25
HLA-B*08:01	4	24	34	11	QLRVEKVPEKT	QLRVEKVPT	QLRVEKVPEKT	0.000177	39
HLA-B*07:02	3	41	51	11	PSKDKLIGNTM	PSKDIGNTM	PSKDKLIGNTM	0.000177	25
HLA-B*08:01	1	56	66	11	NVCHAFTLEAI	NVCHAFTAI	NVCHAFTLEAI	0.000177	39
HLA-A*03:01	1	43	53	11	YVGDLNLDDQF	YVGDLNLQF	YVGDLNLDDQF	0.000177	23
HLA-B*08:01	5	6	16	11	FNNRQVVLAYA	FNNRQVVYA	FNNRQVVLAYA	0.000176	39
HLA-A*11:01	2	14	24	11	LPLGIMSNFEY	LPLGSNFEY	LPLGIMSNFEY	0.000176	18
HLA-B*15:01	2	58	68	11	TGIPAHPLRML	TGIPPLRML	TGIPAHPLRML	0.000175	28
HLA-A*03:01	3	43	53	11	KDKLIGNTMHP	KLIGNTMHP	KDKLIGNTMHP	0.000173	23
HLA-C*07:02	2	28	38	11	HTVAALLTGSY	HAALLTGSY	HTVAALLTGSY	0.000173	16
HLA-A*11:01	2	36	46	11	GSYTITQFTHN	GSYTTQFTH	GSYTITQFTH	0.000171	18
HLA-C*07:02	3	60	70	11	NLPPIVLPTVK	NLPPIPTVK	NLPPIVLPTVK	0.00017	16
HLA-B*08:01	4	22	32	11	LHQLRVEKVPE	LHQLRKVPE	LHQLRVEKVPE	0.000169	40
HLA-B*08:01	2	28	38	11	HTVAALLTGSY	HAALLTGSY	HTVAALLTGSY	0.000169	40
HLA-A*02:01	1	20	30	11	ADHGANQLIPA	AGANQLIPA	ADHGANQLIPA	0.000169	28
HLA-B*07:02	2	21	31	11	NFEYPLAHTVA	NFEYPHTVA	NFEYPLAHTVA	0.000168	26
HLA-C*07:02	4	5	15	11	RQHKNPNNGPL	RQHKNPNNL	RQHKNPNNGPL	0.000167	16
HLA-B*08:01	1	59	69	11	HAFTLEAIIDI	HAFEAIIDI	HAFTLEAIIDI	0.000167	40
HLA-A*11:01	4	24	34	11	QLRVEKVPEKT	QLVEKVPEK	QLRVEKVPEK	0.000165	18
HLA-A*02:01	4	19	29	11	SGILHQLRVEK	SLHQLRVEK	SGILHQLRVEK	0.000164	29
HLA-C*07:02	2	43	53	11	FTHNGQKFVRV	FTHNKFVRV	FTHNGQKFVRV	0.000163	16
HLA-C*07:02	2	33	43	11	LLTGSYTITQF	LLTGSITQF	LLTGSYTITQF	0.000163	16
HLA-C*07:02	3	20	30	11	FTYNLTNLVLS	FYNLTNLVL	FTYNLTNLVL	0.000161	16
HLA-B*08:01	3	20	30	11	FTYNLTNLVLS	FYNLTNLVL	FTYNLTNLVL	0.000159	41
HLA-B*08:01	4	4	14	11	YRQHKNPNNGP	YHKNPNNGP	YRQHKNPNNGP	0.000157	41
HLA-B*07:02	4	17	27	11	AISGILHQLRV	AISGILHQV	AISGILHQLRV	0.000157	26
HLA-A*02:01	3	48	58	11	GNTMHPAVSIH	GMHPAVSIH	GNTMHPAVSIH	0.000157	29
HLA-B*15:01	2	43	53	11	FTHNGQKFVRV	FTHNGQVRV	FTHNGQKFVRV	0.000156	29
HLA-A*02:01	4	45	55	11	MFSVKEGMMKK	MVKEGMMKK	MFSVKEGMMKK	0.000155	29
HLA-B*08:01	2	9	19	11	GVPAWLPLGIM	GVPLPLGIM	GVPAWLPLGIM	0.000155	41
HLA-A*03:01	3	35	45	11	PDDAWRPSKDK	PAWRPSKDK	PDDAWRPSKDK	0.000154	24
HLA-B*15:01	2	4	14	11	ERTVKGVPAWL	RTVKGVPAL	RTVKGVPAWL	0.000154	30
HLA-B*07:02	2	18	28	11	IMSNFEYPLAH	IMFEYPLAH	IMSNFEYPLAH	0.000153	27
HLA-B*08:01	4	21	31	11	ILHQLRVEKVP	ILHQLRVVP	ILHQLRVEKVP	0.000152	41
HLA-B*07:02	3	5	15	11	FIQNMVIPRNF	FIQNIPRNF	FIQNMVIPRNF	0.000151	27
HLA-A*11:01	3	48	58	11	GNTMHPAVSIH	GMHPAVSIH	GNTMHPAVSIH	0.000151	19
HLA-A*02:01	3	57	67	11	IHPNLPPIVLP	INLPPIVLP	IHPNLPPIVLP	0.000151	29
HLA-B*15:01	4	43	53	11	ADMFSVKEGMM	ADMFSVKEM	ADMFSVKEGMM	0.00015	30
HLA-A*02:01	4	44	54	11	DMFSVKEGMMK	DMFSEGMMK	DMFSVKEGMMK	0.00015	29
HLA-B*07:02	2	33	43	11	LLTGSYTITQF	LLTGTITQF	LLTGSYTITQF	0.00015	27
HLA-B*07:02	1	15	25	11	NPPPYADHGAN	NPYADHGAN	NPPPYADHGAN	0.00015	27
HLA-B*07:02	1	13	23	11	YLNPPPYADHG	YLNPPPYAG	YLNPPPYADHG	0.00015	27
HLA-B*15:01	2	24	34	11	YPLAHTVAALL	YAHTVAALL	YPLAHTVAALL	0.000149	30
HLA-B*07:02	4	31	41	11	PEKTSLFRISL	PEKTSRISL	PEKTSLFRISL	0.000147	27
HLA-A*02:01	1	1	11	11	MASSSNYNTYM	MASSSNTYM	MASSSNYNTYM	0.000147	30
HLA-B*08:01	5	2	12	11	PLNGFNNRQVV	PLFNNRQVV	PLNGFNNRQVV	0.000146	42
HLA-A*02:01	5	4	14	11	NGFNNRQVVLA	NGFNNVVLA	NGFNNRQVVLA	0.000145	30
HLA-A*03:01	4	56	66	11	RGENSPVVYFQ	RGSPVVYFQ	RGENSPVVYFQ	0.000144	25
HLA-B*07:02	3	37	47	11	DAWRPSKDKLI	DAWRPSKLI	DAWRPSKDKLI	0.000144	27
HLA-B*15:01	1	24	34	11	ANQLIPADQLS	ALIPADQLS	ANQLIPADQLS	0.000144	30
HLA-B*08:01	3	38	48	11	AWRPSKDKLIG	AWRPSKDKL	AWRPSKDKL	0.000143	42
HLA-B*15:01	1	31	41	11	DQLSNQQGITP	DQNQQGITP	DQLSNQQGITP	0.000143	30
HLA-A*03:01	1	54	64	11	KGNVCHAFTLE	KVCHAFTLE	KGNVCHAFTLE	0.000143	25
HLA-A*02:01	4	6	16	11	QHKNPNNGPLL	QHKNPGPLL	QHKNPNNGPLL	0.000141	30
HLA-B*07:02	3	29	39	11	LSVQKLPDDAW	LQKLPDDAW	LSVQKLPDDAW	0.000141	28
HLA-B*08:01	2	5	15	11	RTVKGVPAWLP	RVKGVPAWL	RTVKGVPAWL	0.000141	43
HLA-A*03:01	2	29	39	11	TVAALLTGSYT	TVAALLTSY	TVAALLTGSY	0.000141	25
HLA-C*07:02	2	21	31	11	NFEYPLAHTVA	NYPLAHTVA	NFEYPLAHTVA	0.00014	17
HLA-B*08:01	2	45	55	11	HNGQKFVRVNR	HQKFVRVNR	HNGQKFVRVNR	0.00014	43
HLA-A*03:01	2	58	68	11	TGIPAHPLRML	TPAHPLRML	TGIPAHPLRML	0.00014	25
HLA-B*08:01	4	47	57	11	SVKEGMMKKRG	SVKEGKKRG	SVKEGMMKKRG	0.000139	43
HLA-B*08:01	4	45	55	11	MFSVKEGMMKK	MFKEGMMKK	MFSVKEGMMKK	0.000139	43
HLA-A*02:01	4	57	67	11	GENSPVVYFQA	GENSPVVYA	GENSPVVYFQA	0.000139	30
HLA-B*15:01	4	53	63	11	MKKRGENSPVV	MKKENSPVV	MKKRGENSPVV	0.000138	31
HLA-B*15:01	3	49	59	11	NTMHPAVSIHP	NMHPAVSIH	NTMHPAVSIH	0.000138	31
HLA-A*02:01	1	19	29	11	YADHGANQLIP	YADHGANQL	YADHGANQL	0.000137	30
HLA-B*15:01	3	11	21	11	IPRNFSTNQFT	IPRNSTNQF	IPRNFSTNQF	0.000135	31
HLA-A*02:01	3	17	27	11	TNQFTYNLTNL	NQFTYNLTL	NQFTYNLTNL	0.000135	31
HLA-B*15:01	2	59	69	11	GIPAHPLRMLR	GIHPLRMLR	GIPAHPLRMLR	0.000135	31
HLA-B*08:01	2	13	23	11	WLPLGIMSNFE	WLPLGIMSF	WLPLGIMSNF	0.000135	43
HLA-B*08:01	2	10	20	11	VPAWLPLGIMS	VPAPLGIMS	VPAWLPLGIMS	0.000134	43
HLA-B*07:02	2	5	15	11	RTVKGVPAWLP	RTVKGVPAL	RTVKGVPAWL	0.000134	28
HLA-B*08:01	3	55	65	11	VSIHPNLPPIV	VHPNLPPIV	VSIHPNLPPIV	0.000133	43
HLA-B*08:01	2	53	63	11	VNRLGTGIPAH	VNRLGTPAH	VNRLGTGIPAH	0.000131	44
HLA-B*15:01	4	44	54	11	DMFSVKEGMMK	DMFSEGMMK	DMFSVKEGMMK	0.000129	31
HLA-A*11:01	2	6	16	11	TVKGVPAWLPL	TVVPAWLPL	TVKGVPAWLPL	0.000128	20
HLA-A*11:01	4	56	66	11	RGENSPVVYFQ	RGSPVVYFQ	RGENSPVVYFQ	0.000126	20
HLA-B*08:01	3	49	59	11	NTMHPAVSIHP	NTMHPAVSP	NTMHPAVSIHP	0.000125	44
HLA-A*03:01	2	43	53	11	FTHNGQKFVRV	FTHNGQFVR	FTHNGQKFVR	0.000125	26
HLA-A*03:01	4	57	67	11	GENSPVVYFQA	GENSPVVYA	GENSPVVYFQA	0.000124	26
HLA-C*07:02	5	13	23	11	LAYANPTLSAV	LAYANPTLV	LAYANPTLSAV	0.000123	18
HLA-C*07:02	4	15	25	11	LLAISGILHQL	LLSGILHQL	LLAISGILHQL	0.000123	18
HLA-B*15:01	4	51	61	11	GMMKKRGENSP	GMKRGENSP	GMMKKRGENSP	0.000123	32
HLA-A*02:01	2	40	50	11	ITQFTHNGQKF	TQFTHGQKF	TQFTHNGQKF	0.000123	32
HLA-B*07:02	1	33	43	11	LSNQQGITPNY	LSNQQGITY	LSNQQGITPNY	0.000123	29
HLA-B*07:02	4	28	38	11	EKVPEKTSLFR	EPEKTSLFR	EKVPEKTSLFR	0.000122	29
HLA-C*07:02	4	53	63	11	MKKRGENSPVV	MRGENSPVV	MKKRGENSPVV	0.000121	18
HLA-B*15:01	2	45	55	11	HNGQKFVRVNR	HQKFVRVNR	HNGQKFVRVNR	0.000121	32
HLA-A*11:01	2	60	70	11	IPAHPLRMLRE	IPAHPLMLR	IPAHPLRMLR	0.000121	20
HLA-A*02:01	1	33	43	11	LSNQQGITPNY	LQQGITPNY	LSNQQGITPNY	0.000121	32
HLA-B*08:01	4	57	67	11	GENSPVVYFQA	GENSPVVQA	GENSPVVYFQA	0.00012	45
HLA-A*03:01	4	8	18	11	KNPNNGPLLAI	KNNGPLLAI	KNPNNGPLLAI	0.000119	27
HLA-A*02:01	3	30	40	11	SVQKLPDDAWR	SVLPDDAWR	SVQKLPDDAWR	0.000119	32
HLA-C*07:02	4	7	17	11	HKNPNNGPLLA	HKNPGPLLA	HKNPNNGPLLA	0.000118	18
HLA-B*15:01	2	16	26	11	LGIMSNFEYPL	LMSNFEYPL	LGIMSNFEYPL	0.000118	32
HLA-B*08:01	3	44	54	11	DKLIGNTMHPA	DKLIGMHPA	DKLIGNTMHPA	0.000117	45
HLA-A*03:01	3	34	44	11	LPDDAWRPSKD	LPDDARPSK	LPDDAWRPSK	0.000117	27
HLA-A*02:01	1	9	19	11	TYMQYLNPPPY	TQYLNPPPY	TYMQYLNPPPY	0.000117	32
HLA-B*07:02	5	5	15	11	GFNNRQVVLAY	GFNNRQVAY	GFNNRQVVLAY	0.000115	30
HLA-B*15:01	4	16	26	11	LAISGILHQLR	LAISGILHR	LAISGILHQLR	0.000115	33
HLA-A*11:01	2	12	22	11	AWLPLGIMSNF	AWLPLGSNF	AWLPLGIMSNF	0.000115	21
HLA-A*03:01	1	39	49	11	ITPNYVGDLNL	ITYVGDLNL	ITPNYVGDLNL	0.000115	27
HLA-B*07:02	4	40	50	11	SLPADMFSVKE	SPADMFSVK	SLPADMFSVK	0.000114	30
HLA-B*08:01	4	30	40	11	VPEKTSLFRIS	VPKTSLFRI	VPEKTSLFRI	0.000112	46
HLA-A*11:01	3	49	59	11	NTMHPAVSIHP	NTMHPAVSP	NTMHPAVSIHP	0.000112	21
HLA-A*11:01	1	43	53	11	YVGDLNLDDQF	YVGDLNLQF	YVGDLNLDDQF	0.000112	21
HLA-A*11:01	3	54	64	11	AVSIHPNLPPI	AVSPNLPPI	AVSIHPNLPPI	0.000111	21
HLA-B*08:01	1	33	43	11	LSNQQGITPNY	LSNQQGITY	LSNQQGITPNY	0.000111	46
HLA-B*07:02	5	4	14	11	NGFNNRQVVLA	NGFNNRQVA	NGFNNRQVVLA	0.00011	30
HLA-A*11:01	5	12	22	11	VLAYANPTLSA	VLANPTLSA	VLAYANPTLSA	0.00011	21
HLA-B*15:01	4	42	52	11	PADMFSVKEGM	AMFSVKEGM	ADMFSVKEGM	0.00011	33
HLA-B*08:01	4	13	23	11	GPLLAISGILH	GPLLSGILH	GPLLAISGILH	0.00011	46
HLA-B*07:02	4	43	53	11	ADMFSVKEGMM	ADMFSVKEM	ADMFSVKEGMM	0.00011	30
HLA-B*08:01	2	17	27	11	GIMSNFEYPLA	GIMSNFEYA	GIMSNFEYPLA	0.00011	46
HLA-B*08:01	3	31	41	11	VQKLPDDAWRP	VQKLPDDAP	VQKLPDDAWRP	0.000109	46
HLA-B*07:02	1	12	22	11	QYLNPPPYADH	YLNPPPYAH	YLNPPPYADH	0.000108	31
HLA-A*11:01	4	27	37	11	VEKVPEKTSLF	VVPEKTSLF	VEKVPEKTSLF	0.000107	21
HLA-A*11:01	3	10	20	11	VIPRNFSTNQF	VINFSTNQF	VIPRNFSTNQF	0.000107	21
HLA-C*07:02	2	46	56	11	NGQKFVRVNRL	NKFVRVNRL	NGQKFVRVNRL	0.000107	19
HLA-A*02:01	1	14	24	11	LNPPPYADHGA	LNPPPYHGA	LNPPPYADHGA	0.000107	33
HLA-C*07:02	3	45	55	11	KLIGNTMHPAV	KLIGNTMHV	KLIGNTMHPAV	0.000106	19
HLA-B*15:01	3	36	46	11	DDAWRPSKDKL	DWRPSKDKL	DDAWRPSKDKL	0.000106	34
HLA-A*02:01	3	32	42	11	QKLPDDAWRPS	KLPDDAWRS	KLPDDAWRPS	0.000106	33
HLA-B*08:01	3	33	43	11	KLPDDAWRPSK	KLPDWRPSK	KLPDDAWRPSK	0.000105	47
HLA-A*03:01	4	14	24	11	PLLAISGILHQ	PLISGILHQ	PLLAISGILHQ	0.000104	28
HLA-B*15:01	3	55	65	11	VSIHPNLPPIV	VSIHPPPIV	VSIHPNLPPIV	0.000104	34
HLA-B*08:01	2	52	62	11	RVNRLGTGIPA	RRLGTGIPA	RVNRLGTGIPA	0.000104	47
HLA-C*07:02	2	41	51	11	TQFTHNGQKFV	TQFTHGQKF	TQFTHNGQKF	0.000103	19
HLA-B*08:01	2	54	64	11	NRLGTGIPAHP	NGTGIPAHP	NRLGTGIPAHP	0.000103	47
HLA-A*02:01	4	13	23	11	GPLLAISGILH	GLLAISGIL	GPLLAISGIL	0.000102	34
HLA-B*07:02	3	55	65	11	VSIHPNLPPIV	VSIHPPPIV	VSIHPNLPPIV	0.000102	31
HLA-B*08:01	4	38	48	11	RISLPADMFSV	RISLPAFSV	RISLPADMFSV	0.000101	48
HLA-A*11:01	1	34	44	11	SNQQGITPNYV	SQQGITPNY	SNQQGITPNY	0.0001	22
HLA-B*07:02	3	50	60	11	TMHPAVSIHPN	TPAVSIHPN	TMHPAVSIHPN	9.9e-05	32
HLA-A*02:01	3	9	19	11	MVIPRNFSTNQ	MVIPRNFSQ	MVIPRNFSTNQ	9.9e-05	34
HLA-B*07:02	4	53	63	11	MKKRGENSPVV	MKKRGENSV	MKKRGENSPVV	9.8e-05	32
HLA-A*02:01	4	53	63	11	MKKRGENSPVV	MKGENSPVV	MKKRGENSPVV	9.8e-05	34
HLA-B*15:01	3	17	27	11	TNQFTYNLTNL	NQFTNLTNL	NQFTYNLTNL	9.8e-05	35
HLA-C*07:02	1	18	28	11	PYADHGANQLI	PYADHGQLI	PYADHGANQLI	9.8e-05	20
HLA-B*08:01	1	28	38	11	IPADQLSNQQG	IPADQLQQG	IPADQLSNQQG	9.8e-05	48
HLA-B*08:01	3	25	35	11	TNLVLSVQKLP	TLVLSVQKL	TNLVLSVQKL	9.7e-05	48
HLA-B*08:01	3	1	11	11	GNQAFIQNMVI	GAFIQNMVI	GNQAFIQNMVI	9.6e-05	49
HLA-B*07:02	1	3	13	11	SSSNYNTYMQY	SSYNTYMQY	SSSNYNTYMQY	9.6e-05	32
HLA-B*15:01	5	11	21	11	VVLAYANPTLS	VVYANPTLS	VVLAYANPTLS	9.5e-05	35
HLA-B*07:02	3	59	69	11	PNLPPIVLPTV	PPPIVLPTV	PNLPPIVLPTV	9.5e-05	32
HLA-A*02:01	1	3	13	11	SSSNYNTYMQY	SSYNTYMQY	SSSNYNTYMQY	9.5e-05	34
HLA-A*11:01	3	47	57	11	IGNTMHPAVSI	ITMHPAVSI	IGNTMHPAVSI	9.4e-05	22
HLA-B*15:01	4	47	57	11	SVKEGMMKKRG	SVKEGMMKG	SVKEGMMKKRG	9.3e-05	35
HLA-B*08:01	4	56	66	11	RGENSPVVYFQ	RENSPVVYF	RGENSPVVYF	9.3e-05	49
HLA-B*08:01	4	39	49	11	ISLPADMFSVK	IPADMFSVK	ISLPADMFSVK	9.3e-05	49
HLA-B*15:01	2	36	46	11	GSYTITQFTHN	GSYTITQTH	GSYTITQFTH	9.3e-05	35
HLA-B*08:01	2	42	52	11	QFTHNGQKFVR	QFNGQKFVR	QFTHNGQKFVR	9.3e-05	49
HLA-B*08:01	1	3	13	11	SSSNYNTYMQY	SSYNTYMQY	SSSNYNTYMQY	9.3e-05	49
HLA-C*07:02	4	28	38	11	EKVPEKTSLFR	EKPEKTSLF	EKVPEKTSLF	9.2e-05	20
HLA-B*08:01	1	14	24	11	LNPPPYADHGA	LPPYADHGA	LNPPPYADHGA	9.2e-05	49
HLA-B*07:02	1	48	58	11	NLDDQFKGNVC	NLDDKGNVC	NLDDQFKGNVC	9.2e-05	33
HLA-A*03:01	1	51	61	11	DQFKGNVCHAF	DQFKGNVAF	DQFKGNVCHAF	9.2e-05	30
HLA-B*07:02	4	19	29	11	SGILHQLRVEK	SLHQLRVEK	SGILHQLRVEK	9.1e-05	33
HLA-A*02:01	2	25	35	11	PLAHTVAALLT	PLAHTVLLT	PLAHTVAALLT	9.1e-05	35
HLA-B*15:01	3	19	29	11	QFTYNLTNLVL	QYNLTNLVL	QFTYNLTNLVL	9e-05	36
HLA-A*03:01	1	23	33	11	GANQLIPADQL	GANIPADQL	GANQLIPADQL	9e-05	30
HLA-A*02:01	4	14	24	11	PLLAISGILHQ	PLLSGILHQ	PLLAISGILHQ	8.9e-05	35
HLA-A*11:01	3	4	14	11	AFIQNMVIPRN	AIQNMVIPR	AFIQNMVIPR	8.9e-05	22
HLA-A*03:01	3	55	65	11	VSIHPNLPPIV	VSIHPNLPV	VSIHPNLPPIV	8.9e-05	30
HLA-A*11:01	2	20	30	11	SNFEYPLAHTV	SNFEYPLTV	SNFEYPLAHTV	8.9e-05	22
HLA-A*11:01	1	26	36	11	QLIPADQLSNQ	QLIPALSNQ	QLIPADQLSNQ	8.9e-05	22
HLA-A*11:01	1	10	20	11	YMQYLNPPPYA	YYLNPPPYA	YMQYLNPPPYA	8.9e-05	22
HLA-B*07:02	4	16	26	11	LAISGILHQLR	LAISGIHQL	LAISGILHQL	8.8e-05	33
HLA-B*08:01	3	23	33	11	NLTNLVLSVQK	NLTNLVLSK	NLTNLVLSVQK	8.8e-05	50
HLA-A*11:01	2	53	63	11	VNRLGTGIPAH	VLGTGIPAH	VNRLGTGIPAH	8.8e-05	23
HLA-B*07:02	4	45	55	11	MFSVKEGMMKK	MVKEGMMKK	MFSVKEGMMKK	8.7e-05	33
HLA-A*02:01	1	53	63	11	FKGNVCHAFTL	FKGNHAFTL	FKGNVCHAFTL	8.7e-05	35
HLA-C*07:02	4	8	18	11	KNPNNGPLLAI	KNPGPLLAI	KNPNNGPLLAI	8.6e-05	21
HLA-B*08:01	4	37	47	11	FRISLPADMFS	FRISLPAMF	FRISLPADMF	8.6e-05	50
HLA-B*07:02	4	33	43	11	KTSLFRISLPA	KTSLFRISA	KTSLFRISLPA	8.6e-05	33
HLA-A*11:01	4	38	48	11	RISLPADMFSV	RISLPMFSV	RISLPADMFSV	8.6e-05	23
HLA-A*11:01	3	55	65	11	VSIHPNLPPIV	VSIHPNLPV	VSIHPNLPPIV	8.6e-05	23
HLA-A*03:01	3	31	41	11	VQKLPDDAWRP	VQKLPDAWR	VQKLPDDAWR	8.6e-05	30
HLA-A*02:01	2	39	49	11	TITQFTHNGQK	TITQFTHQK	TITQFTHNGQK	8.6e-05	36
HLA-A*02:01	2	3	13	11	NERTVKGVPAW	NEVKGVPAW	NERTVKGVPAW	8.6e-05	36
HLA-B*08:01	4	25	35	11	LRVEKVPEKTS	LRVEKVPTS	LRVEKVPEKTS	8.5e-05	50
HLA-C*07:02	2	52	62	11	RVNRLGTGIPA	RRLGTGIPA	RVNRLGTGIPA	8.5e-05	21
HLA-A*03:01	2	9	19	11	GVPAWLPLGIM	GVPAWLPLM	GVPAWLPLGIM	8.5e-05	30
HLA-B*08:01	1	47	57	11	LNLDDQFKGNV	LDDQFKGNV	LNLDDQFKGNV	8.5e-05	50
HLA-B*08:01	4	3	13	11	AYRQHKNPNNG	AYRQHKNPG	AYRQHKNPNNG	8.4e-05	51
HLA-A*03:01	4	36	46	11	LFRISLPADMF	LISLPADMF	LFRISLPADMF	8.4e-05	30
HLA-B*07:02	2	43	53	11	FTHNGQKFVRV	FTHQKFVRV	FTHNGQKFVRV	8.4e-05	34
HLA-B*08:01	1	7	17	11	YNTYMQYLNPP	YNMQYLNPP	YNTYMQYLNPP	8.4e-05	51
HLA-A*02:01	3	29	39	11	LSVQKLPDDAW	LQKLPDDAW	LSVQKLPDDAW	8.3e-05	36
HLA-A*03:01	1	5	15	11	SNYNTYMQYLN	SNYNTYMQY	SNYNTYMQY	8.3e-05	31
HLA-A*02:01	1	31	41	11	DQLSNQQGITP	DQLSNQITP	DQLSNQQGITP	8.3e-05	36
HLA-B*08:01	3	2	12	11	NQAFIQNMVIP	NFIQNMVIP	NQAFIQNMVIP	8.2e-05	51
HLA-B*07:02	2	46	56	11	NGQKFVRVNRL	NGQKRVNRL	NGQKFVRVNRL	8.2e-05	34
HLA-B*08:01	1	11	21	11	MQYLNPPPYAD	MLNPPPYAD	MQYLNPPPYAD	8.2e-05	51
HLA-A*03:01	1	2	12	11	ASSSNYNTYMQ	ASSSNTYMQ	ASSSNYNTYMQ	8.2e-05	31
HLA-A*11:01	2	41	51	11	TQFTHNGQKFV	TQFTHNGQK	TQFTHNGQK	8.1e-05	23
HLA-A*03:01	2	38	48	11	YTITQFTHNGQ	YTITQFTHQ	YTITQFTHNGQ	8.1e-05	31
HLA-A*02:01	1	18	28	11	PYADHGANQLI	YADHGNQLI	YADHGANQLI	8.1e-05	36
HLA-B*08:01	3	26	36	11	NLVLSVQKLPD	NLVLSVQKL	NLVLSVQKL	8e-05	51
HLA-B*15:01	5	9	19	11	RQVVLAYANPT	RQVAYANPT	RQVVLAYANPT	7.9e-05	37
HLA-A*02:01	3	26	36	11	NLVLSVQKLPD	NLVLSVQKL	NLVLSVQKL	7.9e-05	37
HLA-B*07:02	2	13	23	11	WLPLGIMSNFE	WPLGIMSNF	WLPLGIMSNF	7.9e-05	34
HLA-B*07:02	4	57	67	11	GENSPVVYFQA	GENSPVVQA	GENSPVVYFQA	7.8e-05	35
HLA-A*02:01	2	28	38	11	HTVAALLTGSY	HTVAALLTY	HTVAALLTGSY	7.8e-05	37
HLA-B*15:01	4	8	18	11	KNPNNGPLLAI	KNNGPLLAI	KNPNNGPLLAI	7.7e-05	37
HLA-C*07:02	3	17	27	11	TNQFTYNLTNL	TFTYNLTNL	TNQFTYNLTNL	7.7e-05	21
HLA-B*07:02	3	7	17	11	QNMVIPRNFST	QVIPRNFST	QNMVIPRNFST	7.7e-05	35
HLA-A*02:01	4	7	17	11	HKNPNNGPLLA	HPNNGPLLA	HKNPNNGPLLA	7.6e-05	37
HLA-B*15:01	3	16	26	11	STNQFTYNLTN	SQFTYNLTN	STNQFTYNLTN	7.6e-05	38
HLA-C*07:02	2	6	16	11	TVKGVPAWLPL	TVKGVPLPL	TVKGVPAWLPL	7.6e-05	22
HLA-B*07:02	1	18	28	11	PYADHGANQLI	YADHGANQI	YADHGANQLI	7.6e-05	35
HLA-A*11:01	1	49	59	11	LDDQFKGNVCH	LQFKGNVCH	LDDQFKGNVCH	7.6e-05	24
HLA-A*02:01	1	44	54	11	VGDLNLDDQFK	VLNLDDQFK	VGDLNLDDQFK	7.6e-05	37
HLA-A*03:01	5	13	23	11	LAYANPTLSAV	LAYPTLSAV	LAYANPTLSAV	7.5e-05	32
HLA-B*08:01	4	33	43	11	KTSLFRISLPA	KTSLFRISA	KTSLFRISLPA	7.5e-05	52
HLA-A*03:01	4	6	16	11	QHKNPNNGPLL	QHKNPGPLL	QHKNPNNGPLL	7.5e-05	32
HLA-C*07:02	3	41	51	11	PSKDKLIGNTM	PSKDKLITM	PSKDKLIGNTM	7.5e-05	22
HLA-A*03:01	3	58	68	11	HPNLPPIVLPT	HPNLPPIVT	HPNLPPIVLPT	7.5e-05	32
HLA-A*02:01	3	2	12	11	NQAFIQNMVIP	NQAFIQVIP	NQAFIQNMVIP	7.5e-05	37
HLA-B*15:01	3	23	33	11	NLTNLVLSVQK	NLTNLSVQK	NLTNLVLSVQK	7.4e-05	38
HLA-B*08:01	3	30	40	11	SVQKLPDDAWR	SQKLPDDAW	SVQKLPDDAW	7.4e-05	53
HLA-A*03:01	1	45	55	11	GDLNLDDQFKG	GLNLDDQFK	GDLNLDDQFK	7.4e-05	32
HLA-C*07:02	3	13	23	11	RNFSTNQFTYN	RFSTNQFTY	RNFSTNQFTY	7.3e-05	22
HLA-B*07:02	3	3	13	11	QAFIQNMVIPR	QAFIQNIPR	QAFIQNMVIPR	7.3e-05	36
HLA-A*02:01	3	1	11	11	GNQAFIQNMVI	GAFIQNMVI	GNQAFIQNMVI	7.3e-05	38
HLA-B*15:01	2	19	29	11	MSNFEYPLAHT	MSFEYPLAH	MSNFEYPLAH	7.2e-05	38
HLA-B*15:01	1	37	47	11	QGITPNYVGDL	QGITPNYVL	QGITPNYVGDL	7.2e-05	38
HLA-A*02:01	2	12	22	11	AWLPLGIMSNF	AWLPLGINF	AWLPLGIMSNF	7.1e-05	38
HLA-A*11:01	1	1	11	11	MASSSNYNTYM	MASSSNYYM	MASSSNYNTYM	7.1e-05	24
HLA-A*02:01	1	30	40	11	ADQLSNQQGIT	ALSNQQGIT	ADQLSNQQGIT	7.1e-05	38
HLA-B*15:01	4	40	50	11	SLPADMFSVKE	SLPDMFSVK	SLPADMFSVK	7e-05	39
HLA-B*07:02	3	21	31	11	TYNLTNLVLSV	TYNLTNLSV	TYNLTNLVLSV	7e-05	36
HLA-A*03:01	1	11	21	11	MQYLNPPPYAD	MQYLNPPPY	MQYLNPPPY	7e-05	33
HLA-B*08:01	3	43	53	11	KDKLIGNTMHP	KDKLIGNTM	KDKLIGNTM	6.9e-05	54
HLA-A*03:01	2	17	27	11	GIMSNFEYPLA	GIMSNFPLA	GIMSNFEYPLA	6.9e-05	33
HLA-A*02:01	1	37	47	11	QGITPNYVGDL	QGITPNYVL	QGITPNYVGDL	6.9e-05	38
HLA-A*02:01	1	29	39	11	PADQLSNQQGI	AQLSNQQGI	ADQLSNQQGI	6.9e-05	38
HLA-A*11:01	3	35	45	11	PDDAWRPSKDK	PAWRPSKDK	PDDAWRPSKDK	6.8e-05	25
HLA-A*11:01	2	58	68	11	TGIPAHPLRML	TGIPAHPLR	TGIPAHPLR	6.8e-05	25
HLA-A*11:01	2	55	65	11	RLGTGIPAHPL	RTGIPAHPL	RLGTGIPAHPL	6.8e-05	25
HLA-A*03:01	2	4	14	11	ERTVKGVPAWL	RTVKGVPAL	RTVKGVPAWL	6.8e-05	33
HLA-A*02:01	2	34	44	11	LTGSYTITQFT	LTYTITQFT	LTGSYTITQFT	6.8e-05	38
HLA-B*15:01	4	24	34	11	QLRVEKVPEKT	QLRKVPEKT	QLRVEKVPEKT	6.7e-05	39
HLA-A*11:01	2	19	29	11	MSNFEYPLAHT	MSFEYPLAH	MSNFEYPLAH	6.7e-05	25
HLA-B*08:01	2	44	54	11	THNGQKFVRVN	THNQKFVRV	THNGQKFVRV	6.6e-05	55
HLA-A*02:01	2	13	23	11	WLPLGIMSNFE	WLPLGIMSE	WLPLGIMSNFE	6.6e-05	39
HLA-C*07:02	1	5	15	11	SNYNTYMQYLN	SYNTYMQYL	SNYNTYMQYL	6.6e-05	23
HLA-A*02:01	1	57	67	11	VCHAFTLEAII	VCHAFTLEI	VCHAFTLEAII	6.6e-05	39
HLA-A*03:01	5	10	20	11	QVVLAYANPTL	QVAYANPTL	QVVLAYANPTL	6.5e-05	34
HLA-B*15:01	4	37	47	11	FRISLPADMFS	FRISLPAMF	FRISLPADMF	6.4e-05	40
HLA-C*07:02	2	3	13	11	NERTVKGVPAW	NTVKGVPAW	NERTVKGVPAW	6.4e-05	23
HLA-B*08:01	4	41	51	11	LPADMFSVKEG	LPADSVKEG	LPADMFSVKEG	6.3e-05	55
HLA-B*07:02	4	42	52	11	PADMFSVKEGM	PADSVKEGM	PADMFSVKEGM	6.3e-05	37
HLA-A*03:01	2	22	32	11	FEYPLAHTVAA	FEYPHTVAA	FEYPLAHTVAA	6.3e-05	34
HLA-C*07:02	1	17	27	11	PPYADHGANQL	YADHGANQL	YADHGANQL	6.3e-05	23
HLA-B*08:01	1	26	36	11	QLIPADQLSNQ	QPADQLSNQ	QLIPADQLSNQ	6.3e-05	55
HLA-B*15:01	5	3	13	11	LNGFNNRQVVL	LFNNRQVVL	LNGFNNRQVVL	6.2e-05	40
HLA-B*15:01	4	46	56	11	FSVKEGMMKKR	FSVKEGMKR	FSVKEGMMKKR	6.2e-05	40
HLA-A*02:01	4	46	56	11	FSVKEGMMKKR	FSVKEGMKR	FSVKEGMMKKR	6.2e-05	40
HLA-C*07:02	3	42	52	11	SKDKLIGNTMH	SKDKGNTMH	SKDKLIGNTMH	6.2e-05	23
HLA-B*07:02	2	29	39	11	TVAALLTGSYT	TVALTGSYT	TVAALLTGSYT	6.2e-05	38
HLA-B*07:02	2	1	11	11	AYNERTVKGVP	AYNERTVVP	AYNERTVKGVP	6.2e-05	38
HLA-B*08:01	1	29	39	11	PADQLSNQQGI	DQLSNQQGI	DQLSNQQGI	6.2e-05	56
HLA-B*15:01	4	7	17	11	HKNPNNGPLLA	HKNPGPLLA	HKNPNNGPLLA	6.1e-05	40
HLA-A*02:01	4	54	64	11	KKRGENSPVVY	KKRGEPVVY	KKRGENSPVVY	6.1e-05	40
HLA-A*02:01	4	37	47	11	FRISLPADMFS	FSLPADMFS	FRISLPADMFS	6.1e-05	40
HLA-A*02:01	2	47	57	11	GQKFVRVNRLG	GQFVRVNRL	GQKFVRVNRL	6.1e-05	40
HLA-B*08:01	1	49	59	11	LDDQFKGNVCH	LQFKGNVCH	LDDQFKGNVCH	6.1e-05	56
HLA-B*15:01	4	31	41	11	PEKTSLFRISL	PEKTSRISL	PEKTSLFRISL	6e-05	41
HLA-A*11:01	4	35	45	11	SLFRISLPADM	SLFRISLPM	SLFRISLPADM	6e-05	26
HLA-B*15:01	3	2	12	11	NQAFIQNMVIP	NQIQNMVIP	NQAFIQNMVIP	6e-05	41
HLA-B*07:02	3	42	52	11	SKDKLIGNTMH	SKDKIGNTM	SKDKLIGNTM	6e-05	38
HLA-B*07:02	1	56	66	11	NVCHAFTLEAI	NHAFTLEAI	NVCHAFTLEAI	6e-05	38
HLA-A*02:01	1	8	18	11	NTYMQYLNPPP	NTYMLNPPP	NTYMQYLNPPP	6e-05	40
HLA-A*02:01	2	21	31	11	NFEYPLAHTVA	NFYPLAHTV	NFEYPLAHTV	5.9e-05	40
HLA-B*07:02	1	16	26	11	PPPYADHGANQ	PPADHGANQ	PPPYADHGANQ	5.9e-05	38
HLA-A*11:01	5	11	21	11	VVLAYANPTLS	VVYANPTLS	VVLAYANPTLS	5.8e-05	26
HLA-A*03:01	2	47	57	11	GQKFVRVNRLG	GQKFVRVNR	GQKFVRVNR	5.8e-05	35
HLA-B*08:01	1	35	45	11	NQQGITPNYVG	NQQGPNYVG	NQQGITPNYVG	5.8e-05	57
HLA-B*07:02	1	27	37	11	LIPADQLSNQQ	IPADQSNQQ	IPADQLSNQQ	5.8e-05	39
HLA-A*11:01	1	54	64	11	KGNVCHAFTLE	KVCHAFTLE	KGNVCHAFTLE	5.8e-05	26
HLA-A*02:01	5	3	13	11	LNGFNNRQVVL	LFNNRQVVL	LNGFNNRQVVL	5.7e-05	41
HLA-C*07:02	4	45	55	11	MFSVKEGMMKK	MFKEGMMKK	MFSVKEGMMKK	5.7e-05	24
HLA-B*07:02	3	17	27	11	TNQFTYNLTNL	TFTYNLTNL	TNQFTYNLTNL	5.7e-05	39
HLA-A*11:01	3	45	55	11	KLIGNTMHPAV	KLIGNTMHV	KLIGNTMHPAV	5.7e-05	26
HLA-A*11:01	3	34	44	11	LPDDAWRPSKD	LPDDARPSK	LPDDAWRPSK	5.7e-05	26
HLA-B*15:01	2	17	27	11	GIMSNFEYPLA	GIMSNFPLA	GIMSNFEYPLA	5.7e-05	41
HLA-A*02:01	2	54	64	11	NRLGTGIPAHP	RLTGIPAHP	RLGTGIPAHP	5.7e-05	41
HLA-A*11:01	1	39	49	11	ITPNYVGDLNL	ITYVGDLNL	ITPNYVGDLNL	5.7e-05	26
HLA-A*03:01	3	20	30	11	FTYNLTNLVLS	FTYNNLVLS	FTYNLTNLVLS	5.6e-05	35
HLA-A*02:01	2	46	56	11	NGQKFVRVNRL	GQFVRVNRL	GQKFVRVNRL	5.6e-05	41
HLA-A*02:01	2	15	25	11	PLGIMSNFEYP	PLMSNFEYP	PLGIMSNFEYP	5.6e-05	41
HLA-A*03:01	1	27	37	11	LIPADQLSNQQ	LIPADQLQQ	LIPADQLSNQQ	5.6e-05	35
HLA-B*07:02	3	49	59	11	NTMHPAVSIHP	NTMHPAVSP	NTMHPAVSIHP	5.5e-05	39
HLA-A*03:01	3	5	15	11	FIQNMVIPRNF	FIQNIPRNF	FIQNMVIPRNF	5.5e-05	36
HLA-A*02:01	3	6	16	11	IQNMVIPRNFS	IQNMVIPFS	IQNMVIPRNFS	5.5e-05	41
HLA-B*15:01	2	38	48	11	YTITQFTHNGQ	YTITQFTHQ	YTITQFTHNGQ	5.5e-05	42
HLA-C*07:02	1	23	33	11	GANQLIPADQL	GANQPADQL	GANQLIPADQL	5.5e-05	24
HLA-A*02:01	5	5	15	11	GFNNRQVVLAY	GFNNRVLAY	GFNNRQVVLAY	5.4e-05	41
HLA-C*07:02	3	18	28	11	NQFTYNLTNLV	NQFTYNLTV	NQFTYNLTNLV	5.4e-05	24
HLA-C*07:02	4	4	14	11	YRQHKNPNNGP	YRKNPNNGP	YRQHKNPNNGP	5.3e-05	24
HLA-A*03:01	3	18	28	11	NQFTYNLTNLV	NTYNLTNLV	NQFTYNLTNLV	5.3e-05	36
HLA-A*02:01	3	50	60	11	TMHPAVSIHPN	TMHPAVIHP	TMHPAVSIHP	5.3e-05	42
HLA-C*07:02	2	53	63	11	VNRLGTGIPAH	NRLGGIPAH	NRLGTGIPAH	5.3e-05	24
HLA-B*08:01	5	7	17	11	NNRQVVLAYAN	NNRQVVLAA	NNRQVVLAYA	5.2e-05	59
HLA-B*07:02	4	23	33	11	HQLRVEKVPEK	HQLEKVPEK	HQLRVEKVPEK	5.2e-05	40
HLA-B*15:01	2	34	44	11	LTGSYTITQFT	LTSYTITQF	LTGSYTITQF	5.2e-05	42
HLA-A*11:01	2	29	39	11	TVAALLTGSYT	TVAALLTSY	TVAALLTGSY	5.2e-05	27
HLA-A*03:01	2	8	18	11	KGVPAWLPLGI	KGVPAPLGI	KGVPAWLPLGI	5.2e-05	36
HLA-A*11:01	1	5	15	11	SNYNTYMQYLN	SNYNTYMQY	SNYNTYMQY	5.2e-05	27
HLA-A*02:01	1	49	59	11	LDDQFKGNVCH	LQFKGNVCH	LDDQFKGNVCH	5.2e-05	42
HLA-B*08:01	3	28	38	11	VLSVQKLPDDA	VLSVQKLPA	VLSVQKLPDDA	5.1e-05	59
HLA-B*07:02	3	48	58	11	GNTMHPAVSIH	GMHPAVSIH	GNTMHPAVSIH	5.1e-05	40
HLA-A*03:01	3	21	31	11	TYNLTNLVLSV	TLTNLVLSV	TYNLTNLVLSV	5.1e-05	37
HLA-B*15:01	1	5	15	11	SNYNTYMQYLN	SNYNTYMQY	SNYNTYMQY	5.1e-05	43
HLA-B*08:01	1	15	25	11	NPPPYADHGAN	NPPPYAHGA	NPPPYADHGA	5.1e-05	59
HLA-C*07:02	4	16	26	11	LAISGILHQLR	LAISGILHR	LAISGILHQLR	5e-05	25
HLA-A*11:01	4	57	67	11	GENSPVVYFQA	GENSPVVYA	GENSPVVYFQA	5e-05	27
HLA-C*07:02	3	59	69	11	PNLPPIVLPTV	NLPPIVPTV	NLPPIVLPTV	5e-05	25
HLA-C*07:02	2	59	69	11	GIPAHPLRMLR	GAHPLRMLR	GIPAHPLRMLR	5e-05	25
HLA-C*07:02	2	42	52	11	QFTHNGQKFVR	QHNGQKFVR	QFTHNGQKFVR	5e-05	25
HLA-B*07:02	1	31	41	11	DQLSNQQGITP	DQLSNGITP	DQLSNQQGITP	5e-05	41
HLA-C*07:02	4	56	66	11	RGENSPVVYFQ	RENSPVVYF	RGENSPVVYF	4.9e-05	25
HLA-A*02:01	4	47	57	11	SVKEGMMKKRG	SVKEGMMKG	SVKEGMMKKRG	4.9e-05	43
HLA-A*11:01	3	22	32	11	YNLTNLVLSVQ	YTNLVLSVQ	YNLTNLVLSVQ	4.9e-05	27
HLA-B*07:02	2	2	12	11	YNERTVKGVPA	YRTVKGVPA	YNERTVKGVPA	4.9e-05	41
HLA-B*08:01	1	24	34	11	ANQLIPADQLS	AQLIPADQL	ANQLIPADQL	4.9e-05	60
HLA-B*07:02	1	59	69	11	HAFTLEAIIDI	HAFEAIIDI	HAFTLEAIIDI	4.9e-05	41
HLA-B*07:02	1	34	44	11	SNQQGITPNYV	SNQQGITPV	SNQQGITPNYV	4.9e-05	41
HLA-B*07:02	1	29	39	11	PADQLSNQQGI	PADQLSNQI	PADQLSNQQGI	4.9e-05	41
HLA-B*15:01	4	3	13	11	AYRQHKNPNNG	AQHKNPNNG	AYRQHKNPNNG	4.8e-05	43
HLA-B*15:01	3	21	31	11	TYNLTNLVLSV	TLTNLVLSV	TYNLTNLVLSV	4.8e-05	43
HLA-B*07:02	3	30	40	11	SVQKLPDDAWR	SVQPDDAWR	SVQKLPDDAWR	4.8e-05	41
HLA-A*11:01	3	18	28	11	NQFTYNLTNLV	NTYNLTNLV	NQFTYNLTNLV	4.8e-05	28
HLA-B*08:01	2	35	45	11	TGSYTITQFTH	TYTITQFTH	TGSYTITQFTH	4.8e-05	60
HLA-B*08:01	2	19	29	11	MSNFEYPLAHT	MFEYPLAHT	MSNFEYPLAHT	4.8e-05	60
HLA-B*07:02	2	41	51	11	TQFTHNGQKFV	TQFTHNGQV	TQFTHNGQKFV	4.8e-05	41
HLA-A*11:01	2	17	27	11	GIMSNFEYPLA	GIMSNFEYA	GIMSNFEYPLA	4.8e-05	28
HLA-A*03:01	2	23	33	11	EYPLAHTVAAL	ELAHTVAAL	EYPLAHTVAAL	4.8e-05	37
HLA-A*02:01	2	27	37	11	AHTVAALLTGS	AVAALLTGS	AHTVAALLTGS	4.8e-05	43
HLA-B*08:01	1	20	30	11	ADHGANQLIPA	ADHGQLIPA	ADHGANQLIPA	4.8e-05	60
HLA-A*11:01	3	16	26	11	STNQFTYNLTN	STNQFTLTN	STNQFTYNLTN	4.7e-05	28
HLA-A*02:01	3	46	56	11	LIGNTMHPAVS	LIGNTMPAV	LIGNTMHPAV	4.7e-05	43
HLA-B*15:01	1	53	63	11	FKGNVCHAFTL	FKGNVCHTL	FKGNVCHAFTL	4.7e-05	44
HLA-B*07:02	1	20	30	11	ADHGANQLIPA	ADHGQLIPA	ADHGANQLIPA	4.7e-05	42
HLA-A*11:01	4	7	17	11	HKNPNNGPLLA	HPNNGPLLA	HKNPNNGPLLA	4.6e-05	28
HLA-B*08:01	3	34	44	11	LPDDAWRPSKD	LPDDRPSKD	LPDDAWRPSKD	4.6e-05	61
HLA-B*08:01	3	6	16	11	IQNMVIPRNFS	IQMVIPRNF	IQNMVIPRNF	4.6e-05	61
HLA-C*07:02	2	55	65	11	RLGTGIPAHPL	RLGTGIPAL	RLGTGIPAHPL	4.6e-05	26
HLA-A*11:01	2	9	19	11	GVPAWLPLGIM	GVPAWLPLM	GVPAWLPLGIM	4.6e-05	28
HLA-B*15:01	1	50	60	11	DDQFKGNVCHA	DQFKGNVCH	DDQFKGNVCH	4.6e-05	44
HLA-B*08:01	1	57	67	11	VCHAFTLEAII	VAFTLEAII	VCHAFTLEAII	4.6e-05	61
HLA-A*02:01	1	60	70	11	AFTLEAIIDIS	ALEAIIDIS	AFTLEAIIDIS	4.6e-05	44
HLA-C*07:02	3	37	47	11	DAWRPSKDKLI	DRPSKDKLI	DAWRPSKDKLI	4.5e-05	26
HLA-C*07:02	3	29	39	11	LSVQKLPDDAW	LSVQKLPAW	LSVQKLPDDAW	4.5e-05	26
HLA-B*15:01	3	58	68	11	HPNLPPIVLPT	HLPPIVLPT	HPNLPPIVLPT	4.5e-05	44
HLA-A*02:01	1	55	65	11	GNVCHAFTLEA	GCHAFTLEA	GNVCHAFTLEA	4.5e-05	44
HLA-B*07:02	5	11	21	11	VVLAYANPTLS	VVAYANPTL	VVLAYANPTL	4.4e-05	42
HLA-C*07:02	2	54	64	11	NRLGTGIPAHP	NRLGGIPAH	NRLGTGIPAH	4.4e-05	26
HLA-C*07:02	2	2	12	11	YNERTVKGVPA	YRTVKGVPA	YNERTVKGVPA	4.4e-05	26
HLA-B*08:01	2	56	66	11	LGTGIPAHPLR	LGIPAHPLR	LGTGIPAHPLR	4.4e-05	61
HLA-A*03:01	2	3	13	11	NERTVKGVPAW	NTVKGVPAW	NERTVKGVPAW	4.4e-05	39
HLA-C*07:02	1	52	62	11	QFKGNVCHAFT	QFKGNVHAF	QFKGNVCHAF	4.4e-05	26
HLA-C*07:02	5	1	11	11	FPLNGFNNRQV	FPLNGFRQV	FPLNGFNNRQV	4.3e-05	26
HLA-A*02:01	5	9	19	11	RQVVLAYANPT	RVLAYANPT	RQVVLAYANPT	4.3e-05	44
HLA-B*07:02	4	51	61	11	GMMKKRGENSP	GMMKKRNSP	GMMKKRGENSP	4.3e-05	43
HLA-B*07:02	3	1	11	11	GNQAFIQNMVI	GAFIQNMVI	GNQAFIQNMVI	4.3e-05	43
HLA-A*02:01	3	15	25	11	FSTNQFTYNLT	FSTNQFTYT	FSTNQFTYNLT	4.3e-05	44
HLA-A*02:01	2	56	66	11	LGTGIPAHPLR	LGIPAHPLR	LGTGIPAHPLR	4.3e-05	44
HLA-B*15:01	1	27	37	11	LIPADQLSNQQ	LADQLSNQQ	LIPADQLSNQQ	4.3e-05	45
HLA-B*15:01	1	17	27	11	PPYADHGANQL	PPYAGANQL	PPYADHGANQL	4.3e-05	45
HLA-B*15:01	5	7	17	11	NNRQVVLAYAN	NNRQVVLAY	NNRQVVLAY	4.2e-05	45
HLA-B*08:01	5	11	21	11	VVLAYANPTLS	VLAYANPTL	VVLAYANPTL	4.2e-05	62
HLA-B*15:01	3	3	13	11	QAFIQNMVIPR	QAFIQNMVR	QAFIQNMVIPR	4.2e-05	45
HLA-B*08:01	3	8	18	11	NMVIPRNFSTN	NMIPRNFST	NMVIPRNFST	4.2e-05	62
HLA-B*08:01	3	3	13	11	QAFIQNMVIPR	QAFIQNMVR	QAFIQNMVIPR	4.2e-05	62
HLA-A*03:01	3	57	67	11	IHPNLPPIVLP	INLPPIVLP	IHPNLPPIVLP	4.2e-05	39
HLA-B*08:01	2	32	42	11	ALLTGSYTITQ	ALLTGTITQ	ALLTGSYTITQ	4.2e-05	62
HLA-A*11:01	3	42	52	11	SKDKLIGNTMH	SKDKLITMH	SKDKLIGNTMH	4.1e-05	29
HLA-A*03:01	3	50	60	11	TMHPAVSIHPN	TMHPAVSIH	TMHPAVSIH	4.1e-05	40
HLA-B*07:02	2	53	63	11	VNRLGTGIPAH	VNRLGTPAH	VNRLGTGIPAH	4.1e-05	43
HLA-B*15:01	1	59	69	11	HAFTLEAIIDI	HAFEAIIDI	HAFTLEAIIDI	4.1e-05	46
HLA-A*03:01	1	1	11	11	MASSSNYNTYM	MSSSNYNTY	MASSSNYNTY	4.1e-05	40
HLA-B*15:01	4	20	30	11	GILHQLRVEKV	GILHQLRVV	GILHQLRVEKV	4e-05	46
HLA-A*02:01	3	52	62	11	HPAVSIHPNLP	HVSIHPNLP	HPAVSIHPNLP	4e-05	45
HLA-B*15:01	3	14	24	11	NFSTNQFTYNL	NFSTNQFTY	NFSTNQFTY	3.9e-05	46
HLA-B*15:01	2	13	23	11	WLPLGIMSNFE	WLPLGIMSF	WLPLGIMSNF	3.9e-05	46
HLA-B*15:01	2	8	18	11	KGVPAWLPLGI	KGVPAPLGI	KGVPAWLPLGI	3.9e-05	46
HLA-B*07:02	2	39	49	11	TITQFTHNGQK	TITQFTHQK	TITQFTHNGQK	3.9e-05	44
HLA-A*02:01	1	32	42	11	QLSNQQGITPN	QLSQQGITP	QLSNQQGITP	3.9e-05	46
HLA-A*03:01	4	30	40	11	VPEKTSLFRIS	VPEKTSLFR	VPEKTSLFR	3.8e-05	41
HLA-B*08:01	3	48	58	11	GNTMHPAVSIH	GMHPAVSIH	GNTMHPAVSIH	3.8e-05	64
HLA-B*08:01	3	22	32	11	YNLTNLVLSVQ	YNLTNVLSV	YNLTNLVLSV	3.8e-05	64
HLA-A*03:01	3	7	17	11	QNMVIPRNFST	QVIPRNFST	QNMVIPRNFST	3.8e-05	41
HLA-B*08:01	2	51	61	11	VRVNRLGTGIP	VRVNRLTGI	VRVNRLGTGI	3.8e-05	64
HLA-A*11:01	2	3	13	11	NERTVKGVPAW	NTVKGVPAW	NERTVKGVPAW	3.8e-05	30
HLA-C*07:02	5	6	16	11	FNNRQVVLAYA	FRQVVLAYA	FNNRQVVLAYA	3.7e-05	28
HLA-C*07:02	4	25	35	11	LRVEKVPEKTS	LRVEKVPTS	LRVEKVPEKTS	3.7e-05	28
HLA-A*11:01	4	8	18	11	KNPNNGPLLAI	KNNGPLLAI	KNPNNGPLLAI	3.7e-05	30
HLA-A*11:01	4	5	15	11	RQHKNPNNGPL	RQHKNPNPL	RQHKNPNNGPL	3.7e-05	30
HLA-A*02:01	4	28	38	11	EKVPEKTSLFR	KVPETSLFR	KVPEKTSLFR	3.7e-05	47
HLA-B*15:01	3	44	54	11	DKLIGNTMHPA	KLIGNTMHA	KLIGNTMHPA	3.7e-05	47
HLA-B*15:01	3	20	30	11	FTYNLTNLVLS	FTYNTNLVL	FTYNLTNLVL	3.7e-05	47
HLA-A*11:01	3	20	30	11	FTYNLTNLVLS	FTYNNLVLS	FTYNLTNLVLS	3.7e-05	30
HLA-A*03:01	3	40	50	11	RPSKDKLIGNT	RPSKDKLNT	RPSKDKLIGNT	3.7e-05	41
HLA-B*08:01	2	39	49	11	TITQFTHNGQK	TQFTHNGQK	TITQFTHNGQK	3.7e-05	64
HLA-B*07:02	2	16	26	11	LGIMSNFEYPL	LGIMSNYPL	LGIMSNFEYPL	3.7e-05	45
HLA-A*02:01	2	19	29	11	MSNFEYPLAHT	MSNFPLAHT	MSNFEYPLAHT	3.7e-05	47
HLA-B*08:01	1	54	64	11	KGNVCHAFTLE	KGNVHAFTL	KGNVCHAFTL	3.7e-05	64
HLA-A*11:01	1	27	37	11	LIPADQLSNQQ	LIDQLSNQQ	LIPADQLSNQQ	3.7e-05	30
HLA-A*03:01	1	24	34	11	ANQLIPADQLS	ALIPADQLS	ANQLIPADQLS	3.7e-05	41
HLA-B*08:01	4	40	50	11	SLPADMFSVKE	SLPMFSVKE	SLPADMFSVKE	3.6e-05	65
HLA-A*11:01	3	14	24	11	NFSTNQFTYNL	NTNQFTYNL	NFSTNQFTYNL	3.6e-05	31
HLA-A*03:01	3	36	46	11	DDAWRPSKDKL	DDAWRPSKK	DDAWRPSKDK	3.6e-05	41
HLA-C*07:02	2	1	11	11	AYNERTVKGVP	AYNERTVVP	AYNERTVKGVP	3.6e-05	28
HLA-B*15:01	1	48	58	11	NLDDQFKGNVC	NLDDKGNVC	NLDDQFKGNVC	3.6e-05	47
HLA-B*08:01	1	25	35	11	NQLIPADQLSN	NQLIPADQL	NQLIPADQL	3.6e-05	65
HLA-A*11:01	1	13	23	11	YLNPPPYADHG	YLNPPPYAH	YLNPPPYADH	3.6e-05	31
HLA-A*02:01	4	36	46	11	LFRISLPADMF	LISLPADMF	LFRISLPADMF	3.5e-05	47
HLA-B*08:01	3	15	25	11	FSTNQFTYNLT	FTNQFTYNL	FSTNQFTYNL	3.5e-05	65
HLA-A*03:01	2	24	34	11	YPLAHTVAALL	YPLAHTVLL	YPLAHTVAALL	3.5e-05	42
HLA-B*15:01	1	29	39	11	PADQLSNQQGI	AQLSNQQGI	ADQLSNQQGI	3.5e-05	48
HLA-B*08:01	1	8	18	11	NTYMQYLNPPP	NTYMQYLPP	NTYMQYLNPPP	3.5e-05	65
HLA-A*02:01	1	27	37	11	LIPADQLSNQQ	LIDQLSNQQ	LIPADQLSNQQ	3.5e-05	47
HLA-B*07:02	3	18	28	11	NQFTYNLTNLV	NQYNLTNLV	NQFTYNLTNLV	3.4e-05	46
HLA-A*02:01	3	37	47	11	DAWRPSKDKLI	DAWSKDKLI	DAWRPSKDKLI	3.4e-05	48
HLA-B*15:01	1	44	54	11	VGDLNLDDQFK	VLNLDDQFK	VGDLNLDDQFK	3.4e-05	48
HLA-B*08:01	1	44	54	11	VGDLNLDDQFK	VGDLNLDQF	VGDLNLDDQF	3.4e-05	66
HLA-B*07:02	4	58	68	11	ENSPVVYFQAP	EPVVYFQAP	ENSPVVYFQAP	3.3e-05	47
HLA-A*03:01	3	14	24	11	NFSTNQFTYNL	NTNQFTYNL	NFSTNQFTYNL	3.3e-05	43
HLA-B*15:01	3	28	38	11	VLSVQKLPDDA	VLSVQKLPA	VLSVQKLPDDA	3.2e-05	49
HLA-B*08:01	3	50	60	11	TMHPAVSIHPN	TMHPSIHPN	TMHPAVSIHPN	3.2e-05	67
HLA-A*03:01	3	22	32	11	YNLTNLVLSVQ	YTNLVLSVQ	YNLTNLVLSVQ	3.2e-05	43
HLA-B*15:01	2	21	31	11	NFEYPLAHTVA	FEYPAHTVA	FEYPLAHTVA	3.2e-05	49
HLA-B*07:02	2	42	52	11	QFTHNGQKFVR	QHNGQKFVR	QFTHNGQKFVR	3.2e-05	47
HLA-A*03:01	2	46	56	11	NGQKFVRVNRL	NQKFVRVNR	NGQKFVRVNR	3.2e-05	43
HLA-B*07:02	1	11	21	11	MQYLNPPPYAD	MQYPPPYAD	MQYLNPPPYAD	3.2e-05	47
HLA-B*07:02	4	24	34	11	QLRVEKVPEKT	QLRVEKVPT	QLRVEKVPEKT	3.1e-05	48
HLA-B*07:02	4	20	30	11	GILHQLRVEKV	GIQLRVEKV	GILHQLRVEKV	3.1e-05	48
HLA-B*15:01	3	57	67	11	IHPNLPPIVLP	IHPNPPIVL	IHPNLPPIVL	3.1e-05	49
HLA-B*15:01	3	22	32	11	YNLTNLVLSVQ	YTNLVLSVQ	YNLTNLVLSVQ	3.1e-05	49
HLA-B*08:01	3	39	49	11	WRPSKDKLIGN	RPKDKLIGN	RPSKDKLIGN	3.1e-05	67
HLA-A*11:01	3	31	41	11	VQKLPDDAWRP	VQKLPDDAR	VQKLPDDAWR	3.1e-05	32
HLA-A*03:01	3	29	39	11	LSVQKLPDDAW	LSVQKLPAW	LSVQKLPDDAW	3.1e-05	44
HLA-C*07:02	1	49	59	11	LDDQFKGNVCH	LQFKGNVCH	LDDQFKGNVCH	3.1e-05	30
HLA-C*07:02	4	12	22	11	NGPLLAISGIL	NGPLLAISL	NGPLLAISGIL	3e-05	30
HLA-B*07:02	4	56	66	11	RGENSPVVYFQ	RENSPVVYF	RGENSPVVYF	3e-05	48
HLA-A*03:01	4	52	62	11	MMKKRGENSPV	MMKKRGSPV	MMKKRGENSPV	3e-05	44
HLA-B*07:02	3	20	30	11	FTYNLTNLVLS	FTYNTNLVL	FTYNLTNLVL	3e-05	48
HLA-A*03:01	3	16	26	11	STNQFTYNLTN	STNQFTLTN	STNQFTYNLTN	3e-05	44
HLA-B*07:02	2	48	58	11	QKFVRVNRLGT	QVRVNRLGT	QKFVRVNRLGT	3e-05	48
HLA-C*07:02	1	13	23	11	YLNPPPYADHG	YLNPPPYAH	YLNPPPYADH	3e-05	30
HLA-B*15:01	4	1	11	11	KQAYRQHKNPN	KQAQHKNPN	KQAYRQHKNPN	2.9e-05	50
HLA-B*15:01	3	1	11	11	GNQAFIQNMVI	GAFIQNMVI	GNQAFIQNMVI	2.9e-05	50
HLA-A*03:01	3	51	61	11	MHPAVSIHPNL	MHPSIHPNL	MHPAVSIHPNL	2.9e-05	45
HLA-B*07:02	2	31	41	11	AALLTGSYTIT	AALLTGSIT	AALLTGSYTIT	2.9e-05	49
HLA-A*02:01	2	38	48	11	YTITQFTHNGQ	YTITQFTHQ	YTITQFTHNGQ	2.9e-05	50
HLA-C*07:02	1	19	29	11	YADHGANQLIP	YADHGANQL	YADHGANQL	2.9e-05	30
HLA-B*08:01	1	27	37	11	LIPADQLSNQQ	LADQLSNQQ	LIPADQLSNQQ	2.9e-05	68
HLA-B*07:02	1	53	63	11	FKGNVCHAFTL	FKGNVCHAL	FKGNVCHAFTL	2.9e-05	49
HLA-B*07:02	3	43	53	11	KDKLIGNTMHP	KDKLIGNTP	KDKLIGNTMHP	2.8e-05	49
HLA-A*03:01	3	52	62	11	HPAVSIHPNLP	HPAVSPNLP	HPAVSIHPNLP	2.8e-05	45
HLA-A*03:01	3	25	35	11	TNLVLSVQKLP	TNLVLSVQK	TNLVLSVQK	2.8e-05	45
HLA-A*02:01	3	41	51	11	PSKDKLIGNTM	PSKDIGNTM	PSKDKLIGNTM	2.8e-05	50
HLA-B*07:02	2	17	27	11	GIMSNFEYPLA	GIMSNFPLA	GIMSNFEYPLA	2.8e-05	49
HLA-A*03:01	2	44	54	11	THNGQKFVRVN	THNGQKFVR	THNGQKFVR	2.8e-05	45
HLA-C*07:02	1	48	58	11	NLDDQFKGNVC	NLDDKGNVC	NLDDQFKGNVC	2.8e-05	31
HLA-C*07:02	1	6	16	11	NYNTYMQYLNP	NYNTYMQYL	NYNTYMQYL	2.8e-05	31
HLA-B*07:02	1	50	60	11	DDQFKGNVCHA	DDQFKGNVA	DDQFKGNVCHA	2.8e-05	49
HLA-A*11:01	1	23	33	11	GANQLIPADQL	GANQPADQL	GANQLIPADQL	2.8e-05	33
HLA-A*02:01	1	38	48	11	GITPNYVGDLN	GITPNYVGL	GITPNYVGDL	2.8e-05	50
HLA-A*11:01	5	13	23	11	LAYANPTLSAV	LAYANPTLV	LAYANPTLSAV	2.7e-05	34
HLA-B*07:02	4	4	14	11	YRQHKNPNNGP	YHKNPNNGP	YRQHKNPNNGP	2.7e-05	50
HLA-A*11:01	4	6	16	11	QHKNPNNGPLL	QHKNPGPLL	QHKNPNNGPLL	2.7e-05	34
HLA-B*15:01	3	7	17	11	QNMVIPRNFST	QVIPRNFST	QNMVIPRNFST	2.7e-05	51
HLA-B*08:01	3	16	26	11	STNQFTYNLTN	STNQFTYNL	STNQFTYNL	2.7e-05	69
HLA-A*03:01	3	19	29	11	QFTYNLTNLVL	QFNLTNLVL	QFTYNLTNLVL	2.7e-05	46
HLA-A*03:01	2	30	40	11	VAALLTGSYTI	VLLTGSYTI	VAALLTGSYTI	2.7e-05	46
HLA-A*03:01	2	10	20	11	VPAWLPLGIMS	VPAPLGIMS	VPAWLPLGIMS	2.7e-05	46
HLA-B*08:01	1	16	26	11	PPPYADHGANQ	PPADHGANQ	PPPYADHGANQ	2.7e-05	69
HLA-A*03:01	5	1	11	11	FPLNGFNNRQV	FPLNGFNQV	FPLNGFNNRQV	2.6e-05	46
HLA-A*11:01	3	43	53	11	KDKLIGNTMHP	KLIGNTMHP	KDKLIGNTMHP	2.6e-05	34
HLA-C*07:02	2	39	49	11	TITQFTHNGQK	TQFTHNGQK	TITQFTHNGQK	2.6e-05	31
HLA-B*07:02	1	49	59	11	LDDQFKGNVCH	LQFKGNVCH	LDDQFKGNVCH	2.6e-05	50
HLA-A*11:01	1	51	61	11	DQFKGNVCHAF	DQFKGNHAF	DQFKGNVCHAF	2.6e-05	34
HLA-A*11:01	5	10	20	11	QVVLAYANPTL	QVAYANPTL	QVVLAYANPTL	2.5e-05	35
HLA-B*15:01	4	12	22	11	NGPLLAISGIL	NLLAISGIL	NGPLLAISGIL	2.5e-05	52
HLA-B*08:01	4	48	58	11	VKEGMMKKRGE	VGMMKKRGE	VKEGMMKKRGE	2.5e-05	71
HLA-C*07:02	3	36	46	11	DDAWRPSKDKL	DWRPSKDKL	DDAWRPSKDKL	2.5e-05	32
HLA-B*08:01	2	29	39	11	TVAALLTGSYT	TVALTGSYT	TVAALLTGSYT	2.5e-05	71
HLA-A*03:01	2	34	44	11	LTGSYTITQFT	LTYTITQFT	LTGSYTITQFT	2.5e-05	47
HLA-B*15:01	1	56	66	11	NVCHAFTLEAI	NVCHAFTAI	NVCHAFTLEAI	2.5e-05	52
HLA-B*15:01	1	30	40	11	ADQLSNQQGIT	AQLSNQQGI	ADQLSNQQGI	2.5e-05	52
HLA-C*07:02	5	4	14	11	NGFNNRQVVLA	NFNNRQVVL	NGFNNRQVVL	2.4e-05	32
HLA-B*15:01	5	2	12	11	PLNGFNNRQVV	PLFNNRQVV	PLNGFNNRQVV	2.4e-05	53
HLA-A*02:01	5	6	16	11	FNNRQVVLAYA	FNNRQVVYA	FNNRQVVLAYA	2.4e-05	53
HLA-B*07:02	4	44	54	11	DMFSVKEGMMK	DMFSVGMMK	DMFSVKEGMMK	2.4e-05	52
HLA-A*03:01	4	41	51	11	LPADMFSVKEG	LPADMFSVK	LPADMFSVK	2.4e-05	47
HLA-A*02:01	3	36	46	11	DDAWRPSKDKL	DDAPSKDKL	DDAWRPSKDKL	2.4e-05	53
HLA-C*07:02	2	30	40	11	VAALLTGSYTI	VAATGSYTI	VAALLTGSYTI	2.4e-05	32
HLA-B*15:01	2	56	66	11	LGTGIPAHPLR	LGIPAHPLR	LGTGIPAHPLR	2.4e-05	53
HLA-C*07:02	1	34	44	11	SNQQGITPNYV	SQQGITPNY	SNQQGITPNY	2.4e-05	32
HLA-B*15:01	1	25	35	11	NQLIPADQLSN	NQPADQLSN	NQLIPADQLSN	2.4e-05	53
HLA-B*08:01	1	2	12	11	ASSSNYNTYMQ	ASSSNYNTM	ASSSNYNTYM	2.4e-05	71
HLA-A*11:01	1	11	21	11	MQYLNPPPYAD	MQYLNPPPY	MQYLNPPPY	2.4e-05	35
HLA-C*07:02	4	39	49	11	ISLPADMFSVK	ISLPAFSVK	ISLPADMFSVK	2.3e-05	33
HLA-A*03:01	4	37	47	11	FRISLPADMFS	RISLPADMF	RISLPADMF	2.3e-05	48
HLA-A*03:01	4	9	19	11	NPNNGPLLAIS	NPNNGPLLS	NPNNGPLLAIS	2.3e-05	48
HLA-B*08:01	3	13	23	11	RNFSTNQFTYN	RFSTNQFTY	RNFSTNQFTY	2.3e-05	72
HLA-A*11:01	3	29	39	11	LSVQKLPDDAW	SVQKPDDAW	SVQKLPDDAW	2.3e-05	36
HLA-B*15:01	2	54	64	11	NRLGTGIPAHP	RLGTGIPAH	RLGTGIPAH	2.3e-05	53
HLA-B*07:02	2	56	66	11	LGTGIPAHPLR	LGIPAHPLR	LGTGIPAHPLR	2.3e-05	52
HLA-B*07:02	2	54	64	11	NRLGTGIPAHP	NRLGTGIPP	NRLGTGIPAHP	2.3e-05	52
HLA-A*03:01	2	27	37	11	AHTVAALLTGS	AVAALLTGS	AHTVAALLTGS	2.3e-05	48
HLA-A*02:01	2	45	55	11	HNGQKFVRVNR	HQKFVRVNR	HNGQKFVRVNR	2.3e-05	53
HLA-B*15:01	4	14	24	11	PLLAISGILHQ	PLISGILHQ	PLLAISGILHQ	2.2e-05	54
HLA-A*11:01	4	30	40	11	VPEKTSLFRIS	VPEKTSLFR	VPEKTSLFR	2.2e-05	36
HLA-A*11:01	4	15	25	11	LLAISGILHQL	LISGILHQL	LLAISGILHQL	2.2e-05	36
HLA-A*03:01	4	43	53	11	ADMFSVKEGMM	ADMFSVKEM	ADMFSVKEGMM	2.2e-05	49
HLA-C*07:02	3	58	68	11	HPNLPPIVLPT	HPNLPPIVL	HPNLPPIVL	2.2e-05	33
HLA-C*07:02	3	47	57	11	IGNTMHPAVSI	ITMHPAVSI	IGNTMHPAVSI	2.2e-05	33
HLA-B*15:01	3	52	62	11	HPAVSIHPNLP	HVSIHPNLP	HPAVSIHPNLP	2.2e-05	54
HLA-A*02:01	3	3	13	11	QAFIQNMVIPR	QAFNMVIPR	QAFIQNMVIPR	2.2e-05	54
HLA-C*07:02	2	9	19	11	GVPAWLPLGIM	GVPAWLPLM	GVPAWLPLGIM	2.2e-05	33
HLA-B*07:02	2	19	29	11	MSNFEYPLAHT	MSFEYPLAH	MSNFEYPLAH	2.2e-05	53
HLA-A*02:01	2	42	52	11	QFTHNGQKFVR	QFNGQKFVR	QFTHNGQKFVR	2.2e-05	54
HLA-C*07:02	1	56	66	11	NVCHAFTLEAI	NHAFTLEAI	NVCHAFTLEAI	2.2e-05	33
HLA-C*07:02	1	11	21	11	MQYLNPPPYAD	MQYLNPPPY	MQYLNPPPY	2.2e-05	33
HLA-B*08:01	1	30	40	11	ADQLSNQQGIT	DQLSNQQGT	DQLSNQQGIT	2.2e-05	73
HLA-A*03:01	1	59	69	11	HAFTLEAIIDI	HTLEAIIDI	HAFTLEAIIDI	2.2e-05	49
HLA-A*03:01	1	20	30	11	ADHGANQLIPA	ADHGALIPA	ADHGANQLIPA	2.2e-05	49
HLA-A*02:01	1	50	60	11	DDQFKGNVCHA	DQFKGNVHA	DQFKGNVCHA	2.2e-05	54
HLA-B*15:01	4	4	14	11	YRQHKNPNNGP	RQKNPNNGP	RQHKNPNNGP	2.1e-05	55
HLA-A*02:01	4	56	66	11	RGENSPVVYFQ	RENSPVVYF	RGENSPVVYF	2.1e-05	55
HLA-A*02:01	4	31	41	11	PEKTSLFRISL	PTSLFRISL	PEKTSLFRISL	2.1e-05	55
HLA-A*03:01	3	44	54	11	DKLIGNTMHPA	KLIGNTMHA	KLIGNTMHPA	2.1e-05	50
HLA-B*15:01	2	31	41	11	AALLTGSYTIT	ALTGSYTIT	AALLTGSYTIT	2.1e-05	55
HLA-B*07:02	2	35	45	11	TGSYTITQFTH	TGSYTITTH	TGSYTITQFTH	2.1e-05	54
HLA-A*11:01	2	22	32	11	FEYPLAHTVAA	FEYPHTVAA	FEYPLAHTVAA	2.1e-05	37
HLA-A*03:01	2	21	31	11	NFEYPLAHTVA	NYPLAHTVA	NFEYPLAHTVA	2.1e-05	50
HLA-A*11:01	1	45	55	11	GDLNLDDQFKG	GLNLDDQFK	GDLNLDDQFK	2.1e-05	37
HLA-A*11:01	1	22	32	11	HGANQLIPADQ	HGANQLIPQ	HGANQLIPADQ	2.1e-05	37
HLA-C*07:02	5	10	20	11	QVVLAYANPTL	QLAYANPTL	QVVLAYANPTL	2e-05	34
HLA-C*07:02	4	57	67	11	GENSPVVYFQA	GENSPVVQA	GENSPVVYFQA	2e-05	34
HLA-B*08:01	4	46	56	11	FSVKEGMMKKR	FSVKEGMKR	FSVKEGMMKKR	2e-05	74
HLA-B*08:01	4	1	11	11	KQAYRQHKNPN	KQRQHKNPN	KQAYRQHKNPN	2e-05	74
HLA-B*07:02	4	37	47	11	FRISLPADMFS	FRIPADMFS	FRISLPADMFS	2e-05	55
HLA-C*07:02	3	48	58	11	GNTMHPAVSIH	GMHPAVSIH	GNTMHPAVSIH	2e-05	34
HLA-B*08:01	3	32	42	11	QKLPDDAWRPS	QPDDAWRPS	QKLPDDAWRPS	2e-05	74
HLA-A*11:01	3	58	68	11	HPNLPPIVLPT	HPNLPPIVT	HPNLPPIVLPT	2e-05	38
HLA-A*11:01	3	51	61	11	MHPAVSIHPNL	MHPAVSIHL	MHPAVSIHPNL	2e-05	38
HLA-A*11:01	3	25	35	11	TNLVLSVQKLP	TNLVLSVQK	TNLVLSVQK	2e-05	38
HLA-A*11:01	3	7	17	11	QNMVIPRNFST	QVIPRNFST	QNMVIPRNFST	2e-05	38
HLA-A*03:01	3	6	16	11	IQNMVIPRNFS	IQNMPRNFS	IQNMVIPRNFS	2e-05	50
HLA-B*08:01	2	34	44	11	LTGSYTITQFT	LTGSTITQF	LTGSYTITQF	2e-05	74
HLA-B*15:01	1	57	67	11	VCHAFTLEAII	VAFTLEAII	VCHAFTLEAII	2e-05	55
HLA-B*08:01	1	55	65	11	GNVCHAFTLEA	GNHAFTLEA	GNVCHAFTLEA	2e-05	74
HLA-B*07:02	5	2	12	11	PLNGFNNRQVV	PLFNNRQVV	PLNGFNNRQVV	1.9e-05	55
HLA-B*08:01	4	49	59	11	KEGMMKKRGEN	KMMKKRGEN	KEGMMKKRGEN	1.9e-05	75
HLA-B*07:02	4	47	57	11	SVKEGMMKKRG	SVKEGMMKG	SVKEGMMKKRG	1.9e-05	55
HLA-B*07:02	4	46	56	11	FSVKEGMMKKR	FSVKEGMKR	FSVKEGMMKKR	1.9e-05	55
HLA-B*07:02	4	32	42	11	EKTSLFRISLP	ETSLFRISL	EKTSLFRISL	1.9e-05	55
HLA-B*07:02	4	3	13	11	AYRQHKNPNNG	AYRQHKNPG	AYRQHKNPNNG	1.9e-05	55
HLA-C*07:02	3	24	34	11	LTNLVLSVQKL	LTNLSVQKL	LTNLVLSVQKL	1.9e-05	35
HLA-B*15:01	3	4	14	11	AFIQNMVIPRN	AQNMVIPRN	AFIQNMVIPRN	1.9e-05	56
HLA-B*08:01	2	31	41	11	AALLTGSYTIT	AALLTGTIT	AALLTGSYTIT	1.9e-05	75
HLA-B*07:02	2	45	55	11	HNGQKFVRVNR	HQKFVRVNR	HNGQKFVRVNR	1.9e-05	55
HLA-B*07:02	1	52	62	11	QFKGNVCHAFT	QFKGNVHAF	QFKGNVCHAF	1.9e-05	55
HLA-A*11:01	1	20	30	11	ADHGANQLIPA	ADHGQLIPA	ADHGANQLIPA	1.9e-05	38
HLA-C*07:02	4	52	62	11	MMKKRGENSPV	MMKKRGSPV	MMKKRGENSPV	1.8e-05	35
HLA-C*07:02	4	19	29	11	SGILHQLRVEK	SGILHRVEK	SGILHQLRVEK	1.8e-05	35
HLA-B*08:01	4	60	70	11	SPVVYFQAPEN	SPYFQAPEN	SPVVYFQAPEN	1.8e-05	76
HLA-C*07:02	3	54	64	11	AVSIHPNLPPI	AVHPNLPPI	AVSIHPNLPPI	1.8e-05	35
HLA-B*08:01	3	46	56	11	LIGNTMHPAVS	LITMHPAVS	LIGNTMHPAVS	1.8e-05	76
HLA-A*03:01	3	11	21	11	IPRNFSTNQFT	IPFSTNQFT	IPRNFSTNQFT	1.8e-05	52
HLA-A*11:01	2	46	56	11	NGQKFVRVNRL	NQKFVRVNR	NGQKFVRVNR	1.8e-05	39
HLA-A*11:01	2	8	18	11	KGVPAWLPLGI	KGVPAPLGI	KGVPAWLPLGI	1.8e-05	39
HLA-C*07:02	1	37	47	11	QGITPNYVGDL	QGITPNYVL	QGITPNYVGDL	1.8e-05	35
HLA-B*15:01	1	32	42	11	QLSNQQGITPN	QLQQGITPN	QLSNQQGITPN	1.8e-05	57
HLA-A*03:01	1	17	27	11	PPYADHGANQL	PPYHGANQL	PPYADHGANQL	1.8e-05	52
HLA-A*03:01	1	14	24	11	LNPPPYADHGA	LNPPPYAGA	LNPPPYADHGA	1.8e-05	52
HLA-B*15:01	5	4	14	11	NGFNNRQVVLA	NGFNNVVLA	NGFNNRQVVLA	1.7e-05	58
HLA-C*07:02	4	38	48	11	RISLPADMFSV	RLPADMFSV	RISLPADMFSV	1.7e-05	36
HLA-A*11:01	4	36	46	11	LFRISLPADMF	LISLPADMF	LFRISLPADMF	1.7e-05	40
HLA-A*03:01	4	25	35	11	LRVEKVPEKTS	LRVEKVPEK	LRVEKVPEK	1.7e-05	53
HLA-A*02:01	4	11	21	11	NNGPLLAISGI	NPLLAISGI	NNGPLLAISGI	1.7e-05	58
HLA-B*07:02	3	44	54	11	DKLIGNTMHPA	DKLIGNTPA	DKLIGNTMHPA	1.7e-05	57
HLA-B*07:02	3	31	41	11	VQKLPDDAWRP	VQKLPDDAP	VQKLPDDAWRP	1.7e-05	57
HLA-B*07:02	3	12	22	11	PRNFSTNQFTY	PFSTNQFTY	PRNFSTNQFTY	1.7e-05	57
HLA-B*07:02	3	2	12	11	NQAFIQNMVIP	NQAQNMVIP	NQAFIQNMVIP	1.7e-05	57
HLA-B*08:01	2	38	48	11	YTITQFTHNGQ	YTITQFTHQ	YTITQFTHNGQ	1.7e-05	76
HLA-A*02:01	2	10	20	11	VPAWLPLGIMS	VPLPLGIMS	VPAWLPLGIMS	1.7e-05	58
HLA-A*02:01	2	1	11	11	AYNERTVKGVP	AYNERTVVP	AYNERTVKGVP	1.7e-05	58
HLA-B*15:01	1	18	28	11	PYADHGANQLI	PYADHGQLI	PYADHGANQLI	1.7e-05	58
HLA-B*15:01	5	1	11	11	FPLNGFNNRQV	FPLNGNRQV	FPLNGFNNRQV	1.6e-05	59
HLA-A*03:01	4	31	41	11	PEKTSLFRISL	PEKTFRISL	PEKTSLFRISL	1.6e-05	54
HLA-A*03:01	4	18	28	11	ISGILHQLRVE	IILHQLRVE	ISGILHQLRVE	1.6e-05	54
HLA-B*07:02	3	39	49	11	WRPSKDKLIGN	RPKDKLIGN	RPSKDKLIGN	1.6e-05	58
HLA-A*11:01	3	57	67	11	IHPNLPPIVLP	INLPPIVLP	IHPNLPPIVLP	1.6e-05	41
HLA-A*02:01	3	53	63	11	PAVSIHPNLPP	AVIHPNLPP	AVSIHPNLPP	1.6e-05	59
HLA-A*02:01	3	16	26	11	STNQFTYNLTN	STNQFTYNL	STNQFTYNL	1.6e-05	59
HLA-A*02:01	3	11	21	11	IPRNFSTNQFT	IPFSTNQFT	IPRNFSTNQFT	1.6e-05	59
HLA-A*02:01	3	8	18	11	NMVIPRNFSTN	NMIPRNFST	NMVIPRNFST	1.6e-05	59
HLA-C*07:02	2	60	70	11	IPAHPLRMLRE	IHPLRMLRE	IPAHPLRMLRE	1.6e-05	37
HLA-B*15:01	2	42	52	11	QFTHNGQKFVR	QFTHNGQKF	QFTHNGQKF	1.6e-05	59
HLA-B*08:01	2	49	59	11	KFVRVNRLGTG	KFVRRLGTG	KFVRVNRLGTG	1.6e-05	77
HLA-B*08:01	2	7	17	11	VKGVPAWLPLG	VKVPAWLPL	VKGVPAWLPL	1.6e-05	77
HLA-A*11:01	2	33	43	11	LLTGSYTITQF	LLSYTITQF	LLTGSYTITQF	1.6e-05	41
HLA-C*07:02	1	42	52	11	NYVGDLNLDDQ	NYVGDLNLQ	NYVGDLNLDDQ	1.6e-05	37
HLA-A*03:01	1	22	32	11	HGANQLIPADQ	HGANQLIPQ	HGANQLIPADQ	1.6e-05	54
HLA-A*02:01	1	25	35	11	NQLIPADQLSN	NLIPADQLS	NQLIPADQLS	1.6e-05	59
HLA-A*03:01	5	3	13	11	LNGFNNRQVVL	LFNNRQVVL	LNGFNNRQVVL	1.5e-05	55
HLA-B*08:01	4	34	44	11	TSLFRISLPAD	TSLFRSLPA	TSLFRISLPA	1.5e-05	78
HLA-B*08:01	4	18	28	11	ISGILHQLRVE	IGILHQLRV	ISGILHQLRV	1.5e-05	78
HLA-A*11:01	4	58	68	11	ENSPVVYFQAP	ENSPVVQAP	ENSPVVYFQAP	1.5e-05	41
HLA-C*07:02	3	6	16	11	IQNMVIPRNFS	IQNMVPRNF	IQNMVIPRNF	1.5e-05	38
HLA-A*11:01	3	5	15	11	FIQNMVIPRNF	FIMVIPRNF	FIQNMVIPRNF	1.5e-05	41
HLA-A*03:01	3	41	51	11	PSKDKLIGNTM	PSKDKLITM	PSKDKLIGNTM	1.5e-05	55
HLA-B*08:01	2	26	36	11	LAHTVAALLTG	LAHTVAALL	LAHTVAALL	1.5e-05	78
HLA-A*03:01	2	13	23	11	WLPLGIMSNFE	WLPLGIMSE	WLPLGIMSNFE	1.5e-05	55
HLA-A*11:01	1	31	41	11	DQLSNQQGITP	DSNQQGITP	DQLSNQQGITP	1.5e-05	41
HLA-A*03:01	1	35	45	11	NQQGITPNYVG	NQQGITPNY	NQQGITPNY	1.5e-05	55
HLA-B*08:01	5	8	18	11	NRQVVLAYANP	NRQVVLAYP	NRQVVLAYANP	1.4e-05	79
HLA-A*03:01	5	9	19	11	RQVVLAYANPT	RVLAYANPT	RQVVLAYANPT	1.4e-05	56
HLA-A*03:01	5	6	16	11	FNNRQVVLAYA	FNNRQVVAY	FNNRQVVLAY	1.4e-05	56
HLA-C*07:02	4	17	27	11	AISGILHQLRV	AISGILHQV	AISGILHQLRV	1.4e-05	38
HLA-B*07:02	4	25	35	11	LRVEKVPEKTS	LRVEPEKTS	LRVEKVPEKTS	1.4e-05	60
HLA-A*02:01	4	4	14	11	YRQHKNPNNGP	YHKNPNNGP	YRQHKNPNNGP	1.4e-05	61
HLA-B*15:01	3	59	69	11	PNLPPIVLPTV	NLPPIVPTV	NLPPIVLPTV	1.4e-05	60
HLA-A*03:01	3	59	69	11	PNLPPIVLPTV	PNLPPIVTV	PNLPPIVLPTV	1.4e-05	56
HLA-C*07:02	2	56	66	11	LGTGIPAHPLR	LGIPAHPLR	LGTGIPAHPLR	1.4e-05	38
HLA-C*07:02	2	45	55	11	HNGQKFVRVNR	HQKFVRVNR	HNGQKFVRVNR	1.4e-05	38
HLA-C*07:02	2	37	47	11	SYTITQFTHNG	SYTQFTHNG	SYTITQFTHNG	1.4e-05	38
HLA-B*07:02	2	44	54	11	THNGQKFVRVN	THNGQKVRV	THNGQKFVRV	1.4e-05	60
HLA-A*03:01	2	54	64	11	NRLGTGIPAHP	NRLGTGIAH	NRLGTGIPAH	1.4e-05	56
HLA-A*03:01	2	1	11	11	AYNERTVKGVP	AYNERTVKP	AYNERTVKGVP	1.4e-05	56
HLA-B*08:01	1	42	52	11	NYVGDLNLDDQ	NYVGDLNLQ	NYVGDLNLDDQ	1.4e-05	79
HLA-B*08:01	5	9	19	11	RQVVLAYANPT	RQLAYANPT	RQVVLAYANPT	1.3e-05	80
HLA-B*15:01	4	25	35	11	LRVEKVPEKTS	LEKVPEKTS	LRVEKVPEKTS	1.3e-05	62
HLA-A*11:01	4	43	53	11	ADMFSVKEGMM	ADMFSVKEM	ADMFSVKEGMM	1.3e-05	43
HLA-A*11:01	4	25	35	11	LRVEKVPEKTS	LRVEKVPEK	LRVEKVPEK	1.3e-05	43
HLA-A*03:01	4	4	14	11	YRQHKNPNNGP	RQKNPNNGP	RQHKNPNNGP	1.3e-05	57
HLA-A*02:01	4	25	35	11	LRVEKVPEKTS	LRVEKVPTS	LRVEKVPEKTS	1.3e-05	62
HLA-C*07:02	3	15	25	11	FSTNQFTYNLT	FSTNQFTYT	FSTNQFTYNLT	1.3e-05	39
HLA-B*15:01	3	25	35	11	TNLVLSVQKLP	TLVLSVQKL	TNLVLSVQKL	1.3e-05	62
HLA-B*07:02	3	6	16	11	IQNMVIPRNFS	IQNMPRNFS	IQNMVIPRNFS	1.3e-05	61
HLA-C*07:02	2	44	54	11	THNGQKFVRVN	THNGKFVRV	THNGQKFVRV	1.3e-05	39
HLA-B*15:01	2	27	37	11	AHTVAALLTGS	AVAALLTGS	AHTVAALLTGS	1.3e-05	62
HLA-B*15:01	2	15	25	11	PLGIMSNFEYP	PLIMSNFEY	PLGIMSNFEY	1.3e-05	62
HLA-B*07:02	2	51	61	11	VRVNRLGTGIP	VRRLGTGIP	VRVNRLGTGIP	1.3e-05	61
HLA-A*11:01	2	47	57	11	GQKFVRVNRLG	GQKFVRVNR	GQKFVRVNR	1.3e-05	43
HLA-A*11:01	2	34	44	11	LTGSYTITQFT	LTYTITQFT	LTGSYTITQFT	1.3e-05	43
HLA-A*11:01	2	4	14	11	ERTVKGVPAWL	RTVKGVPAL	RTVKGVPAWL	1.3e-05	43
HLA-A*03:01	2	50	60	11	FVRVNRLGTGI	FVRRLGTGI	FVRVNRLGTGI	1.3e-05	57
HLA-A*02:01	2	60	70	11	IPAHPLRMLRE	IPAHPLLRE	IPAHPLRMLRE	1.3e-05	62
HLA-A*02:01	2	14	24	11	LPLGIMSNFEY	LPLGSNFEY	LPLGIMSNFEY	1.3e-05	62
HLA-A*11:01	1	59	69	11	HAFTLEAIIDI	HTLEAIIDI	HAFTLEAIIDI	1.3e-05	43
HLA-A*03:01	1	48	58	11	NLDDQFKGNVC	NLDDKGNVC	NLDDQFKGNVC	1.3e-05	57
HLA-A*03:01	5	4	14	11	NGFNNRQVVLA	NGFNQVVLA	NGFNNRQVVLA	1.2e-05	59
HLA-C*07:02	4	44	54	11	DMFSVKEGMMK	DMFSVKMMK	DMFSVKEGMMK	1.2e-05	40
HLA-A*03:01	4	51	61	11	GMMKKRGENSP	GMMKKRNSP	GMMKKRGENSP	1.2e-05	59
HLA-A*03:01	4	42	52	11	PADMFSVKEGM	AMFSVKEGM	ADMFSVKEGM	1.2e-05	59
HLA-A*02:01	4	18	28	11	ISGILHQLRVE	IILHQLRVE	ISGILHQLRVE	1.2e-05	63
HLA-C*07:02	3	30	40	11	SVQKLPDDAWR	SVQKLPAWR	SVQKLPDDAWR	1.2e-05	40
HLA-B*15:01	3	37	47	11	DAWRPSKDKLI	DAWSKDKLI	DAWRPSKDKLI	1.2e-05	63
HLA-B*15:01	3	34	44	11	LPDDAWRPSKD	LPDDARPSK	LPDDAWRPSK	1.2e-05	63
HLA-A*11:01	3	21	31	11	TYNLTNLVLSV	TYNNLVLSV	TYNLTNLVLSV	1.2e-05	45
HLA-A*03:01	3	28	38	11	VLSVQKLPDDA	VLSVQKLPA	VLSVQKLPDDA	1.2e-05	59
HLA-A*02:01	3	40	50	11	RPSKDKLIGNT	RPSKLIGNT	RPSKDKLIGNT	1.2e-05	63
HLA-C*07:02	2	19	29	11	MSNFEYPLAHT	MSFEYPLAH	MSNFEYPLAH	1.2e-05	40
HLA-C*07:02	2	8	18	11	KGVPAWLPLGI	KGVPAPLGI	KGVPAWLPLGI	1.2e-05	40
HLA-B*15:01	2	1	11	11	AYNERTVKGVP	AYNERTVVP	AYNERTVKGVP	1.2e-05	63
HLA-A*02:01	2	44	54	11	THNGQKFVRVN	THNGKFVRV	THNGQKFVRV	1.2e-05	63
HLA-B*08:01	1	22	32	11	HGANQLIPADQ	HGANQLIPQ	HGANQLIPADQ	1.2e-05	82
HLA-B*08:01	1	21	31	11	DHGANQLIPAD	DHNQLIPAD	DHGANQLIPAD	1.2e-05	82
HLA-A*03:01	1	31	41	11	DQLSNQQGITP	DQLSQGITP	DQLSNQQGITP	1.2e-05	59
HLA-A*02:01	1	54	64	11	KGNVCHAFTLE	KVCHAFTLE	KGNVCHAFTLE	1.2e-05	63
HLA-A*02:01	1	2	12	11	ASSSNYNTYMQ	ASSSNYNTQ	ASSSNYNTYMQ	1.2e-05	63
HLA-A*11:01	5	4	14	11	NGFNNRQVVLA	NGFNNRVLA	NGFNNRQVVLA	1.1e-05	46
HLA-C*07:02	4	46	56	11	FSVKEGMMKKR	FSVKEGMKR	FSVKEGMMKKR	1.1e-05	42
HLA-B*08:01	4	2	12	11	QAYRQHKNPNN	QAYHKNPNN	QAYRQHKNPNN	1.1e-05	83
HLA-B*07:02	4	22	32	11	LHQLRVEKVPE	LHQLRKVPE	LHQLRVEKVPE	1.1e-05	64
HLA-B*07:02	4	21	31	11	ILHQLRVEKVP	ILHQLRVVP	ILHQLRVEKVP	1.1e-05	64
HLA-A*11:01	4	37	47	11	FRISLPADMFS	FSLPADMFS	FRISLPADMFS	1.1e-05	46
HLA-A*11:01	4	21	31	11	ILHQLRVEKVP	ILHQLRVEK	ILHQLRVEK	1.1e-05	46
HLA-A*11:01	4	14	24	11	PLLAISGILHQ	PLISGILHQ	PLLAISGILHQ	1.1e-05	46
HLA-A*03:01	4	59	69	11	NSPVVYFQAPE	NSPVFQAPE	NSPVVYFQAPE	1.1e-05	60
HLA-A*02:01	4	58	68	11	ENSPVVYFQAP	ENSPVVQAP	ENSPVVYFQAP	1.1e-05	64
HLA-A*02:01	4	9	19	11	NPNNGPLLAIS	NPNGPLLAI	NPNNGPLLAI	1.1e-05	64
HLA-A*11:01	3	36	46	11	DDAWRPSKDKL	DDAPSKDKL	DDAWRPSKDKL	1.1e-05	46
HLA-A*03:01	3	17	27	11	TNQFTYNLTNL	TFTYNLTNL	TNQFTYNLTNL	1.1e-05	60
HLA-B*08:01	2	37	47	11	SYTITQFTHNG	SYTQFTHNG	SYTITQFTHNG	1.1e-05	83
HLA-B*07:02	2	32	42	11	ALLTGSYTITQ	ALLTGTITQ	ALLTGSYTITQ	1.1e-05	64
HLA-A*11:01	2	44	54	11	THNGQKFVRVN	THNGQKFVR	THNGQKFVR	1.1e-05	46
HLA-A*11:01	2	27	37	11	AHTVAALLTGS	AVAALLTGS	AHTVAALLTGS	1.1e-05	46
HLA-A*11:01	2	24	34	11	YPLAHTVAALL	YPLAHTVLL	YPLAHTVAALL	1.1e-05	46
HLA-A*02:01	2	35	45	11	TGSYTITQFTH	TGSYTITTH	TGSYTITQFTH	1.1e-05	64
HLA-C*07:02	1	2	12	11	ASSSNYNTYMQ	ASSSNYNTY	ASSSNYNTY	1.1e-05	42
HLA-B*15:01	1	20	30	11	ADHGANQLIPA	ADHGANQLA	ADHGANQLIPA	1.1e-05	64
HLA-B*07:02	1	2	12	11	ASSSNYNTYMQ	ASSSNYNTM	ASSSNYNTYM	1.1e-05	64
HLA-A*11:01	1	24	34	11	ANQLIPADQLS	ALIPADQLS	ANQLIPADQLS	1.1e-05	46
HLA-A*03:01	1	56	66	11	NVCHAFTLEAI	NVCHAFTLI	NVCHAFTLEAI	1.1e-05	60
HLA-A*03:01	1	19	29	11	YADHGANQLIP	YADHGQLIP	YADHGANQLIP	1.1e-05	60
HLA-A*03:01	1	8	18	11	NTYMQYLNPPP	NTYYLNPPP	NTYMQYLNPPP	1.1e-05	60
HLA-A*02:01	1	40	50	11	TPNYVGDLNLD	TPYVGDLNL	TPNYVGDLNL	1.1e-05	64
HLA-A*02:01	1	5	15	11	SNYNTYMQYLN	SNYNTMQYL	SNYNTYMQYL	1.1e-05	64
HLA-A*11:01	5	1	11	11	FPLNGFNNRQV	FPLNGFNNR	FPLNGFNNR	1e-05	47
HLA-C*07:02	4	43	53	11	ADMFSVKEGMM	AFSVKEGMM	ADMFSVKEGMM	1e-05	43
HLA-B*08:01	4	59	69	11	NSPVVYFQAPE	NSPVVQAPE	NSPVVYFQAPE	1e-05	84
HLA-C*07:02	3	3	13	11	QAFIQNMVIPR	QAFNMVIPR	QAFIQNMVIPR	1e-05	43
HLA-B*08:01	3	4	14	11	AFIQNMVIPRN	AFIQNIPRN	AFIQNMVIPRN	1e-05	84
HLA-A*11:01	3	52	62	11	HPAVSIHPNLP	HVSIHPNLP	HPAVSIHPNLP	1e-05	47
HLA-A*02:01	3	12	22	11	PRNFSTNQFTY	RNFSNQFTY	RNFSTNQFTY	1e-05	66
HLA-A*11:01	2	10	20	11	VPAWLPLGIMS	VPAPLGIMS	VPAWLPLGIMS	1e-05	47
HLA-B*15:01	1	28	38	11	IPADQLSNQQG	IPADQLQQG	IPADQLSNQQG	1e-05	65
HLA-B*15:01	1	19	29	11	YADHGANQLIP	YADHGANQP	YADHGANQLIP	1e-05	65
HLA-B*07:02	1	57	67	11	VCHAFTLEAII	VAFTLEAII	VCHAFTLEAII	1e-05	65
HLA-B*07:02	1	47	57	11	LNLDDQFKGNV	LDDQFKGNV	LNLDDQFKGNV	1e-05	65
HLA-B*07:02	1	38	48	11	GITPNYVGDLN	GPNYVGDLN	GITPNYVGDLN	1e-05	65
HLA-B*07:02	1	35	45	11	NQQGITPNYVG	NQQGPNYVG	NQQGITPNYVG	1e-05	65
HLA-B*07:02	1	24	34	11	ANQLIPADQLS	ALIPADQLS	ANQLIPADQLS	1e-05	65
HLA-A*11:01	1	17	27	11	PPYADHGANQL	PPDHGANQL	PPYADHGANQL	1e-05	47
HLA-A*11:01	1	8	18	11	NTYMQYLNPPP	NTYMQNPPP	NTYMQYLNPPP	1e-05	47
HLA-A*03:01	1	50	60	11	DDQFKGNVCHA	DQFKGNVCH	DDQFKGNVCH	1e-05	62
HLA-A*03:01	1	32	42	11	QLSNQQGITPN	QLSNGITPN	QLSNQQGITPN	1e-05	62
HLA-A*03:01	5	7	17	11	NNRQVVLAYAN	NNRQVVLAY	NNRQVVLAY	9e-06	64
HLA-B*15:01	4	22	32	11	LHQLRVEKVPE	LLRVEKVPE	LHQLRVEKVPE	9e-06	67
HLA-A*03:01	4	1	11	11	KQAYRQHKNPN	KQRQHKNPN	KQAYRQHKNPN	9e-06	64
HLA-B*15:01	3	38	48	11	AWRPSKDKLIG	AWRPDKLIG	AWRPSKDKLIG	9e-06	67
HLA-B*08:01	3	53	63	11	PAVSIHPNLPP	PAVSIHPNL	PAVSIHPNL	9e-06	85
HLA-A*11:01	3	19	29	11	QFTYNLTNLVL	QYNLTNLVL	QFTYNLTNLVL	9e-06	49
HLA-A*03:01	3	37	47	11	DAWRPSKDKLI	DAWRPSKDK	DAWRPSKDK	9e-06	64
HLA-B*15:01	2	60	70	11	IPAHPLRMLRE	IPAHPLLRE	IPAHPLRMLRE	9e-06	67
HLA-B*15:01	2	10	20	11	VPAWLPLGIMS	VPAPLGIMS	VPAWLPLGIMS	9e-06	67
HLA-A*11:01	2	54	64	11	NRLGTGIPAHP	NRLGIPAHP	NRLGTGIPAHP	9e-06	49
HLA-C*07:02	1	59	69	11	HAFTLEAIIDI	HAFEAIIDI	HAFTLEAIIDI	9e-06	44
HLA-C*07:02	1	7	17	11	YNTYMQYLNPP	YYMQYLNPP	YNTYMQYLNPP	9e-06	44
HLA-B*15:01	1	14	24	11	LNPPPYADHGA	LNPPPYHGA	LNPPPYADHGA	9e-06	67
HLA-A*11:01	1	14	24	11	LNPPPYADHGA	LNPPPYHGA	LNPPPYADHGA	9e-06	49
HLA-A*03:01	1	42	52	11	NYVGDLNLDDQ	NYVGDLNLQ	NYVGDLNLDDQ	9e-06	64
HLA-A*03:01	1	16	26	11	PPPYADHGANQ	PPADHGANQ	PPPYADHGANQ	9e-06	64
HLA-A*02:01	1	6	16	11	NYNTYMQYLNP	NTYMQYLNP	NYNTYMQYLNP	9e-06	67
HLA-B*07:02	5	9	19	11	RQVVLAYANPT	RQLAYANPT	RQVVLAYANPT	8e-06	69
HLA-C*07:02	4	20	30	11	GILHQLRVEKV	GHQLRVEKV	GILHQLRVEKV	8e-06	46
HLA-A*11:01	4	41	51	11	LPADMFSVKEG	LPADMFSVK	LPADMFSVK	8e-06	51
HLA-A*11:01	4	9	19	11	NPNNGPLLAIS	NPNNGPLLS	NPNNGPLLAIS	8e-06	51
HLA-A*03:01	4	58	68	11	ENSPVVYFQAP	ENSPVVQAP	ENSPVVYFQAP	8e-06	66
HLA-A*03:01	4	22	32	11	LHQLRVEKVPE	LLRVEKVPE	LHQLRVEKVPE	8e-06	66
HLA-C*07:02	3	49	59	11	NTMHPAVSIHP	NHPAVSIHP	NTMHPAVSIHP	8e-06	46
HLA-B*15:01	3	46	56	11	LIGNTMHPAVS	LIGNHPAVS	LIGNTMHPAVS	8e-06	68
HLA-B*07:02	3	25	35	11	TNLVLSVQKLP	TLVLSVQKL	TNLVLSVQKL	8e-06	69
HLA-B*07:02	3	23	33	11	NLTNLVLSVQK	NLTNLSVQK	NLTNLVLSVQK	8e-06	69
HLA-B*07:02	3	15	25	11	FSTNQFTYNLT	FSTNQFTYT	FSTNQFTYNLT	8e-06	69
HLA-B*07:02	3	13	23	11	RNFSTNQFTYN	RNFSTNQTY	RNFSTNQFTY	8e-06	69
HLA-A*03:01	3	32	42	11	QKLPDDAWRPS	QPDDAWRPS	QKLPDDAWRPS	8e-06	66
HLA-A*03:01	3	1	11	11	GNQAFIQNMVI	GAFIQNMVI	GNQAFIQNMVI	8e-06	66
HLA-A*02:01	3	13	23	11	RNFSTNQFTYN	RNFSNQFTY	RNFSTNQFTY	8e-06	69
HLA-B*07:02	2	38	48	11	YTITQFTHNGQ	YTITTHNGQ	YTITQFTHNGQ	8e-06	69
HLA-B*07:02	2	34	44	11	LTGSYTITQFT	LTYTITQFT	LTGSYTITQFT	8e-06	69
HLA-A*11:01	2	30	40	11	VAALLTGSYTI	VLLTGSYTI	VAALLTGSYTI	8e-06	51
HLA-A*11:01	2	23	33	11	EYPLAHTVAAL	EYPHTVAAL	EYPLAHTVAAL	8e-06	51
HLA-A*03:01	2	31	41	11	AALLTGSYTIT	ALTGSYTIT	AALLTGSYTIT	8e-06	66
HLA-A*03:01	2	16	26	11	LGIMSNFEYPL	LMSNFEYPL	LGIMSNFEYPL	8e-06	66
HLA-C*07:02	1	35	45	11	NQQGITPNYVG	NQQGITPNY	NQQGITPNY	8e-06	46
HLA-B*15:01	1	16	26	11	PPPYADHGANQ	PPADHGANQ	PPPYADHGANQ	8e-06	68
HLA-B*07:02	1	5	15	11	SNYNTYMQYLN	SYNTYMQYL	SNYNTYMQYL	8e-06	69
HLA-A*11:01	1	37	47	11	QGITPNYVGDL	QGITPNYVL	QGITPNYVGDL	8e-06	51
HLA-A*11:01	1	19	29	11	YADHGANQLIP	YADHGQLIP	YADHGANQLIP	8e-06	51
HLA-A*03:01	1	52	62	11	QFKGNVCHAFT	QFKGNVAFT	QFKGNVCHAFT	8e-06	66
HLA-A*03:01	1	37	47	11	QGITPNYVGDL	QGITPNYVL	QGITPNYVGDL	8e-06	66
HLA-A*03:01	1	28	38	11	IPADQLSNQQG	IPADQLQQG	IPADQLSNQQG	8e-06	66
HLA-A*02:01	1	7	17	11	YNTYMQYLNPP	YYMQYLNPP	YNTYMQYLNPP	8e-06	69
HLA-B*07:02	5	6	16	11	FNNRQVVLAYA	FRQVVLAYA	FNNRQVVLAYA	7e-06	71
HLA-A*02:01	5	8	18	11	NRQVVLAYANP	NVVLAYANP	NRQVVLAYANP	7e-06	71
HLA-C*07:02	4	13	23	11	GPLLAISGILH	GPAISGILH	GPLLAISGILH	7e-06	48
HLA-B*08:01	4	14	24	11	PLLAISGILHQ	PLISGILHQ	PLLAISGILHQ	7e-06	88
HLA-B*07:02	4	50	60	11	EGMMKKRGENS	EMKKRGENS	EGMMKKRGENS	7e-06	71
HLA-A*03:01	4	32	42	11	EKTSLFRISLP	KTSLFRISP	KTSLFRISLP	7e-06	68
HLA-B*07:02	3	28	38	11	VLSVQKLPDDA	VLSVQKLPA	VLSVQKLPDDA	7e-06	71
HLA-A*02:01	3	42	52	11	SKDKLIGNTMH	SKDKGNTMH	SKDKLIGNTMH	7e-06	71
HLA-C*07:02	2	51	61	11	VRVNRLGTGIP	VRVNRLGTP	VRVNRLGTGIP	7e-06	48
HLA-C*07:02	2	16	26	11	LGIMSNFEYPL	LMSNFEYPL	LGIMSNFEYPL	7e-06	48
HLA-C*07:02	2	5	15	11	RTVKGVPAWLP	RTVKGVPAW	RTVKGVPAW	7e-06	48
HLA-B*07:02	2	47	57	11	GQKFVRVNRLG	GQKFVRVNL	GQKFVRVNRL	7e-06	71
HLA-B*07:02	2	27	37	11	AHTVAALLTGS	AVAALLTGS	AHTVAALLTGS	7e-06	71
HLA-A*02:01	2	7	17	11	VKGVPAWLPLG	VVPAWLPLG	VKGVPAWLPLG	7e-06	71
HLA-A*02:01	2	2	12	11	YNERTVKGVPA	YNEVKGVPA	YNERTVKGVPA	7e-06	71
HLA-C*07:02	1	44	54	11	VGDLNLDDQFK	VGDLNLQFK	VGDLNLDDQFK	7e-06	48
HLA-B*08:01	1	38	48	11	GITPNYVGDLN	GITPNYVGL	GITPNYVGDL	7e-06	88
HLA-A*03:01	1	55	65	11	GNVCHAFTLEA	GNHAFTLEA	GNVCHAFTLEA	7e-06	68
HLA-A*03:01	1	47	57	11	LNLDDQFKGNV	LNLDDQFKV	LNLDDQFKGNV	7e-06	68
HLA-A*03:01	1	40	50	11	TPNYVGDLNLD	TPYVGDLNL	TPNYVGDLNL	7e-06	68
HLA-C*07:02	4	31	41	11	PEKTSLFRISL	PEKTSLISL	PEKTSLFRISL	6e-06	50
HLA-B*07:02	4	49	59	11	KEGMMKKRGEN	KEMKKRGEN	KEGMMKKRGEN	6e-06	73
HLA-A*11:01	4	31	41	11	PEKTSLFRISL	PTSLFRISL	PEKTSLFRISL	6e-06	56
HLA-A*11:01	4	18	28	11	ISGILHQLRVE	ISLHQLRVE	ISGILHQLRVE	6e-06	56
HLA-A*03:01	4	60	70	11	SPVVYFQAPEN	SVYFQAPEN	SPVVYFQAPEN	6e-06	71
HLA-A*03:01	4	12	22	11	NGPLLAISGIL	NLLAISGIL	NGPLLAISGIL	6e-06	71
HLA-A*02:01	4	32	42	11	EKTSLFRISLP	ESLFRISLP	EKTSLFRISLP	6e-06	73
HLA-A*02:01	4	22	32	11	LHQLRVEKVPE	LLRVEKVPE	LHQLRVEKVPE	6e-06	73
HLA-C*07:02	3	39	49	11	WRPSKDKLIGN	WRPDKLIGN	WRPSKDKLIGN	6e-06	50
HLA-C*07:02	3	38	48	11	AWRPSKDKLIG	ARPSKDKLI	AWRPSKDKLI	6e-06	50
HLA-B*15:01	3	8	18	11	NMVIPRNFSTN	NMVIPRSTN	NMVIPRNFSTN	6e-06	73
HLA-A*11:01	3	41	51	11	PSKDKLIGNTM	PSKDIGNTM	PSKDKLIGNTM	6e-06	56
HLA-A*11:01	3	40	50	11	RPSKDKLIGNT	RPSKDKLNT	RPSKDKLIGNT	6e-06	56
HLA-A*11:01	3	6	16	11	IQNMVIPRNFS	IQNMPRNFS	IQNMVIPRNFS	6e-06	56
HLA-A*03:01	3	53	63	11	PAVSIHPNLPP	AVIHPNLPP	AVSIHPNLPP	6e-06	71
HLA-A*03:01	3	38	48	11	AWRPSKDKLIG	AWRPSKLIG	AWRPSKDKLIG	6e-06	71
HLA-A*03:01	3	15	25	11	FSTNQFTYNLT	FSTNQFTYT	FSTNQFTYNLT	6e-06	71
HLA-A*03:01	3	2	12	11	NQAFIQNMVIP	NFIQNMVIP	NQAFIQNMVIP	6e-06	71
HLA-C*07:02	2	50	60	11	FVRVNRLGTGI	FVRVNRLGI	FVRVNRLGTGI	6e-06	50
HLA-B*15:01	2	26	36	11	LAHTVAALLTG	LTVAALLTG	LAHTVAALLTG	6e-06	73
HLA-B*08:01	2	36	46	11	GSYTITQFTHN	GSITQFTHN	GSYTITQFTHN	6e-06	90
HLA-B*08:01	2	27	37	11	AHTVAALLTGS	AVAALLTGS	AHTVAALLTGS	6e-06	90
HLA-A*03:01	2	48	58	11	QKFVRVNRLGT	QVRVNRLGT	QKFVRVNRLGT	6e-06	71
HLA-A*03:01	2	15	25	11	PLGIMSNFEYP	PLIMSNFEY	PLGIMSNFEY	6e-06	71
HLA-A*02:01	2	36	46	11	GSYTITQFTHN	GSYTITQTH	GSYTITQFTH	6e-06	73
HLA-C*07:02	1	14	24	11	LNPPPYADHGA	LNPPPYHGA	LNPPPYADHGA	6e-06	50
HLA-B*15:01	1	55	65	11	GNVCHAFTLEA	GCHAFTLEA	GNVCHAFTLEA	6e-06	73
HLA-B*15:01	1	54	64	11	KGNVCHAFTLE	KVCHAFTLE	KGNVCHAFTLE	6e-06	73
HLA-B*15:01	1	47	57	11	LNLDDQFKGNV	LNLDDQFNV	LNLDDQFKGNV	6e-06	73
HLA-B*08:01	1	32	42	11	QLSNQQGITPN	QLQQGITPN	QLSNQQGITPN	6e-06	90
HLA-B*07:02	1	55	65	11	GNVCHAFTLEA	GCHAFTLEA	GNVCHAFTLEA	6e-06	73
HLA-B*07:02	1	30	40	11	ADQLSNQQGIT	AQLSNQQGI	ADQLSNQQGI	6e-06	73
HLA-A*11:01	1	56	66	11	NVCHAFTLEAI	NVCHAFTLI	NVCHAFTLEAI	6e-06	56
HLA-A*11:01	1	35	45	11	NQQGITPNYVG	NQQGITPNY	NQQGITPNY	6e-06	56
HLA-A*03:01	1	46	56	11	DLNLDDQFKGN	DLNLDDQFK	DLNLDDQFK	6e-06	71
HLA-A*03:01	1	6	16	11	NYNTYMQYLNP	NTYMQYLNP	NYNTYMQYLNP	6e-06	71
HLA-A*02:01	1	52	62	11	QFKGNVCHAFT	QFKGNVAFT	QFKGNVCHAFT	6e-06	73
HLA-A*03:01	5	2	12	11	PLNGFNNRQVV	PLNGFNNRV	PLNGFNNRQVV	5e-06	74
HLA-C*07:02	4	40	50	11	SLPADMFSVKE	SLPDMFSVK	SLPADMFSVK	5e-06	52
HLA-C*07:02	4	24	34	11	QLRVEKVPEKT	QRVEKVPEK	QLRVEKVPEK	5e-06	52
HLA-B*15:01	4	60	70	11	SPVVYFQAPEN	SVYFQAPEN	SPVVYFQAPEN	5e-06	75
HLA-B*15:01	4	50	60	11	EGMMKKRGENS	EMKKRGENS	EGMMKKRGENS	5e-06	75
HLA-B*15:01	4	9	19	11	NPNNGPLLAIS	NPNNGPLIS	NPNNGPLLAIS	5e-06	75
HLA-B*07:02	4	59	69	11	NSPVVYFQAPE	SPVYFQAPE	SPVVYFQAPE	5e-06	76
HLA-A*11:01	4	59	69	11	NSPVVYFQAPE	NSPVVYFQE	NSPVVYFQAPE	5e-06	59
HLA-A*11:01	4	1	11	11	KQAYRQHKNPN	KQAYRQHPN	KQAYRQHKNPN	5e-06	59
HLA-A*03:01	4	53	63	11	MKKRGENSPVV	MKKENSPVV	MKKRGENSPVV	5e-06	74
HLA-A*03:01	4	49	59	11	KEGMMKKRGEN	KMMKKRGEN	KEGMMKKRGEN	5e-06	74
HLA-A*03:01	4	48	58	11	VKEGMMKKRGE	VGMMKKRGE	VKEGMMKKRGE	5e-06	74
HLA-A*02:01	4	59	69	11	NSPVVYFQAPE	NSPVVQAPE	NSPVVYFQAPE	5e-06	75
HLA-C*07:02	3	52	62	11	HPAVSIHPNLP	HAVSIHPNL	HPAVSIHPNL	5e-06	52
HLA-C*07:02	3	31	41	11	VQKLPDDAWRP	VQPDDAWRP	VQKLPDDAWRP	5e-06	52
HLA-C*07:02	3	23	33	11	NLTNLVLSVQK	NLTNLVLQK	NLTNLVLSVQK	5e-06	52
HLA-C*07:02	3	9	19	11	MVIPRNFSTNQ	MVIPRNFSQ	MVIPRNFSTNQ	5e-06	52
HLA-B*15:01	3	40	50	11	RPSKDKLIGNT	RPSKDKLNT	RPSKDKLIGNT	5e-06	75
HLA-B*07:02	3	53	63	11	PAVSIHPNLPP	PAVSPNLPP	PAVSIHPNLPP	5e-06	76
HLA-B*07:02	3	46	56	11	LIGNTMHPAVS	LIGNHPAVS	LIGNTMHPAVS	5e-06	76
HLA-B*07:02	3	26	36	11	NLVLSVQKLPD	NLVLSVQKL	NLVLSVQKL	5e-06	76
HLA-B*07:02	3	22	32	11	YNLTNLVLSVQ	YTNLVLSVQ	YNLTNLVLSVQ	5e-06	76
HLA-B*07:02	3	8	18	11	NMVIPRNFSTN	NVIPRNFST	NMVIPRNFST	5e-06	76
HLA-A*11:01	3	17	27	11	TNQFTYNLTNL	TNQFTLTNL	TNQFTYNLTNL	5e-06	59
HLA-A*11:01	3	15	25	11	FSTNQFTYNLT	FSTNQFTYT	FSTNQFTYNLT	5e-06	59
HLA-A*11:01	3	11	21	11	IPRNFSTNQFT	IPFSTNQFT	IPRNFSTNQFT	5e-06	59
HLA-A*03:01	3	39	49	11	WRPSKDKLIGN	WRKDKLIGN	WRPSKDKLIGN	5e-06	74
HLA-A*02:01	3	4	14	11	AFIQNMVIPRN	AQNMVIPRN	AFIQNMVIPRN	5e-06	75
HLA-C*07:02	2	13	23	11	WLPLGIMSNFE	WLPLGIMSF	WLPLGIMSNF	5e-06	52
HLA-B*08:01	2	25	35	11	PLAHTVAALLT	PLAHTVAAL	PLAHTVAALL	5e-06	92
HLA-B*07:02	2	49	59	11	KFVRVNRLGTG	FVRVNRLTG	FVRVNRLGTG	5e-06	76
HLA-B*07:02	2	26	36	11	LAHTVAALLTG	LAHTVAATG	LAHTVAALLTG	5e-06	76
HLA-A*11:01	2	31	41	11	AALLTGSYTIT	AALLTGSYT	AALLTGSYTIT	5e-06	59
HLA-A*03:01	2	49	59	11	KFVRVNRLGTG	KFVRVNRLG	KFVRVNRLGTG	5e-06	74
HLA-A*03:01	2	37	47	11	SYTITQFTHNG	SYTITQFTH	SYTITQFTH	5e-06	74
HLA-A*03:01	2	2	12	11	YNERTVKGVPA	YNERTVVPA	YNERTVKGVPA	5e-06	74
HLA-C*07:02	1	50	60	11	DDQFKGNVCHA	DFKGNVCHA	DDQFKGNVCHA	5e-06	52
HLA-C*07:02	1	16	26	11	PPPYADHGANQ	PYADHGANQ	PPPYADHGANQ	5e-06	52
HLA-B*08:01	1	60	70	11	AFTLEAIIDIS	AFTLEAIIS	AFTLEAIIDIS	5e-06	92
HLA-B*08:01	1	46	56	11	DLNLDDQFKGN	DLNDQFKGN	DLNLDDQFKGN	5e-06	92
HLA-B*07:02	1	44	54	11	VGDLNLDDQFK	VGDLNLDQF	VGDLNLDDQF	5e-06	76
HLA-B*07:02	1	25	35	11	NQLIPADQLSN	NQLIPADQL	NQLIPADQL	5e-06	76
HLA-B*07:02	1	8	18	11	NTYMQYLNPPP	NTYMQNPPP	NTYMQYLNPPP	5e-06	76
HLA-A*11:01	1	55	65	11	GNVCHAFTLEA	GNHAFTLEA	GNVCHAFTLEA	5e-06	59
HLA-A*11:01	1	16	26	11	PPPYADHGANQ	PPPDHGANQ	PPPYADHGANQ	5e-06	59
HLA-A*11:01	1	6	16	11	NYNTYMQYLNP	NTYMQYLNP	NYNTYMQYLNP	5e-06	59
HLA-A*03:01	1	60	70	11	AFTLEAIIDIS	AFEAIIDIS	AFTLEAIIDIS	5e-06	74
HLA-A*03:01	1	30	40	11	ADQLSNQQGIT	ALSNQQGIT	ADQLSNQQGIT	5e-06	74
HLA-A*03:01	1	25	35	11	NQLIPADQLSN	NQLIPQLSN	NQLIPADQLSN	5e-06	74
HLA-A*03:01	1	18	28	11	PYADHGANQLI	PYADANQLI	PYADHGANQLI	5e-06	74
HLA-A*02:01	1	45	55	11	GDLNLDDQFKG	GLNLDDQFK	GDLNLDDQFK	5e-06	75
HLA-A*02:01	1	15	25	11	NPPPYADHGAN	NPPPYAHGA	NPPPYADHGA	5e-06	75
HLA-C*07:02	5	11	21	11	VVLAYANPTLS	VAYANPTLS	VVLAYANPTLS	4e-06	56
HLA-A*11:01	5	9	19	11	RQVVLAYANPT	RVLAYANPT	RQVVLAYANPT	4e-06	63
HLA-A*11:01	5	6	16	11	FNNRQVVLAYA	FNNRQVVYA	FNNRQVVLAYA	4e-06	63
HLA-A*11:01	5	3	13	11	LNGFNNRQVVL	LFNNRQVVL	LNGFNNRQVVL	4e-06	63
HLA-C*07:02	4	3	13	11	AYRQHKNPNNG	AYRQHPNNG	AYRQHKNPNNG	4e-06	56
HLA-B*15:01	4	58	68	11	ENSPVVYFQAP	ENSPVVQAP	ENSPVVYFQAP	4e-06	78
HLA-B*15:01	4	41	51	11	LPADMFSVKEG	LPADSVKEG	LPADMFSVKEG	4e-06	78
HLA-B*15:01	4	30	40	11	VPEKTSLFRIS	VPEKTSLIS	VPEKTSLFRIS	4e-06	78
HLA-B*15:01	4	18	28	11	ISGILHQLRVE	IILHQLRVE	ISGILHQLRVE	4e-06	78
HLA-B*08:01	4	10	20	11	PNNGPLLAISG	PNPLLAISG	PNNGPLLAISG	4e-06	94
HLA-B*07:02	4	1	11	11	KQAYRQHKNPN	KQRQHKNPN	KQAYRQHKNPN	4e-06	79
HLA-A*11:01	4	60	70	11	SPVVYFQAPEN	SVYFQAPEN	SPVVYFQAPEN	4e-06	63
HLA-A*11:01	4	32	42	11	EKTSLFRISLP	ESLFRISLP	EKTSLFRISLP	4e-06	63
HLA-A*03:01	4	11	21	11	NNGPLLAISGI	NPLLAISGI	NNGPLLAISGI	4e-06	78
HLA-A*03:01	4	3	13	11	AYRQHKNPNNG	AYRQHPNNG	AYRQHKNPNNG	4e-06	78
HLA-A*02:01	4	60	70	11	SPVVYFQAPEN	SVYFQAPEN	SPVVYFQAPEN	4e-06	78
HLA-A*02:01	4	30	40	11	VPEKTSLFRIS	VPEKTSLFS	VPEKTSLFRIS	4e-06	78
HLA-C*07:02	3	7	17	11	QNMVIPRNFST	QVIPRNFST	QNMVIPRNFST	4e-06	56
HLA-B*15:01	3	32	42	11	QKLPDDAWRPS	QPDDAWRPS	QKLPDDAWRPS	4e-06	78
HLA-B*15:01	3	15	25	11	FSTNQFTYNLT	FSNQFTYNL	FSTNQFTYNL	4e-06	78
HLA-B*08:01	3	35	45	11	PDDAWRPSKDK	PDDAWRPSK	PDDAWRPSKDK	4e-06	94
HLA-A*11:01	3	53	63	11	PAVSIHPNLPP	ASIHPNLPP	AVSIHPNLPP	4e-06	63
HLA-A*11:01	3	50	60	11	TMHPAVSIHPN	TMHPSIHPN	TMHPAVSIHPN	4e-06	63
HLA-A*11:01	3	32	42	11	QKLPDDAWRPS	QPDDAWRPS	QKLPDDAWRPS	4e-06	63
HLA-A*03:01	3	46	56	11	LIGNTMHPAVS	LIGNTMHPS	LIGNTMHPAVS	4e-06	78
HLA-A*03:01	3	8	18	11	NMVIPRNFSTN	MVIPRFSTN	MVIPRNFSTN	4e-06	78
HLA-C*07:02	2	47	57	11	GQKFVRVNRLG	GQFVRVNRL	GQKFVRVNRL	4e-06	56
HLA-C*07:02	2	29	39	11	TVAALLTGSYT	TVAALLTSY	TVAALLTGSY	4e-06	56
HLA-B*15:01	2	51	61	11	VRVNRLGTGIP	RVRLGTGIP	RVNRLGTGIP	4e-06	78
HLA-B*15:01	2	48	58	11	QKFVRVNRLGT	QVRVNRLGT	QKFVRVNRLGT	4e-06	78
HLA-A*11:01	2	21	31	11	NFEYPLAHTVA	NFEYPLAHA	NFEYPLAHTVA	4e-06	63
HLA-A*11:01	2	1	11	11	AYNERTVKGVP	AYNERTVKP	AYNERTVKGVP	4e-06	63
HLA-A*03:01	2	51	61	11	VRVNRLGTGIP	RVNRLGTGP	RVNRLGTGIP	4e-06	78
HLA-A*02:01	2	51	61	11	VRVNRLGTGIP	VVNRLGTGI	VRVNRLGTGI	4e-06	78
HLA-A*02:01	2	26	36	11	LAHTVAALLTG	LAHTVAALL	LAHTVAALL	4e-06	78
HLA-B*15:01	1	38	48	11	GITPNYVGDLN	GITPVGDLN	GITPNYVGDLN	4e-06	78
HLA-B*15:01	1	8	18	11	NTYMQYLNPPP	NTYMLNPPP	NTYMQYLNPPP	4e-06	78
HLA-B*08:01	1	58	68	11	CHAFTLEAIID	HAFTLEAII	HAFTLEAII	4e-06	94
HLA-B*08:01	1	36	46	11	QQGITPNYVGD	QQGITPNYV	QQGITPNYV	4e-06	94
HLA-B*07:02	1	54	64	11	KGNVCHAFTLE	KGNVHAFTL	KGNVCHAFTL	4e-06	79
HLA-B*07:02	1	32	42	11	QLSNQQGITPN	QLSQQGITP	QLSNQQGITP	4e-06	79
HLA-B*07:02	1	7	17	11	YNTYMQYLNPP	YYMQYLNPP	YNTYMQYLNPP	4e-06	79
HLA-B*07:02	1	6	16	11	NYNTYMQYLNP	NYNTYMQYL	NYNTYMQYL	4e-06	79
HLA-A*11:01	1	47	57	11	LNLDDQFKGNV	LNLDDQFKV	LNLDDQFKGNV	4e-06	63
HLA-A*11:01	1	42	52	11	NYVGDLNLDDQ	NYVGDLNLQ	NYVGDLNLDDQ	4e-06	63
HLA-A*11:01	1	28	38	11	IPADQLSNQQG	IPDQLSNQQ	IPADQLSNQQ	4e-06	63
HLA-A*11:01	1	18	28	11	PYADHGANQLI	PYADANQLI	PYADHGANQLI	4e-06	63
HLA-A*03:01	1	38	48	11	GITPNYVGDLN	GITPVGDLN	GITPNYVGDLN	4e-06	78
HLA-A*03:01	1	29	39	11	PADQLSNQQGI	AQLSNQQGI	ADQLSNQQGI	4e-06	78
HLA-A*02:01	1	36	46	11	QQGITPNYVGD	QQGITPNYV	QQGITPNYV	4e-06	78
HLA-A*02:01	1	28	38	11	IPADQLSNQQG	IPADQLQQG	IPADQLSNQQG	4e-06	78
HLA-C*07:02	5	7	17	11	NNRQVVLAYAN	NNRQVVLAY	NNRQVVLAY	3e-06	61
HLA-B*15:01	5	8	18	11	NRQVVLAYANP	RQVVLAANP	RQVVLAYANP	3e-06	82
HLA-B*07:02	5	7	17	11	NNRQVVLAYAN	NNRQVVLAY	NNRQVVLAY	3e-06	83
HLA-A*11:01	5	7	17	11	NNRQVVLAYAN	NNRQVVLAY	NNRQVVLAY	3e-06	68
HLA-C*07:02	4	47	57	11	SVKEGMMKKRG	SVKEGMMKR	SVKEGMMKKR	3e-06	61
HLA-C*07:02	4	42	52	11	PADMFSVKEGM	PADSVKEGM	PADMFSVKEGM	3e-06	61
HLA-C*07:02	4	22	32	11	LHQLRVEKVPE	LHQLRVVPE	LHQLRVEKVPE	3e-06	61
HLA-B*15:01	4	49	59	11	KEGMMKKRGEN	KMMKKRGEN	KEGMMKKRGEN	3e-06	82
HLA-B*15:01	4	34	44	11	TSLFRISLPAD	TLFRISLPA	TSLFRISLPA	3e-06	82
HLA-B*15:01	4	32	42	11	EKTSLFRISLP	EKTSLFRSL	EKTSLFRISL	3e-06	82
HLA-B*07:02	4	34	44	11	TSLFRISLPAD	TFRISLPAD	TSLFRISLPAD	3e-06	83
HLA-A*11:01	4	51	61	11	GMMKKRGENSP	GMMKKRNSP	GMMKKRGENSP	3e-06	68
HLA-A*11:01	4	42	52	11	PADMFSVKEGM	PADSVKEGM	PADMFSVKEGM	3e-06	68
HLA-A*11:01	4	4	14	11	YRQHKNPNNGP	YRKNPNNGP	YRQHKNPNNGP	3e-06	68
HLA-A*03:01	4	34	44	11	TSLFRISLPAD	TLFRISLPA	TSLFRISLPA	3e-06	82
HLA-A*02:01	4	50	60	11	EGMMKKRGENS	EMKKRGENS	EGMMKKRGENS	3e-06	82
HLA-A*02:01	4	3	13	11	AYRQHKNPNNG	AQHKNPNNG	AYRQHKNPNNG	3e-06	82
HLA-C*07:02	3	1	11	11	GNQAFIQNMVI	GAFIQNMVI	GNQAFIQNMVI	3e-06	61
HLA-B*15:01	3	53	63	11	PAVSIHPNLPP	AVIHPNLPP	AVSIHPNLPP	3e-06	82
HLA-B*15:01	3	39	49	11	WRPSKDKLIGN	WSKDKLIGN	WRPSKDKLIGN	3e-06	82
HLA-B*07:02	3	16	26	11	STNQFTYNLTN	STNQFTYNL	STNQFTYNL	3e-06	83
HLA-A*11:01	3	59	69	11	PNLPPIVLPTV	PNLPPIVTV	PNLPPIVLPTV	3e-06	68
HLA-A*11:01	3	44	54	11	DKLIGNTMHPA	KLIGNTMHA	KLIGNTMHPA	3e-06	68
HLA-A*11:01	3	1	11	11	GNQAFIQNMVI	GAFIQNMVI	GNQAFIQNMVI	3e-06	68
HLA-A*02:01	3	38	48	11	AWRPSKDKLIG	ARPSKDKLI	AWRPSKDKLI	3e-06	82
HLA-A*02:01	3	35	45	11	PDDAWRPSKDK	PAWRPSKDK	PDDAWRPSKDK	3e-06	82
HLA-C*07:02	2	36	46	11	GSYTITQFTHN	GSYTITQTH	GSYTITQFTH	3e-06	61
HLA-B*15:01	2	37	47	11	SYTITQFTHNG	SITQFTHNG	SYTITQFTHNG	3e-06	82
HLA-B*15:01	2	2	12	11	YNERTVKGVPA	YRTVKGVPA	YNERTVKGVPA	3e-06	82
HLA-B*08:01	2	15	25	11	PLGIMSNFEYP	PLMSNFEYP	PLGIMSNFEYP	3e-06	96
HLA-B*07:02	2	37	47	11	SYTITQFTHNG	SYTQFTHNG	SYTITQFTHNG	3e-06	83
HLA-B*07:02	2	36	46	11	GSYTITQFTHN	GSYTITQTH	GSYTITQFTH	3e-06	83
HLA-B*07:02	2	7	17	11	VKGVPAWLPLG	VGVPAWLPL	VKGVPAWLPL	3e-06	83
HLA-A*11:01	2	50	60	11	FVRVNRLGTGI	FVNRLGTGI	FVRVNRLGTGI	3e-06	68
HLA-A*11:01	2	37	47	11	SYTITQFTHNG	SYTITQFTH	SYTITQFTH	3e-06	68
HLA-A*11:01	2	16	26	11	LGIMSNFEYPL	LMSNFEYPL	LGIMSNFEYPL	3e-06	68
HLA-A*02:01	2	37	47	11	SYTITQFTHNG	SITQFTHNG	SYTITQFTHNG	3e-06	82
HLA-C*07:02	1	57	67	11	VCHAFTLEAII	VAFTLEAII	VCHAFTLEAII	3e-06	61
HLA-C*07:02	1	31	41	11	DQLSNQQGITP	DQNQQGITP	DQLSNQQGITP	3e-06	61
HLA-B*15:01	1	22	32	11	HGANQLIPADQ	HGANQLIPQ	HGANQLIPADQ	3e-06	82
HLA-B*08:01	1	45	55	11	GDLNLDDQFKG	GDLNLDDQF	GDLNLDDQF	3e-06	96
HLA-B*07:02	1	22	32	11	HGANQLIPADQ	HGANQLIPQ	HGANQLIPADQ	3e-06	83
HLA-A*11:01	1	50	60	11	DDQFKGNVCHA	DDQFKVCHA	DDQFKGNVCHA	3e-06	68
HLA-A*11:01	1	29	39	11	PADQLSNQQGI	PADSNQQGI	PADQLSNQQGI	3e-06	68
HLA-A*03:01	1	57	67	11	VCHAFTLEAII	VCHAFTLEI	VCHAFTLEAII	3e-06	82
HLA-A*03:01	1	53	63	11	FKGNVCHAFTL	FKGNHAFTL	FKGNVCHAFTL	3e-06	82
HLA-A*03:01	1	15	25	11	NPPPYADHGAN	NPPPDHGAN	NPPPYADHGAN	3e-06	82
HLA-A*03:01	1	7	17	11	YNTYMQYLNPP	YNMQYLNPP	YNTYMQYLNPP	3e-06	82
HLA-A*02:01	1	46	56	11	DLNLDDQFKGN	DLDDQFKGN	DLNLDDQFKGN	3e-06	82
HLA-A*02:01	1	22	32	11	HGANQLIPADQ	HGANQLIPQ	HGANQLIPADQ	3e-06	82
HLA-C*07:02	5	2	12	11	PLNGFNNRQVV	PLFNNRQVV	PLNGFNNRQVV	2e-06	68
HLA-B*07:02	5	8	18	11	NRQVVLAYANP	NRQVVLAYP	NRQVVLAYANP	2e-06	88
HLA-C*07:02	4	33	43	11	KTSLFRISLPA	KTSLFRISA	KTSLFRISLPA	2e-06	68
HLA-C*07:02	4	32	42	11	EKTSLFRISLP	EKTSLFRSL	EKTSLFRISL	2e-06	68
HLA-C*07:02	4	21	31	11	ILHQLRVEKVP	IHQLRVEKV	ILHQLRVEKV	2e-06	68
HLA-C*07:02	4	11	21	11	NNGPLLAISGI	NNGPLISGI	NNGPLLAISGI	2e-06	68
HLA-C*07:02	4	9	19	11	NPNNGPLLAIS	NPNGPLLAI	NPNNGPLLAI	2e-06	68
HLA-B*15:01	4	59	69	11	NSPVVYFQAPE	NVVYFQAPE	NSPVVYFQAPE	2e-06	87
HLA-B*15:01	4	11	21	11	NNGPLLAISGI	NPLLAISGI	NNGPLLAISGI	2e-06	87
HLA-B*15:01	4	2	12	11	QAYRQHKNPNN	QAYHKNPNN	QAYRQHKNPNN	2e-06	87
HLA-B*07:02	4	14	24	11	PLLAISGILHQ	PAISGILHQ	PLLAISGILHQ	2e-06	88
HLA-B*07:02	4	2	12	11	QAYRQHKNPNN	QAYHKNPNN	QAYRQHKNPNN	2e-06	88
HLA-A*11:01	4	52	62	11	MMKKRGENSPV	MMKKRGSPV	MMKKRGENSPV	2e-06	75
HLA-A*11:01	4	34	44	11	TSLFRISLPAD	TSFRISLPA	TSLFRISLPA	2e-06	75
HLA-A*11:01	4	3	13	11	AYRQHKNPNNG	AQHKNPNNG	AYRQHKNPNNG	2e-06	75
HLA-A*03:01	4	50	60	11	EGMMKKRGENS	EMKKRGENS	EGMMKKRGENS	2e-06	88
HLA-A*03:01	4	2	12	11	QAYRQHKNPNN	QAYHKNPNN	QAYRQHKNPNN	2e-06	88
HLA-A*02:01	4	41	51	11	LPADMFSVKEG	LPADSVKEG	LPADMFSVKEG	2e-06	87
HLA-C*07:02	3	50	60	11	TMHPAVSIHPN	TMHPAVSIH	TMHPAVSIH	2e-06	68
HLA-C*07:02	3	44	54	11	DKLIGNTMHPA	DKLNTMHPA	DKLIGNTMHPA	2e-06	68
HLA-C*07:02	3	22	32	11	YNLTNLVLSVQ	YNLTNLVVQ	YNLTNLVLSVQ	2e-06	68
HLA-C*07:02	3	16	26	11	STNQFTYNLTN	STNQFTYNL	STNQFTYNL	2e-06	68
HLA-C*07:02	3	4	14	11	AFIQNMVIPRN	AFIQNVIPR	AFIQNMVIPR	2e-06	68
HLA-C*07:02	3	2	12	11	NQAFIQNMVIP	NQAFIQNIP	NQAFIQNMVIP	2e-06	68
HLA-B*15:01	3	35	45	11	PDDAWRPSKDK	PAWRPSKDK	PDDAWRPSKDK	2e-06	87
HLA-B*15:01	3	26	36	11	NLVLSVQKLPD	NLVLSVQKL	NLVLSVQKL	2e-06	87
HLA-B*07:02	3	4	14	11	AFIQNMVIPRN	AFIQNVIPR	AFIQNMVIPR	2e-06	88
HLA-A*11:01	3	39	49	11	WRPSKDKLIGN	WSKDKLIGN	WRPSKDKLIGN	2e-06	75
HLA-A*11:01	3	38	48	11	AWRPSKDKLIG	AWRPSKLIG	AWRPSKDKLIG	2e-06	75
HLA-A*11:01	3	37	47	11	DAWRPSKDKLI	DAWRPSKLI	DAWRPSKDKLI	2e-06	75
HLA-A*11:01	3	28	38	11	VLSVQKLPDDA	VLSVQKLPA	VLSVQKLPDDA	2e-06	75
HLA-A*11:01	3	2	12	11	NQAFIQNMVIP	NQAFIQVIP	NQAFIQNMVIP	2e-06	75
HLA-A*02:01	3	34	44	11	LPDDAWRPSKD	LPDDAPSKD	LPDDAWRPSKD	2e-06	87
HLA-C*07:02	2	49	59	11	KFVRVNRLGTG	KRVNRLGTG	KFVRVNRLGTG	2e-06	68
HLA-C*07:02	2	48	58	11	QKFVRVNRLGT	QKFVRVNRL	QKFVRVNRL	2e-06	68
HLA-C*07:02	2	38	48	11	YTITQFTHNGQ	YTITQFTHQ	YTITQFTHNGQ	2e-06	68
HLA-C*07:02	2	34	44	11	LTGSYTITQFT	LTSYTITQF	LTGSYTITQF	2e-06	68
HLA-C*07:02	2	32	42	11	ALLTGSYTITQ	ALLTGTITQ	ALLTGSYTITQ	2e-06	68
HLA-C*07:02	2	27	37	11	AHTVAALLTGS	AHAALLTGS	AHTVAALLTGS	2e-06	68
HLA-C*07:02	2	17	27	11	GIMSNFEYPLA	GIMSNFEYA	GIMSNFEYPLA	2e-06	68
HLA-C*07:02	2	10	20	11	VPAWLPLGIMS	VWLPLGIMS	VPAWLPLGIMS	2e-06	68
HLA-C*07:02	2	7	17	11	VKGVPAWLPLG	VKVPAWLPL	VKGVPAWLPL	2e-06	68
HLA-B*15:01	2	44	54	11	THNGQKFVRVN	THNGQVRVN	THNGQKFVRVN	2e-06	87
HLA-B*15:01	2	7	17	11	VKGVPAWLPLG	VVPAWLPLG	VKGVPAWLPLG	2e-06	87
HLA-B*08:01	2	11	21	11	PAWLPLGIMSN	PAWLPLGIM	PAWLPLGIM	2e-06	98
HLA-B*07:02	2	25	35	11	PLAHTVAALLT	PLAHTVAAL	PLAHTVAAL	2e-06	88
HLA-A*11:01	2	51	61	11	VRVNRLGTGIP	VRVNLGTGI	VRVNRLGTGI	2e-06	75
HLA-A*11:01	2	13	23	11	WLPLGIMSNFE	WLPLGINFE	WLPLGIMSNFE	2e-06	75
HLA-A*11:01	2	2	12	11	YNERTVKGVPA	YNERTVVPA	YNERTVKGVPA	2e-06	75
HLA-A*03:01	2	26	36	11	LAHTVAALLTG	LTVAALLTG	LAHTVAALLTG	2e-06	88
HLA-A*03:01	2	25	35	11	PLAHTVAALLT	PLAHTVLLT	PLAHTVAALLT	2e-06	88
HLA-A*03:01	2	7	17	11	VKGVPAWLPLG	VVPAWLPLG	VKGVPAWLPLG	2e-06	88
HLA-A*02:01	2	48	58	11	QKFVRVNRLGT	QVRVNRLGT	QKFVRVNRLGT	2e-06	87
HLA-A*02:01	2	11	21	11	PAWLPLGIMSN	PLPLGIMSN	PAWLPLGIMSN	2e-06	87
HLA-C*07:02	1	47	57	11	LNLDDQFKGNV	LNLDDQFKV	LNLDDQFKGNV	2e-06	68
HLA-C*07:02	1	40	50	11	TPNYVGDLNLD	TPYVGDLNL	TPNYVGDLNL	2e-06	68
HLA-C*07:02	1	27	37	11	LIPADQLSNQQ	LADQLSNQQ	LIPADQLSNQQ	2e-06	68
HLA-C*07:02	1	25	35	11	NQLIPADQLSN	NQLIPADQL	NQLIPADQL	2e-06	68
HLA-C*07:02	1	24	34	11	ANQLIPADQLS	AQLIPADQL	ANQLIPADQL	2e-06	68
HLA-B*15:01	1	40	50	11	TPNYVGDLNLD	TPYVGDLNL	TPNYVGDLNL	2e-06	87
HLA-B*15:01	1	15	25	11	NPPPYADHGAN	NPYADHGAN	NPPPYADHGAN	2e-06	87
HLA-B*15:01	1	7	17	11	YNTYMQYLNPP	YYMQYLNPP	YNTYMQYLNPP	2e-06	87
HLA-B*15:01	1	6	16	11	NYNTYMQYLNP	NTYMQYLNP	NYNTYMQYLNP	2e-06	87
HLA-B*07:02	1	60	70	11	AFTLEAIIDIS	AFTAIIDIS	AFTLEAIIDIS	2e-06	88
HLA-B*07:02	1	42	52	11	NYVGDLNLDDQ	NYVGDLNLQ	NYVGDLNLDDQ	2e-06	88
HLA-A*11:01	1	60	70	11	AFTLEAIIDIS	AFEAIIDIS	AFTLEAIIDIS	2e-06	75
HLA-A*11:01	1	52	62	11	QFKGNVCHAFT	QFKGNHAFT	QFKGNVCHAFT	2e-06	75
HLA-A*11:01	1	48	58	11	NLDDQFKGNVC	NLDDKGNVC	NLDDQFKGNVC	2e-06	75
HLA-A*11:01	1	40	50	11	TPNYVGDLNLD	TPNYVGDLL	TPNYVGDLNL	2e-06	75
HLA-A*11:01	1	38	48	11	GITPNYVGDLN	GPNYVGDLN	GITPNYVGDLN	2e-06	75
HLA-A*11:01	1	32	42	11	QLSNQQGITPN	QSNQQGITP	QLSNQQGITP	2e-06	75
HLA-A*11:01	1	30	40	11	ADQLSNQQGIT	ADQLSNQQT	ADQLSNQQGIT	2e-06	75
HLA-A*11:01	1	25	35	11	NQLIPADQLSN	NQLIPQLSN	NQLIPADQLSN	2e-06	75
HLA-A*02:01	1	42	52	11	NYVGDLNLDDQ	NYVGDLNLQ	NYVGDLNLDDQ	2e-06	87
HLA-C*07:02	5	8	18	11	NRQVVLAYANP	NRQVVLAYP	NRQVVLAYANP	1e-06	82
HLA-A*11:01	5	8	18	11	NRQVVLAYANP	NRQVVLAYP	NRQVVLAYANP	1e-06	88
HLA-A*11:01	5	2	12	11	PLNGFNNRQVV	PLFNNRQVV	PLNGFNNRQVV	1e-06	88
HLA-A*03:01	5	8	18	11	NRQVVLAYANP	NVVLAYANP	NRQVVLAYANP	1e-06	96
HLA-C*07:02	4	59	69	11	NSPVVYFQAPE	NSPVVYFQE	NSPVVYFQAPE	1e-06	82
HLA-C*07:02	4	58	68	11	ENSPVVYFQAP	ENSPVVQAP	ENSPVVYFQAP	1e-06	82
HLA-C*07:02	4	48	58	11	VKEGMMKKRGE	VKEGKKRGE	VKEGMMKKRGE	1e-06	82
HLA-C*07:02	4	34	44	11	TSLFRISLPAD	TFRISLPAD	TSLFRISLPAD	1e-06	82
HLA-C*07:02	4	30	40	11	VPEKTSLFRIS	VKTSLFRIS	VPEKTSLFRIS	1e-06	82
HLA-C*07:02	4	18	28	11	ISGILHQLRVE	ISILHQLRV	ISGILHQLRV	1e-06	82
HLA-C*07:02	4	1	11	11	KQAYRQHKNPN	KYRQHKNPN	KQAYRQHKNPN	1e-06	82
HLA-B*07:02	4	48	58	11	VKEGMMKKRGE	VGMMKKRGE	VKEGMMKKRGE	1e-06	96
HLA-B*07:02	4	18	28	11	ISGILHQLRVE	IILHQLRVE	ISGILHQLRVE	1e-06	96
HLA-A*11:01	4	53	63	11	MKKRGENSPVV	MKKENSPVV	MKKRGENSPVV	1e-06	88
HLA-A*11:01	4	49	59	11	KEGMMKKRGEN	KMMKKRGEN	KEGMMKKRGEN	1e-06	88
HLA-A*11:01	4	48	58	11	VKEGMMKKRGE	VGMMKKRGE	VKEGMMKKRGE	1e-06	88
HLA-A*11:01	4	22	32	11	LHQLRVEKVPE	LHQVEKVPE	LHQLRVEKVPE	1e-06	88
HLA-A*11:01	4	12	22	11	NGPLLAISGIL	NGPLLAISL	NGPLLAISGIL	1e-06	88
HLA-A*11:01	4	11	21	11	NNGPLLAISGI	NPLLAISGI	NNGPLLAISGI	1e-06	88
HLA-A*11:01	4	2	12	11	QAYRQHKNPNN	QAYRQHPNN	QAYRQHKNPNN	1e-06	88
HLA-A*02:01	4	10	20	11	PNNGPLLAISG	PNNGPLISG	PNNGPLLAISG	1e-06	95
HLA-A*02:01	4	2	12	11	QAYRQHKNPNN	QAYHKNPNN	QAYRQHKNPNN	1e-06	95
HLA-A*02:01	4	1	11	11	KQAYRQHKNPN	KQAYRQHKP	KQAYRQHKNP	1e-06	95
HLA-C*07:02	3	43	53	11	KDKLIGNTMHP	KLIGNTMHP	KDKLIGNTMHP	1e-06	82
HLA-C*07:02	3	40	50	11	RPSKDKLIGNT	RPSKDKLIT	RPSKDKLIGNT	1e-06	82
HLA-C*07:02	3	34	44	11	LPDDAWRPSKD	LPDDWRPSK	LPDDAWRPSK	1e-06	82
HLA-C*07:02	3	32	42	11	QKLPDDAWRPS	QKDDAWRPS	QKLPDDAWRPS	1e-06	82
HLA-C*07:02	3	26	36	11	NLVLSVQKLPD	NLVLSVQKL	NLVLSVQKL	1e-06	82
HLA-C*07:02	3	25	35	11	TNLVLSVQKLP	TLVLSVQKL	TNLVLSVQKL	1e-06	82
HLA-C*07:02	3	8	18	11	NMVIPRNFSTN	NMPRNFSTN	NMVIPRNFSTN	1e-06	82
HLA-B*08:01	3	27	37	11	LVLSVQKLPDD	LVLSVQKLD	LVLSVQKLPDD	1e-06	100
HLA-B*07:02	3	35	45	11	PDDAWRPSKDK	PAWRPSKDK	PDDAWRPSKDK	1e-06	96
HLA-A*11:01	3	46	56	11	LIGNTMHPAVS	LIGNTMHPS	LIGNTMHPAVS	1e-06	88
HLA-A*11:01	3	8	18	11	NMVIPRNFSTN	NMVIPRNTN	NMVIPRNFSTN	1e-06	88
HLA-A*03:01	3	27	37	11	LVLSVQKLPDD	LVLSVQKLD	LVLSVQKLPDD	1e-06	96
HLA-A*03:01	3	26	36	11	NLVLSVQKLPD	NLVLSVQKL	NLVLSVQKL	1e-06	96
HLA-A*02:01	3	39	49	11	WRPSKDKLIGN	WRPSKDKLI	WRPSKDKLI	1e-06	95
HLA-A*02:01	3	27	37	11	LVLSVQKLPDD	LVLSVQKLD	LVLSVQKLPDD	1e-06	95
HLA-C*07:02	2	31	41	11	AALLTGSYTIT	AATGSYTIT	AALLTGSYTIT	1e-06	82
HLA-C*07:02	2	26	36	11	LAHTVAALLTG	LAHTVAALL	LAHTVAALL	1e-06	82
HLA-B*15:01	2	49	59	11	KFVRVNRLGTG	KFVRVNRTG	KFVRVNRLGTG	1e-06	95
HLA-B*15:01	2	25	35	11	PLAHTVAALLT	PLAHTVAAT	PLAHTVAALLT	1e-06	95
HLA-B*15:01	2	11	21	11	PAWLPLGIMSN	PLPLGIMSN	PAWLPLGIMSN	1e-06	95
HLA-B*07:02	2	15	25	11	PLGIMSNFEYP	PIMSNFEYP	PLGIMSNFEYP	1e-06	96
HLA-A*11:01	2	49	59	11	KFVRVNRLGTG	KRVNRLGTG	KFVRVNRLGTG	1e-06	88
HLA-A*11:01	2	48	58	11	QKFVRVNRLGT	QVRVNRLGT	QKFVRVNRLGT	1e-06	88
HLA-A*11:01	2	26	36	11	LAHTVAALLTG	LTVAALLTG	LAHTVAALLTG	1e-06	88
HLA-A*11:01	2	15	25	11	PLGIMSNFEYP	PIMSNFEYP	PLGIMSNFEYP	1e-06	88
HLA-A*11:01	2	7	17	11	VKGVPAWLPLG	VVPAWLPLG	VKGVPAWLPLG	1e-06	88
HLA-A*03:01	2	11	21	11	PAWLPLGIMSN	AWLPGIMSN	AWLPLGIMSN	1e-06	96
HLA-A*02:01	2	49	59	11	KFVRVNRLGTG	KFVRVNRTG	KFVRVNRLGTG	1e-06	95
HLA-C*07:02	1	60	70	11	AFTLEAIIDIS	AFTAIIDIS	AFTLEAIIDIS	1e-06	82
HLA-C*07:02	1	58	68	11	CHAFTLEAIID	CHAFTLEAD	CHAFTLEAIID	1e-06	82
HLA-C*07:02	1	55	65	11	GNVCHAFTLEA	GNHAFTLEA	GNVCHAFTLEA	1e-06	82
HLA-C*07:02	1	54	64	11	KGNVCHAFTLE	KGNVHAFTL	KGNVCHAFTL	1e-06	82
HLA-C*07:02	1	29	39	11	PADQLSNQQGI	PADQLSNQI	PADQLSNQQGI	1e-06	82
HLA-C*07:02	1	28	38	11	IPADQLSNQQG	IPADSNQQG	IPADQLSNQQG	1e-06	82
HLA-C*07:02	1	26	36	11	QLIPADQLSNQ	QPADQLSNQ	QLIPADQLSNQ	1e-06	82
HLA-C*07:02	1	20	30	11	ADHGANQLIPA	AGANQLIPA	ADHGANQLIPA	1e-06	82
HLA-C*07:02	1	15	25	11	NPPPYADHGAN	NPPPYHGAN	NPPPYADHGAN	1e-06	82
HLA-C*07:02	1	8	18	11	NTYMQYLNPPP	NTYMQNPPP	NTYMQYLNPPP	1e-06	82
HLA-B*15:01	1	60	70	11	AFTLEAIIDIS	ALEAIIDIS	AFTLEAIIDIS	1e-06	95
HLA-B*15:01	1	46	56	11	DLNLDDQFKGN	DLNDQFKGN	DLNLDDQFKGN	1e-06	95
HLA-B*15:01	1	45	55	11	GDLNLDDQFKG	GLNLDDQFK	GDLNLDDQFK	1e-06	95
HLA-B*15:01	1	42	52	11	NYVGDLNLDDQ	NYVGDLNLQ	NYVGDLNLDDQ	1e-06	95
HLA-B*15:01	1	36	46	11	QQGITPNYVGD	QQTPNYVGD	QQGITPNYVGD	1e-06	95
HLA-B*08:01	1	41	51	11	PNYVGDLNLDD	PNYVGDLNL	PNYVGDLNL	1e-06	100
HLA-B*07:02	1	58	68	11	CHAFTLEAIID	CHAFTLEAI	CHAFTLEAI	1e-06	96
HLA-B*07:02	1	36	46	11	QQGITPNYVGD	QQGITPNYV	QQGITPNYV	1e-06	96
HLA-B*07:02	1	21	31	11	DHGANQLIPAD	DANQLIPAD	DHGANQLIPAD	1e-06	96
HLA-A*11:01	1	57	67	11	VCHAFTLEAII	VCHAFTLEI	VCHAFTLEAII	1e-06	88
HLA-A*11:01	1	53	63	11	FKGNVCHAFTL	FKGNHAFTL	FKGNVCHAFTL	1e-06	88
HLA-A*11:01	1	46	56	11	DLNLDDQFKGN	DLNLDDQFK	DLNLDDQFK	1e-06	88
HLA-A*11:01	1	15	25	11	NPPPYADHGAN	NPPPDHGAN	NPPPYADHGAN	1e-06	88
HLA-A*11:01	1	7	17	11	YNTYMQYLNPP	YYMQYLNPP	YNTYMQYLNPP	1e-06	88
HLA-A*03:01	1	36	46	11	QQGITPNYVGD	QITPNYVGD	QQGITPNYVGD	1e-06	96
HLA-A*02:01	1	58	68	11	CHAFTLEAIID	CAFTLEAII	CHAFTLEAII	1e-06	95
HLA-A*02:01	1	21	31	11	DHGANQLIPAD	DHGANQPAD	DHGANQLIPAD	1e-06	95
HLA-A*02:01	1	16	26	11	PPPYADHGANQ	PPPDHGANQ	PPPYADHGANQ	1e-06	95
HLA-C*07:02	5	9	19	11	RQVVLAYANPT	RQLAYANPT	RQVVLAYANPT	0	100
HLA-A*02:01	5	7	17	11	NNRQVVLAYAN	NNRQVVLAY	NNRQVVLAY	0	100
HLA-C*07:02	4	60	70	11	SPVVYFQAPEN	SPYFQAPEN	SPVVYFQAPEN	0	100
HLA-C*07:02	4	51	61	11	GMMKKRGENSP	GKKRGENSP	GMMKKRGENSP	0	100
HLA-C*07:02	4	50	60	11	EGMMKKRGENS	EMKKRGENS	EGMMKKRGENS	0	100
HLA-C*07:02	4	49	59	11	KEGMMKKRGEN	KMMKKRGEN	KEGMMKKRGEN	0	100
HLA-C*07:02	4	41	51	11	LPADMFSVKEG	LPADMFSVK	LPADMFSVK	0	100
HLA-C*07:02	4	14	24	11	PLLAISGILHQ	PAISGILHQ	PLLAISGILHQ	0	100
HLA-C*07:02	4	10	20	11	PNNGPLLAISG	NNPLLAISG	NNGPLLAISG	0	100
HLA-C*07:02	4	2	12	11	QAYRQHKNPNN	QRQHKNPNN	QAYRQHKNPNN	0	100
HLA-B*15:01	4	48	58	11	VKEGMMKKRGE	VGMMKKRGE	VKEGMMKKRGE	0	100
HLA-B*15:01	4	10	20	11	PNNGPLLAISG	PNNGPAISG	PNNGPLLAISG	0	100
HLA-B*07:02	4	10	20	11	PNNGPLLAISG	PNNGPLLAI	PNNGPLLAI	0	100
HLA-A*11:01	4	50	60	11	EGMMKKRGENS	EGMMKGENS	EGMMKKRGENS	0	100
HLA-A*11:01	4	10	20	11	PNNGPLLAISG	PNNGPLISG	PNNGPLLAISG	0	100
HLA-A*03:01	4	10	20	11	PNNGPLLAISG	PNNGPLISG	PNNGPLLAISG	0	100
HLA-A*02:01	4	49	59	11	KEGMMKKRGEN	KMMKKRGEN	KEGMMKKRGEN	0	100
HLA-A*02:01	4	48	58	11	VKEGMMKKRGE	VGMMKKRGE	VKEGMMKKRGE	0	100
HLA-C*07:02	3	53	63	11	PAVSIHPNLPP	PAIHPNLPP	PAVSIHPNLPP	0	100
HLA-C*07:02	3	46	56	11	LIGNTMHPAVS	LITMHPAVS	LIGNTMHPAVS	0	100
HLA-C*07:02	3	35	45	11	PDDAWRPSKDK	PAWRPSKDK	PDDAWRPSKDK	0	100
HLA-C*07:02	3	28	38	11	VLSVQKLPDDA	VLSVQKLPA	VLSVQKLPDDA	0	100
HLA-C*07:02	3	27	37	11	LVLSVQKLPDD	LVVQKLPDD	LVLSVQKLPDD	0	100
HLA-B*15:01	3	27	37	11	LVLSVQKLPDD	LVLSVQKLD	LVLSVQKLPDD	0	100
HLA-B*07:02	3	27	37	11	LVLSVQKLPDD	LVVQKLPDD	LVLSVQKLPDD	0	100
HLA-A*11:01	3	27	37	11	LVLSVQKLPDD	LVLSVQKLD	LVLSVQKLPDD	0	100
HLA-A*11:01	3	26	36	11	NLVLSVQKLPD	NVLSVQKLP	NLVLSVQKLP	0	100
HLA-C*07:02	2	25	35	11	PLAHTVAALLT	LAHTVAALL	LAHTVAALL	0	100
HLA-C*07:02	2	15	25	11	PLGIMSNFEYP	PGIMSNFEY	PLGIMSNFEY	0	100
HLA-C*07:02	2	11	21	11	PAWLPLGIMSN	PAPLGIMSN	PAWLPLGIMSN	0	100
HLA-B*07:02	2	11	21	11	PAWLPLGIMSN	PAWLPLGIM	PAWLPLGIM	0	100
HLA-A*11:01	2	25	35	11	PLAHTVAALLT	PLAHTVLLT	PLAHTVAALLT	0	100
HLA-A*11:01	2	11	21	11	PAWLPLGIMSN	AWLPGIMSN	AWLPLGIMSN	0	100
HLA-C*07:02	1	46	56	11	DLNLDDQFKGN	DLDDQFKGN	DLNLDDQFKGN	0	100
HLA-C*07:02	1	45	55	11	GDLNLDDQFKG	GNLDDQFKG	GDLNLDDQFKG	0	100
HLA-C*07:02	1	41	51	11	PNYVGDLNLDD	PNYVGDLNL	PNYVGDLNL	0	100
HLA-C*07:02	1	38	48	11	GITPNYVGDLN	GTPNYVGDL	GITPNYVGDL	0	100
HLA-C*07:02	1	36	46	11	QQGITPNYVGD	QQGPNYVGD	QQGITPNYVGD	0	100
HLA-C*07:02	1	32	42	11	QLSNQQGITPN	QNQQGITPN	QLSNQQGITPN	0	100
HLA-C*07:02	1	30	40	11	ADQLSNQQGIT	AQLSNQQGI	ADQLSNQQGI	0	100
HLA-C*07:02	1	22	32	11	HGANQLIPADQ	HGANQLIPQ	HGANQLIPADQ	0	100
HLA-C*07:02	1	21	31	11	DHGANQLIPAD	DHNQLIPAD	DHGANQLIPAD	0	100
HLA-B*15:01	1	58	68	11	CHAFTLEAIID	CAFTLEAII	CHAFTLEAII	0	100
HLA-B*15:01	1	41	51	11	PNYVGDLNLDD	PNYVGDLNL	PNYVGDLNL	0	100
HLA-B*15:01	1	21	31	11	DHGANQLIPAD	DHNQLIPAD	DHGANQLIPAD	0	100
HLA-B*07:02	1	46	56	11	DLNLDDQFKGN	DLNLDDQFN	DLNLDDQFKGN	0	100
HLA-B*07:02	1	45	55	11	GDLNLDDQFKG	GDLDDQFKG	GDLNLDDQFKG	0	100
HLA-B*07:02	1	41	51	11	PNYVGDLNLDD	PNYVGDLNL	PNYVGDLNL	0	100
HLA-A*11:01	1	58	68	11	CHAFTLEAIID	CHAFTLEAI	CHAFTLEAII	0	100
HLA-A*11:01	1	41	51	11	PNYVGDLNLDD	PNYVGDLNL	PNYVGDLNL	0	100
HLA-A*11:01	1	36	46	11	QQGITPNYVGD	QQTPNYVGD	QQGITPNYVGD	0	100
HLA-A*11:01	1	21	31	11	DHGANQLIPAD	DHNQLIPAD	DHGANQLIPAD	0	100
HLA-A*03:01	1	58	68	11	CHAFTLEAIID	CHAFTAIID	CHAFTLEAIID	0	100
HLA-A*03:01	1	41	51	11	PNYVGDLNLDD	PNYVGDLNL	PNYVGDLNL	0	100
HLA-A*03:01	1	21	31	11	DHGANQLIPAD	DHNQLIPAD	DHGANQLIPAD	0	100
HLA-A*02:01	1	41	51	11	PNYVGDLNLDD	PNYVGDLNL	PNYVGDLNL	0	100
