# Supplementary material for: Design of a novel multi-epitope vaccine against Marburg virus using immunoinformatics studies
Source: BMC Biotechnol. 2024 Jul 5;24:45. doi: 10.1186/s12896-024-00873-2 (PMC11227231; doi:10.1186/s12896-024-00873-2)
Supplement: Supplementary file 3 — Supplementary Material 3 [file 12896_2024_873_MOESM3_ESM.xlsx]

## Sheet: Sheet1
allele	seq_num	start	end	length	peptide	core	icore	score	rank	Antigenicity
HLA-A*03:01	1	58	68	11	KVADSPLEASK	KVADSPLSK	KVADSPLEASK	0.943925	0.02	0.67
HLA-A*03:01	1	48	58	11	HLMGFTLSGQK	HLMGFTLQK	HLMGFTLSGQK	0.769324	0.11
HLA-B*07:02	2	57	67	11	GQNPHAQGIAL	GPHAQGIAL	GQNPHAQGIAL	0.749509	0.1
HLA-A*02:01	2	33	43	11	KSLLLDPPTNI	KLLDPPTNI	KSLLLDPPTNI	0.723024	0.12
HLA-A*02:01	3	4	14	11	FLYDRIASTTM	FLYDASTTM	FLYDRIASTTM	0.696544	0.13
HLA-B*07:02	4	15	25	11	TCAPSKIPSPL	TPSKIPSPL	TCAPSKIPSPL	0.57691	0.19
HLA-B*07:02	2	59	69	11	NPHAQGIALHL	NPHAQGIAL	NPHAQGIALHL	0.521837	0.22
HLA-B*15:01	3	36	46	11	KMIFSRQGQGY	KMIFSGQGY	KMIFSRQGQGY	0.516209	0.28
HLA-A*03:01	3	8	18	11	RIASTTMYRGR	RIASTTMYR	RIASTTMYRGR	0.503576	0.33	0.5864
HLA-A*03:01	8	50	60	11	IEGLYTAGLIK	ILYTAGLIK	IEGLYTAGLIK	0.494959	0.35
HLA-A*03:01	3	26	36	11	AAMIVNKTVHK	AIVNKTVHK	AAMIVNKTVHK	0.480764	0.37
HLA-B*07:02	2	27	37	11	VTDPSGKSLLL	VPSGKSLLL	VTDPSGKSLLL	0.475062	0.27
HLA-B*07:02	4	29	39	11	RPEIKPTSTPT	RPKPTSTPT	RPEIKPTSTPT	0.436739	0.31
HLA-B*15:01	2	3	13	11	RTGVPPKNVEY	RVPPKNVEY	RTGVPPKNVEY	0.41824	0.41
HLA-A*03:01	4	10	20	11	STKNQTCAPSK	STKNQTPSK	STKNQTCAPSK	0.416504	0.46
HLA-A*03:01	1	33	43	11	VDSVCSGTLQK	VVCSGTLQK	VDSVCSGTLQK	0.403462	0.48
HLA-B*15:01	2	57	67	11	GQNPHAQGIAL	GQNPHGIAL	GQNPHAQGIAL	0.368216	0.48
HLA-B*08:01	3	4	14	11	FLYDRIASTTM	FLYDRSTTM	FLYDRIASTTM	0.281704	0.38
HLA-A*02:01	9	34	44	11	LLTRWGGTCKV	LLWGGTCKV	LLTRWGGTCKV	0.277734	0.59
HLA-A*02:01	1	9	19	11	SLILIQGIKTL	SLIQGIKTL	SLILIQGIKTL	0.263582	0.62
HLA-B*07:02	8	43	53	11	IPFFGPGIEGL	IPFFGPGIL	IPFFGPGIEGL	0.251423	0.56
HLA-B*15:01	3	4	14	11	FLYDRIASTTM	FLYDASTTM	FLYDRIASTTM	0.234656	0.82
HLA-B*15:01	2	36	46	11	LLDPPTNIRDY	LLDPPTNIY	LLDPPTNIRDY	0.189292	0.99
HLA-A*03:01	5	34	44	11	HSQGTVTEPNK	HSQGTVTNK	HSQGTVTEPNK	0.181446	0.99
HLA-A*03:01	5	58	68	11	TTAISTNNTSK	TTAISTTSK	TTAISTNNTSK	0.181405	0.99
HLA-A*02:01	1	40	50	11	TLQKTEDVHLM	TLQEDVHLM	TLQKTEDVHLM	0.181343	0.88
HLA-B*07:02	5	50	60	11	QPSMPPHNTTA	QPSPHNTTA	QPSMPPHNTTA	0.172517	0.77
HLA-A*03:01	2	34	44	11	SLLLDPPTNIR	SLLPPTNIR	SLLLDPPTNIR	0.161879	1.1
HLA-A*02:01	3	2	12	11	AFFLYDRIAST	ALYDRIAST	AFFLYDRIAST	0.160982	0.98
HLA-B*15:01	3	18	28	11	RVFTEGNIAAM	RVFTEGNAM	RVFTEGNIAAM	0.14887	1.2
HLA-A*02:01	6	33	43	11	TLPPTGNLTTA	TLPPTLTTA	TLPPTGNLTTA	0.148574	1.1
HLA-B*15:01	9	13	23	11	LLRVTTEERTF	LLRVTTETF	LLRVTTEERTF	0.130518	1.4
HLA-A*03:01	10	38	48	11	ALSCICRIFTK	ALICRIFTK	ALSCICRIFTK	0.120568	1.4
HLA-B*07:02	6	54	64	11	TTAPNMTNGHL	TPNMTNGHL	TTAPNMTNGHL	0.120114	0.99
HLA-A*02:01	9	24	34	11	SLINRHAIDFL	SLINAIDFL	SLINRHAIDFL	0.117753	1.3
HLA-B*07:02	4	17	27	11	APSKIPSPLPT	APSPSPLPT	APSKIPSPLPT	0.109949	1.1
HLA-A*03:01	6	40	50	11	LTTAKSTNNTK	LTKSTNNTK	LTTAKSTNNTK	0.095026	1.6
HLA-A*03:01	10	3	13	11	KEGTGWGLGGK	KTGWGLGGK	KEGTGWGLGGK	0.089542	1.6
HLA-A*02:01	10	21	31	11	VLTNLGILLLL	VLLGILLLL	VLTNLGILLLL	0.075692	1.6
HLA-A*03:01	3	46	56	11	YRHMNLTSTNK	YMNLTSTNK	YRHMNLTSTNK	0.072163	1.8
HLA-B*15:01	6	4	14	11	LSVSLQNTTNY	LSVSLQNTY	LSVSLQNTTNY	0.068855	2.1
HLA-A*02:01	2	34	44	11	SLLLDPPTNIR	SLLDPPTNI	SLLLDPPTNI	0.067309	1.8
HLA-B*07:02	5	39	49	11	VTEPNKTNTTA	VPNKTNTTA	VTEPNKTNTTA	0.065902	1.5
HLA-A*03:01	9	33	43	11	FLLTRWGGTCK	FLLTGGTCK	FLLTRWGGTCK	0.063724	2
HLA-A*02:01	1	11	21	11	ILIQGIKTLPI	ILIQGIKTI	ILIQGIKTLPI	0.06282	1.8
HLA-B*08:01	7	8	18	11	LVYFRKKRSIL	LVRKKRSIL	LVYFRKKRSIL	0.061651	1.8
HLA-B*08:01	2	59	69	11	NPHAQGIALHL	NPHAQGIAL	NPHAQGIALHL	0.061017	1.8
HLA-A*03:01	3	37	47	11	MIFSRQGQGYR	MIFSGQGYR	MIFSRQGQGYR	0.056274	2.1
HLA-B*08:01	7	7	17	11	HLVYFRKKRSI	HLFRKKRSI	HLVYFRKKRSI	0.054597	2
HLA-B*15:01	8	4	14	11	YFPNINENTAY	YFINENTAY	YFPNINENTAY	0.050393	2.5
HLA-B*15:01	3	29	39	11	IVNKTVHKMIF	IVNKTVHKF	IVNKTVHKMIF	0.049172	2.5
HLA-A*03:01	7	4	14	11	TTQHLVYFRKK	TTQHLVYFK	TTQHLVYFRKK	0.046199	2.3
HLA-B*08:01	7	37	47	11	DFDPVPNTKTI	DFDPVPNTI	DFDPVPNTKTI	0.045058	2.2
HLA-B*08:01	2	27	37	11	VTDPSGKSLLL	VPSGKSLLL	VTDPSGKSLLL	0.044943	2.3
HLA-A*03:01	3	36	46	11	KMIFSRQGQGY	KMIFSGQGY	KMIFSRQGQGY	0.04374	2.4
HLA-A*02:01	10	20	30	11	GVLTNLGILLL	GVLTGILLL	GVLTNLGILLL	0.043377	2.3
HLA-B*07:02	2	58	68	11	QNPHAQGIALH	QPHAQGIAL	QNPHAQGIAL	0.043035	1.9
HLA-A*03:01	9	59	69	11	NISEQIDQIKK	NISEQIIKK	NISEQIDQIKK	0.041443	2.4
HLA-B*15:01	3	47	57	11	RHMNLTSTNKY	RHMNLTSTY	RHMNLTSTNKY	0.040565	2.8
HLA-B*08:01	9	24	34	11	SLINRHAIDFL	SLINRHAIL	SLINRHAIDFL	0.039207	2.5
HLA-B*15:01	3	27	37	11	AMIVNKTVHKM	AMIKTVHKM	AMIVNKTVHKM	0.038322	2.8
HLA-A*03:01	3	6	16	11	YDRIASTTMYR	YIASTTMYR	YDRIASTTMYR	0.037967	2.5
HLA-A*02:01	9	43	53	11	KVLGPDCCIGI	KVLGPDIGI	KVLGPDCCIGI	0.037738	2.5
HLA-A*03:01	3	27	37	11	AMIVNKTVHKM	AMINKTVHK	AMIVNKTVHK	0.037065	2.6
HLA-A*02:01	2	27	37	11	VTDPSGKSLLL	VTDPSSLLL	VTDPSGKSLLL	0.036026	2.6
HLA-B*15:01	1	39	49	11	GTLQKTEDVHL	GQKTEDVHL	GTLQKTEDVHL	0.03516	2.9
HLA-B*07:02	4	23	33	11	SPLPTARPEIK	SPLPTRPEI	SPLPTARPEI	0.034644	2.1
HLA-A*03:01	3	47	57	11	RHMNLTSTNKY	RMNLTSTNK	RHMNLTSTNK	0.0346	2.7
HLA-A*02:01	10	29	39	11	LLLSIAVLIAL	LLLSVLIAL	LLLSIAVLIAL	0.034581	2.6
HLA-B*15:01	7	15	25	11	RSILWREGDMF	RLWREGDMF	RSILWREGDMF	0.034526	3
HLA-A*03:01	2	3	13	11	RTGVPPKNVEY	RVPPKNVEY	RTGVPPKNVEY	0.033985	2.7
HLA-B*08:01	9	2	12	11	LANQTAKSLEL	LANQKSLEL	LANQTAKSLEL	0.032665	2.8
HLA-A*03:01	9	5	15	11	QTAKSLELLLR	QTAKSLLLR	QTAKSLELLLR	0.030411	2.8
HLA-B*15:01	4	59	69	11	SGSGSGEQEPY	SGSGSGEQY	SGSGSGEQEPY	0.028247	3.3
HLA-B*07:02	9	15	25	11	RVTTEERTFSL	RVTERTFSL	RVTTEERTFSL	0.028111	2.3
HLA-B*15:01	5	4	14	11	AVTKQGLSSTM	AVQGLSSTM	AVTKQGLSSTM	0.027996	3.3
HLA-A*03:01	4	2	12	11	FGALQEYNSTK	FLQEYNSTK	FGALQEYNSTK	0.027651	3
HLA-B*07:02	6	56	66	11	APNMTNGHLTS	APNNGHLTS	APNMTNGHLTS	0.027195	2.3
HLA-B*08:01	9	15	25	11	RVTTEERTFSL	RVTERTFSL	RVTTEERTFSL	0.026778	3.3
HLA-B*15:01	6	24	34	11	EQTSAPSKTTL	EQAPSKTTL	EQTSAPSKTTL	0.026728	3.4
HLA-B*07:02	6	49	59	11	TKGPTTTAPNM	TPTTTAPNM	TKGPTTTAPNM	0.024891	2.5
HLA-B*15:01	1	9	19	11	SLILIQGIKTL	SLIQGIKTL	SLILIQGIKTL	0.02438	3.5
HLA-B*07:02	4	22	32	11	PSPLPTARPEI	SPLPTRPEI	SPLPTARPEI	0.024246	2.5
HLA-B*08:01	2	42	52	11	NIRDYPKCKTI	NIRPKCKTI	NIRDYPKCKTI	0.024097	3.5
HLA-A*02:01	8	30	40	11	SVQEDDLAAGL	SVDDLAAGL	SVQEDDLAAGL	0.023392	3.3
HLA-B*07:02	4	33	43	11	KPTSTPTDATT	KPTSTPTTT	KPTSTPTDATT	0.023286	2.5
HLA-A*03:01	6	34	44	11	LPPTGNLTTAK	LTGNLTTAK	LPPTGNLTTAK	0.023246	3.2
HLA-B*07:02	9	35	45	11	LTRWGGTCKVL	LTRWGGTVL	LTRWGGTCKVL	0.021821	2.6
HLA-B*07:02	4	25	35	11	LPTARPEIKPT	LPRPEIKPT	LPTARPEIKPT	0.021607	2.6
HLA-B*07:02	4	19	29	11	SKIPSPLPTAR	SPSPLPTAR	SKIPSPLPTAR	0.021593	2.6
HLA-B*07:02	2	28	38	11	TDPSGKSLLLD	TPSGKSLLL	TDPSGKSLLL	0.018899	2.8
HLA-A*03:01	4	19	29	11	SKIPSPLPTAR	KIPSPLPTR	KIPSPLPTAR	0.018882	3.5
HLA-A*02:01	1	56	66	11	GQKVADSPLEA	GVADSPLEA	GQKVADSPLEA	0.018613	3.6
HLA-B*07:02	7	8	18	11	LVYFRKKRSIL	LVRKKRSIL	LVYFRKKRSIL	0.018578	2.8
HLA-B*08:01	4	27	37	11	TARPEIKPTST	TARPKPTST	TARPEIKPTST	0.017315	4.3
HLA-B*07:02	2	25	35	11	ISVTDPSGKSL	ITDPSGKSL	ISVTDPSGKSL	0.017033	3
HLA-B*15:01	3	10	20	11	ASTTMYRGRVF	ATMYRGRVF	ASTTMYRGRVF	0.016809	4.2
HLA-A*02:01	3	27	37	11	AMIVNKTVHKM	AMIKTVHKM	AMIVNKTVHKM	0.016517	3.9
HLA-A*03:01	4	20	30	11	KIPSPLPTARP	KIPSPLPTR	KIPSPLPTAR	0.016081	3.8
HLA-B*07:02	7	34	44	11	APIDFDPVPNT	APFDPVPNT	APIDFDPVPNT	0.015721	3.1
HLA-B*15:01	3	5	15	11	LYDRIASTTMY	LYIASTTMY	LYDRIASTTMY	0.015503	4.3
HLA-B*15:01	3	48	58	11	HMNLTSTNKYW	HMNTSTNKY	HMNLTSTNKY	0.015389	4.3
HLA-A*02:01	2	57	67	11	GQNPHAQGIAL	GQNPHAIAL	GQNPHAQGIAL	0.01501	4.1
HLA-A*03:01	1	7	17	11	FISLILIQGIK	FISLILIQK	FISLILIQGIK	0.014964	3.9
HLA-B*08:01	2	57	67	11	GQNPHAQGIAL	GPHAQGIAL	GQNPHAQGIAL	0.014911	4.7
HLA-A*02:01	10	26	36	11	GILLLLSIAVL	GLLLSIAVL	GILLLLSIAVL	0.01459	4.1
HLA-B*08:01	1	9	19	11	SLILIQGIKTL	SLIQGIKTL	SLILIQGIKTL	0.014318	4.8
HLA-B*07:02	5	14	24	11	MPPTPSPQPST	MPPTPSPST	MPPTPSPQPST	0.013954	3.3
HLA-B*08:01	2	46	56	11	YPKCKTIHHIQ	YPKCKTHHI	YPKCKTIHHI	0.013563	5
HLA-B*07:02	3	18	28	11	RVFTEGNIAAM	RVFTEGNAM	RVFTEGNIAAM	0.013531	3.3
HLA-A*03:01	1	35	45	11	SVCSGTLQKTE	SVCSGTLQK	SVCSGTLQK	0.01345	4.1
HLA-B*07:02	6	33	43	11	TLPPTGNLTTA	TPTGNLTTA	TLPPTGNLTTA	0.013435	3.3
HLA-B*08:01	2	45	55	11	DYPKCKTIHHI	YPKCKTHHI	YPKCKTIHHI	0.013408	5
HLA-B*08:01	6	24	34	11	EQTSAPSKTTL	EQAPSKTTL	EQTSAPSKTTL	0.013047	5.1
HLA-A*02:01	3	3	13	11	FFLYDRIASTT	FLYDRIATT	FLYDRIASTT	0.013035	4.4
HLA-B*07:02	5	19	29	11	SPQPSTPQQEG	SPQPPQQEG	SPQPSTPQQEG	0.012904	3.4
HLA-A*02:01	7	46	56	11	TIFDESSSSGA	TIFDESSSA	TIFDESSSSGA	0.012587	4.5
HLA-B*07:02	5	17	27	11	TPSPQPSTPQQ	TPSPQPSTQ	TPSPQPSTPQQ	0.012485	3.4
HLA-A*02:01	1	39	49	11	GTLQKTEDVHL	GTLQKTVHL	GTLQKTEDVHL	0.012348	4.5
HLA-A*02:01	3	18	28	11	RVFTEGNIAAM	RVFGNIAAM	RVFTEGNIAAM	0.011922	4.6
HLA-A*02:01	2	26	36	11	SVTDPSGKSLL	SVTDPSSLL	SVTDPSGKSLL	0.011664	4.6
HLA-B*07:02	2	26	36	11	SVTDPSGKSLL	SVTDPKSLL	SVTDPSGKSLL	0.011655	3.6
HLA-A*02:01	8	55	65	11	TAGLIKNQNNL	TLIKNQNNL	TAGLIKNQNNL	0.011594	4.6
HLA-B*08:01	4	15	25	11	TCAPSKIPSPL	TPSKIPSPL	TCAPSKIPSPL	0.011519	5.5
HLA-A*02:01	9	15	25	11	RVTTEERTFSL	RVTERTFSL	RVTTEERTFSL	0.011505	4.6
HLA-B*15:01	5	49	59	11	AQPSMPPHNTT	AQMPPHNTT	AQPSMPPHNTT	0.011468	5
HLA-A*03:01	7	35	45	11	PIDFDPVPNTK	PIDPVPNTK	PIDFDPVPNTK	0.01139	4.5
HLA-A*02:01	2	36	46	11	LLDPPTNIRDY	LLDPPTNIY	LLDPPTNIRDY	0.01112	4.7
HLA-B*15:01	1	56	66	11	GQKVADSPLEA	GQKDSPLEA	GQKVADSPLEA	0.011117	5
HLA-B*07:02	5	4	14	11	AVTKQGLSSTM	AVQGLSSTM	AVTKQGLSSTM	0.010932	3.7
HLA-A*03:01	2	36	46	11	LLDPPTNIRDY	LLDPPTNIY	LLDPPTNIRDY	0.010858	4.6
HLA-B*15:01	7	38	48	11	FDPVPNTKTIF	FVPNTKTIF	FDPVPNTKTIF	0.010256	5.2
HLA-B*15:01	7	28	38	11	LDGLINAPIDF	LLINAPIDF	LDGLINAPIDF	0.010109	5.2
HLA-A*02:01	2	35	45	11	LLLDPPTNIRD	LLLDPPTNI	LLLDPPTNI	0.010075	5
HLA-B*15:01	3	41	51	11	RQGQGYRHMNL	RQGQGHMNL	RQGQGYRHMNL	0.009785	5.3
HLA-A*03:01	9	58	68	11	RNISEQIDQIK	RNISEQIIK	RNISEQIDQIK	0.009623	4.8
HLA-B*08:01	5	50	60	11	QPSMPPHNTTA	QPSMPPHTA	QPSMPPHNTTA	0.009262	6.3
HLA-A*02:01	2	25	35	11	ISVTDPSGKSL	ITDPSGKSL	ISVTDPSGKSL	0.009099	5.2
HLA-B*07:02	8	3	13	11	SYFPNINENTA	SPNINENTA	SYFPNINENTA	0.009002	4
HLA-B*07:02	3	4	14	11	FLYDRIASTTM	FLYDRSTTM	FLYDRIASTTM	0.008856	4.1
HLA-B*08:01	8	43	53	11	IPFFGPGIEGL	IPFPGIEGL	IPFFGPGIEGL	0.008651	6.5
HLA-B*15:01	2	13	23	11	YTEGEEAKTCY	YTEEAKTCY	YTEGEEAKTCY	0.008575	5.6
HLA-B*08:01	9	4	14	11	NQTAKSLELLL	NQTAKSLEL	NQTAKSLELLL	0.008486	6.6
HLA-A*02:01	10	27	37	11	ILLLLSIAVLI	ILLSIAVLI	ILLLLSIAVLI	0.008373	5.4
HLA-B*07:02	7	37	47	11	DFDPVPNTKTI	DPVPNTKTI	DFDPVPNTKTI	0.008141	4.3
HLA-A*03:01	1	59	69	11	VADSPLEASKR	VADSPLSKR	VADSPLEASKR	0.008013	5.1
HLA-A*02:01	8	27	37	11	RIWSVQEDDLA	RIWSVQELA	RIWSVQEDDLA	0.007923	5.6
HLA-B*07:02	6	24	34	11	EQTSAPSKTTL	ESAPSKTTL	EQTSAPSKTTL	0.007906	4.3
HLA-B*15:01	1	54	64	11	LSGQKVADSPL	LQKVADSPL	LSGQKVADSPL	0.007905	5.9
HLA-A*03:01	2	23	33	11	YNISVTDPSGK	YSVTDPSGK	YNISVTDPSGK	0.007841	5.2
HLA-B*15:01	7	17	27	11	ILWREGDMFPF	ILWREGDPF	ILWREGDMFPF	0.007785	5.9
HLA-B*15:01	3	37	47	11	MIFSRQGQGYR	MIFSQGQGY	MIFSRQGQGY	0.007672	5.9
HLA-B*08:01	7	10	20	11	YFRKKRSILWR	YFRKKRSIL	YFRKKRSIL	0.007604	7
HLA-B*07:02	2	44	54	11	RDYPKCKTIHH	RPKCKTIHH	RDYPKCKTIHH	0.007591	4.4
HLA-A*03:01	6	41	51	11	TTAKSTNNTKG	TTAKSTNTK	TTAKSTNNTK	0.007494	5.3
HLA-A*02:01	9	1	11	11	RLANQTAKSLE	RLANQTASL	RLANQTAKSL	0.007431	5.7
HLA-B*15:01	8	44	54	11	PFFGPGIEGLY	PFFGPGIEY	PFFGPGIEGLY	0.007405	6
HLA-B*07:02	4	37	47	11	TPTDATTLNTT	TPTDATTTT	TPTDATTLNTT	0.007395	4.5
HLA-B*08:01	7	60	70	11	EDQHASPNISL	EHASPNISL	EDQHASPNISL	0.00724	7.2
HLA-A*03:01	8	52	62	11	GLYTAGLIKNQ	GLYTAGLIK	GLYTAGLIK	0.007212	5.4
HLA-B*07:02	4	27	37	11	TARPEIKPTST	TPEIKPTST	TARPEIKPTST	0.007205	4.5
HLA-B*15:01	1	40	50	11	TLQKTEDVHLM	TLQEDVHLM	TLQKTEDVHLM	0.007193	6.1
HLA-B*07:02	6	28	38	11	APSKTTLPPTG	APSKTTLTG	APSKTTLPPTG	0.007177	4.5
HLA-A*02:01	9	57	67	11	SRNISEQIDQI	SISEQIDQI	SRNISEQIDQI	0.00713	5.9
HLA-B*15:01	3	39	49	11	FSRQGQGYRHM	FQGQGYRHM	FSRQGQGYRHM	0.007067	6.2
HLA-A*02:01	10	19	29	11	WGVLTNLGILL	WLTNLGILL	WGVLTNLGILL	0.006934	5.9
HLA-B*15:01	6	5	15	11	SVSLQNTTNYD	SVSLQNTTY	SVSLQNTTNY	0.006877	6.3
HLA-B*07:02	5	53	63	11	MPPHNTTAIST	MPNTTAIST	MPPHNTTAIST	0.006854	4.6
HLA-B*08:01	3	41	51	11	RQGQGYRHMNL	RQGQRHMNL	RQGQGYRHMNL	0.006837	7.4
HLA-A*02:01	3	24	34	11	NIAAMIVNKTV	NIAAMIVTV	NIAAMIVNKTV	0.006743	6
HLA-A*03:01	3	22	32	11	EGNIAAMIVNK	EIAAMIVNK	EGNIAAMIVNK	0.006624	5.5
HLA-B*15:01	8	32	42	11	QEDDLAAGLSW	QEDDAGLSW	QEDDLAAGLSW	0.006582	6.4
HLA-B*15:01	2	55	65	11	IQGQNPHAQGI	IQNPHAQGI	IQGQNPHAQGI	0.006498	6.4
HLA-B*07:02	1	60	70	11	ADSPLEASKRW	APLEASKRW	ADSPLEASKRW	0.006467	4.8
HLA-A*02:01	9	6	16	11	TAKSLELLLRV	TALELLLRV	TAKSLELLLRV	0.00636	6.2
HLA-A*02:01	1	49	59	11	LMGFTLSGQKV	LMGFTLQKV	LMGFTLSGQKV	0.00622	6.3
HLA-B*07:02	5	12	22	11	STMPPTPSPQP	SPPTPSPQP	STMPPTPSPQP	0.006189	4.8
HLA-B*08:01	8	21	31	11	DCDAELRIWSV	DAELRIWSV	DCDAELRIWSV	0.006028	7.9
HLA-B*07:02	4	21	31	11	IPSPLPTARPE	IPSPLPTAE	IPSPLPTARPE	0.006021	4.9
HLA-A*03:01	4	23	33	11	SPLPTARPEIK	SPLPTARPK	SPLPTARPEIK	0.005982	5.8
HLA-B*07:02	5	48	58	11	TAQPSMPPHNT	TPSMPPHNT	TAQPSMPPHNT	0.00598	4.9
HLA-B*07:02	2	46	56	11	YPKCKTIHHIQ	YPKTIHHIQ	YPKCKTIHHIQ	0.005913	5
HLA-A*02:01	1	26	36	11	SNNQPQNVDSV	SQPQNVDSV	SNNQPQNVDSV	0.005805	6.4
HLA-A*03:01	2	33	43	11	KSLLLDPPTNI	KLLDPPTNI	KSLLLDPPTNI	0.005791	5.8
HLA-A*02:01	1	12	22	11	LIQGIKTLPIL	LIQGTLPIL	LIQGIKTLPIL	0.005727	6.5
HLA-B*07:02	5	52	62	11	SMPPHNTTAIS	SPHNTTAIS	SMPPHNTTAIS	0.005679	5.1
HLA-B*07:02	5	49	59	11	AQPSMPPHNTT	QPMPPHNTT	QPSMPPHNTT	0.005583	5.1
HLA-A*02:01	9	21	31	11	RTFSLINRHAI	RTFSLIHAI	RTFSLINRHAI	0.005561	6.6
HLA-B*07:02	4	28	38	11	ARPEIKPTSTP	RPIKPTSTP	RPEIKPTSTP	0.005444	5.2
HLA-A*03:01	2	44	54	11	RDYPKCKTIHH	RDYPKTIHH	RDYPKCKTIHH	0.005348	6
HLA-A*02:01	8	46	56	11	FGPGIEGLYTA	FGIEGLYTA	FGPGIEGLYTA	0.005334	6.7
HLA-A*02:01	7	26	36	11	PFLDGLINAPI	FLDGLINAI	FLDGLINAPI	0.005144	6.8
HLA-B*15:01	9	4	14	11	NQTAKSLELLL	NQKSLELLL	NQTAKSLELLL	0.005008	7.1
HLA-A*02:01	10	35	45	11	VLIALSCICRI	VLLSCICRI	VLIALSCICRI	0.004914	7
HLA-B*08:01	2	25	35	11	ISVTDPSGKSL	ITDPSGKSL	ISVTDPSGKSL	0.004796	8.9
HLA-A*02:01	1	10	20	11	LILIQGIKTLP	LLIQGIKTL	LILIQGIKTL	0.00478	7.1
HLA-B*07:02	7	41	51	11	VPNTKTIFDES	VPNTKTIES	VPNTKTIFDES	0.004779	5.5
HLA-B*07:02	6	30	40	11	SKTTLPPTGNL	STLPPTGNL	SKTTLPPTGNL	0.004656	5.6
HLA-A*03:01	4	4	14	11	ALQEYNSTKNQ	ALYNSTKNQ	ALQEYNSTKNQ	0.004628	6.4
HLA-A*02:01	7	27	37	11	FLDGLINAPID	FLDGLINAI	FLDGLINAPI	0.00462	7.2
HLA-B*15:01	9	2	12	11	LANQTAKSLEL	LQTAKSLEL	LANQTAKSLEL	0.004608	7.4
HLA-B*08:01	8	55	65	11	TAGLIKNQNNL	TLIKNQNNL	TAGLIKNQNNL	0.004571	9.2
HLA-B*15:01	2	4	14	11	TGVPPKNVEYT	TVPPKNVEY	TGVPPKNVEY	0.004397	7.5
HLA-B*07:02	9	46	56	11	GPDCCIGIEDL	GPDIGIEDL	GPDCCIGIEDL	0.004331	5.8
HLA-B*07:02	9	2	12	11	LANQTAKSLEL	LANQKSLEL	LANQTAKSLEL	0.004286	5.8
HLA-B*08:01	1	44	54	11	TEDVHLMGFTL	TEDVHLMTL	TEDVHLMGFTL	0.004254	9.6
HLA-B*07:02	5	13	23	11	TMPPTPSPQPS	TPTPSPQPS	TMPPTPSPQPS	0.004253	5.9
HLA-A*03:01	2	35	45	11	LLLDPPTNIRD	LLLDPPTNR	LLLDPPTNIR	0.004237	6.6
HLA-B*08:01	4	29	39	11	RPEIKPTSTPT	RPEIKPTST	RPEIKPTSTPT	0.004144	9.7
HLA-A*02:01	10	15	25	11	WTSDWGVLTNL	WTSDVLTNL	WTSDWGVLTNL	0.004122	7.5
HLA-A*02:01	7	21	31	11	EGDMFPFLDGL	EMFPFLDGL	EGDMFPFLDGL	0.004059	7.6
HLA-A*02:01	5	49	59	11	AQPSMPPHNTT	AQMPPHNTT	AQPSMPPHNTT	0.003985	7.7
HLA-A*02:01	1	3	13	11	TTCLFISLILI	TLFISLILI	TTCLFISLILI	0.003982	7.7
HLA-A*03:01	9	27	37	11	NRHAIDFLLTR	NAIDFLLTR	NRHAIDFLLTR	0.003952	6.7
HLA-A*02:01	5	50	60	11	QPSMPPHNTTA	QMPPHNTTA	QPSMPPHNTTA	0.003916	7.7
HLA-B*07:02	6	26	36	11	TSAPSKTTLPP	TPSKTTLPP	TSAPSKTTLPP	0.003897	6.1
HLA-B*08:01	3	5	15	11	LYDRIASTTMY	LYDRITTMY	LYDRIASTTMY	0.003881	11
HLA-A*03:01	6	21	31	11	TENEQTSAPSK	TENEQTPSK	TENEQTSAPSK	0.003845	6.8
HLA-A*02:01	1	15	25	11	GIKTLPILEIA	GILPILEIA	GIKTLPILEIA	0.003844	7.8
HLA-B*08:01	3	27	37	11	AMIVNKTVHKM	AMIVNKTVM	AMIVNKTVHKM	0.003828	11
HLA-A*03:01	5	12	22	11	STMPPTPSPQP	STMPPTPQP	STMPPTPSPQP	0.003775	6.9
HLA-B*15:01	9	23	33	11	FSLINRHAIDF	FSLINRHAF	FSLINRHAIDF	0.003702	8.1
HLA-B*15:01	8	35	45	11	DLAAGLSWIPF	DLAAGLSPF	DLAAGLSWIPF	0.003654	8.2
HLA-B*08:01	9	13	23	11	LLRVTTEERTF	LLRVTTRTF	LLRVTTEERTF	0.003611	11
HLA-B*08:01	7	18	28	11	LWREGDMFPFL	LWREGDMFL	LWREGDMFPFL	0.003534	11
HLA-A*03:01	7	3	13	11	PTTQHLVYFRK	PTTQHLVYK	PTTQHLVYFRK	0.003533	7.1
HLA-B*15:01	10	39	49	11	LSCICRIFTKY	LICRIFTKY	LSCICRIFTKY	0.003507	8.3
HLA-B*08:01	7	9	19	11	VYFRKKRSILW	VFRKKRSIL	VYFRKKRSIL	0.003453	11
HLA-A*02:01	6	32	42	11	TTLPPTGNLTT	TTLPPTLTT	TTLPPTGNLTT	0.003453	8.2
HLA-A*02:01	10	25	35	11	LGILLLLSIAV	LLLLLSIAV	LGILLLLSIAV	0.003438	8.2
HLA-A*02:01	8	57	67	11	GLIKNQNNLVC	GLINQNNLV	GLIKNQNNLV	0.003425	8.2
HLA-A*02:01	4	2	12	11	FGALQEYNSTK	FLQEYNSTK	FGALQEYNSTK	0.003322	8.3
HLA-A*03:01	3	32	42	11	KTVHKMIFSRQ	KTVHKMISR	KTVHKMIFSR	0.003299	7.3
HLA-A*02:01	7	24	34	11	MFPFLDGLINA	MFLDGLINA	MFPFLDGLINA	0.003292	8.3
HLA-A*02:01	6	31	41	11	KTTLPPTGNLT	KLPPTGNLT	KTTLPPTGNLT	0.003289	8.3
HLA-B*08:01	1	39	49	11	GTLQKTEDVHL	GTLQKTVHL	GTLQKTEDVHL	0.00328	11
HLA-B*15:01	2	51	61	11	TIHHIQGQNPH	TIHQGQNPH	TIHHIQGQNPH	0.003222	8.6
HLA-B*07:02	9	21	31	11	RTFSLINRHAI	RTFSNRHAI	RTFSLINRHAI	0.00322	6.7
HLA-A*03:01	6	53	63	11	TTTAPNMTNGH	TTTAPNMTH	TTTAPNMTNGH	0.00321	7.4
HLA-A*02:01	7	17	27	11	ILWREGDMFPF	ILWGDMFPF	ILWREGDMFPF	0.003144	8.5
HLA-B*08:01	1	40	50	11	TLQKTEDVHLM	TLQEDVHLM	TLQKTEDVHLM	0.003116	12
HLA-A*02:01	6	30	40	11	SKTTLPPTGNL	STLPPTGNL	SKTTLPPTGNL	0.003101	8.5
HLA-A*03:01	3	31	41	11	NKTVHKMIFSR	KTVHKMISR	KTVHKMIFSR	0.003099	7.5
HLA-B*15:01	2	25	35	11	ISVTDPSGKSL	ISVPSGKSL	ISVTDPSGKSL	0.002954	8.9
HLA-A*02:01	4	20	30	11	KIPSPLPTARP	KIPSPLPTP	KIPSPLPTARP	0.002943	8.7
HLA-B*08:01	6	46	56	11	TNNTKGPTTTA	TTKGPTTTA	TNNTKGPTTTA	0.002929	12
HLA-B*15:01	8	36	46	11	LAAGLSWIPFF	LAAGLSPFF	LAAGLSWIPFF	0.002891	9
HLA-B*07:02	7	25	35	11	FPFLDGLINAP	FPFLDGLAP	FPFLDGLINAP	0.002856	7.1
HLA-A*02:01	7	31	41	11	LINAPIDFDPV	LINAPIDFV	LINAPIDFDPV	0.002842	8.9
HLA-A*02:01	7	37	47	11	DFDPVPNTKTI	DFDPVPNTI	DFDPVPNTKTI	0.002834	8.9
HLA-B*07:02	2	3	13	11	RTGVPPKNVEY	RVPPKNVEY	RTGVPPKNVEY	0.002777	7.2
HLA-B*07:02	3	39	49	11	FSRQGQGYRHM	FSRQGQGHM	FSRQGQGYRHM	0.002741	7.2
HLA-B*08:01	7	38	48	11	FDPVPNTKTIF	DPVPNTKTF	DPVPNTKTIF	0.002737	12
HLA-A*02:01	3	20	30	11	FTEGNIAAMIV	FTEGNIAAV	FTEGNIAAMIV	0.002733	9
HLA-B*08:01	2	26	36	11	SVTDPSGKSLL	SVPSGKSLL	SVTDPSGKSLL	0.002721	12
HLA-A*02:01	7	25	35	11	FPFLDGLINAP	FLDGLINAP	FPFLDGLINAP	0.002715	9
HLA-B*08:01	9	23	33	11	FSLINRHAIDF	FSLINRHAF	FSLINRHAIDF	0.002711	12
HLA-A*02:01	9	25	35	11	LINRHAIDFLL	LINAIDFLL	LINRHAIDFLL	0.002711	9.1
HLA-A*03:01	10	34	44	11	AVLIALSCICR	AVLIALICR	AVLIALSCICR	0.002705	7.9
HLA-B*15:01	2	5	15	11	GVPPKNVEYTE	GVPPKNVEY	GVPPKNVEY	0.002683	9.3
HLA-A*02:01	10	28	38	11	LLLLSIAVLIA	LLLLSIAVA	LLLLSIAVLIA	0.002677	9.1
HLA-A*03:01	3	18	28	11	RVFTEGNIAAM	RVFGNIAAM	RVFTEGNIAAM	0.002663	8
HLA-B*15:01	2	44	54	11	RDYPKCKTIHH	RDYPKTIHH	RDYPKCKTIHH	0.00264	9.3
HLA-B*08:01	1	11	21	11	ILIQGIKTLPI	ILIQKTLPI	ILIQGIKTLPI	0.002636	13
HLA-A*02:01	1	48	58	11	HLMGFTLSGQK	HLMGFTLQK	HLMGFTLSGQK	0.002633	9.2
HLA-B*15:01	2	33	43	11	KSLLLDPPTNI	KLLDPPTNI	KSLLLDPPTNI	0.002532	9.5
HLA-A*02:01	5	12	22	11	STMPPTPSPQP	STMPPTPQP	STMPPTPSPQP	0.002472	9.4
HLA-B*15:01	2	26	36	11	SVTDPSGKSLL	SVTDPSSLL	SVTDPSGKSLL	0.002455	9.6
HLA-B*08:01	3	29	39	11	IVNKTVHKMIF	IVNKHKMIF	IVNKTVHKMIF	0.002454	13
HLA-B*07:02	6	34	44	11	LPPTGNLTTAK	LPPTGTTAK	LPPTGNLTTAK	0.002438	7.7
HLA-B*07:02	8	30	40	11	SVQEDDLAAGL	SVQEDDLAL	SVQEDDLAAGL	0.00238	7.7
HLA-B*15:01	1	58	68	11	KVADSPLEASK	KVADSPASK	KVADSPLEASK	0.002364	9.8
HLA-B*07:02	7	60	70	11	EDQHASPNISL	EHASPNISL	EDQHASPNISL	0.002321	7.8
HLA-B*15:01	7	46	56	11	TIFDESSSSGA	TIFDESSSA	TIFDESSSSGA	0.002318	9.9
HLA-A*02:01	9	4	14	11	NQTAKSLELLL	NQTSLELLL	NQTAKSLELLL	0.002295	9.7
HLA-A*03:01	9	28	38	11	RHAIDFLLTRW	RAIDFLLTR	RHAIDFLLTR	0.00227	8.4
HLA-B*08:01	2	58	68	11	QNPHAQGIALH	QPHAQGIAL	QNPHAQGIAL	0.00225	14
HLA-B*08:01	3	28	38	11	MIVNKTVHKMI	MIVNKTVHI	MIVNKTVHKMI	0.002237	14
HLA-B*08:01	8	3	13	11	SYFPNINENTA	SYFPNINTA	SYFPNINENTA	0.002188	14
HLA-A*02:01	8	56	66	11	AGLIKNQNNLV	GLINQNNLV	GLIKNQNNLV	0.002187	9.9
HLA-B*07:02	4	16	26	11	CAPSKIPSPLP	CPSKIPSPL	CAPSKIPSPL	0.002177	8.1
HLA-A*02:01	6	10	20	11	NTTNYDTQSTA	NTYDTQSTA	NTTNYDTQSTA	0.002174	9.9
HLA-B*07:02	7	38	48	11	FDPVPNTKTIF	FPVPNTKTI	FDPVPNTKTI	0.002162	8.1
HLA-B*15:01	1	42	52	11	QKTEDVHLMGF	QKTEDVHLF	QKTEDVHLMGF	0.002148	11
HLA-A*02:01	7	15	25	11	RSILWREGDMF	RLWREGDMF	RSILWREGDMF	0.002136	10
HLA-A*02:01	8	3	13	11	SYFPNINENTA	SYFPNINTA	SYFPNINENTA	0.002112	11
HLA-B*08:01	2	28	38	11	TDPSGKSLLLD	TPSGKSLLL	TDPSGKSLLL	0.0021	14
HLA-B*07:02	6	46	56	11	TNNTKGPTTTA	TTKGPTTTA	TNNTKGPTTTA	0.002046	8.4
HLA-A*03:01	2	51	61	11	TIHHIQGQNPH	TIIQGQNPH	TIHHIQGQNPH	0.002043	8.8
HLA-A*02:01	3	17	27	11	GRVFTEGNIAA	RVFEGNIAA	RVFTEGNIAA	0.001999	11
HLA-B*15:01	8	59	69	11	IKNQNNLVCRL	IQNNLVCRL	IKNQNNLVCRL	0.001961	11
HLA-A*02:01	6	54	64	11	TTAPNMTNGHL	TTAPNMTHL	TTAPNMTNGHL	0.00192	11
HLA-B*15:01	1	11	21	11	ILIQGIKTLPI	ILIQGIKTI	ILIQGIKTLPI	0.001918	11
HLA-B*08:01	2	44	54	11	RDYPKCKTIHH	RPKCKTIHH	RDYPKCKTIHH	0.001917	15
HLA-B*08:01	7	39	49	11	DPVPNTKTIFD	DPVPNTKTF	DPVPNTKTIF	0.001896	15
HLA-B*08:01	3	18	28	11	RVFTEGNIAAM	RVFGNIAAM	RVFTEGNIAAM	0.00185	15
HLA-B*08:01	3	2	12	11	AFFLYDRIAST	ALYDRIAST	AFFLYDRIAST	0.001801	15
HLA-B*15:01	1	41	51	11	LQKTEDVHLMG	LQKEDVHLM	LQKTEDVHLM	0.001789	11
HLA-B*08:01	3	10	20	11	ASTTMYRGRVF	ATMYRGRVF	ASTTMYRGRVF	0.001782	15
HLA-B*08:01	2	36	46	11	LLDPPTNIRDY	LLDPPTNIY	LLDPPTNIRDY	0.001759	15
HLA-A*02:01	4	18	28	11	PSKIPSPLPTA	SIPSPLPTA	SKIPSPLPTA	0.001746	11
HLA-A*03:01	9	21	31	11	RTFSLINRHAI	RTFSLINRH	RTFSLINRH	0.001733	9.4
HLA-B*07:02	8	5	15	11	FPNINENTAYS	FPNENTAYS	FPNINENTAYS	0.001716	9.1
HLA-B*07:02	8	41	51	11	SWIPFFGPGIE	SPFFGPGIE	SWIPFFGPGIE	0.001712	9.1
HLA-B*08:01	8	32	42	11	QEDDLAAGLSW	QEDDAGLSW	QEDDLAAGLSW	0.001707	15
HLA-A*03:01	8	44	54	11	PFFGPGIEGLY	PFFGPGILY	PFFGPGIEGLY	0.001699	9.5
HLA-B*08:01	4	19	29	11	SKIPSPLPTAR	SPSPLPTAR	SKIPSPLPTAR	0.001699	15
HLA-A*03:01	8	51	61	11	EGLYTAGLIKN	ELYTAGLIK	EGLYTAGLIK	0.001687	9.5
HLA-B*07:02	2	45	55	11	DYPKCKTIHHI	YPKKTIHHI	YPKCKTIHHI	0.00167	9.2
HLA-A*03:01	8	58	68	11	LIKNQNNLVCR	LIKNQNNLR	LIKNQNNLVCR	0.001648	9.6
HLA-B*08:01	2	29	39	11	DPSGKSLLLDP	DPSGKSLLL	DPSGKSLLL	0.001646	16
HLA-B*15:01	9	15	25	11	RVTTEERTFSL	RVTERTFSL	RVTTEERTFSL	0.001643	12
HLA-B*07:02	3	10	20	11	ASTTMYRGRVF	ATMYRGRVF	ASTTMYRGRVF	0.001641	9.3
HLA-A*02:01	9	12	22	11	LLLRVTTEERT	LLLRVTTET	LLLRVTTEERT	0.001638	12
HLA-B*08:01	4	23	33	11	SPLPTARPEIK	SPLPRPEIK	SPLPTARPEIK	0.001638	16
HLA-A*02:01	4	19	29	11	SKIPSPLPTAR	SIPSPLPTA	SKIPSPLPTA	0.001636	12
HLA-B*08:01	6	54	64	11	TTAPNMTNGHL	TPNMTNGHL	TTAPNMTNGHL	0.001633	16
HLA-A*02:01	9	3	13	11	ANQTAKSLELL	ATAKSLELL	ANQTAKSLELL	0.001621	12
HLA-B*07:02	5	24	34	11	TPQQEGNNTDH	TPQQEGNNH	TPQQEGNNTDH	0.001615	9.4
HLA-A*02:01	7	22	32	11	GDMFPFLDGLI	GMFPFLDGL	GDMFPFLDGL	0.001579	12
HLA-B*08:01	1	12	22	11	LIQGIKTLPIL	LIQGIKTIL	LIQGIKTLPIL	0.001569	16
HLA-A*03:01	3	48	58	11	HMNLTSTNKYW	HMNLTSTNK	HMNLTSTNK	0.001563	9.8
HLA-A*03:01	2	27	37	11	VTDPSGKSLLL	VTDPKSLLL	VTDPSGKSLLL	0.00155	9.8
HLA-B*15:01	8	30	40	11	SVQEDDLAAGL	SVQEDDLAL	SVQEDDLAAGL	0.001548	12
HLA-B*08:01	9	35	45	11	LTRWGGTCKVL	LTRWGGTVL	LTRWGGTCKVL	0.001546	16
HLA-A*02:01	3	28	38	11	MIVNKTVHKMI	MIVNKTVHI	MIVNKTVHKMI	0.001542	12
HLA-B*08:01	1	54	64	11	LSGQKVADSPL	LSGQKVSPL	LSGQKVADSPL	0.001542	16
HLA-B*15:01	3	25	35	11	IAAMIVNKTVH	IMIVNKTVH	IAAMIVNKTVH	0.001522	12
HLA-B*08:01	2	3	13	11	RTGVPPKNVEY	RVPPKNVEY	RTGVPPKNVEY	0.001488	16
HLA-B*08:01	8	30	40	11	SVQEDDLAAGL	SVQEDDLAL	SVQEDDLAAGL	0.001483	16
HLA-B*08:01	8	4	14	11	YFPNINENTAY	YFPNINTAY	YFPNINENTAY	0.001442	17
HLA-A*02:01	5	4	14	11	AVTKQGLSSTM	AVQGLSSTM	AVTKQGLSSTM	0.001438	12
HLA-B*15:01	6	46	56	11	TNNTKGPTTTA	TTKGPTTTA	TNNTKGPTTTA	0.001436	12
HLA-B*07:02	6	32	42	11	TTLPPTGNLTT	TPPTGNLTT	TTLPPTGNLTT	0.001405	10
HLA-B*15:01	1	38	48	11	SGTLQKTEDVH	SLQKTEDVH	SGTLQKTEDVH	0.001405	13
HLA-A*03:01	7	36	46	11	IDFDPVPNTKT	IFDPVPNTK	IDFDPVPNTK	0.001397	11
HLA-B*08:01	3	39	49	11	FSRQGQGYRHM	FSRQGQRHM	FSRQGQGYRHM	0.00139	17
HLA-B*07:02	5	51	61	11	PSMPPHNTTAI	SPPHNTTAI	SMPPHNTTAI	0.001381	10
HLA-B*15:01	5	50	60	11	QPSMPPHNTTA	QMPPHNTTA	QPSMPPHNTTA	0.00138	13
HLA-B*07:02	4	20	30	11	KIPSPLPTARP	KPSPLPTAR	KIPSPLPTAR	0.00138	10
HLA-A*02:01	5	10	20	11	LSSTMPPTPSP	LTMPPTPSP	LSSTMPPTPSP	0.001378	13
HLA-A*02:01	3	16	26	11	RGRVFTEGNIA	RVFTEGNIA	RGRVFTEGNIA	0.001363	13
HLA-B*08:01	5	53	63	11	MPPHNTTAIST	MPPHNTIST	MPPHNTTAIST	0.00134	17
HLA-A*02:01	8	43	53	11	IPFFGPGIEGL	IPFPGIEGL	IPFFGPGIEGL	0.001338	13
HLA-B*08:01	6	33	43	11	TLPPTGNLTTA	TLPPNLTTA	TLPPTGNLTTA	0.001336	17
HLA-B*15:01	9	21	31	11	RTFSLINRHAI	RTFSNRHAI	RTFSLINRHAI	0.001332	13
HLA-B*07:02	1	12	22	11	LIQGIKTLPIL	LIQGIKTIL	LIQGIKTLPIL	0.00133	11
HLA-B*08:01	8	35	45	11	DLAAGLSWIPF	DLAAGLIPF	DLAAGLSWIPF	0.001327	17
HLA-A*02:01	6	1	11	11	FSTLSVSLQNT	FLSVSLQNT	FSTLSVSLQNT	0.001319	13
HLA-A*02:01	2	55	65	11	IQGQNPHAQGI	IQNPHAQGI	IQGQNPHAQGI	0.001318	13
HLA-B*15:01	6	53	63	11	TTTAPNMTNGH	TTTAPNMTH	TTTAPNMTNGH	0.001317	13
HLA-A*02:01	5	7	17	11	KQGLSSTMPPT	KLSSTMPPT	KQGLSSTMPPT	0.001309	13
HLA-A*03:01	8	60	70	11	KNQNNLVCRLR	KNQNNLVLR	KNQNNLVCRLR	0.001305	11
HLA-B*15:01	6	33	43	11	TLPPTGNLTTA	TLPPTGTTA	TLPPTGNLTTA	0.001304	13
HLA-B*07:02	1	9	19	11	SLILIQGIKTL	SLIQGIKTL	SLILIQGIKTL	0.0013	11
HLA-A*02:01	3	41	51	11	RQGQGYRHMNL	RQGQGHMNL	RQGQGYRHMNL	0.001297	13
HLA-A*02:01	6	24	34	11	EQTSAPSKTTL	EQAPSKTTL	EQTSAPSKTTL	0.001281	13
HLA-B*08:01	5	4	14	11	AVTKQGLSSTM	AVTKQGLSM	AVTKQGLSSTM	0.001279	18
HLA-B*15:01	2	27	37	11	VTDPSGKSLLL	VTDPSGKSL	VTDPSGKSLLL	0.001268	13
HLA-B*08:01	4	31	41	11	EIKPTSTPTDA	EIKPTSTPA	EIKPTSTPTDA	0.001247	18
HLA-B*15:01	9	24	34	11	SLINRHAIDFL	SLINRHAIL	SLINRHAIDFL	0.001245	13
HLA-B*07:02	2	36	46	11	LLDPPTNIRDY	LLDPPTNIY	LLDPPTNIRDY	0.001243	11
HLA-B*08:01	9	21	31	11	RTFSLINRHAI	RTFSNRHAI	RTFSLINRHAI	0.001226	18
HLA-B*07:02	8	32	42	11	QEDDLAAGLSW	QEDDAGLSW	QEDDLAAGLSW	0.001222	11
HLA-A*03:01	3	4	14	11	FLYDRIASTTM	FLYDRITTM	FLYDRIASTTM	0.001208	11
HLA-A*03:01	3	28	38	11	MIVNKTVHKMI	MIVNKTVHK	MIVNKTVHK	0.001203	11
HLA-A*02:01	1	23	33	11	EIASNNQPQNV	EIASNPQNV	EIASNNQPQNV	0.001198	13
HLA-A*03:01	9	19	29	11	EERTFSLINRH	RTFSLINRH	RTFSLINRH	0.001166	11
HLA-B*07:02	3	27	37	11	AMIVNKTVHKM	AVNKTVHKM	AMIVNKTVHKM	0.001153	11
HLA-B*15:01	10	36	46	11	LIALSCICRIF	LIALSCRIF	LIALSCICRIF	0.001151	14
HLA-B*07:02	9	13	23	11	LLRVTTEERTF	LLRVTTRTF	LLRVTTEERTF	0.001115	12
HLA-B*08:01	6	30	40	11	SKTTLPPTGNL	SKTTLPPTL	SKTTLPPTGNL	0.001115	19
HLA-B*15:01	8	55	65	11	TAGLIKNQNNL	TLIKNQNNL	TAGLIKNQNNL	0.001111	14
HLA-B*08:01	5	51	61	11	PSMPPHNTTAI	SMPPHTTAI	SMPPHNTTAI	0.00111	19
HLA-B*15:01	7	8	18	11	LVYFRKKRSIL	LVYKKRSIL	LVYFRKKRSIL	0.001109	14
HLA-B*07:02	1	44	54	11	TEDVHLMGFTL	TEDVHGFTL	TEDVHLMGFTL	0.001106	12
HLA-B*08:01	5	3	13	11	DAVTKQGLSST	DAKQGLSST	DAVTKQGLSST	0.001105	19
HLA-B*07:02	5	41	51	11	EPNKTNTTAQP	EPNKTNTTP	EPNKTNTTAQP	0.001095	12
HLA-B*15:01	2	34	44	11	SLLLDPPTNIR	SLLPPTNIR	SLLLDPPTNIR	0.001093	14
HLA-B*08:01	10	18	28	11	DWGVLTNLGIL	DWLTNLGIL	DWGVLTNLGIL	0.001083	19
HLA-B*07:02	5	40	50	11	TEPNKTNTTAQ	TPNKTNTTA	TEPNKTNTTA	0.001079	12
HLA-A*03:01	1	49	59	11	LMGFTLSGQKV	LMFTLSGQK	LMGFTLSGQK	0.001072	12
HLA-B*07:02	6	55	65	11	TAPNMTNGHLT	TPNMTNGHL	TAPNMTNGHL	0.001069	12
HLA-A*03:01	1	34	44	11	DSVCSGTLQKT	DVCSGTLQK	DSVCSGTLQK	0.001062	12
HLA-B*15:01	6	30	40	11	SKTTLPPTGNL	STLPPTGNL	SKTTLPPTGNL	0.00106	14
HLA-A*03:01	5	11	21	11	SSTMPPTPSPQ	STMPPTPSQ	STMPPTPSPQ	0.001053	12
HLA-B*15:01	3	16	26	11	RGRVFTEGNIA	RVFTEGNIA	RGRVFTEGNIA	0.001048	14
HLA-B*07:02	7	39	49	11	DPVPNTKTIFD	DPVPNTKTF	DPVPNTKTIF	0.001044	12
HLA-A*02:01	6	46	56	11	TNNTKGPTTTA	TTKGPTTTA	TNNTKGPTTTA	0.001034	14
HLA-B*15:01	6	49	59	11	TKGPTTTAPNM	TKGPTTTAM	TKGPTTTAPNM	0.001028	14
HLA-B*08:01	5	14	24	11	MPPTPSPQPST	MPPTPSPST	MPPTPSPQPST	0.001027	19
HLA-A*03:01	3	23	33	11	GNIAAMIVNKT	GIAAMIVNK	GNIAAMIVNK	0.001025	12
HLA-B*08:01	10	1	11	11	EQKEGTGWGLG	EQKEGTWGL	EQKEGTGWGL	0.001024	19
HLA-A*03:01	4	3	13	11	GALQEYNSTKN	GLQEYNSTK	GALQEYNSTK	0.001008	12
HLA-B*07:02	4	46	56	11	TTDPNNDDEDL	TPNNDDEDL	TTDPNNDDEDL	0.001007	12
HLA-B*15:01	9	35	45	11	LTRWGGTCKVL	LTRWGGTVL	LTRWGGTCKVL	0.001	14
HLA-A*03:01	5	35	45	11	SQGTVTEPNKT	SQGTVTPNK	SQGTVTEPNK	0.001	12
HLA-B*07:02	8	4	14	11	YFPNINENTAY	FPNNENTAY	FPNINENTAY	0.000998	12
HLA-A*02:01	10	30	40	11	LLSIAVLIALS	LLSAVLIAL	LLSIAVLIAL	0.000996	14
HLA-B*15:01	8	5	15	11	FPNINENTAYS	FPINENTAY	FPNINENTAY	0.000973	15
HLA-A*02:01	5	52	62	11	SMPPHNTTAIS	SMPPHNTTS	SMPPHNTTAIS	0.000965	15
HLA-A*03:01	7	2	12	11	NPTTQHLVYFR	NTQHLVYFR	NPTTQHLVYFR	0.00096	12
HLA-A*03:01	6	4	14	11	LSVSLQNTTNY	LSVSNTTNY	LSVSLQNTTNY	0.000955	12
HLA-A*03:01	2	48	58	11	KCKTIHHIQGQ	KTIHHIQGQ	KCKTIHHIQGQ	0.000952	12
HLA-B*15:01	1	26	36	11	SNNQPQNVDSV	SQPQNVDSV	SNNQPQNVDSV	0.000946	15
HLA-B*08:01	2	1	11	11	AFRTGVPPKNV	AFRTPPKNV	AFRTGVPPKNV	0.000942	20
HLA-A*02:01	10	11	21	11	GGKWWTSDWGV	GWWTSDWGV	GGKWWTSDWGV	0.000935	15
HLA-A*02:01	8	28	38	11	IWSVQEDDLAA	IVQEDDLAA	IWSVQEDDLAA	0.000927	15
HLA-A*02:01	1	58	68	11	KVADSPLEASK	KVADSPLSK	KVADSPLEASK	0.000921	15
HLA-B*15:01	6	54	64	11	TTAPNMTNGHL	TTAPNMTHL	TTAPNMTNGHL	0.000907	15
HLA-A*02:01	9	2	12	11	LANQTAKSLEL	LQTAKSLEL	LANQTAKSLEL	0.000905	15
HLA-A*02:01	2	3	13	11	RTGVPPKNVEY	RVPPKNVEY	RTGVPPKNVEY	0.000905	15
HLA-B*15:01	6	21	31	11	TENEQTSAPSK	TENEQTSAK	TENEQTSAPSK	0.0009	15
HLA-B*08:01	7	2	12	11	NPTTQHLVYFR	NPTTQHLVF	NPTTQHLVYF	0.000886	21
HLA-B*08:01	7	1	11	11	PNPTTQHLVYF	NPTTQHLVF	NPTTQHLVYF	0.000879	21
HLA-B*08:01	9	11	21	11	ELLLRVTTEER	ELLLRVTTR	ELLLRVTTEER	0.000878	21
HLA-B*08:01	5	39	49	11	VTEPNKTNTTA	VPNKTNTTA	VTEPNKTNTTA	0.000862	21
HLA-A*03:01	6	30	40	11	SKTTLPPTGNL	STLPPTGNL	SKTTLPPTGNL	0.000861	13
HLA-A*03:01	7	5	15	11	TQHLVYFRKKR	TLVYFRKKR	TQHLVYFRKKR	0.000849	13
HLA-A*03:01	2	40	50	11	PTNIRDYPKCK	PTNDYPKCK	PTNIRDYPKCK	0.000849	13
HLA-A*02:01	2	52	62	11	IHHIQGQNPHA	IIQGQNPHA	IHHIQGQNPHA	0.000849	15
HLA-A*03:01	2	10	20	11	NVEYTEGEEAK	NVTEGEEAK	NVEYTEGEEAK	0.000844	13
HLA-A*03:01	9	11	21	11	ELLLRVTTEER	ELLLRVTTR	ELLLRVTTEER	0.000843	13
HLA-B*08:01	6	49	59	11	TKGPTTTAPNM	TPTTTAPNM	TKGPTTTAPNM	0.000843	21
HLA-B*07:02	8	55	65	11	TAGLIKNQNNL	TAIKNQNNL	TAGLIKNQNNL	0.00084	13
HLA-A*02:01	5	9	19	11	GLSSTMPPTPS	GLSSPPTPS	GLSSTMPPTPS	0.00084	15
HLA-B*08:01	7	21	31	11	EGDMFPFLDGL	EMFPFLDGL	EGDMFPFLDGL	0.000835	21
HLA-B*08:01	9	54	64	11	EDLSRNISEQI	EDLSRNISI	EDLSRNISEQI	0.000832	21
HLA-B*07:02	6	50	60	11	KGPTTTAPNMT	KPTTTAPNM	KGPTTTAPNM	0.000824	13
HLA-A*03:01	7	10	20	11	YFRKKRSILWR	YFRKSILWR	YFRKKRSILWR	0.00082	13
HLA-A*02:01	1	53	63	11	TLSGQKVADSP	TLSGQKVSP	TLSGQKVADSP	0.000818	16
HLA-B*07:02	4	31	41	11	EIKPTSTPTDA	EIKPTSTPA	EIKPTSTPTDA	0.000815	13
HLA-B*08:01	1	60	70	11	ADSPLEASKRW	APLEASKRW	ADSPLEASKRW	0.000803	22
HLA-A*03:01	9	34	44	11	LLTRWGGTCKV	LLRWGGTCK	LLTRWGGTCK	0.000797	13
HLA-A*03:01	9	1	11	11	RLANQTAKSLE	RLANQTSLE	RLANQTAKSLE	0.000797	13
HLA-A*02:01	9	8	18	11	KSLELLLRVTT	KSLELLVTT	KSLELLLRVTT	0.000795	16
HLA-A*03:01	5	59	69	11	TAISTNNTSKN	TISTNNTSK	TAISTNNTSK	0.000795	13
HLA-B*08:01	3	47	57	11	RHMNLTSTNKY	RHMNLTSTY	RHMNLTSTNKY	0.000789	22
HLA-B*08:01	9	25	35	11	LINRHAIDFLL	LINRHAILL	LINRHAIDFLL	0.00078	22
HLA-A*03:01	10	20	30	11	GVLTNLGILLL	GVLTGILLL	GVLTNLGILLL	0.000779	13
HLA-B*15:01	5	26	36	11	QQEGNNTDHSQ	QQNNTDHSQ	QQEGNNTDHSQ	0.000779	16
HLA-A*03:01	5	46	56	11	NTTAQPSMPPH	NTQPSMPPH	NTTAQPSMPPH	0.000777	13
HLA-A*02:01	8	40	50	11	LSWIPFFGPGI	LIPFFGPGI	LSWIPFFGPGI	0.000762	16
HLA-B*07:02	9	23	33	11	FSLINRHAIDF	FSLINRHAF	FSLINRHAIDF	0.000758	14
HLA-B*07:02	7	2	12	11	NPTTQHLVYFR	NPTTQHLVF	NPTTQHLVYF	0.000757	14
HLA-B*08:01	4	17	27	11	APSKIPSPLPT	APIPSPLPT	APSKIPSPLPT	0.000752	22
HLA-A*02:01	3	11	21	11	STTMYRGRVFT	SMYRGRVFT	STTMYRGRVFT	0.000751	16
HLA-B*08:01	1	26	36	11	SNNQPQNVDSV	SQPQNVDSV	SNNQPQNVDSV	0.000748	22
HLA-A*02:01	6	2	12	11	STLSVSLQNTT	STLSVSLTT	STLSVSLQNTT	0.000744	16
HLA-B*08:01	7	25	35	11	FPFLDGLINAP	FPDGLINAP	FPFLDGLINAP	0.000742	22
HLA-A*02:01	8	5	15	11	FPNINENTAYS	FINENTAYS	FPNINENTAYS	0.00074	16
HLA-A*02:01	7	28	38	11	LDGLINAPIDF	LLINAPIDF	LDGLINAPIDF	0.00074	16
HLA-A*03:01	6	7	17	11	SLQNTTNYDTQ	SLQNTTNYQ	SLQNTTNYDTQ	0.000739	14
HLA-B*15:01	3	2	12	11	AFFLYDRIAST	ALYDRIAST	AFFLYDRIAST	0.000732	16
HLA-B*07:02	1	39	49	11	GTLQKTEDVHL	GTLQKTVHL	GTLQKTEDVHL	0.000729	14
HLA-A*03:01	10	39	49	11	LSCICRIFTKY	LICRIFTKY	LSCICRIFTKY	0.000712	14
HLA-B*08:01	10	29	39	11	LLLSIAVLIAL	LLLSIAVAL	LLLSIAVLIAL	0.000702	23
HLA-A*03:01	6	32	42	11	TTLPPTGNLTT	TTLPPTLTT	TTLPPTGNLTT	0.0007	14
HLA-A*02:01	7	7	17	11	HLVYFRKKRSI	HLFRKKRSI	HLVYFRKKRSI	0.000696	17
HLA-B*07:02	3	47	57	11	RHMNLTSTNKY	RHMNLTSTY	RHMNLTSTNKY	0.00068	14
HLA-B*07:02	9	24	34	11	SLINRHAIDFL	SLINRHAIL	SLINRHAIDFL	0.000675	14
HLA-A*03:01	3	7	17	11	DRIASTTMYRG	RIASTTMYR	RIASTTMYR	0.00067	14
HLA-A*02:01	7	30	40	11	GLINAPIDFDP	GLINAPIDP	GLINAPIDFDP	0.000663	17
HLA-B*08:01	9	3	13	11	ANQTAKSLELL	NQTAKSLEL	NQTAKSLELL	0.00066	23
HLA-B*15:01	1	60	70	11	ADSPLEASKRW	ADSPASKRW	ADSPLEASKRW	0.000659	17
HLA-B*15:01	4	29	39	11	RPEIKPTSTPT	RIKPTSTPT	RPEIKPTSTPT	0.000656	17
HLA-A*03:01	5	60	70	11	AISTNNTSKNN	AISTNNTSK	AISTNNTSK	0.000644	14
HLA-B*08:01	3	3	13	11	FFLYDRIASTT	FYDRIASTT	FFLYDRIASTT	0.00064	24
HLA-A*02:01	7	16	26	11	SILWREGDMFP	SILEGDMFP	SILWREGDMFP	0.000639	17
HLA-B*08:01	9	9	19	11	SLELLLRVTTE	SLLLRVTTE	SLELLLRVTTE	0.000637	24
HLA-B*08:01	5	49	59	11	AQPSMPPHNTT	AQMPPHNTT	AQPSMPPHNTT	0.000636	24
HLA-B*15:01	10	9	19	11	GLGGKWWTSDW	GLGGKTSDW	GLGGKWWTSDW	0.000632	17
HLA-B*15:01	6	7	17	11	SLQNTTNYDTQ	SLQNTTNTQ	SLQNTTNYDTQ	0.000631	17
HLA-A*02:01	10	32	42	11	SIAVLIALSCI	SIAVLIALI	SIAVLIALSCI	0.00063	17
HLA-A*02:01	8	59	69	11	IKNQNNLVCRL	IQNNLVCRL	IKNQNNLVCRL	0.00062	17
HLA-A*03:01	6	46	56	11	TNNTKGPTTTA	TTKGPTTTA	TNNTKGPTTTA	0.000619	14
HLA-A*03:01	9	15	25	11	RVTTEERTFSL	RVTERTFSL	RVTTEERTFSL	0.000618	14
HLA-A*02:01	10	24	34	11	NLGILLLLSIA	NLGILLLLA	NLGILLLLSIA	0.000616	17
HLA-A*03:01	9	43	53	11	KVLGPDCCIGI	KVLGPDIGI	KVLGPDCCIGI	0.000612	14
HLA-B*07:02	7	7	17	11	HLVYFRKKRSI	HLFRKKRSI	HLVYFRKKRSI	0.000612	15
HLA-A*03:01	3	5	15	11	LYDRIASTTMY	LYDASTTMY	LYDRIASTTMY	0.000608	15
HLA-A*03:01	5	10	20	11	LSSTMPPTPSP	LTMPPTPSP	LSSTMPPTPSP	0.000604	15
HLA-B*08:01	5	52	62	11	SMPPHNTTAIS	SMPPHTTAI	SMPPHNTTAI	0.000603	24
HLA-B*08:01	5	43	53	11	NKTNTTAQPSM	NKTTAQPSM	NKTNTTAQPSM	0.000596	24
HLA-B*08:01	4	22	32	11	PSPLPTARPEI	SPLPARPEI	SPLPTARPEI	0.000585	25
HLA-B*15:01	7	60	70	11	EDQHASPNISL	EHASPNISL	EDQHASPNISL	0.000584	18
HLA-B*08:01	2	33	43	11	KSLLLDPPTNI	KLLDPPTNI	KSLLLDPPTNI	0.000581	25
HLA-B*08:01	1	42	52	11	QKTEDVHLMGF	QKDVHLMGF	QKTEDVHLMGF	0.000579	25
HLA-B*08:01	9	6	16	11	TAKSLELLLRV	TAKELLLRV	TAKSLELLLRV	0.000577	25
HLA-B*15:01	4	4	14	11	ALQEYNSTKNQ	ALYNSTKNQ	ALQEYNSTKNQ	0.000573	18
HLA-B*08:01	8	59	69	11	IKNQNNLVCRL	IKNQNNLVL	IKNQNNLVCRL	0.000568	25
HLA-B*15:01	2	58	68	11	QNPHAQGIALH	QHAQGIALH	QNPHAQGIALH	0.000566	18
HLA-B*15:01	1	12	22	11	LIQGIKTLPIL	LIIKTLPIL	LIQGIKTLPIL	0.000559	18
HLA-B*08:01	1	23	33	11	EIASNNQPQNV	EIASQPQNV	EIASNNQPQNV	0.000556	25
HLA-A*02:01	5	51	61	11	PSMPPHNTTAI	SMPPHTTAI	SMPPHNTTAI	0.000553	18
HLA-A*02:01	5	39	49	11	VTEPNKTNTTA	VTEPTNTTA	VTEPNKTNTTA	0.000552	18
HLA-B*07:02	3	5	15	11	LYDRIASTTMY	LYDASTTMY	LYDRIASTTMY	0.000552	16
HLA-A*03:01	2	26	36	11	SVTDPSGKSLL	SVTDPSSLL	SVTDPSGKSLL	0.000551	15
HLA-B*08:01	5	12	22	11	STMPPTPSPQP	STMPPTPSP	STMPPTPSPQP	0.000547	25
HLA-B*07:02	5	16	26	11	PTPSPQPSTPQ	TPSPPSTPQ	TPSPQPSTPQ	0.000547	16
HLA-B*08:01	3	48	58	11	HMNLTSTNKYW	HMNLTSTYW	HMNLTSTNKYW	0.000547	25
HLA-B*15:01	6	40	50	11	LTTAKSTNNTK	LTKSTNNTK	LTTAKSTNNTK	0.000546	18
HLA-B*08:01	2	55	65	11	IQGQNPHAQGI	IQGQNPHAI	IQGQNPHAQGI	0.000543	25
HLA-B*08:01	2	17	27	11	EEAKTCYNISV	EEAKTNISV	EEAKTCYNISV	0.00054	25
HLA-A*03:01	9	18	28	11	TEERTFSLINR	TRTFSLINR	TEERTFSLINR	0.000538	15
HLA-A*02:01	8	33	43	11	EDDLAAGLSWI	ELAAGLSWI	EDDLAAGLSWI	0.000537	18
HLA-B*07:02	2	1	11	11	AFRTGVPPKNV	AFRTPPKNV	AFRTGVPPKNV	0.000529	16
HLA-B*15:01	9	1	11	11	RLANQTAKSLE	RLANQTASL	RLANQTAKSL	0.000523	19
HLA-A*02:01	4	4	14	11	ALQEYNSTKNQ	ALQEYNSTQ	ALQEYNSTKNQ	0.000519	19
HLA-B*15:01	9	19	29	11	EERTFSLINRH	EEFSLINRH	EERTFSLINRH	0.000516	19
HLA-A*02:01	1	2	12	11	KTTCLFISLIL	KTLFISLIL	KTTCLFISLIL	0.000516	19
HLA-B*15:01	5	5	15	11	VTKQGLSSTMP	VTKQGSSTM	VTKQGLSSTM	0.000515	19
HLA-A*02:01	1	44	54	11	TEDVHLMGFTL	TEDVHLMTL	TEDVHLMGFTL	0.000512	19
HLA-B*15:01	10	20	30	11	GVLTNLGILLL	GVLTGILLL	GVLTNLGILLL	0.000511	19
HLA-B*15:01	4	10	20	11	STKNQTCAPSK	STKNQTPSK	STKNQTCAPSK	0.000507	19
HLA-B*07:02	2	29	39	11	DPSGKSLLLDP	DPSGKSLLL	DPSGKSLLL	0.000505	16
HLA-A*03:01	4	29	39	11	RPEIKPTSTPT	RIKPTSTPT	RPEIKPTSTPT	0.000504	16
HLA-B*15:01	3	6	16	11	YDRIASTTMYR	YRIASTTMY	YDRIASTTMY	0.000503	19
HLA-B*07:02	9	4	14	11	NQTAKSLELLL	NAKSLELLL	NQTAKSLELLL	0.0005	16
HLA-B*08:01	5	17	27	11	TPSPQPSTPQQ	TPSPQPPQQ	TPSPQPSTPQQ	0.000497	26
HLA-A*02:01	4	46	56	11	TTDPNNDDEDL	TTDPNNEDL	TTDPNNDDEDL	0.000491	19
HLA-B*08:01	3	19	29	11	VFTEGNIAAMI	VFTEGNIAI	VFTEGNIAAMI	0.000491	26
HLA-B*07:02	2	33	43	11	KSLLLDPPTNI	KLLDPPTNI	KSLLLDPPTNI	0.000489	17
HLA-A*02:01	9	16	26	11	VTTEERTFSLI	VTTEEFSLI	VTTEERTFSLI	0.000484	19
HLA-B*15:01	4	19	29	11	SKIPSPLPTAR	SKIPSPTAR	SKIPSPLPTAR	0.000482	19
HLA-B*15:01	1	48	58	11	HLMGFTLSGQK	HLMGFTLSK	HLMGFTLSGQK	0.000481	19
HLA-A*02:01	9	13	23	11	LLRVTTEERTF	LLTTEERTF	LLRVTTEERTF	0.00048	19
HLA-B*08:01	4	6	16	11	QEYNSTKNQTC	QEYTKNQTC	QEYNSTKNQTC	0.000479	27
HLA-B*07:02	7	1	11	11	PNPTTQHLVYF	NPTTQHLVF	NPTTQHLVYF	0.000477	17
HLA-B*08:01	3	12	22	11	TTMYRGRVFTE	TYRGRVFTE	TTMYRGRVFTE	0.000477	27
HLA-B*08:01	4	25	35	11	LPTARPEIKPT	LPRPEIKPT	LPTARPEIKPT	0.000471	27
HLA-B*08:01	4	7	17	11	EYNSTKNQTCA	EYNSTKNQA	EYNSTKNQTCA	0.000471	27
HLA-B*08:01	1	31	41	11	QNVDSVCSGTL	QNVDSVCSL	QNVDSVCSGTL	0.000468	27
HLA-A*02:01	5	38	48	11	TVTEPNKTNTT	TVTEPTNTT	TVTEPNKTNTT	0.000463	19
HLA-B*07:02	3	29	39	11	IVNKTVHKMIF	IVNKHKMIF	IVNKTVHKMIF	0.000462	17
HLA-B*08:01	3	42	52	11	QGQGYRHMNLT	QGQGRHMNL	QGQGYRHMNL	0.000456	27
HLA-B*15:01	5	52	62	11	SMPPHNTTAIS	SMPPHNTTS	SMPPHNTTAIS	0.000454	20
HLA-B*07:02	7	18	28	11	LWREGDMFPFL	LWREGDPFL	LWREGDMFPFL	0.000452	17
HLA-A*03:01	3	29	39	11	IVNKTVHKMIF	IVNKTVHKF	IVNKTVHKMIF	0.000451	16
HLA-A*02:01	5	29	39	11	GNNTDHSQGTV	GTDHSQGTV	GNNTDHSQGTV	0.00045	20
HLA-B*08:01	1	56	66	11	GQKVADSPLEA	GQKVSPLEA	GQKVADSPLEA	0.00045	27
HLA-B*08:01	8	56	66	11	AGLIKNQNNLV	AIKNQNNLV	AGLIKNQNNLV	0.000449	27
HLA-A*03:01	2	57	67	11	GQNPHAQGIAL	GQNPHGIAL	GQNPHAQGIAL	0.000449	16
HLA-B*08:01	3	24	34	11	NIAAMIVNKTV	NAMIVNKTV	NIAAMIVNKTV	0.000445	27
HLA-B*08:01	2	13	23	11	YTEGEEAKTCY	YTEEAKTCY	YTEGEEAKTCY	0.000443	28
HLA-B*08:01	8	26	36	11	LRIWSVQEDDL	LRIWSVQEL	LRIWSVQEDDL	0.000441	28
HLA-A*03:01	2	58	68	11	QNPHAQGIALH	QHAQGIALH	QNPHAQGIALH	0.000439	16
HLA-B*07:02	1	27	37	11	NNQPQNVDSVC	NPQNVDSVC	NNQPQNVDSVC	0.000438	17
HLA-A*02:01	9	33	43	11	FLLTRWGGTCK	FLLTGGTCK	FLLTRWGGTCK	0.000437	20
HLA-B*08:01	7	58	68	11	AEEDQHASPNI	AEEDQHASI	AEEDQHASPNI	0.000437	28
HLA-A*03:01	1	9	19	11	SLILIQGIKTL	SLILIQGIK	SLILIQGIK	0.000436	16
HLA-B*08:01	9	57	67	11	SRNISEQIDQI	SRNEQIDQI	SRNISEQIDQI	0.000429	28
HLA-A*02:01	10	13	23	11	KWWTSDWGVLT	KTSDWGVLT	KWWTSDWGVLT	0.000427	20
HLA-B*08:01	7	41	51	11	VPNTKTIFDES	VPNTKTIES	VPNTKTIFDES	0.000426	28
HLA-B*07:02	1	29	39	11	QPQNVDSVCSG	QPQNVDSSG	QPQNVDSVCSG	0.000426	18
HLA-A*02:01	6	18	28	11	STATENEQTSA	STANEQTSA	STATENEQTSA	0.000424	20
HLA-A*03:01	8	4	14	11	YFPNINENTAY	YFPNINTAY	YFPNINENTAY	0.000419	17
HLA-B*08:01	8	5	15	11	FPNINENTAYS	FPNINNTAY	FPNINENTAY	0.000416	28
HLA-B*08:01	5	48	58	11	TAQPSMPPHNT	TPSMPPHNT	TAQPSMPPHNT	0.000416	28
HLA-B*08:01	10	20	30	11	GVLTNLGILLL	GVLTNILLL	GVLTNLGILLL	0.000414	28
HLA-B*07:02	2	42	52	11	NIRDYPKCKTI	NIRDYPKTI	NIRDYPKCKTI	0.000414	18
HLA-B*08:01	5	38	48	11	TVTEPNKTNTT	TVPNKTNTT	TVTEPNKTNTT	0.000413	28
HLA-B*08:01	2	38	48	11	DPPTNIRDYPK	DPPTNIYPK	DPPTNIRDYPK	0.00041	28
HLA-B*07:02	1	54	64	11	LSGQKVADSPL	LSKVADSPL	LSGQKVADSPL	0.000408	18
HLA-B*07:02	6	25	35	11	QTSAPSKTTLP	QTAPSKTTL	QTSAPSKTTL	0.000407	18
HLA-B*15:01	5	12	22	11	STMPPTPSPQP	STMPPTPSP	STMPPTPSPQP	0.000407	21
HLA-B*08:01	4	21	31	11	IPSPLPTARPE	IPSPLPTAE	IPSPLPTARPE	0.000405	29
HLA-A*03:01	10	21	31	11	VLTNLGILLLL	VLLGILLLL	VLTNLGILLLL	0.000404	17
HLA-B*15:01	5	11	21	11	SSTMPPTPSPQ	SMPPTPSPQ	SSTMPPTPSPQ	0.000398	21
HLA-B*15:01	8	16	26	11	GENENDCDAEL	GENENDAEL	GENENDCDAEL	0.00039	21
HLA-B*08:01	6	27	37	11	SAPSKTTLPPT	SAPSKTTPT	SAPSKTTLPPT	0.00039	29
HLA-A*02:01	3	36	46	11	KMIFSRQGQGY	KMIRQGQGY	KMIFSRQGQGY	0.000388	21
HLA-A*02:01	5	13	23	11	TMPPTPSPQPS	TMPPTPQPS	TMPPTPSPQPS	0.000386	21
HLA-B*08:01	7	24	34	11	MFPFLDGLINA	MFLDGLINA	MFPFLDGLINA	0.000385	29
HLA-A*02:01	3	19	29	11	VFTEGNIAAMI	VFTEGNIMI	VFTEGNIAAMI	0.000385	21
HLA-B*07:02	1	59	69	11	VADSPLEASKR	VADSPASKR	VADSPLEASKR	0.000385	18
HLA-B*08:01	4	46	56	11	TTDPNNDDEDL	TTDPNNEDL	TTDPNNDDEDL	0.000382	29
HLA-B*07:02	6	27	37	11	SAPSKTTLPPT	APSKTTLPT	APSKTTLPPT	0.000379	18
HLA-A*02:01	4	15	25	11	TCAPSKIPSPL	TCAPIPSPL	TCAPSKIPSPL	0.000379	21
HLA-B*15:01	3	26	36	11	AAMIVNKTVHK	AIVNKTVHK	AAMIVNKTVHK	0.000375	21
HLA-B*15:01	8	50	60	11	IEGLYTAGLIK	ILYTAGLIK	IEGLYTAGLIK	0.000374	21
HLA-B*08:01	9	46	56	11	GPDCCIGIEDL	GPDIGIEDL	GPDCCIGIEDL	0.000372	29
HLA-A*02:01	2	42	52	11	NIRDYPKCKTI	NIYPKCKTI	NIRDYPKCKTI	0.000372	21
HLA-B*15:01	9	28	38	11	RHAIDFLLTRW	RIDFLLTRW	RHAIDFLLTRW	0.00037	21
HLA-A*02:01	7	34	44	11	APIDFDPVPNT	APFDPVPNT	APIDFDPVPNT	0.00037	21
HLA-B*07:02	1	58	68	11	KVADSPLEASK	KVADSPASK	KVADSPLEASK	0.000369	19
HLA-B*07:02	2	34	44	11	SLLLDPPTNIR	SLDPPTNIR	SLLLDPPTNIR	0.000367	19
HLA-B*07:02	10	15	25	11	WTSDWGVLTNL	WTSDWGTNL	WTSDWGVLTNL	0.000365	19
HLA-B*08:01	2	53	63	11	HHIQGQNPHAQ	HHIQGPHAQ	HHIQGQNPHAQ	0.000365	30
HLA-A*03:01	3	2	12	11	AFFLYDRIAST	ALYDRIAST	AFFLYDRIAST	0.000364	18
HLA-A*03:01	2	38	48	11	DPPTNIRDYPK	DTNIRDYPK	DPPTNIRDYPK	0.000364	18
HLA-A*02:01	9	41	51	11	TCKVLGPDCCI	TVLGPDCCI	TCKVLGPDCCI	0.000363	21
HLA-B*15:01	7	7	17	11	HLVYFRKKRSI	HLFRKKRSI	HLVYFRKKRSI	0.000363	22
HLA-A*03:01	7	15	25	11	RSILWREGDMF	RLWREGDMF	RSILWREGDMF	0.000359	18
HLA-B*15:01	5	24	34	11	TPQQEGNNTDH	TQEGNNTDH	TPQQEGNNTDH	0.000354	22
HLA-B*08:01	4	37	47	11	TPTDATTLNTT	TPTDATTTT	TPTDATTLNTT	0.000353	30
HLA-A*02:01	7	44	54	11	TKTIFDESSSS	TIFDESSSS	TKTIFDESSSS	0.000351	22
HLA-B*08:01	4	16	26	11	CAPSKIPSPLP	CAPSKIPSL	CAPSKIPSPL	0.000351	30
HLA-B*08:01	1	14	24	11	QGIKTLPILEI	QGIKPILEI	QGIKTLPILEI	0.000351	30
HLA-B*08:01	5	5	15	11	VTKQGLSSTMP	VTKQGSSTM	VTKQGLSSTM	0.00035	30
HLA-A*02:01	5	14	24	11	MPPTPSPQPST	MTPSPQPST	MPPTPSPQPST	0.00035	22
HLA-B*08:01	2	4	14	11	TGVPPKNVEYT	TPPKNVEYT	TGVPPKNVEYT	0.000349	30
HLA-B*08:01	8	46	56	11	FGPGIEGLYTA	FGIEGLYTA	FGPGIEGLYTA	0.000348	30
HLA-B*08:01	5	19	29	11	SPQPSTPQQEG	SPQPPQQEG	SPQPSTPQQEG	0.000345	30
HLA-B*08:01	8	16	26	11	GENENDCDAEL	GENENDAEL	GENENDCDAEL	0.000344	30
HLA-A*02:01	3	50	60	11	NLTSTNKYWTS	NLTSTNWTS	NLTSTNKYWTS	0.000342	22
HLA-A*02:01	8	52	62	11	GLYTAGLIKNQ	GLYGLIKNQ	GLYTAGLIKNQ	0.00034	22
HLA-B*07:02	2	5	15	11	GVPPKNVEYTE	GPKNVEYTE	GVPPKNVEYTE	0.000334	20
HLA-B*07:02	7	32	42	11	INAPIDFDPVP	IPIDFDPVP	INAPIDFDPVP	0.000333	20
HLA-A*03:01	8	27	37	11	RIWSVQEDDLA	RIWSVQELA	RIWSVQEDDLA	0.000331	18
HLA-B*15:01	7	44	54	11	TKTIFDESSSS	TIFDESSSS	TKTIFDESSSS	0.000331	22
HLA-A*02:01	10	17	27	11	SDWGVLTNLGI	SDWGVLTGI	SDWGVLTNLGI	0.000329	22
HLA-B*08:01	6	25	35	11	QTSAPSKTTLP	QTAPSKTTL	QTSAPSKTTL	0.000329	31
HLA-B*08:01	2	18	28	11	EAKTCYNISVT	EAKTNISVT	EAKTCYNISVT	0.000329	31
HLA-B*08:01	10	21	31	11	VLTNLGILLLL	VLTNLGILL	VLTNLGILLLL	0.000326	31
HLA-B*07:02	1	19	29	11	LPILEIASNNQ	LPILEIASQ	LPILEIASNNQ	0.000323	20
HLA-B*15:01	4	6	16	11	QEYNSTKNQTC	QEYNSTQTC	QEYNSTKNQTC	0.000321	23
HLA-B*15:01	3	28	38	11	MIVNKTVHKMI	MIVNKTVHI	MIVNKTVHKMI	0.000321	23
HLA-A*02:01	7	60	70	11	EDQHASPNISL	EHASPNISL	EDQHASPNISL	0.00032	22
HLA-B*15:01	7	18	28	11	LWREGDMFPFL	LWREGDMFL	LWREGDMFPFL	0.000319	23
HLA-B*15:01	3	8	18	11	RIASTTMYRGR	RIASTTRGR	RIASTTMYRGR	0.000318	23
HLA-A*03:01	6	5	15	11	SVSLQNTTNYD	SVLQNTTNY	SVSLQNTTNY	0.000317	19
HLA-B*15:01	8	52	62	11	GLYTAGLIKNQ	GLYTAGLNQ	GLYTAGLIKNQ	0.000315	23
HLA-B*08:01	7	11	21	11	FRKKRSILWRE	FRKKRSILE	FRKKRSILWRE	0.000312	32
HLA-B*15:01	4	2	12	11	FGALQEYNSTK	FLQEYNSTK	FGALQEYNSTK	0.000311	23
HLA-B*08:01	7	34	44	11	APIDFDPVPNT	APFDPVPNT	APIDFDPVPNT	0.000309	32
HLA-B*08:01	6	11	21	11	TTNYDTQSTAT	TYDTQSTAT	TTNYDTQSTAT	0.000309	32
HLA-A*02:01	10	7	17	11	GWGLGGKWWTS	GLGGKWWTS	GWGLGGKWWTS	0.000306	23
HLA-B*15:01	7	9	19	11	VYFRKKRSILW	VYFKRSILW	VYFRKKRSILW	0.000306	23
HLA-A*03:01	2	1	11	11	AFRTGVPPKNV	AFRTGVPPK	AFRTGVPPK	0.000306	19
HLA-A*03:01	1	56	66	11	GQKVADSPLEA	GVADSPLEA	GQKVADSPLEA	0.000306	19
HLA-B*15:01	9	43	53	11	KVLGPDCCIGI	KVLGPDIGI	KVLGPDCCIGI	0.000303	23
HLA-B*07:02	5	10	20	11	LSSTMPPTPSP	LTMPPTPSP	LSSTMPPTPSP	0.000303	20
HLA-B*07:02	3	41	51	11	RQGQGYRHMNL	RQGQGHMNL	RQGQGYRHMNL	0.000303	20
HLA-B*07:02	9	1	11	11	RLANQTAKSLE	RANQTAKSL	RLANQTAKSL	0.000299	20
HLA-B*07:02	5	15	25	11	PPTPSPQPSTP	PPSPQPSTP	PPTPSPQPSTP	0.000299	20
HLA-A*02:01	2	59	69	11	NPHAQGIALHL	NAQGIALHL	NPHAQGIALHL	0.000298	23
HLA-B*08:01	9	32	42	11	DFLLTRWGGTC	DFLLTRWTC	DFLLTRWGGTC	0.000297	32
HLA-B*08:01	1	50	60	11	MGFTLSGQKVA	MGFSGQKVA	MGFTLSGQKVA	0.000295	32
HLA-B*08:01	7	17	27	11	ILWREGDMFPF	ILWREGFPF	ILWREGDMFPF	0.000294	32
HLA-A*02:01	9	27	37	11	NRHAIDFLLTR	NAIDFLLTR	NRHAIDFLLTR	0.000289	23
HLA-B*08:01	4	28	38	11	ARPEIKPTSTP	AEIKPTSTP	ARPEIKPTSTP	0.000287	33
HLA-B*08:01	10	15	25	11	WTSDWGVLTNL	WTSDWGVLL	WTSDWGVLTNL	0.000286	33
HLA-B*08:01	8	23	33	11	DAELRIWSVQE	DAELRIWSV	DAELRIWSV	0.000286	33
HLA-B*07:02	8	26	36	11	LRIWSVQEDDL	LRIWSVQEL	LRIWSVQEDDL	0.000286	21
HLA-B*08:01	5	31	41	11	NTDHSQGTVTE	NTDQGTVTE	NTDHSQGTVTE	0.000286	33
HLA-A*03:01	2	13	23	11	YTEGEEAKTCY	YTEGAKTCY	YTEGEEAKTCY	0.000286	19
HLA-A*02:01	9	9	19	11	SLELLLRVTTE	SLLLRVTTE	SLELLLRVTTE	0.000285	23
HLA-A*03:01	5	49	59	11	AQPSMPPHNTT	AQMPPHNTT	AQPSMPPHNTT	0.000285	19
HLA-A*03:01	4	59	69	11	SGSGSGEQEPY	SGSGSGEQY	SGSGSGEQEPY	0.000281	19
HLA-A*03:01	5	47	57	11	TTAQPSMPPHN	TTAQPSMPH	TTAQPSMPPH	0.000278	19
HLA-B*08:01	4	20	30	11	KIPSPLPTARP	KPSPLPTAR	KIPSPLPTAR	0.000278	33
HLA-B*08:01	3	30	40	11	VNKTVHKMIFS	VNKTHKMIF	VNKTVHKMIF	0.000278	33
HLA-A*03:01	5	4	14	11	AVTKQGLSSTM	AVQGLSSTM	AVTKQGLSSTM	0.000276	19
HLA-A*02:01	5	48	58	11	TAQPSMPPHNT	TAQPPPHNT	TAQPSMPPHNT	0.000276	24
HLA-B*07:02	4	32	42	11	IKPTSTPTDAT	KPTSTPTAT	KPTSTPTDAT	0.000276	21
HLA-A*02:01	8	49	59	11	GIEGLYTAGLI	GIEGLYTAI	GIEGLYTAGLI	0.000273	24
HLA-B*15:01	8	45	55	11	FFGPGIEGLYT	FFGPGIGLY	FFGPGIEGLY	0.000271	24
HLA-B*15:01	4	28	38	11	ARPEIKPTSTP	AEIKPTSTP	ARPEIKPTSTP	0.000271	24
HLA-B*15:01	1	44	54	11	TEDVHLMGFTL	TEDVHGFTL	TEDVHLMGFTL	0.000271	24
HLA-B*07:02	8	47	57	11	GPGIEGLYTAG	GPIEGLYTA	GPGIEGLYTA	0.00027	21
HLA-A*03:01	8	32	42	11	QEDDLAAGLSW	QEDDLGLSW	QEDDLAAGLSW	0.00027	20
HLA-A*03:01	9	29	39	11	HAIDFLLTRWG	HAIDFLLTR	HAIDFLLTR	0.000268	20
HLA-A*02:01	8	1	11	11	TLSYFPNINEN	TLFPNINEN	TLSYFPNINEN	0.000268	24
HLA-B*15:01	10	21	31	11	VLTNLGILLLL	VLTNLGILL	VLTNLGILLLL	0.000267	24
HLA-A*03:01	3	25	35	11	IAAMIVNKTVH	IMIVNKTVH	IAAMIVNKTVH	0.000263	20
HLA-B*08:01	7	46	56	11	TIFDESSSSGA	TIFDESSSA	TIFDESSSSGA	0.000262	34
HLA-B*08:01	7	36	46	11	IDFDPVPNTKT	DFDPVPNTT	DFDPVPNTKT	0.000262	34
HLA-B*07:02	1	40	50	11	TLQKTEDVHLM	TLQKTEDVM	TLQKTEDVHLM	0.000262	22
HLA-B*15:01	6	10	20	11	NTTNYDTQSTA	NTYDTQSTA	NTTNYDTQSTA	0.000261	24
HLA-B*08:01	2	34	44	11	SLLLDPPTNIR	SLDPPTNIR	SLLLDPPTNIR	0.000261	34
HLA-A*02:01	8	45	55	11	FFGPGIEGLYT	FFGPGILYT	FFGPGIEGLYT	0.00026	24
HLA-B*08:01	6	34	44	11	LPPTGNLTTAK	LPPTGTTAK	LPPTGNLTTAK	0.00026	34
HLA-B*08:01	6	32	42	11	TTLPPTGNLTT	TPPTGNLTT	TTLPPTGNLTT	0.000259	34
HLA-B*08:01	3	11	21	11	STTMYRGRVFT	STMYRGRVF	STTMYRGRVF	0.000259	34
HLA-B*08:01	9	1	11	11	RLANQTAKSLE	RLANQTKSL	RLANQTAKSL	0.000258	34
HLA-A*02:01	9	35	45	11	LTRWGGTCKVL	LTWGGTCKV	LTRWGGTCKV	0.000257	24
HLA-B*07:02	6	51	61	11	GPTTTAPNMTN	GPTAPNMTN	GPTTTAPNMTN	0.000257	22
HLA-B*08:01	1	10	20	11	LILIQGIKTLP	LLIQGIKTL	LILIQGIKTL	0.000256	34
HLA-B*08:01	4	14	24	11	QTCAPSKIPSP	QAPSKIPSP	QTCAPSKIPSP	0.000255	34
HLA-A*02:01	8	50	60	11	IEGLYTAGLIK	ILYTAGLIK	IEGLYTAGLIK	0.000254	24
HLA-B*07:02	7	35	45	11	PIDFDPVPNTK	PIDPVPNTK	PIDFDPVPNTK	0.000254	22
HLA-B*15:01	8	43	53	11	IPFFGPGIEGL	IPFPGIEGL	IPFFGPGIEGL	0.000253	25
HLA-B*08:01	4	8	18	11	YNSTKNQTCAP	YNKNQTCAP	YNSTKNQTCAP	0.000253	34
HLA-B*07:02	7	24	34	11	MFPFLDGLINA	FPFDGLINA	FPFLDGLINA	0.00025	22
HLA-B*08:01	6	10	20	11	NTTNYDTQSTA	NTYDTQSTA	NTTNYDTQSTA	0.000249	34
HLA-A*02:01	2	1	11	11	AFRTGVPPKNV	ATGVPPKNV	AFRTGVPPKNV	0.000248	25
HLA-B*08:01	9	27	37	11	NRHAIDFLLTR	NAIDFLLTR	NRHAIDFLLTR	0.000247	35
HLA-B*08:01	7	47	57	11	IFDESSSSGAS	IFDESSSSS	IFDESSSSGAS	0.000246	35
HLA-A*02:01	7	18	28	11	LWREGDMFPFL	LWREGDPFL	LWREGDMFPFL	0.000246	25
HLA-B*15:01	5	40	50	11	TEPNKTNTTAQ	TEKTNTTAQ	TEPNKTNTTAQ	0.000244	25
HLA-B*15:01	1	15	25	11	GIKTLPILEIA	GIKPILEIA	GIKTLPILEIA	0.000244	25
HLA-B*15:01	8	57	67	11	GLIKNQNNLVC	GLIKNQNVC	GLIKNQNNLVC	0.000242	25
HLA-B*07:02	7	9	19	11	VYFRKKRSILW	VYFKKRSIL	VYFRKKRSIL	0.000242	22
HLA-B*08:01	10	26	36	11	GILLLLSIAVL	GLLLSIAVL	GILLLLSIAVL	0.000241	35
HLA-B*15:01	2	53	63	11	HHIQGQNPHAQ	HQGQNPHAQ	HHIQGQNPHAQ	0.000241	25
HLA-B*15:01	9	3	13	11	ANQTAKSLELL	ATAKSLELL	ANQTAKSLELL	0.00024	25
HLA-B*15:01	4	31	41	11	EIKPTSTPTDA	EIKPTSTPA	EIKPTSTPTDA	0.00024	25
HLA-B*07:02	8	46	56	11	FGPGIEGLYTA	GPIEGLYTA	GPGIEGLYTA	0.000239	22
HLA-B*15:01	8	3	13	11	SYFPNINENTA	SYFPNINTA	SYFPNINENTA	0.000238	25
HLA-B*08:01	3	26	36	11	AAMIVNKTVHK	AAMNKTVHK	AAMIVNKTVHK	0.000238	35
HLA-B*08:01	7	15	25	11	RSILWREGDMF	RLWREGDMF	RSILWREGDMF	0.000237	35
HLA-A*03:01	10	13	23	11	KWWTSDWGVLT	KTSDWGVLT	KWWTSDWGVLT	0.000236	21
HLA-A*02:01	8	31	41	11	VQEDDLAAGLS	VQDDLAAGL	VQEDDLAAGL	0.000236	25
HLA-B*08:01	2	43	53	11	IRDYPKCKTIH	IRDYPKTIH	IRDYPKCKTIH	0.000236	35
HLA-B*15:01	1	13	23	11	IQGIKTLPILE	IQKTLPILE	IQGIKTLPILE	0.000236	25
HLA-A*03:01	7	46	56	11	TIFDESSSSGA	TIFDSSSGA	TIFDESSSSGA	0.000235	21
HLA-B*15:01	6	6	16	11	VSLQNTTNYDT	VSLQNTTNY	VSLQNTTNY	0.000235	25
HLA-A*02:01	6	7	17	11	SLQNTTNYDTQ	SLQNTTNTQ	SLQNTTNYDTQ	0.000235	25
HLA-B*08:01	6	26	36	11	TSAPSKTTLPP	TSAPSKTTP	TSAPSKTTLPP	0.000234	35
HLA-B*15:01	9	33	43	11	FLLTRWGGTCK	FLRWGGTCK	FLLTRWGGTCK	0.000232	26
HLA-B*07:02	1	31	41	11	QNVDSVCSGTL	QNVDSSGTL	QNVDSVCSGTL	0.000232	23
HLA-B*07:02	7	46	56	11	TIFDESSSSGA	TIFDESSSA	TIFDESSSSGA	0.000231	23
HLA-B*15:01	10	29	39	11	LLLSIAVLIAL	LLLSIAVAL	LLLSIAVLIAL	0.00023	26
HLA-A*03:01	3	41	51	11	RQGQGYRHMNL	RQGQGHMNL	RQGQGYRHMNL	0.000228	21
HLA-B*08:01	8	45	55	11	FFGPGIEGLYT	FFGPGILYT	FFGPGIEGLYT	0.000227	36
HLA-B*07:02	9	54	64	11	EDLSRNISEQI	EDLSRNISI	EDLSRNISEQI	0.000224	23
HLA-A*03:01	5	17	27	11	TPSPQPSTPQQ	TPSPQPSTQ	TPSPQPSTPQQ	0.000223	21
HLA-B*15:01	3	17	27	11	GRVFTEGNIAA	RVFEGNIAA	RVFTEGNIAA	0.000221	26
HLA-B*15:01	3	46	56	11	YRHMNLTSTNK	YMNLTSTNK	YRHMNLTSTNK	0.00022	26
HLA-A*03:01	1	8	18	11	ISLILIQGIKT	ILILIQGIK	ISLILIQGIK	0.000219	21
HLA-B*08:01	1	41	51	11	LQKTEDVHLMG	LQKEDVHLM	LQKTEDVHLM	0.000217	36
HLA-B*08:01	9	33	43	11	FLLTRWGGTCK	FLLTRGTCK	FLLTRWGGTCK	0.000215	37
HLA-B*08:01	3	44	54	11	QGYRHMNLTST	QGYRHLTST	QGYRHMNLTST	0.000215	37
HLA-B*15:01	5	46	56	11	NTTAQPSMPPH	NTQPSMPPH	NTTAQPSMPPH	0.000214	26
HLA-A*02:01	9	7	17	11	AKSLELLLRVT	ALELLLRVT	AKSLELLLRVT	0.000213	26
HLA-B*15:01	5	35	45	11	SQGTVTEPNKT	SQVTEPNKT	SQGTVTEPNKT	0.000212	26
HLA-B*08:01	5	41	51	11	EPNKTNTTAQP	EPNKTNTTP	EPNKTNTTAQP	0.000212	37
HLA-A*03:01	3	16	26	11	RGRVFTEGNIA	RVFTEGNIA	RGRVFTEGNIA	0.000212	21
HLA-B*07:02	1	26	36	11	SNNQPQNVDSV	SNNQPQNSV	SNNQPQNVDSV	0.000211	24
HLA-B*08:01	6	47	57	11	NNTKGPTTTAP	NTKGPTTAP	NTKGPTTTAP	0.00021	37
HLA-B*07:02	3	16	26	11	RGRVFTEGNIA	RVFTEGNIA	RGRVFTEGNIA	0.00021	24
HLA-B*08:01	1	13	23	11	IQGIKTLPILE	IQGIKTLIL	IQGIKTLPIL	0.00021	37
HLA-B*08:01	10	23	33	11	TNLGILLLLSI	TNILLLLSI	TNLGILLLLSI	0.000209	37
HLA-B*08:01	2	12	22	11	EYTEGEEAKTC	EYTEGAKTC	EYTEGEEAKTC	0.000209	37
HLA-A*02:01	1	50	60	11	MGFTLSGQKVA	MTLSGQKVA	MGFTLSGQKVA	0.000209	26
HLA-A*02:01	8	32	42	11	QEDDLAAGLSW	QEDDLGLSW	QEDDLAAGLSW	0.000208	26
HLA-B*08:01	7	14	24	11	KRSILWREGDM	KRSILWREM	KRSILWREGDM	0.000208	37
HLA-B*08:01	3	16	26	11	RGRVFTEGNIA	RGRVEGNIA	RGRVFTEGNIA	0.000208	37
HLA-B*15:01	10	26	36	11	GILLLLSIAVL	GLLLSIAVL	GILLLLSIAVL	0.000206	27
HLA-B*08:01	9	22	32	11	TFSLINRHAID	TFLINRHAI	TFSLINRHAI	0.000206	37
HLA-B*07:02	2	17	27	11	EEAKTCYNISV	EEAKTNISV	EEAKTCYNISV	0.000204	24
HLA-A*03:01	6	54	64	11	TTAPNMTNGHL	TTAPNMTHL	TTAPNMTNGHL	0.000203	22
HLA-B*15:01	5	39	49	11	VTEPNKTNTTA	VTNKTNTTA	VTEPNKTNTTA	0.000203	27
HLA-B*08:01	8	36	46	11	LAAGLSWIPFF	LAAGLSPFF	LAAGLSWIPFF	0.000202	37
HLA-B*08:01	5	40	50	11	TEPNKTNTTAQ	TEKTNTTAQ	TEPNKTNTTAQ	0.000202	37
HLA-B*15:01	10	40	50	11	SCICRIFTKYI	SICRIFTKY	SCICRIFTKY	0.000201	27
HLA-B*07:02	9	3	13	11	ANQTAKSLELL	ATAKSLELL	ANQTAKSLELL	0.000201	24
HLA-A*03:01	8	3	13	11	SYFPNINENTA	SYFPNINTA	SYFPNINENTA	0.000201	22
HLA-B*07:02	4	34	44	11	PTSTPTDATTL	PTSTPTTTL	PTSTPTDATTL	0.000201	24
HLA-B*15:01	5	34	44	11	HSQGTVTEPNK	HSQGTVTEK	HSQGTVTEPNK	0.0002	27
HLA-B*07:02	1	56	66	11	GQKVADSPLEA	GVADSPLEA	GQKVADSPLEA	0.0002	24
HLA-A*03:01	6	31	41	11	KTTLPPTGNLT	KTTLPPTLT	KTTLPPTGNLT	0.000199	22
HLA-B*08:01	4	34	44	11	PTSTPTDATTL	PTSTPTTTL	PTSTPTDATTL	0.000199	38
HLA-B*07:02	8	45	55	11	FFGPGIEGLYT	FPGIEGLYT	FFGPGIEGLYT	0.000198	24
HLA-A*03:01	5	50	60	11	QPSMPPHNTTA	QPSMPPHTA	QPSMPPHNTTA	0.000198	22
HLA-B*15:01	4	20	30	11	KIPSPLPTARP	KIPSPLPTP	KIPSPLPTARP	0.000197	27
HLA-A*02:01	3	29	39	11	IVNKTVHKMIF	IVNKTVHKF	IVNKTVHKMIF	0.000196	27
HLA-B*15:01	8	27	37	11	RIWSVQEDDLA	RIWSVQELA	RIWSVQEDDLA	0.000195	27
HLA-B*08:01	6	56	66	11	APNMTNGHLTS	APNMGHLTS	APNMTNGHLTS	0.000194	38
HLA-B*08:01	7	28	38	11	LDGLINAPIDF	LLINAPIDF	LDGLINAPIDF	0.000192	38
HLA-B*08:01	9	20	30	11	ERTFSLINRHA	EFSLINRHA	ERTFSLINRHA	0.000191	38
HLA-B*08:01	7	35	45	11	PIDFDPVPNTK	PFDPVPNTK	PIDFDPVPNTK	0.000191	38
HLA-B*07:02	7	58	68	11	AEEDQHASPNI	AEEDQHASI	AEEDQHASPNI	0.000191	24
HLA-B*08:01	5	24	34	11	TPQQEGNNTDH	TPQQEGNNH	TPQQEGNNTDH	0.000191	38
HLA-A*02:01	1	14	24	11	QGIKTLPILEI	QGIKPILEI	QGIKTLPILEI	0.000189	27
HLA-B*08:01	6	55	65	11	TAPNMTNGHLT	TAMTNGHLT	TAPNMTNGHLT	0.000188	38
HLA-B*08:01	1	49	59	11	LMGFTLSGQKV	LFTLSGQKV	LMGFTLSGQKV	0.000187	38
HLA-B*07:02	10	20	30	11	GVLTNLGILLL	GVLTGILLL	GVLTNLGILLL	0.000185	25
HLA-B*07:02	9	25	35	11	LINRHAIDFLL	LINRHAILL	LINRHAIDFLL	0.000185	25
HLA-B*15:01	1	55	65	11	SGQKVADSPLE	SQKVADSPL	SGQKVADSPL	0.000185	28
HLA-A*03:01	1	38	48	11	SGTLQKTEDVH	SLQKTEDVH	SGTLQKTEDVH	0.000185	23
HLA-A*03:01	1	2	12	11	KTTCLFISLIL	KTLFISLIL	KTTCLFISLIL	0.000185	23
HLA-B*08:01	8	48	58	11	PGIEGLYTAGL	PGIEGLYTL	PGIEGLYTAGL	0.000183	39
HLA-B*15:01	10	1	11	11	EQKEGTGWGLG	EQKEGGWGL	EQKEGTGWGL	0.000182	28
HLA-B*15:01	5	10	20	11	LSSTMPPTPSP	LTMPPTPSP	LSSTMPPTPSP	0.000182	28
HLA-B*07:02	5	5	15	11	VTKQGLSSTMP	VTKQGSSTM	VTKQGLSSTM	0.000182	25
HLA-A*03:01	2	43	53	11	IRDYPKCKTIH	IRDYPKTIH	IRDYPKCKTIH	0.000182	23
HLA-A*03:01	6	10	20	11	NTTNYDTQSTA	NTYDTQSTA	NTTNYDTQSTA	0.000181	23
HLA-A*02:01	6	25	35	11	QTSAPSKTTLP	QTSAPTTLP	QTSAPSKTTLP	0.000181	27
HLA-B*07:02	9	43	53	11	KVLGPDCCIGI	KVLGPDIGI	KVLGPDCCIGI	0.00018	25
HLA-B*15:01	2	42	52	11	NIRDYPKCKTI	NIYPKCKTI	NIRDYPKCKTI	0.00018	28
HLA-B*08:01	9	16	26	11	VTTEERTFSLI	VTTERTFSL	VTTEERTFSL	0.000179	39
HLA-A*03:01	3	38	48	11	IFSRQGQGYRH	ISRQGQGYR	IFSRQGQGYR	0.000179	23
HLA-A*02:01	3	48	58	11	HMNLTSTNKYW	HLTSTNKYW	HMNLTSTNKYW	0.000179	28
HLA-B*08:01	1	48	58	11	HLMGFTLSGQK	HLMGFTLSK	HLMGFTLSGQK	0.000179	39
HLA-B*08:01	1	15	25	11	GIKTLPILEIA	GIKPILEIA	GIKTLPILEIA	0.000178	39
HLA-B*08:01	10	40	50	11	SCICRIFTKYI	SCICRIFTI	SCICRIFTKYI	0.000177	39
HLA-A*03:01	7	9	19	11	VYFRKKRSILW	VYFKRSILW	VYFRKKRSILW	0.000177	23
HLA-A*02:01	6	56	66	11	APNMTNGHLTS	AMTNGHLTS	APNMTNGHLTS	0.000177	28
HLA-B*08:01	4	33	43	11	KPTSTPTDATT	KPTSTPTTT	KPTSTPTDATT	0.000177	39
HLA-A*03:01	2	25	35	11	ISVTDPSGKSL	ITDPSGKSL	ISVTDPSGKSL	0.000177	23
HLA-B*15:01	8	56	66	11	AGLIKNQNNLV	AIKNQNNLV	AGLIKNQNNLV	0.000175	28
HLA-B*08:01	8	18	28	11	NENDCDAELRI	NENDAELRI	NENDCDAELRI	0.000175	39
HLA-A*02:01	1	4	14	11	TCLFISLILIQ	TLFISLILI	TCLFISLILI	0.000175	28
HLA-A*02:01	10	23	33	11	TNLGILLLLSI	TNLGILLSI	TNLGILLLLSI	0.000174	28
HLA-A*02:01	6	45	55	11	STNNTKGPTTT	STNNGPTTT	STNNTKGPTTT	0.000174	28
HLA-A*02:01	6	39	49	11	NLTTAKSTNNT	NLAKSTNNT	NLTTAKSTNNT	0.000174	28
HLA-A*02:01	5	11	21	11	SSTMPPTPSPQ	SMPPTPSPQ	SSTMPPTPSPQ	0.000174	28
HLA-A*02:01	4	14	24	11	QTCAPSKIPSP	QTPSKIPSP	QTCAPSKIPSP	0.000174	28
HLA-B*08:01	9	28	38	11	RHAIDFLLTRW	RHAILLTRW	RHAIDFLLTRW	0.000173	40
HLA-A*03:01	6	2	12	11	STLSVSLQNTT	STLSVSLQT	STLSVSLQNTT	0.000173	23
HLA-B*15:01	5	51	61	11	PSMPPHNTTAI	SMPPHTTAI	SMPPHNTTAI	0.000173	28
HLA-B*08:01	1	27	37	11	NNQPQNVDSVC	NPQNVDSVC	NNQPQNVDSVC	0.000172	40
HLA-B*08:01	3	25	35	11	IAAMIVNKTVH	IAIVNKTVH	IAAMIVNKTVH	0.000171	40
HLA-A*02:01	7	48	58	11	FDESSSSGASA	FSSSSGASA	FDESSSSGASA	0.00017	28
HLA-B*08:01	2	6	16	11	VPPKNVEYTEG	VPPKNVTEG	VPPKNVEYTEG	0.00017	40
HLA-B*08:01	10	12	22	11	GKWWTSDWGVL	GKWWTSDVL	GKWWTSDWGVL	0.000169	40
HLA-B*08:01	9	34	44	11	LLTRWGGTCKV	LLWGGTCKV	LLTRWGGTCKV	0.000169	40
HLA-B*08:01	8	44	54	11	PFFGPGIEGLY	PFFGPGIEY	PFFGPGIEGLY	0.000169	40
HLA-B*07:02	6	10	20	11	NTTNYDTQSTA	NTYDTQSTA	NTTNYDTQSTA	0.000169	26
HLA-B*15:01	3	43	53	11	GQGYRHMNLTS	GQRHMNLTS	GQGYRHMNLTS	0.000169	29
HLA-B*08:01	10	19	29	11	WGVLTNLGILL	WLTNLGILL	WGVLTNLGILL	0.000168	40
HLA-A*02:01	9	28	38	11	RHAIDFLLTRW	RAIDFLLTR	RHAIDFLLTR	0.000168	28
HLA-B*07:02	8	36	46	11	LAAGLSWIPFF	LAAGLSPFF	LAAGLSWIPFF	0.000168	26
HLA-A*02:01	8	4	14	11	YFPNINENTAY	YFPNINTAY	YFPNINENTAY	0.000168	28
HLA-B*15:01	6	8	18	11	LQNTTNYDTQS	LQNTTNTQS	LQNTTNYDTQS	0.000166	29
HLA-B*07:02	5	18	28	11	PSPQPSTPQQE	SPQPSTPQE	SPQPSTPQQE	0.000166	26
HLA-A*03:01	2	50	60	11	KTIHHIQGQNP	KTIHHIQNP	KTIHHIQGQNP	0.000166	24
HLA-B*15:01	2	59	69	11	NPHAQGIALHL	NPHAQGIAL	NPHAQGIALHL	0.000165	29
HLA-A*02:01	1	59	69	11	VADSPLEASKR	VADSPASKR	VADSPLEASKR	0.000165	28
HLA-B*15:01	5	58	68	11	TTAISTNNTSK	TTAISTTSK	TTAISTNNTSK	0.000164	29
HLA-A*02:01	3	8	18	11	RIASTTMYRGR	RIASTTMYR	RIASTTMYRGR	0.000164	29
HLA-A*02:01	2	50	60	11	KTIHHIQGQNP	KTIHHIQGP	KTIHHIQGQNP	0.000164	29
HLA-A*02:01	3	6	16	11	YDRIASTTMYR	YIASTTMYR	YDRIASTTMYR	0.000163	29
HLA-A*03:01	9	24	34	11	SLINRHAIDFL	SLINRHAFL	SLINRHAIDFL	0.000162	24
HLA-B*15:01	5	43	53	11	NKTNTTAQPSM	KTNTTAQSM	KTNTTAQPSM	0.000162	29
HLA-A*03:01	3	12	22	11	TTMYRGRVFTE	TTMGRVFTE	TTMYRGRVFTE	0.000162	24
HLA-B*07:02	2	37	47	11	LDPPTNIRDYP	LPTNIRDYP	LDPPTNIRDYP	0.000162	26
HLA-A*02:01	1	6	16	11	LFISLILIQGI	LFISLIQGI	LFISLILIQGI	0.000162	29
HLA-B*15:01	10	15	25	11	WTSDWGVLTNL	WTSDWGTNL	WTSDWGVLTNL	0.000161	29
HLA-B*07:02	6	45	55	11	STNNTKGPTTT	STNNTKTTT	STNNTKGPTTT	0.000161	26
HLA-B*08:01	5	10	20	11	LSSTMPPTPSP	LTMPPTPSP	LSSTMPPTPSP	0.000161	41
HLA-B*15:01	7	53	63	11	SSGASAEEDQH	SSGASAEQH	SSGASAEEDQH	0.00016	29
HLA-B*15:01	7	45	55	11	KTIFDESSSSG	KTIESSSSG	KTIFDESSSSG	0.00016	29
HLA-B*07:02	6	31	41	11	KTTLPPTGNLT	KTLPPTGNL	KTTLPPTGNL	0.000159	26
HLA-B*15:01	3	11	21	11	STTMYRGRVFT	STMYRGRVF	STTMYRGRVF	0.000159	29
HLA-B*15:01	2	14	24	11	TEGEEAKTCYN	TEGEEAKTY	TEGEEAKTCY	0.000159	29
HLA-A*02:01	8	21	31	11	DCDAELRIWSV	DCDAEIWSV	DCDAELRIWSV	0.000158	29
HLA-B*07:02	7	48	58	11	FDESSSSGASA	FSSSSGASA	FDESSSSGASA	0.000158	26
HLA-B*07:02	5	38	48	11	TVTEPNKTNTT	TVTEPTNTT	TVTEPNKTNTT	0.000158	26
HLA-A*02:01	4	34	44	11	PTSTPTDATTL	PTSTPTTTL	PTSTPTDATTL	0.000158	29
HLA-B*07:02	8	35	45	11	DLAAGLSWIPF	DLAAGLSPF	DLAAGLSWIPF	0.000157	26
HLA-B*08:01	3	50	60	11	NLTSTNKYWTS	NLTNKYWTS	NLTSTNKYWTS	0.000157	41
HLA-A*02:01	3	9	19	11	IASTTMYRGRV	IASTTMYRV	IASTTMYRGRV	0.000157	29
HLA-B*08:01	9	36	46	11	TRWGGTCKVLG	TRWGGTKVL	TRWGGTCKVL	0.000156	41
HLA-B*07:02	3	28	38	11	MIVNKTVHKMI	MIVNKTVHI	MIVNKTVHKMI	0.000156	26
HLA-B*08:01	2	5	15	11	GVPPKNVEYTE	GPKNVEYTE	GVPPKNVEYTE	0.000156	41
HLA-A*02:01	7	54	64	11	SGASAEEDQHA	SSAEEDQHA	SGASAEEDQHA	0.000155	29
HLA-B*15:01	7	39	49	11	DPVPNTKTIFD	DPVPNTKTF	DPVPNTKTIF	0.000154	30
HLA-B*15:01	7	1	11	11	PNPTTQHLVYF	PNPTTQHYF	PNPTTQHLVYF	0.000154	30
HLA-A*02:01	3	26	36	11	AAMIVNKTVHK	AIVNKTVHK	AAMIVNKTVHK	0.000154	29
HLA-A*03:01	6	25	35	11	QTSAPSKTTLP	QTPSKTTLP	QTSAPSKTTLP	0.000153	24
HLA-B*15:01	4	27	37	11	TARPEIKPTST	TARPEITST	TARPEIKPTST	0.000153	30
HLA-B*07:02	5	21	31	11	QPSTPQQEGNN	QPSTPQQEN	QPSTPQQEGNN	0.000152	27
HLA-A*03:01	1	39	49	11	GTLQKTEDVHL	GTLQKTVHL	GTLQKTEDVHL	0.000152	24
HLA-A*03:01	9	60	70	11	ISEQIDQIKKD	ISEQIQIKK	ISEQIDQIKK	0.000151	24
HLA-A*02:01	4	36	46	11	STPTDATTLNT	STDATTLNT	STPTDATTLNT	0.000151	29
HLA-A*03:01	3	10	20	11	ASTTMYRGRVF	ATMYRGRVF	ASTTMYRGRVF	0.000151	24
HLA-B*07:02	2	51	61	11	TIHHIQGQNPH	TIHQGQNPH	TIHHIQGQNPH	0.00015	27
HLA-B*15:01	1	10	20	11	LILIQGIKTLP	LLIQGIKTL	LILIQGIKTL	0.00015	30
HLA-A*02:01	7	36	46	11	IDFDPVPNTKT	IDFDPVPKT	IDFDPVPNTKT	0.000149	29
HLA-B*15:01	6	31	41	11	KTTLPPTGNLT	KLPPTGNLT	KTTLPPTGNLT	0.000149	30
HLA-B*15:01	9	58	68	11	RNISEQIDQIK	RNISEQIIK	RNISEQIDQIK	0.000148	30
HLA-B*07:02	2	6	16	11	VPPKNVEYTEG	VPPKNVTEG	VPPKNVEYTEG	0.000148	27
HLA-B*07:02	2	4	14	11	TGVPPKNVEYT	TPPKNVEYT	TGVPPKNVEYT	0.000148	27
HLA-A*02:01	4	29	39	11	RPEIKPTSTPT	RIKPTSTPT	RPEIKPTSTPT	0.000147	30
HLA-A*03:01	10	35	45	11	VLIALSCICRI	VLIALSICR	VLIALSCICR	0.000146	25
HLA-B*07:02	5	43	53	11	NKTNTTAQPSM	NKTNTTPSM	NKTNTTAQPSM	0.000146	27
HLA-A*03:01	5	9	19	11	GLSSTMPPTPS	GLSSPPTPS	GLSSTMPPTPS	0.000146	25
HLA-A*02:01	3	5	15	11	LYDRIASTTMY	LYDASTTMY	LYDRIASTTMY	0.000146	30
HLA-B*08:01	2	60	70	11	PHAQGIALHLW	PHAQGIHLW	PHAQGIALHLW	0.000146	42
HLA-B*08:01	1	46	56	11	DVHLMGFTLSG	DVHLMGFTL	DVHLMGFTL	0.000146	42
HLA-B*07:02	1	23	33	11	EIASNNQPQNV	EIASNNQPV	EIASNNQPQNV	0.000146	27
HLA-A*02:01	1	43	53	11	KTEDVHLMGFT	KTEDVHLFT	KTEDVHLMGFT	0.000145	30
HLA-B*07:02	8	42	52	11	WIPFFGPGIEG	IPFGPGIEG	IPFFGPGIEG	0.000143	27
HLA-B*08:01	5	13	23	11	TMPPTPSPQPS	TPTPSPQPS	TMPPTPSPQPS	0.000143	42
HLA-A*02:01	3	37	47	11	MIFSRQGQGYR	MIFSGQGYR	MIFSRQGQGYR	0.000143	30
HLA-A*02:01	9	58	68	11	RNISEQIDQIK	RISEQIDQI	RNISEQIDQI	0.000142	30
HLA-A*02:01	8	26	36	11	LRIWSVQEDDL	LRIWSVQEL	LRIWSVQEDDL	0.000141	30
HLA-A*02:01	6	27	37	11	SAPSKTTLPPT	SAPSKLPPT	SAPSKTTLPPT	0.000141	30
HLA-A*02:01	4	31	41	11	EIKPTSTPTDA	EIKPTSTPA	EIKPTSTPTDA	0.000141	30
HLA-B*08:01	3	46	56	11	YRHMNLTSTNK	YRHMNLTSK	YRHMNLTSTNK	0.000141	43
HLA-B*08:01	6	59	69	11	MTNGHLTSPSP	MTNGHLTSP	MTNGHLTSPSP	0.00014	43
HLA-A*03:01	3	11	21	11	STTMYRGRVFT	STYRGRVFT	STTMYRGRVFT	0.00014	25
HLA-B*15:01	7	21	31	11	EGDMFPFLDGL	EMFPFLDGL	EGDMFPFLDGL	0.000139	31
HLA-B*15:01	4	5	15	11	LQEYNSTKNQT	LQNSTKNQT	LQEYNSTKNQT	0.000139	31
HLA-B*07:02	9	33	43	11	FLLTRWGGTCK	FTRWGGTCK	FLLTRWGGTCK	0.000138	28
HLA-A*03:01	8	43	53	11	IPFFGPGIEGL	IPFPGIEGL	IPFFGPGIEGL	0.000138	25
HLA-B*15:01	6	18	28	11	STATENEQTSA	STANEQTSA	STATENEQTSA	0.000138	31
HLA-B*08:01	1	6	16	11	LFISLILIQGI	LFISLIQGI	LFISLILIQGI	0.000138	43
HLA-B*15:01	9	25	35	11	LINRHAIDFLL	LINRHAILL	LINRHAIDFLL	0.000137	31
HLA-B*15:01	3	13	23	11	TMYRGRVFTEG	TMYRGRTEG	TMYRGRVFTEG	0.000137	31
HLA-B*08:01	3	40	50	11	SRQGQGYRHMN	SRQGQGYHM	SRQGQGYRHM	0.000137	43
HLA-A*03:01	2	41	51	11	TNIRDYPKCKT	TIRDYPKCK	TNIRDYPKCK	0.000137	25
HLA-B*15:01	7	37	47	11	DFDPVPNTKTI	DFVPNTKTI	DFDPVPNTKTI	0.000135	31
HLA-B*08:01	2	2	12	11	FRTGVPPKNVE	FGVPPKNVE	FRTGVPPKNVE	0.000135	43
HLA-B*08:01	1	55	65	11	SGQKVADSPLE	SQKVADSPL	SGQKVADSPL	0.000135	43
HLA-A*02:01	10	38	48	11	ALSCICRIFTK	ALICRIFTK	ALSCICRIFTK	0.000134	31
HLA-B*07:02	7	15	25	11	RSILWREGDMF	RSILWREGF	RSILWREGDMF	0.000134	28
HLA-A*03:01	7	17	27	11	ILWREGDMFPF	ILWREGFPF	ILWREGDMFPF	0.000134	26
HLA-B*07:02	6	11	21	11	TTNYDTQSTAT	TYDTQSTAT	TTNYDTQSTAT	0.000134	28
HLA-A*03:01	6	33	43	11	TLPPTGNLTTA	TLPPTLTTA	TLPPTGNLTTA	0.000134	26
HLA-A*02:01	6	59	69	11	MTNGHLTSPSP	MTNGHLPSP	MTNGHLTSPSP	0.000134	31
HLA-B*08:01	2	15	25	11	EGEEAKTCYNI	EGEEAKTNI	EGEEAKTCYNI	0.000134	43
HLA-B*08:01	3	36	46	11	KMIFSRQGQGY	KFSRQGQGY	KMIFSRQGQGY	0.000132	43
HLA-B*08:01	3	13	23	11	TMYRGRVFTEG	TMYRGRTEG	TMYRGRVFTEG	0.000132	43
HLA-A*02:01	8	16	26	11	GENENDCDAEL	GENENDAEL	GENENDCDAEL	0.000131	31
HLA-B*15:01	3	38	48	11	IFSRQGQGYRH	IFQGQGYRH	IFSRQGQGYRH	0.000131	31
HLA-B*07:02	3	6	16	11	YDRIASTTMYR	YDRIASTTR	YDRIASTTMYR	0.000131	28
HLA-A*03:01	1	17	27	11	KTLPILEIASN	KTLPIIASN	KTLPILEIASN	0.000131	26
HLA-B*08:01	7	48	58	11	FDESSSSGASA	FSSSSGASA	FDESSSSGASA	0.00013	44
HLA-A*03:01	7	34	44	11	APIDFDPVPNT	ADFDPVPNT	APIDFDPVPNT	0.00013	26
HLA-A*02:01	7	8	18	11	LVYFRKKRSIL	LVYKKRSIL	LVYFRKKRSIL	0.000129	31
HLA-A*02:01	3	39	49	11	FSRQGQGYRHM	FQGQGYRHM	FSRQGQGYRHM	0.000129	31
HLA-B*07:02	2	43	53	11	IRDYPKCKTIH	IRDYPKTIH	IRDYPKCKTIH	0.000129	29
HLA-B*08:01	3	20	30	11	FTEGNIAAMIV	FTEGNIAAV	FTEGNIAAMIV	0.000128	44
HLA-B*07:02	2	38	48	11	DPPTNIRDYPK	DPPTNIYPK	DPPTNIRDYPK	0.000128	29
HLA-A*03:01	9	35	45	11	LTRWGGTCKVL	LTRWGGTCK	LTRWGGTCK	0.000127	26
HLA-A*03:01	6	45	55	11	STNNTKGPTTT	STNKGPTTT	STNNTKGPTTT	0.000127	26
HLA-A*03:01	2	4	14	11	TGVPPKNVEYT	TVPPKNVEY	TGVPPKNVEY	0.000127	26
HLA-B*08:01	4	11	21	11	TKNQTCAPSKI	TKNQTPSKI	TKNQTCAPSKI	0.000126	44
HLA-B*08:01	4	2	12	11	FGALQEYNSTK	FLQEYNSTK	FGALQEYNSTK	0.000126	44
HLA-B*07:02	3	19	29	11	VFTEGNIAAMI	VFTEGNIAI	VFTEGNIAAMI	0.000126	29
HLA-A*02:01	2	5	15	11	GVPPKNVEYTE	GVPPKNVTE	GVPPKNVEYTE	0.000126	31
HLA-B*08:01	10	9	19	11	GLGGKWWTSDW	GLGGKWWTW	GLGGKWWTSDW	0.000124	44
HLA-A*02:01	7	38	48	11	FDPVPNTKTIF	FVPNTKTIF	FDPVPNTKTIF	0.000124	32
HLA-B*08:01	6	45	55	11	STNNTKGPTTT	STNKGPTTT	STNNTKGPTTT	0.000124	44
HLA-B*08:01	4	18	28	11	PSKIPSPLPTA	PSKSPLPTA	PSKIPSPLPTA	0.000124	44
HLA-A*03:01	7	37	47	11	DFDPVPNTKTI	DFDPVPNTK	DFDPVPNTK	0.000123	26
HLA-B*07:02	4	10	20	11	STKNQTCAPSK	STKNQTPSK	STKNQTCAPSK	0.000123	29
HLA-A*03:01	1	40	50	11	TLQKTEDVHLM	TLQEDVHLM	TLQKTEDVHLM	0.000123	26
HLA-A*03:01	1	15	25	11	GIKTLPILEIA	GIKTLPILA	GIKTLPILEIA	0.000123	26
HLA-B*07:02	9	28	38	11	RHAIDFLLTRW	RIDFLLTRW	RHAIDFLLTRW	0.000122	29
HLA-B*08:01	6	28	38	11	APSKTTLPPTG	APSKLPPTG	APSKTTLPPTG	0.000122	45
HLA-A*03:01	4	14	24	11	QTCAPSKIPSP	QTPSKIPSP	QTCAPSKIPSP	0.000122	27
HLA-B*08:01	2	51	61	11	TIHHIQGQNPH	THIQGQNPH	TIHHIQGQNPH	0.000122	45
HLA-A*03:01	2	5	15	11	GVPPKNVEYTE	GVPPKNVEY	GVPPKNVEY	0.000122	27
HLA-A*03:01	8	30	40	11	SVQEDDLAAGL	SVQDLAAGL	SVQEDDLAAGL	0.000121	27
HLA-B*08:01	6	48	58	11	NTKGPTTTAPN	NTKGPTTTA	NTKGPTTTA	0.00012	45
HLA-B*08:01	3	37	47	11	MIFSRQGQGYR	MIFSRQGQR	MIFSRQGQGYR	0.00012	45
HLA-B*15:01	2	56	66	11	QGQNPHAQGIA	QQNPHAQGI	QGQNPHAQGI	0.00012	32
HLA-A*02:01	1	57	67	11	QKVADSPLEAS	QVADSPLEA	QKVADSPLEA	0.00012	32
HLA-A*02:01	5	35	45	11	SQGTVTEPNKT	SQVTEPNKT	SQGTVTEPNKT	0.000119	32
HLA-A*02:01	1	16	26	11	IKTLPILEIAS	ILPILEIAS	IKTLPILEIAS	0.000119	32
HLA-A*02:01	9	54	64	11	EDLSRNISEQI	EDLSISEQI	EDLSRNISEQI	0.000118	32
HLA-A*02:01	9	44	54	11	VLGPDCCIGIE	VLGPDIGIE	VLGPDCCIGIE	0.000118	32
HLA-A*03:01	6	42	52	11	TAKSTNNTKGP	TAKSTNNTK	TAKSTNNTK	0.000118	27
HLA-B*08:01	3	15	25	11	YRGRVFTEGNI	YRGRVFTEI	YRGRVFTEGNI	0.000118	45
HLA-B*08:01	1	53	63	11	TLSGQKVADSP	TLSGQKVSP	TLSGQKVADSP	0.000118	45
HLA-A*03:01	1	60	70	11	ADSPLEASKRW	APLEASKRW	ADSPLEASKRW	0.000118	27
HLA-B*07:02	5	3	13	11	DAVTKQGLSST	DAKQGLSST	DAVTKQGLSST	0.000117	30
HLA-B*08:01	3	17	27	11	GRVFTEGNIAA	GRVEGNIAA	GRVFTEGNIAA	0.000117	45
HLA-B*15:01	1	59	69	11	VADSPLEASKR	VADSPASKR	VADSPLEASKR	0.000117	33
HLA-A*03:01	9	13	23	11	LLRVTTEERTF	LLRVTTRTF	LLRVTTEERTF	0.000116	27
HLA-B*15:01	4	60	70	11	GSGSGEQEPYT	GSSGEQEPY	GSGSGEQEPY	0.000116	33
HLA-B*07:02	1	17	27	11	KTLPILEIASN	KPILEIASN	KTLPILEIASN	0.000116	30
HLA-B*15:01	2	43	53	11	IRDYPKCKTIH	IRDYPKTIH	IRDYPKCKTIH	0.000115	33
HLA-B*15:01	1	33	43	11	VDSVCSGTLQK	VVCSGTLQK	VDSVCSGTLQK	0.000115	33
HLA-B*08:01	7	16	26	11	SILWREGDMFP	SWREGDMFP	SILWREGDMFP	0.000114	46
HLA-B*08:01	6	42	52	11	TAKSTNNTKGP	TAKSTNNTP	TAKSTNNTKGP	0.000114	46
HLA-B*07:02	1	2	12	11	KTTCLFISLIL	KTTFISLIL	KTTCLFISLIL	0.000114	30
HLA-B*07:02	7	21	31	11	EGDMFPFLDGL	EGDPFLDGL	EGDMFPFLDGL	0.000113	30
HLA-A*02:01	7	47	57	11	IFDESSSSGAS	IFDESSSSS	IFDESSSSGAS	0.000113	33
HLA-A*03:01	5	44	54	11	KTNTTAQPSMP	KTNTTPSMP	KTNTTAQPSMP	0.000113	27
HLA-B*08:01	2	56	66	11	QGQNPHAQGIA	QGQNPHAQA	QGQNPHAQGIA	0.000113	46
HLA-B*15:01	9	57	67	11	SRNISEQIDQI	SISEQIDQI	SRNISEQIDQI	0.000112	33
HLA-B*08:01	9	5	15	11	QTAKSLELLLR	QAKSLELLL	QTAKSLELLL	0.000112	46
HLA-A*02:01	9	5	15	11	QTAKSLELLLR	QTAKELLLR	QTAKSLELLLR	0.000112	33
HLA-B*15:01	4	15	25	11	TCAPSKIPSPL	TCAPSPSPL	TCAPSKIPSPL	0.000112	33
HLA-A*03:01	1	43	53	11	KTEDVHLMGFT	KTEDVHLFT	KTEDVHLMGFT	0.000112	27
HLA-B*07:02	3	37	47	11	MIFSRQGQGYR	MIRQGQGYR	MIFSRQGQGYR	0.000111	30
HLA-B*07:02	8	16	26	11	GENENDCDAEL	GENENDAEL	GENENDCDAEL	0.00011	30
HLA-B*07:02	6	19	29	11	TATENEQTSAP	TANEQTSAP	TATENEQTSAP	0.00011	30
HLA-A*03:01	10	40	50	11	SCICRIFTKYI	SICRIFTKY	SCICRIFTKY	0.000109	28
HLA-A*03:01	9	12	22	11	LLLRVTTEERT	LLLRVTTER	LLLRVTTEER	0.000109	28
HLA-B*08:01	6	19	29	11	TATENEQTSAP	TANEQTSAP	TATENEQTSAP	0.000109	46
HLA-A*02:01	1	8	18	11	ISLILIQGIKT	IILIQGIKT	ISLILIQGIKT	0.000109	33
HLA-B*08:01	9	19	29	11	EERTFSLINRH	EERSLINRH	EERTFSLINRH	0.000108	47
HLA-B*07:02	5	11	21	11	SSTMPPTPSPQ	SMPPTPSPQ	SSTMPPTPSPQ	0.000108	31
HLA-A*03:01	3	56	66	11	KYWTSNNGTQT	KYWTSGTQT	KYWTSNNGTQT	0.000108	28
HLA-A*02:01	7	35	45	11	PIDFDPVPNTK	PIDPVPNTK	PIDFDPVPNTK	0.000107	33
HLA-B*15:01	6	59	69	11	MTNGHLTSPSP	MTNGHLTSP	MTNGHLTSPSP	0.000107	34
HLA-B*08:01	6	23	33	11	NEQTSAPSKTT	NEQTPSKTT	NEQTSAPSKTT	0.000107	47
HLA-B*07:02	2	53	63	11	HHIQGQNPHAQ	HHIQGPHAQ	HHIQGQNPHAQ	0.000107	31
HLA-A*02:01	2	13	23	11	YTEGEEAKTCY	YTEEAKTCY	YTEGEEAKTCY	0.000107	33
HLA-A*02:01	2	4	14	11	TGVPPKNVEYT	TGVPPVEYT	TGVPPKNVEYT	0.000107	33
HLA-A*03:01	1	11	21	11	ILIQGIKTLPI	ILIQGILPI	ILIQGIKTLPI	0.000107	28
HLA-A*02:01	1	41	51	11	LQKTEDVHLMG	LQTEDVHLM	LQKTEDVHLM	0.000107	33
HLA-A*02:01	1	31	41	11	QNVDSVCSGTL	QNVDSVCTL	QNVDSVCSGTL	0.000107	33
HLA-B*07:02	6	18	28	11	STATENEQTSA	STATEQTSA	STATENEQTSA	0.000106	31
HLA-A*03:01	1	32	42	11	NVDSVCSGTLQ	NVDSVGTLQ	NVDSVCSGTLQ	0.000105	28
HLA-A*02:01	10	1	11	11	EQKEGTGWGLG	EQKEGTWGL	EQKEGTGWGL	0.000104	34
HLA-B*07:02	9	57	67	11	SRNISEQIDQI	SRNISEQQI	SRNISEQIDQI	0.000104	31
HLA-A*03:01	7	60	70	11	EDQHASPNISL	EHASPNISL	EDQHASPNISL	0.000104	28
HLA-B*07:02	6	53	63	11	TTTAPNMTNGH	TTTAPNMTH	TTTAPNMTNGH	0.000104	31
HLA-B*07:02	3	56	66	11	KYWTSNNGTQT	KYWNNGTQT	KYWTSNNGTQT	0.000104	31
HLA-B*08:01	2	52	62	11	IHHIQGQNPHA	IHHIQGQHA	IHHIQGQNPHA	0.000104	47
HLA-A*02:01	1	35	45	11	SVCSGTLQKTE	SVCSGTLTE	SVCSGTLQKTE	0.000104	34
HLA-A*02:01	8	48	58	11	PGIEGLYTAGL	PGIEGLYTL	PGIEGLYTAGL	0.000103	34
HLA-B*07:02	7	14	24	11	KRSILWREGDM	KRSWREGDM	KRSILWREGDM	0.000103	31
HLA-A*02:01	1	13	23	11	IQGIKTLPILE	IQIKTLPIL	IQGIKTLPIL	0.000103	34
HLA-B*15:01	10	35	45	11	VLIALSCICRI	VLIALSCII	VLIALSCICRI	0.000102	34
HLA-B*08:01	4	48	58	11	DPNNDDEDLIT	DPNDEDLIT	DPNNDDEDLIT	0.000102	48
HLA-A*02:01	3	46	56	11	YRHMNLTSTNK	YMNLTSTNK	YRHMNLTSTNK	0.000102	34
HLA-B*07:02	10	17	27	11	SDWGVLTNLGI	SDWGVLTGI	SDWGVLTNLGI	0.000101	32
HLA-B*08:01	9	17	27	11	TTEERTFSLIN	TTEERTFSL	TTEERTFSL	0.000101	48
HLA-A*02:01	9	59	69	11	NISEQIDQIKK	NISEQIIKK	NISEQIDQIKK	0.000101	34
HLA-B*15:01	7	16	26	11	SILWREGDMFP	SIREGDMFP	SILWREGDMFP	0.000101	34
HLA-A*03:01	2	53	63	11	HHIQGQNPHAQ	HHIQGPHAQ	HHIQGQNPHAQ	0.000101	29
HLA-B*08:01	1	45	55	11	EDVHLMGFTLS	EVHLMGFTL	EDVHLMGFTL	0.000101	48
HLA-B*07:02	10	29	39	11	LLLSIAVLIAL	LLLSIAVAL	LLLSIAVLIAL	0.0001	32
HLA-B*07:02	10	26	36	11	GILLLLSIAVL	GILLSIAVL	GILLLLSIAVL	0.0001	32
HLA-A*02:01	7	58	68	11	AEEDQHASPNI	AEEDASPNI	AEEDQHASPNI	0.0001	34
HLA-B*15:01	2	23	33	11	YNISVTDPSGK	YSVTDPSGK	YNISVTDPSGK	0.0001	34
HLA-B*08:01	7	43	53	11	NTKTIFDESSS	NTKTIFSSS	NTKTIFDESSS	9.8e-05	48
HLA-B*15:01	5	9	19	11	GLSSTMPPTPS	GLSSPPTPS	GLSSTMPPTPS	9.8e-05	35
HLA-B*15:01	4	34	44	11	PTSTPTDATTL	PTSTPTTTL	PTSTPTDATTL	9.8e-05	35
HLA-A*02:01	2	17	27	11	EEAKTCYNISV	EEAKTNISV	EEAKTCYNISV	9.8e-05	34
HLA-B*15:01	1	43	53	11	KTEDVHLMGFT	KTEDVHLMF	KTEDVHLMGF	9.8e-05	35
HLA-A*02:01	1	7	17	11	FISLILIQGIK	FISLILIQI	FISLILIQGI	9.8e-05	34
HLA-B*15:01	7	48	58	11	FDESSSSGASA	FSSSSGASA	FDESSSSGASA	9.7e-05	35
HLA-A*02:01	4	28	38	11	ARPEIKPTSTP	AEIKPTSTP	ARPEIKPTSTP	9.7e-05	34
HLA-B*08:01	3	6	16	11	YDRIASTTMYR	YDRIASTTM	YDRIASTTM	9.7e-05	48
HLA-B*07:02	3	48	58	11	HMNLTSTNKYW	HMNLTSTYW	HMNLTSTNKYW	9.7e-05	32
HLA-B*07:02	3	17	27	11	GRVFTEGNIAA	GRVEGNIAA	GRVFTEGNIAA	9.7e-05	32
HLA-A*03:01	3	17	27	11	GRVFTEGNIAA	RVFEGNIAA	RVFTEGNIAA	9.7e-05	29
HLA-A*03:01	7	8	18	11	LVYFRKKRSIL	LVYKKRSIL	LVYFRKKRSIL	9.6e-05	29
HLA-A*03:01	5	39	49	11	VTEPNKTNTTA	VTNKTNTTA	VTEPNKTNTTA	9.6e-05	29
HLA-B*07:02	3	26	36	11	AAMIVNKTVHK	AAMNKTVHK	AAMIVNKTVHK	9.6e-05	32
HLA-B*07:02	3	11	21	11	STTMYRGRVFT	STMYRGRVF	STTMYRGRVF	9.6e-05	32
HLA-A*03:01	3	24	34	11	NIAAMIVNKTV	NIAAMIVNK	NIAAMIVNK	9.6e-05	29
HLA-B*08:01	2	9	19	11	KNVEYTEGEEA	KEYTEGEEA	KNVEYTEGEEA	9.6e-05	49
HLA-B*15:01	8	1	11	11	TLSYFPNINEN	TLFPNINEN	TLSYFPNINEN	9.5e-05	35
HLA-A*02:01	2	9	19	11	KNVEYTEGEEA	KEYTEGEEA	KNVEYTEGEEA	9.5e-05	34
HLA-B*08:01	10	4	14	11	EGTGWGLGGKW	EGTGWGLKW	EGTGWGLGGKW	9.4e-05	49
HLA-A*03:01	9	20	30	11	ERTFSLINRHA	RTFSLIRHA	RTFSLINRHA	9.3e-05	29
HLA-A*02:01	8	35	45	11	DLAAGLSWIPF	DLAAGLIPF	DLAAGLSWIPF	9.3e-05	35
HLA-B*07:02	4	35	45	11	TSTPTDATTLN	TPTDATTLN	TSTPTDATTLN	9.3e-05	32
HLA-A*03:01	2	24	34	11	NISVTDPSGKS	NISVTPSGK	NISVTDPSGK	9.3e-05	29
HLA-B*08:01	9	41	51	11	TCKVLGPDCCI	TCKVLGPCI	TCKVLGPDCCI	9.2e-05	49
HLA-B*07:02	9	36	46	11	TRWGGTCKVLG	TRWGGTKVL	TRWGGTCKVL	9.2e-05	33
HLA-B*07:02	9	6	16	11	TAKSLELLLRV	TAKELLLRV	TAKSLELLLRV	9.2e-05	33
HLA-A*02:01	9	52	62	11	GIEDLSRNISE	GIEDLSISE	GIEDLSRNISE	9.2e-05	35
HLA-B*07:02	6	59	69	11	MTNGHLTSPSP	MTNGHSPSP	MTNGHLTSPSP	9.2e-05	33
HLA-B*07:02	6	21	31	11	TENEQTSAPSK	TENEQTSSK	TENEQTSAPSK	9.2e-05	33
HLA-A*02:01	4	23	33	11	SPLPTARPEIK	SLPTARPEI	SPLPTARPEI	9.2e-05	35
HLA-B*07:02	3	8	18	11	RIASTTMYRGR	RIASTTMYR	RIASTTMYRGR	9.2e-05	33
HLA-B*07:02	2	13	23	11	YTEGEEAKTCY	YTEEAKTCY	YTEGEEAKTCY	9.2e-05	33
HLA-B*15:01	6	32	42	11	TTLPPTGNLTT	TTLPPTLTT	TTLPPTGNLTT	9.1e-05	35
HLA-B*15:01	5	17	27	11	TPSPQPSTPQQ	TPSPQPSTQ	TPSPQPSTPQQ	9.1e-05	35
HLA-A*03:01	5	5	15	11	VTKQGLSSTMP	VTKQGLSSP	VTKQGLSSTMP	9.1e-05	30
HLA-B*15:01	6	25	35	11	QTSAPSKTTLP	QTAPSKTTL	QTSAPSKTTL	9e-05	36
HLA-A*02:01	5	58	68	11	TTAISTNNTSK	TISTNNTSK	TTAISTNNTSK	9e-05	35
HLA-B*15:01	2	48	58	11	KCKTIHHIQGQ	KTIHHIQGQ	KCKTIHHIQGQ	9e-05	36
HLA-B*15:01	1	31	41	11	QNVDSVCSGTL	QNVDSSGTL	QNVDSVCSGTL	9e-05	36
HLA-B*07:02	6	42	52	11	TAKSTNNTKGP	TAKSTNNTP	TAKSTNNTKGP	8.9e-05	33
HLA-B*08:01	5	11	21	11	SSTMPPTPSPQ	SMPPTPSPQ	SSTMPPTPSPQ	8.9e-05	50
HLA-A*03:01	4	28	38	11	ARPEIKPTSTP	AEIKPTSTP	ARPEIKPTSTP	8.9e-05	30
HLA-A*03:01	4	17	27	11	APSKIPSPLPT	APIPSPLPT	APSKIPSPLPT	8.9e-05	30
HLA-A*02:01	1	33	43	11	VDSVCSGTLQK	VVCSGTLQK	VDSVCSGTLQK	8.9e-05	35
HLA-B*07:02	9	16	26	11	VTTEERTFSLI	VTTEERTLI	VTTEERTFSLI	8.8e-05	33
HLA-B*08:01	8	33	43	11	EDDLAAGLSWI	ELAAGLSWI	EDDLAAGLSWI	8.8e-05	50
HLA-B*07:02	8	56	66	11	AGLIKNQNNLV	AIKNQNNLV	AGLIKNQNNLV	8.8e-05	33
HLA-B*07:02	8	18	28	11	NENDCDAELRI	NENDAELRI	NENDCDAELRI	8.8e-05	33
HLA-B*08:01	10	27	37	11	ILLLLSIAVLI	ILLLLSIAI	ILLLLSIAVLI	8.7e-05	50
HLA-B*08:01	8	28	38	11	IWSVQEDDLAA	IWQEDDLAA	IWSVQEDDLAA	8.7e-05	50
HLA-A*02:01	6	11	21	11	TTNYDTQSTAT	TTYDTQSTA	TTNYDTQSTA	8.7e-05	35
HLA-A*02:01	5	45	55	11	TNTTAQPSMPP	TTAQPSMPP	TNTTAQPSMPP	8.7e-05	35
HLA-B*15:01	2	60	70	11	PHAQGIALHLW	HQGIALHLW	HAQGIALHLW	8.7e-05	36
HLA-B*15:01	2	50	60	11	KTIHHIQGQNP	KTIHHGQNP	KTIHHIQGQNP	8.7e-05	36
HLA-A*02:01	1	54	64	11	LSGQKVADSPL	LQKVADSPL	LSGQKVADSPL	8.7e-05	35
HLA-B*07:02	9	19	29	11	EERTFSLINRH	EERTFSLRH	EERTFSLINRH	8.6e-05	33
HLA-A*03:01	7	53	63	11	SSGASAEEDQH	SSGASAEQH	SSGASAEEDQH	8.6e-05	30
HLA-B*08:01	5	30	40	11	NNTDHSQGTVT	NNHSQGTVT	NNTDHSQGTVT	8.6e-05	50
HLA-B*07:02	4	59	69	11	SGSGSGEQEPY	SGSGSGEQY	SGSGSGEQEPY	8.6e-05	33
HLA-B*08:01	7	59	69	11	EEDQHASPNIS	EEDQHSPNI	EEDQHASPNI	8.5e-05	50
HLA-A*03:01	6	18	28	11	STATENEQTSA	STANEQTSA	STATENEQTSA	8.5e-05	30
HLA-B*15:01	5	44	54	11	KTNTTAQPSMP	KTNTTAQSM	KTNTTAQPSM	8.5e-05	36
HLA-B*08:01	4	10	20	11	STKNQTCAPSK	STKNQTPSK	STKNQTCAPSK	8.5e-05	50
HLA-A*02:01	4	22	32	11	PSPLPTARPEI	SLPTARPEI	SPLPTARPEI	8.5e-05	36
HLA-B*08:01	3	31	41	11	NKTVHKMIFSR	NKTVHKMIF	NKTVHKMIF	8.5e-05	50
HLA-B*15:01	2	9	19	11	KNVEYTEGEEA	KEYTEGEEA	KNVEYTEGEEA	8.5e-05	36
HLA-A*03:01	9	3	13	11	ANQTAKSLELL	ATAKSLELL	ANQTAKSLELL	8.4e-05	30
HLA-A*02:01	8	12	22	11	TAYSGENENDC	TAYSGENEC	TAYSGENENDC	8.4e-05	36
HLA-B*07:02	1	42	52	11	QKTEDVHLMGF	QEDVHLMGF	QKTEDVHLMGF	8.4e-05	34
HLA-B*15:01	7	35	45	11	PIDFDPVPNTK	PIDPVPNTK	PIDFDPVPNTK	8.3e-05	36
HLA-B*08:01	7	29	39	11	DGLINAPIDFD	DLINAPIDF	DGLINAPIDF	8.3e-05	51
HLA-B*07:02	7	10	20	11	YFRKKRSILWR	YFRKKRSIL	YFRKKRSIL	8.3e-05	34
HLA-A*03:01	7	52	62	11	SSSGASAEEDQ	SSSGASAEQ	SSSGASAEEDQ	8.3e-05	31
HLA-A*02:01	6	26	36	11	TSAPSKTTLPP	TSAPSTLPP	TSAPSKTTLPP	8.3e-05	36
HLA-B*15:01	5	47	57	11	TTAQPSMPPHN	TTAQPSPPH	TTAQPSMPPH	8.3e-05	36
HLA-B*07:02	4	6	16	11	QEYNSTKNQTC	QEYNSTQTC	QEYNSTKNQTC	8.3e-05	34
HLA-B*07:02	3	2	12	11	AFFLYDRIAST	ALYDRIAST	AFFLYDRIAST	8.3e-05	34
HLA-B*15:01	1	49	59	11	LMGFTLSGQKV	LMTLSGQKV	LMGFTLSGQKV	8.3e-05	36
HLA-B*15:01	1	7	17	11	FISLILIQGIK	FIILIQGIK	FISLILIQGIK	8.3e-05	36
HLA-A*03:01	1	42	52	11	QKTEDVHLMGF	KTEDHLMGF	KTEDVHLMGF	8.3e-05	31
HLA-B*08:01	6	18	28	11	STATENEQTSA	STATEQTSA	STATENEQTSA	8.2e-05	51
HLA-A*02:01	4	16	26	11	CAPSKIPSPLP	CAPSPSPLP	CAPSKIPSPLP	8.2e-05	36
HLA-A*03:01	1	13	23	11	IQGIKTLPILE	IIKTLPILE	IQGIKTLPILE	8.2e-05	31
HLA-B*07:02	6	40	50	11	LTTAKSTNNTK	LAKSTNNTK	LTTAKSTNNTK	8.1e-05	34
HLA-A*02:01	5	5	15	11	VTKQGLSSTMP	VTKQGLSSP	VTKQGLSSTMP	8.1e-05	36
HLA-B*08:01	3	56	66	11	KYWTSNNGTQT	KYWNNGTQT	KYWTSNNGTQT	8.1e-05	51
HLA-B*07:02	1	14	24	11	QGIKTLPILEI	QGIKPILEI	QGIKTLPILEI	8.1e-05	34
HLA-A*02:01	10	9	19	11	GLGGKWWTSDW	GLGGKWWTW	GLGGKWWTSDW	8e-05	36
HLA-B*15:01	9	9	19	11	SLELLLRVTTE	SLLLRVTTE	SLELLLRVTTE	8e-05	37
HLA-B*07:02	9	59	69	11	NISEQIDQIKK	NISEDQIKK	NISEQIDQIKK	8e-05	34
HLA-B*08:01	7	26	36	11	PFLDGLINAPI	PFLDGLINI	PFLDGLINAPI	8e-05	51
HLA-A*03:01	5	31	41	11	NTDHSQGTVTE	NTDHSTVTE	NTDHSQGTVTE	8e-05	31
HLA-A*03:01	4	21	31	11	IPSPLPTARPE	IPSPLPTAR	IPSPLPTAR	8e-05	31
HLA-B*07:02	1	32	42	11	NVDSVCSGTLQ	NVDSVSGTL	NVDSVCSGTL	8e-05	34
HLA-B*07:02	7	17	27	11	ILWREGDMFPF	ILWREGDPF	ILWREGDMFPF	7.9e-05	34
HLA-A*02:01	5	31	41	11	NTDHSQGTVTE	NTDHGTVTE	NTDHSQGTVTE	7.9e-05	37
HLA-B*15:01	5	7	17	11	KQGLSSTMPPT	KQSSTMPPT	KQGLSSTMPPT	7.8e-05	37
HLA-A*02:01	4	33	43	11	KPTSTPTDATT	KSTPTDATT	KPTSTPTDATT	7.8e-05	37
HLA-B*08:01	1	28	38	11	NQPQNVDSVCS	NQPQNVDSV	NQPQNVDSV	7.8e-05	52
HLA-B*08:01	10	17	27	11	SDWGVLTNLGI	SDWGVLTNI	SDWGVLTNLGI	7.7e-05	52
HLA-A*02:01	5	8	18	11	QGLSSTMPPTP	GLSSTPPTP	GLSSTMPPTP	7.7e-05	37
HLA-B*08:01	4	59	69	11	SGSGSGEQEPY	SGSGSGEQY	SGSGSGEQEPY	7.7e-05	52
HLA-B*07:02	3	24	34	11	NIAAMIVNKTV	NIAAVNKTV	NIAAMIVNKTV	7.7e-05	35
HLA-A*02:01	3	56	66	11	KYWTSNNGTQT	KYWNNGTQT	KYWTSNNGTQT	7.7e-05	37
HLA-A*03:01	5	24	34	11	TPQQEGNNTDH	TPQQEGNNH	TPQQEGNNTDH	7.6e-05	32
HLA-B*15:01	1	50	60	11	MGFTLSGQKVA	MGFSGQKVA	MGFTLSGQKVA	7.6e-05	38
HLA-A*03:01	9	6	16	11	TAKSLELLLRV	TAKSELLLR	TAKSLELLLR	7.5e-05	32
HLA-A*02:01	9	10	20	11	LELLLRVTTEE	LLLRVTTEE	LELLLRVTTEE	7.5e-05	37
HLA-B*07:02	8	12	22	11	TAYSGENENDC	TAYSGENEC	TAYSGENENDC	7.5e-05	35
HLA-B*15:01	7	5	15	11	TQHLVYFRKKR	TQHLVRKKR	TQHLVYFRKKR	7.5e-05	38
HLA-A*03:01	6	59	69	11	MTNGHLTSPSP	MTNGHLTSP	MTNGHLTSPSP	7.5e-05	32
HLA-B*07:02	3	20	30	11	FTEGNIAAMIV	FTEGNIAAV	FTEGNIAAMIV	7.5e-05	35
HLA-B*15:01	1	2	12	11	KTTCLFISLIL	KTTFISLIL	KTTCLFISLIL	7.5e-05	38
HLA-B*08:01	8	57	67	11	GLIKNQNNLVC	GLIKNQNVC	GLIKNQNNLVC	7.4e-05	53
HLA-A*03:01	6	24	34	11	EQTSAPSKTTL	EQAPSKTTL	EQTSAPSKTTL	7.4e-05	32
HLA-B*07:02	5	46	56	11	NTTAQPSMPPH	NAQPSMPPH	NTTAQPSMPPH	7.4e-05	35
HLA-A*02:01	4	17	27	11	APSKIPSPLPT	APIPSPLPT	APSKIPSPLPT	7.4e-05	37
HLA-B*15:01	1	35	45	11	SVCSGTLQKTE	SVCSGTLTE	SVCSGTLQKTE	7.4e-05	38
HLA-B*07:02	1	50	60	11	MGFTLSGQKVA	MGFSGQKVA	MGFTLSGQKVA	7.4e-05	35
HLA-A*03:01	1	47	57	11	VHLMGFTLSGQ	HLMGFTLSQ	HLMGFTLSGQ	7.4e-05	32
HLA-B*08:01	8	41	51	11	SWIPFFGPGIE	SPFFGPGIE	SWIPFFGPGIE	7.3e-05	53
HLA-A*02:01	8	36	46	11	LAAGLSWIPFF	LAAGLSPFF	LAAGLSWIPFF	7.3e-05	38
HLA-A*02:01	7	56	66	11	ASAEEDQHASP	ASAEEHASP	ASAEEDQHASP	7.3e-05	38
HLA-B*15:01	5	13	23	11	TMPPTPSPQPS	TMPPTPSPS	TMPPTPSPQPS	7.3e-05	38
HLA-B*07:02	5	31	41	11	NTDHSQGTVTE	NTDQGTVTE	NTDHSQGTVTE	7.3e-05	36
HLA-B*08:01	8	19	29	11	ENDCDAELRIW	ECDAELRIW	ENDCDAELRIW	7.2e-05	53
HLA-A*02:01	10	40	50	11	SCICRIFTKYI	SCICRIFTI	SCICRIFTKYI	7.1e-05	38
HLA-A*02:01	9	11	21	11	ELLLRVTTEER	ELLLRVTTR	ELLLRVTTEER	7.1e-05	38
HLA-B*07:02	8	44	54	11	PFFGPGIEGLY	PFFGPGIEY	PFFGPGIEGLY	7.1e-05	36
HLA-B*15:01	6	45	55	11	STNNTKGPTTT	STNKGPTTT	STNNTKGPTTT	7.1e-05	38
HLA-B*08:01	1	59	69	11	VADSPLEASKR	VADSPLEAR	VADSPLEASKR	7.1e-05	53
HLA-A*02:01	1	21	31	11	ILEIASNNQPQ	ILASNNQPQ	ILEIASNNQPQ	7.1e-05	38
HLA-B*08:01	9	43	53	11	KVLGPDCCIGI	KVLGPDIGI	KVLGPDCCIGI	7e-05	54
HLA-A*03:01	9	8	18	11	KSLELLLRVTT	KSLELLLTT	KSLELLLRVTT	7e-05	33
HLA-B*15:01	8	26	36	11	LRIWSVQEDDL	LRIWSVQEL	LRIWSVQEDDL	7e-05	39
HLA-A*03:01	5	48	58	11	TAQPSMPPHNT	TAQPPPHNT	TAQPSMPPHNT	7e-05	33
HLA-A*03:01	10	29	39	11	LLLSIAVLIAL	LLLSIAVLL	LLLSIAVLIAL	6.9e-05	33
HLA-B*15:01	8	42	52	11	WIPFFGPGIEG	WIFGPGIEG	WIPFFGPGIEG	6.9e-05	39
HLA-B*15:01	6	34	44	11	LPPTGNLTTAK	LTGNLTTAK	LPPTGNLTTAK	6.9e-05	39
HLA-B*15:01	6	19	29	11	TATENEQTSAP	TENEQTSAP	TATENEQTSAP	6.8e-05	39
HLA-B*08:01	6	4	14	11	LSVSLQNTTNY	LSLQNTTNY	LSVSLQNTTNY	6.8e-05	54
HLA-B*08:01	5	46	56	11	NTTAQPSMPPH	NAQPSMPPH	NTTAQPSMPPH	6.8e-05	54
HLA-A*03:01	3	34	44	11	VHKMIFSRQGQ	VMIFSRQGQ	VHKMIFSRQGQ	6.8e-05	33
HLA-B*07:02	1	11	21	11	ILIQGIKTLPI	ILIQGIKTI	ILIQGIKTLPI	6.8e-05	36
HLA-B*08:01	9	55	65	11	DLSRNISEQID	DLRNISEQI	DLSRNISEQI	6.7e-05	54
HLA-B*15:01	7	34	44	11	APIDFDPVPNT	APFDPVPNT	APIDFDPVPNT	6.7e-05	39
HLA-A*02:01	5	34	44	11	HSQGTVTEPNK	HSQGTVTEK	HSQGTVTEPNK	6.7e-05	39
HLA-B*07:02	2	55	65	11	IQGQNPHAQGI	IQNPHAQGI	IQGQNPHAQGI	6.7e-05	37
HLA-B*15:01	7	36	46	11	IDFDPVPNTKT	IDFPVPNTK	IDFDPVPNTK	6.6e-05	39
HLA-B*08:01	6	21	31	11	TENEQTSAPSK	TENEQTPSK	TENEQTSAPSK	6.6e-05	55
HLA-B*07:02	3	36	46	11	KMIFSRQGQGY	KMIFSGQGY	KMIFSRQGQGY	6.6e-05	37
HLA-A*03:01	3	39	49	11	FSRQGQGYRHM	FSRQGQGYR	FSRQGQGYR	6.6e-05	33
HLA-B*08:01	2	54	64	11	HIQGQNPHAQG	HIQNPHAQG	HIQGQNPHAQG	6.6e-05	55
HLA-B*08:01	10	25	35	11	LGILLLLSIAV	LLLLLSIAV	LGILLLLSIAV	6.5e-05	55
HLA-B*15:01	9	27	37	11	NRHAIDFLLTR	NAIDFLLTR	NRHAIDFLLTR	6.5e-05	40
HLA-B*15:01	9	14	24	11	LRVTTEERTFS	LRVTTERTF	LRVTTEERTF	6.5e-05	40
HLA-A*02:01	9	50	60	11	CIGIEDLSRNI	CIGDLSRNI	CIGIEDLSRNI	6.5e-05	39
HLA-B*08:01	8	31	41	11	VQEDDLAAGLS	VEDDLAAGL	VQEDDLAAGL	6.5e-05	55
HLA-B*07:02	7	47	57	11	IFDESSSSGAS	IFDESSSSS	IFDESSSSGAS	6.5e-05	37
HLA-A*03:01	7	24	34	11	MFPFLDGLINA	MFLDGLINA	MFPFLDGLINA	6.5e-05	34
HLA-B*15:01	6	56	66	11	APNMTNGHLTS	AMTNGHLTS	APNMTNGHLTS	6.5e-05	40
HLA-B*08:01	6	44	54	11	KSTNNTKGPTT	KSNTKGPTT	KSTNNTKGPTT	6.5e-05	55
HLA-A*02:01	6	16	26	11	TQSTATENEQT	TQSTATEQT	TQSTATENEQT	6.5e-05	39
HLA-B*08:01	5	29	39	11	GNNTDHSQGTV	GNNTDHSTV	GNNTDHSQGTV	6.5e-05	55
HLA-B*08:01	4	5	15	11	LQEYNSTKNQT	LYNSTKNQT	LQEYNSTKNQT	6.5e-05	55
HLA-A*02:01	3	12	22	11	TTMYRGRVFTE	TTMGRVFTE	TTMYRGRVFTE	6.5e-05	39
HLA-B*08:01	1	1	11	11	MKTTCLFISLI	MKTTLFISL	MKTTCLFISL	6.5e-05	55
HLA-A*02:01	10	22	32	11	LTNLGILLLLS	LTLGILLLL	LTNLGILLLL	6.4e-05	39
HLA-A*02:01	10	12	22	11	GKWWTSDWGVL	GWWTSDWGV	GKWWTSDWGV	6.4e-05	39
HLA-A*03:01	7	7	17	11	HLVYFRKKRSI	HLFRKKRSI	HLVYFRKKRSI	6.4e-05	34
HLA-A*02:01	5	37	47	11	GTVTEPNKTNT	GTVTEPTNT	GTVTEPNKTNT	6.4e-05	39
HLA-B*08:01	1	38	48	11	SGTLQKTEDVH	SGTLQKTVH	SGTLQKTEDVH	6.4e-05	55
HLA-B*08:01	1	2	12	11	KTTCLFISLIL	KTTCLFISL	KTTCLFISLIL	6.4e-05	55
HLA-B*07:02	1	48	58	11	HLMGFTLSGQK	HLMGFTLSK	HLMGFTLSGQK	6.4e-05	37
HLA-A*03:01	1	3	13	11	TTCLFISLILI	TLFISLILI	TTCLFISLILI	6.4e-05	34
HLA-B*08:01	10	38	48	11	ALSCICRIFTK	ALICRIFTK	ALSCICRIFTK	6.3e-05	55
HLA-B*08:01	10	36	46	11	LIALSCICRIF	LIALSCRIF	LIALSCICRIF	6.3e-05	55
HLA-B*15:01	9	59	69	11	NISEQIDQIKK	NISEQIIKK	NISEQIDQIKK	6.3e-05	40
HLA-A*03:01	8	41	51	11	SWIPFFGPGIE	SWFFGPGIE	SWIPFFGPGIE	6.3e-05	34
HLA-B*07:02	7	45	55	11	KTIFDESSSSG	KFDESSSSG	KTIFDESSSSG	6.3e-05	37
HLA-B*08:01	6	39	49	11	NLTTAKSTNNT	NLTTAKSTT	NLTTAKSTNNT	6.3e-05	55
HLA-B*15:01	5	19	29	11	SPQPSTPQQEG	SPQPPQQEG	SPQPSTPQQEG	6.3e-05	40
HLA-A*02:01	4	35	45	11	TSTPTDATTLN	TSTPTATTL	TSTPTDATTL	6.3e-05	39
HLA-A*03:01	2	59	69	11	NPHAQGIALHL	NAQGIALHL	NPHAQGIALHL	6.3e-05	34
HLA-B*07:02	9	34	44	11	LLTRWGGTCKV	LRWGGTCKV	LLTRWGGTCKV	6.2e-05	38
HLA-B*15:01	8	28	38	11	IWSVQEDDLAA	IVQEDDLAA	IWSVQEDDLAA	6.2e-05	40
HLA-B*08:01	8	58	68	11	LIKNQNNLVCR	LIKNQNNCR	LIKNQNNLVCR	6.2e-05	56
HLA-B*08:01	7	6	16	11	QHLVYFRKKRS	QVYFRKKRS	QHLVYFRKKRS	6.2e-05	56
HLA-B*07:02	6	4	14	11	LSVSLQNTTNY	LSVSLQNTY	LSVSLQNTTNY	6.2e-05	38
HLA-B*08:01	3	35	45	11	HKMIFSRQGQG	HIFSRQGQG	HKMIFSRQGQG	6.2e-05	56
HLA-B*07:02	3	25	35	11	IAAMIVNKTVH	IAAMIKTVH	IAAMIVNKTVH	6.2e-05	38
HLA-B*08:01	5	15	25	11	PPTPSPQPSTP	PPSPQPSTP	PPTPSPQPSTP	6.1e-05	56
HLA-B*07:02	5	45	55	11	TNTTAQPSMPP	TTAQPSMPP	TNTTAQPSMPP	6.1e-05	38
HLA-A*03:01	10	15	25	11	WTSDWGVLTNL	WTSDVLTNL	WTSDWGVLTNL	6e-05	35
HLA-B*15:01	9	6	16	11	TAKSLELLLRV	TAKELLLRV	TAKSLELLLRV	6e-05	41
HLA-B*15:01	8	31	41	11	VQEDDLAAGLS	VQEDDLAAL	VQEDDLAAGL	6e-05	41
HLA-A*02:01	8	39	49	11	GLSWIPFFGPG	GLSWIPFFG	GLSWIPFFGPG	6e-05	40
HLA-B*08:01	7	22	32	11	GDMFPFLDGLI	GDMFPFLLI	GDMFPFLDGLI	6e-05	56
HLA-B*08:01	5	45	55	11	TNTTAQPSMPP	TNAQPSMPP	TNTTAQPSMPP	6e-05	56
HLA-A*03:01	5	16	26	11	PTPSPQPSTPQ	PTPSPQPSQ	PTPSPQPSTPQ	6e-05	35
HLA-B*15:01	1	21	31	11	ILEIASNNQPQ	ILASNNQPQ	ILEIASNNQPQ	6e-05	41
HLA-B*15:01	7	58	68	11	AEEDQHASPNI	AEEDQHASI	AEEDQHASPNI	5.9e-05	41
HLA-B*15:01	7	56	66	11	ASAEEDQHASP	ASADQHASP	ASAEEDQHASP	5.9e-05	41
HLA-B*08:01	7	56	66	11	ASAEEDQHASP	AEEDQHASP	ASAEEDQHASP	5.9e-05	56
HLA-B*08:01	7	45	55	11	KTIFDESSSSG	KFDESSSSG	KTIFDESSSSG	5.9e-05	56
HLA-B*08:01	7	31	41	11	LINAPIDFDPV	LINAPIDFV	LINAPIDFDPV	5.9e-05	56
HLA-B*15:01	6	42	52	11	TAKSTNNTKGP	TAKSTNNTP	TAKSTNNTKGP	5.9e-05	41
HLA-B*08:01	5	8	18	11	QGLSSTMPPTP	QGLSSPPTP	QGLSSTMPPTP	5.9e-05	56
HLA-A*02:01	4	27	37	11	TARPEIKPTST	TARPEITST	TARPEIKPTST	5.9e-05	40
HLA-B*07:02	10	21	31	11	VLTNLGILLLL	VLTNLGLLL	VLTNLGILLLL	5.8e-05	39
HLA-A*02:01	10	16	26	11	TSDWGVLTNLG	TSWGVLTNL	TSDWGVLTNL	5.8e-05	41
HLA-B*08:01	9	52	62	11	GIEDLSRNISE	GILSRNISE	GIEDLSRNISE	5.8e-05	57
HLA-B*07:02	8	59	69	11	IKNQNNLVCRL	IKNQNNLVL	IKNQNNLVCRL	5.8e-05	39
HLA-A*03:01	7	44	54	11	TKTIFDESSSS	TIFDESSSS	TKTIFDESSSS	5.8e-05	35
HLA-B*15:01	6	14	24	11	YDTQSTATENE	YQSTATENE	YDTQSTATENE	5.8e-05	41
HLA-A*03:01	5	45	55	11	TNTTAQPSMPP	TTAQPSMPP	TNTTAQPSMPP	5.8e-05	35
HLA-B*08:01	1	32	42	11	NVDSVCSGTLQ	NVDSVCSTL	NVDSVCSGTL	5.8e-05	57
HLA-B*08:01	10	11	21	11	GGKWWTSDWGV	GWWTSDWGV	GGKWWTSDWGV	5.7e-05	57
HLA-A*02:01	9	20	30	11	ERTFSLINRHA	RTFSLINHA	RTFSLINRHA	5.7e-05	41
HLA-A*02:01	8	41	51	11	SWIPFFGPGIE	SWIPFGPGI	SWIPFFGPGI	5.7e-05	41
HLA-A*02:01	7	45	55	11	KTIFDESSSSG	KTIESSSSG	KTIFDESSSSG	5.7e-05	41
HLA-B*08:01	4	35	45	11	TSTPTDATTLN	TSTPTATTL	TSTPTDATTL	5.7e-05	57
HLA-B*15:01	8	58	68	11	LIKNQNNLVCR	LIKNQNNLR	LIKNQNNLVCR	5.6e-05	41
HLA-A*03:01	7	45	55	11	KTIFDESSSSG	KTIESSSSG	KTIFDESSSSG	5.6e-05	35
HLA-A*03:01	6	26	36	11	TSAPSKTTLPP	TSAPSKTTP	TSAPSKTTLPP	5.6e-05	35
HLA-B*15:01	4	23	33	11	SPLPTARPEIK	SPLPTARIK	SPLPTARPEIK	5.6e-05	41
HLA-A*02:01	3	13	23	11	TMYRGRVFTEG	TMYRGFTEG	TMYRGRVFTEG	5.6e-05	41
HLA-B*08:01	1	58	68	11	KVADSPLEASK	KVADSPLSK	KVADSPLEASK	5.6e-05	57
HLA-B*08:01	9	29	39	11	HAIDFLLTRWG	HAIDFLLTW	HAIDFLLTRW	5.5e-05	58
HLA-A*02:01	9	29	39	11	HAIDFLLTRWG	HAIDFLLTR	HAIDFLLTR	5.5e-05	41
HLA-A*02:01	2	45	55	11	DYPKCKTIHHI	DYPKTIHHI	DYPKCKTIHHI	5.5e-05	41
HLA-B*08:01	6	12	22	11	TNYDTQSTATE	TNYDSTATE	TNYDTQSTATE	5.4e-05	58
HLA-B*07:02	6	23	33	11	NEQTSAPSKTT	NEQAPSKTT	NEQTSAPSKTT	5.4e-05	40
HLA-A*03:01	6	56	66	11	APNMTNGHLTS	APNNGHLTS	APNMTNGHLTS	5.4e-05	36
HLA-B*08:01	3	38	48	11	IFSRQGQGYRH	IFQGQGYRH	IFSRQGQGYRH	5.4e-05	58
HLA-A*03:01	3	33	43	11	TVHKMIFSRQG	TVHKMIFSR	TVHKMIFSR	5.4e-05	36
HLA-B*07:02	2	9	19	11	KNVEYTEGEEA	KEYTEGEEA	KNVEYTEGEEA	5.4e-05	40
HLA-B*08:01	10	32	42	11	SIAVLIALSCI	SIAVLISCI	SIAVLIALSCI	5.3e-05	58
HLA-B*15:01	9	53	63	11	IEDLSRNISEQ	ILSRNISEQ	IEDLSRNISEQ	5.3e-05	42
HLA-B*08:01	9	8	18	11	KSLELLLRVTT	KSLELRVTT	KSLELLLRVTT	5.3e-05	58
HLA-B*07:02	8	28	38	11	IWSVQEDDLAA	IVQEDDLAA	IWSVQEDDLAA	5.3e-05	40
HLA-A*03:01	8	35	45	11	DLAAGLSWIPF	DLAAGLIPF	DLAAGLSWIPF	5.3e-05	36
HLA-B*08:01	5	32	42	11	TDHSQGTVTEP	TSQGTVTEP	TDHSQGTVTEP	5.3e-05	58
HLA-A*03:01	4	57	67	11	ITSGSGSGEQE	ITSGSGSQE	ITSGSGSGEQE	5.3e-05	36
HLA-B*08:01	3	43	53	11	GQGYRHMNLTS	GQGYRHMNL	GQGYRHMNL	5.3e-05	58
HLA-B*07:02	2	54	64	11	HIQGQNPHAQG	HIQGPHAQG	HIQGQNPHAQG	5.3e-05	40
HLA-B*08:01	1	19	29	11	LPILEIASNNQ	LPILEIASQ	LPILEIASNNQ	5.3e-05	58
HLA-A*02:01	1	38	48	11	SGTLQKTEDVH	SLQKTEDVH	SGTLQKTEDVH	5.3e-05	42
HLA-B*07:02	10	16	26	11	TSDWGVLTNLG	TSDWGVLTL	TSDWGVLTNL	5.2e-05	40
HLA-B*07:02	8	33	43	11	EDDLAAGLSWI	EDDAGLSWI	EDDLAAGLSWI	5.2e-05	40
HLA-A*02:01	8	42	52	11	WIPFFGPGIEG	WIFGPGIEG	WIPFFGPGIEG	5.2e-05	42
HLA-A*02:01	6	55	65	11	TAPNMTNGHLT	TAMTNGHLT	TAPNMTNGHLT	5.2e-05	42
HLA-A*02:01	6	44	54	11	KSTNNTKGPTT	KSTNKGPTT	KSTNNTKGPTT	5.2e-05	42
HLA-B*07:02	5	44	54	11	KTNTTAQPSMP	KTNTAQPSM	KTNTTAQPSM	5.2e-05	40
HLA-A*03:01	5	13	23	11	TMPPTPSPQPS	TMTPSPQPS	TMPPTPSPQPS	5.2e-05	36
HLA-B*15:01	4	14	24	11	QTCAPSKIPSP	QTPSKIPSP	QTCAPSKIPSP	5.2e-05	42
HLA-B*07:02	4	14	24	11	QTCAPSKIPSP	QAPSKIPSP	QTCAPSKIPSP	5.2e-05	40
HLA-A*03:01	4	18	28	11	PSKIPSPLPTA	KIPSPLPTA	KIPSPLPTA	5.2e-05	36
HLA-A*02:01	4	24	34	11	PLPTARPEIKP	PLPTPEIKP	PLPTARPEIKP	5.2e-05	42
HLA-A*02:01	3	47	57	11	RHMNLTSTNKY	RHMNLTSTY	RHMNLTSTNKY	5.2e-05	42
HLA-B*07:02	1	15	25	11	GIKTLPILEIA	GIKPILEIA	GIKTLPILEIA	5.2e-05	40
HLA-A*03:01	1	21	31	11	ILEIASNNQPQ	ILASNNQPQ	ILEIASNNQPQ	5.2e-05	36
HLA-B*08:01	10	24	34	11	NLGILLLLSIA	NLLLLLSIA	NLGILLLLSIA	5.1e-05	59
HLA-B*08:01	10	13	23	11	KWWTSDWGVLT	KWWTSDWVL	KWWTSDWGVL	5.1e-05	59
HLA-B*07:02	10	12	22	11	GKWWTSDWGVL	GKWWTSGVL	GKWWTSDWGVL	5.1e-05	40
HLA-A*02:01	8	18	28	11	NENDCDAELRI	NENDAELRI	NENDCDAELRI	5.1e-05	42
HLA-A*02:01	8	2	12	11	LSYFPNINENT	LSYFPNINT	LSYFPNINENT	5.1e-05	42
HLA-B*15:01	7	52	62	11	SSSGASAEEDQ	SSSGASAEQ	SSSGASAEEDQ	5.1e-05	43
HLA-B*15:01	5	38	48	11	TVTEPNKTNTT	TVTEPTNTT	TVTEPNKTNTT	5.1e-05	43
HLA-B*08:01	4	13	23	11	NQTCAPSKIPS	NQAPSKIPS	NQTCAPSKIPS	5.1e-05	59
HLA-A*02:01	4	6	16	11	QEYNSTKNQTC	QEYNSTQTC	QEYNSTKNQTC	5.1e-05	42
HLA-B*07:02	3	12	22	11	TTMYRGRVFTE	TTRGRVFTE	TTMYRGRVFTE	5.1e-05	40
HLA-B*08:01	2	37	47	11	LDPPTNIRDYP	LPTNIRDYP	LDPPTNIRDYP	5.1e-05	59
HLA-A*02:01	1	1	11	11	MKTTCLFISLI	MTCLFISLI	MKTTCLFISLI	5.1e-05	42
HLA-B*15:01	9	34	44	11	LLTRWGGTCKV	LLWGGTCKV	LLTRWGGTCKV	5e-05	43
HLA-A*03:01	9	25	35	11	LINRHAIDFLL	LINRHAILL	LINRHAIDFLL	5e-05	37
HLA-A*02:01	8	38	48	11	AGLSWIPFFGP	ASWIPFFGP	AGLSWIPFFGP	5e-05	42
HLA-B*08:01	6	40	50	11	LTTAKSTNNTK	LAKSTNNTK	LTTAKSTNNTK	5e-05	59
HLA-A*03:01	5	14	24	11	MPPTPSPQPST	MTPSPQPST	MPPTPSPQPST	5e-05	37
HLA-A*02:01	5	44	54	11	KTNTTAQPSMP	KTNTTPSMP	KTNTTAQPSMP	5e-05	42
HLA-B*08:01	4	36	46	11	STPTDATTLNT	STPTDATTL	STPTDATTL	5e-05	59
HLA-B*08:01	3	9	19	11	IASTTMYRGRV	IASTTRGRV	IASTTMYRGRV	5e-05	59
HLA-B*15:01	2	17	27	11	EEAKTCYNISV	EEAKTNISV	EEAKTCYNISV	5e-05	43
HLA-B*15:01	2	1	11	11	AFRTGVPPKNV	AFRTPPKNV	AFRTGVPPKNV	5e-05	43
HLA-A*02:01	1	42	52	11	QKTEDVHLMGF	QKTEDVHLF	QKTEDVHLMGF	5e-05	42
HLA-A*02:01	1	32	42	11	NVDSVCSGTLQ	NVDSVGTLQ	NVDSVCSGTLQ	5e-05	42
HLA-B*07:02	9	11	21	11	ELLLRVTTEER	ELLLRVTTR	ELLLRVTTEER	4.9e-05	41
HLA-B*08:01	7	32	42	11	INAPIDFDPVP	IPIDFDPVP	INAPIDFDPVP	4.9e-05	60
HLA-B*07:02	6	2	12	11	STLSVSLQNTT	STLSVSNTT	STLSVSLQNTT	4.9e-05	41
HLA-B*08:01	5	16	26	11	PTPSPQPSTPQ	TPSPQPSTQ	TPSPQPSTPQ	4.9e-05	60
HLA-B*08:01	5	1	11	11	TSDAVTKQGLS	TSDAVTKQL	TSDAVTKQGL	4.9e-05	60
HLA-A*03:01	4	27	37	11	TARPEIKPTST	TARPKPTST	TARPEIKPTST	4.9e-05	37
HLA-B*15:01	3	40	50	11	SRQGQGYRHMN	SQGQGYRHM	SRQGQGYRHM	4.9e-05	43
HLA-B*07:02	2	56	66	11	QGQNPHAQGIA	QGQNPHAQA	QGQNPHAQGIA	4.9e-05	41
HLA-A*02:01	2	10	20	11	NVEYTEGEEAK	NVTEGEEAK	NVEYTEGEEAK	4.9e-05	43
HLA-A*03:01	7	28	38	11	LDGLINAPIDF	LLINAPIDF	LDGLINAPIDF	4.8e-05	37
HLA-B*15:01	6	12	22	11	TNYDTQSTATE	TNYDSTATE	TNYDTQSTATE	4.8e-05	43
HLA-B*08:01	6	53	63	11	TTTAPNMTNGH	TTTAPNMTH	TTTAPNMTNGH	4.8e-05	60
HLA-B*07:02	5	2	12	11	SDAVTKQGLSS	SVTKQGLSS	SDAVTKQGLSS	4.8e-05	41
HLA-B*15:01	4	11	21	11	TKNQTCAPSKI	TQTCAPSKI	TKNQTCAPSKI	4.8e-05	43
HLA-B*15:01	2	54	64	11	HIQGQNPHAQG	HIQGPHAQG	HIQGQNPHAQG	4.8e-05	43
HLA-B*08:01	2	7	17	11	PPKNVEYTEGE	PPKNVEYTE	PPKNVEYTEGE	4.8e-05	60
HLA-A*02:01	2	51	61	11	TIHHIQGQNPH	TIIQGQNPH	TIHHIQGQNPH	4.8e-05	43
HLA-B*15:01	1	14	24	11	QGIKTLPILEI	QGIKPILEI	QGIKTLPILEI	4.8e-05	43
HLA-B*07:02	10	1	11	11	EQKEGTGWGLG	EQKEGGWGL	EQKEGTGWGL	4.7e-05	42
HLA-A*03:01	10	5	15	11	GTGWGLGGKWW	GTGWGLGGK	GTGWGLGGK	4.7e-05	38
HLA-B*15:01	9	29	39	11	HAIDFLLTRWG	HAIDLLTRW	HAIDFLLTRW	4.7e-05	44
HLA-A*02:01	8	37	47	11	AAGLSWIPFFG	ALSWIPFFG	AAGLSWIPFFG	4.7e-05	43
HLA-B*08:01	7	23	33	11	DMFPFLDGLIN	DMFPFLDGL	DMFPFLDGL	4.7e-05	60
HLA-B*08:01	6	50	60	11	KGPTTTAPNMT	KPTTTAPNM	KGPTTTAPNM	4.7e-05	60
HLA-A*02:01	6	6	16	11	VSLQNTTNYDT	SLQNTTNYT	SLQNTTNYDT	4.7e-05	43
HLA-A*02:01	6	4	14	11	LSVSLQNTTNY	LSVSLQNTY	LSVSLQNTTNY	4.7e-05	43
HLA-B*07:02	5	58	68	11	TTAISTNNTSK	TTAISTTSK	TTAISTNNTSK	4.7e-05	42
HLA-B*07:02	5	34	44	11	HSQGTVTEPNK	HSQGTVTEK	HSQGTVTEPNK	4.7e-05	42
HLA-A*03:01	4	31	41	11	EIKPTSTPTDA	EIKPTSTPA	EIKPTSTPTDA	4.7e-05	38
HLA-A*02:01	4	10	20	11	STKNQTCAPSK	STKNQTPSK	STKNQTCAPSK	4.7e-05	43
HLA-A*03:01	1	44	54	11	TEDVHLMGFTL	TEDVHLMTL	TEDVHLMGFTL	4.7e-05	38
HLA-A*02:01	1	17	27	11	KTLPILEIASN	KTLPILEIA	KTLPILEIA	4.7e-05	43
HLA-A*02:01	10	33	43	11	IAVLIALSCIC	ILIALSCIC	IAVLIALSCIC	4.6e-05	44
HLA-A*03:01	9	53	63	11	IEDLSRNISEQ	ILSRNISEQ	IEDLSRNISEQ	4.6e-05	38
HLA-A*02:01	8	44	54	11	PFFGPGIEGLY	PFFGPGIEY	PFFGPGIEGLY	4.6e-05	44
HLA-B*15:01	6	16	26	11	TQSTATENEQT	TQSTATEQT	TQSTATENEQT	4.6e-05	44
HLA-B*08:01	6	58	68	11	NMTNGHLTSPS	NMTNGHLTS	NMTNGHLTSPS	4.6e-05	61
HLA-B*08:01	6	31	41	11	KTTLPPTGNLT	KTLPPTGNL	KTTLPPTGNL	4.6e-05	61
HLA-B*08:01	5	26	36	11	QQEGNNTDHSQ	QQEGNNHSQ	QQEGNNTDHSQ	4.6e-05	61
HLA-B*08:01	5	6	16	11	TKQGLSSTMPP	TKQGLSSTM	TKQGLSSTM	4.6e-05	61
HLA-A*03:01	5	52	62	11	SMPPHNTTAIS	SMPPHNTTS	SMPPHNTTAIS	4.6e-05	38
HLA-A*03:01	5	7	17	11	KQGLSSTMPPT	KLSSTMPPT	KQGLSSTMPPT	4.6e-05	38
HLA-A*03:01	4	15	25	11	TCAPSKIPSPL	TCAPIPSPL	TCAPSKIPSPL	4.6e-05	38
HLA-B*15:01	2	52	62	11	IHHIQGQNPHA	IIQGQNPHA	IHHIQGQNPHA	4.6e-05	44
HLA-B*15:01	1	53	63	11	TLSGQKVADSP	TLSGQKVSP	TLSGQKVADSP	4.6e-05	44
HLA-B*08:01	1	29	39	11	QPQNVDSVCSG	QPQNVDSSG	QPQNVDSVCSG	4.6e-05	61
HLA-A*03:01	9	9	19	11	SLELLLRVTTE	SLLLRVTTE	SLELLLRVTTE	4.5e-05	38
HLA-B*07:02	8	27	37	11	RIWSVQEDDLA	RIWSVQELA	RIWSVQEDDLA	4.5e-05	42
HLA-B*08:01	7	5	15	11	TQHLVYFRKKR	TQHLFRKKR	TQHLVYFRKKR	4.5e-05	61
HLA-A*03:01	7	16	26	11	SILWREGDMFP	SIREGDMFP	SILWREGDMFP	4.5e-05	38
HLA-B*08:01	6	13	23	11	NYDTQSTATEN	NYDTQSTAN	NYDTQSTATEN	4.5e-05	61
HLA-B*07:02	5	32	42	11	TDHSQGTVTEP	TDHSQGTVP	TDHSQGTVTEP	4.5e-05	42
HLA-B*15:01	4	18	28	11	PSKIPSPLPTA	KIPSPLPTA	KIPSPLPTA	4.5e-05	44
HLA-B*07:02	4	36	46	11	STPTDATTLNT	STPTDATTL	STPTDATTL	4.5e-05	42
HLA-B*15:01	3	32	42	11	KTVHKMIFSRQ	KTKMIFSRQ	KTVHKMIFSRQ	4.5e-05	44
HLA-B*15:01	2	37	47	11	LDPPTNIRDYP	LDPPTNIRY	LDPPTNIRDY	4.5e-05	44
HLA-B*08:01	2	41	51	11	TNIRDYPKCKT	TRDYPKCKT	TNIRDYPKCKT	4.5e-05	61
HLA-B*08:01	2	31	41	11	SGKSLLLDPPT	SGKSLLPPT	SGKSLLLDPPT	4.5e-05	61
HLA-A*03:01	1	12	22	11	LIQGIKTLPIL	LIQGIKTLL	LIQGIKTLPIL	4.5e-05	38
HLA-B*08:01	9	53	63	11	IEDLSRNISEQ	IESRNISEQ	IEDLSRNISEQ	4.4e-05	61
HLA-B*08:01	8	40	50	11	LSWIPFFGPGI	LSWIPFPGI	LSWIPFFGPGI	4.4e-05	61
HLA-A*03:01	7	58	68	11	AEEDQHASPNI	AEEDQSPNI	AEEDQHASPNI	4.4e-05	39
HLA-B*07:02	4	7	17	11	EYNSTKNQTCA	EYNSTKNQA	EYNSTKNQTCA	4.4e-05	42
HLA-B*15:01	3	34	44	11	VHKMIFSRQGQ	VMIFSRQGQ	VHKMIFSRQGQ	4.4e-05	45
HLA-A*02:01	1	60	70	11	ADSPLEASKRW	ADSPLEASW	ADSPLEASKRW	4.4e-05	44
HLA-B*15:01	9	11	21	11	ELLLRVTTEER	ELRVTTEER	ELLLRVTTEER	4.3e-05	45
HLA-B*08:01	9	10	20	11	LELLLRVTTEE	ELLLRVTTE	ELLLRVTTEE	4.3e-05	62
HLA-B*15:01	7	31	41	11	LINAPIDFDPV	LINAPIDPV	LINAPIDFDPV	4.3e-05	45
HLA-B*15:01	7	10	20	11	YFRKKRSILWR	YRKKRSILW	YFRKKRSILW	4.3e-05	45
HLA-B*07:02	6	47	57	11	NNTKGPTTTAP	NTKGPTTTA	NNTKGPTTTA	4.3e-05	43
HLA-A*03:01	6	22	32	11	ENEQTSAPSKT	ENQTSAPSK	ENEQTSAPSK	4.3e-05	39
HLA-A*02:01	6	40	50	11	LTTAKSTNNTK	LTKSTNNTK	LTTAKSTNNTK	4.3e-05	44
HLA-A*02:01	6	21	31	11	TENEQTSAPSK	TENESAPSK	TENEQTSAPSK	4.3e-05	44
HLA-B*08:01	2	10	20	11	NVEYTEGEEAK	NYTEGEEAK	NVEYTEGEEAK	4.3e-05	62
HLA-A*02:01	2	44	54	11	RDYPKCKTIHH	RDYPKTIHH	RDYPKCKTIHH	4.3e-05	44
HLA-A*03:01	10	17	27	11	SDWGVLTNLGI	SDWGVLLGI	SDWGVLTNLGI	4.2e-05	39
HLA-B*07:02	9	27	37	11	NRHAIDFLLTR	NAIDFLLTR	NRHAIDFLLTR	4.2e-05	43
HLA-A*03:01	9	48	58	11	DCCIGIEDLSR	DIGIEDLSR	DCCIGIEDLSR	4.2e-05	39
HLA-A*02:01	9	53	63	11	IEDLSRNISEQ	ILSRNISEQ	IEDLSRNISEQ	4.2e-05	45
HLA-A*03:01	8	56	66	11	AGLIKNQNNLV	AIKNQNNLV	AGLIKNQNNLV	4.2e-05	39
HLA-B*07:02	7	44	54	11	TKTIFDESSSS	TIFDESSSS	TKTIFDESSSS	4.2e-05	43
HLA-B*15:01	6	26	36	11	TSAPSKTTLPP	TSAPSKTTP	TSAPSKTTLPP	4.2e-05	45
HLA-B*08:01	6	2	12	11	STLSVSLQNTT	STLSVQNTT	STLSVSLQNTT	4.2e-05	62
HLA-A*02:01	4	32	42	11	IKPTSTPTDAT	ITSTPTDAT	IKPTSTPTDAT	4.2e-05	45
HLA-B*15:01	3	7	17	11	DRIASTTMYRG	DRIASTTMY	DRIASTTMY	4.2e-05	45
HLA-B*08:01	2	11	21	11	VEYTEGEEAKT	VEYTEGEET	VEYTEGEEAKT	4.2e-05	62
HLA-B*07:02	2	52	62	11	IHHIQGQNPHA	IIQGQNPHA	IHHIQGQNPHA	4.2e-05	43
HLA-B*08:01	1	34	44	11	DSVCSGTLQKT	DSVGTLQKT	DSVCSGTLQKT	4.2e-05	62
HLA-A*02:01	1	20	30	11	PILEIASNNQP	ILIASNNQP	ILEIASNNQP	4.2e-05	45
HLA-B*15:01	10	19	29	11	WGVLTNLGILL	WLTNLGILL	WGVLTNLGILL	4.1e-05	46
HLA-B*15:01	9	5	15	11	QTAKSLELLLR	QTAKSLLLR	QTAKSLELLLR	4.1e-05	46
HLA-A*03:01	9	52	62	11	GIEDLSRNISE	GILSRNISE	GIEDLSRNISE	4.1e-05	40
HLA-B*07:02	7	56	66	11	ASAEEDQHASP	ASADQHASP	ASAEEDQHASP	4.1e-05	43
HLA-A*03:01	5	51	61	11	PSMPPHNTTAI	PSMPPTTAI	PSMPPHNTTAI	4.1e-05	40
HLA-A*02:01	5	2	12	11	SDAVTKQGLSS	SVTKQGLSS	SDAVTKQGLSS	4.1e-05	45
HLA-B*15:01	2	45	55	11	DYPKCKTIHHI	DYPKTIHHI	DYPKCKTIHHI	4.1e-05	46
HLA-A*02:01	2	48	58	11	KCKTIHHIQGQ	KTIHHIQGQ	KCKTIHHIQGQ	4.1e-05	45
HLA-A*02:01	2	23	33	11	YNISVTDPSGK	YSVTDPSGK	YNISVTDPSGK	4.1e-05	45
HLA-A*03:01	10	9	19	11	GLGGKWWTSDW	GLGGKWWTW	GLGGKWWTSDW	4e-05	40
HLA-B*08:01	8	14	24	11	YSGENENDCDA	YENENDCDA	YSGENENDCDA	4e-05	63
HLA-A*03:01	6	12	22	11	TNYDTQSTATE	TNYDSTATE	TNYDTQSTATE	4e-05	40
HLA-A*02:01	6	53	63	11	TTTAPNMTNGH	TTTAPNMTH	TTTAPNMTNGH	4e-05	45
HLA-A*03:01	5	19	29	11	SPQPSTPQQEG	SPQPSTPQG	SPQPSTPQQEG	4e-05	40
HLA-B*07:02	4	11	21	11	TKNQTCAPSKI	TKNQTPSKI	TKNQTCAPSKI	4e-05	44
HLA-A*03:01	4	33	43	11	KPTSTPTDATT	KPTSTPTTT	KPTSTPTDATT	4e-05	40
HLA-B*07:02	3	46	56	11	YRHMNLTSTNK	YRHLTSTNK	YRHMNLTSTNK	4e-05	44
HLA-A*02:01	2	21	31	11	TCYNISVTDPS	TCYNISVTS	TCYNISVTDPS	4e-05	45
HLA-B*08:01	1	3	13	11	TTCLFISLILI	TLFISLILI	TTCLFISLILI	4e-05	63
HLA-A*03:01	1	26	36	11	SNNQPQNVDSV	SNNQPQNSV	SNNQPQNVDSV	4e-05	40
HLA-B*08:01	10	35	45	11	VLIALSCICRI	VLIALSCRI	VLIALSCICRI	3.9e-05	63
HLA-B*08:01	10	28	38	11	LLLLSIAVLIA	LLLLSIAVA	LLLLSIAVLIA	3.9e-05	63
HLA-B*07:02	10	18	28	11	DWGVLTNLGIL	DVLTNLGIL	DWGVLTNLGIL	3.9e-05	44
HLA-A*03:01	9	57	67	11	SRNISEQIDQI	SISEQIDQI	SRNISEQIDQI	3.9e-05	40
HLA-A*03:01	9	56	66	11	LSRNISEQIDQ	LSRNISEQQ	LSRNISEQIDQ	3.9e-05	40
HLA-A*03:01	8	36	46	11	LAAGLSWIPFF	LAAGWIPFF	LAAGLSWIPFF	3.9e-05	40
HLA-B*15:01	7	54	64	11	SGASAEEDQHA	SSAEEDQHA	SGASAEEDQHA	3.9e-05	46
HLA-B*15:01	7	14	24	11	KRSILWREGDM	KRSILWREM	KRSILWREGDM	3.9e-05	46
HLA-B*08:01	6	22	32	11	ENEQTSAPSKT	EQTSAPSKT	ENEQTSAPSKT	3.9e-05	63
HLA-A*02:01	6	5	15	11	SVSLQNTTNYD	SLQNTTNYD	SVSLQNTTNYD	3.9e-05	46
HLA-B*08:01	5	18	28	11	PSPQPSTPQQE	SPQPSTPQE	SPQPSTPQQE	3.9e-05	63
HLA-B*07:02	5	29	39	11	GNNTDHSQGTV	GTDHSQGTV	GNNTDHSQGTV	3.9e-05	44
HLA-B*07:02	4	18	28	11	PSKIPSPLPTA	PIPSPLPTA	PSKIPSPLPTA	3.9e-05	44
HLA-B*15:01	2	10	20	11	NVEYTEGEEAK	NVEEGEEAK	NVEYTEGEEAK	3.9e-05	46
HLA-B*08:01	2	50	60	11	KTIHHIQGQNP	KTIHHIQNP	KTIHHIQGQNP	3.9e-05	63
HLA-B*15:01	1	23	33	11	EIASNNQPQNV	EIASNNQPV	EIASNNQPQNV	3.9e-05	46
HLA-B*07:02	1	49	59	11	LMGFTLSGQKV	LFTLSGQKV	LMGFTLSGQKV	3.9e-05	44
HLA-A*03:01	1	50	60	11	MGFTLSGQKVA	MGFTLSGQK	MGFTLSGQK	3.9e-05	40
HLA-A*03:01	1	4	14	11	TCLFISLILIQ	TFISLILIQ	TCLFISLILIQ	3.9e-05	40
HLA-B*15:01	8	40	50	11	LSWIPFFGPGI	LSWIPGPGI	LSWIPFFGPGI	3.8e-05	47
HLA-B*08:01	8	34	44	11	DDLAAGLSWIP	DAAGLSWIP	DDLAAGLSWIP	3.8e-05	64
HLA-B*08:01	5	35	45	11	SQGTVTEPNKT	SQVTEPNKT	SQGTVTEPNKT	3.8e-05	64
HLA-B*08:01	5	2	12	11	SDAVTKQGLSS	SVTKQGLSS	SDAVTKQGLSS	3.8e-05	64
HLA-B*15:01	4	21	31	11	IPSPLPTARPE	IPSPLPTAE	IPSPLPTARPE	3.8e-05	47
HLA-B*15:01	4	17	27	11	APSKIPSPLPT	APIPSPLPT	APSKIPSPLPT	3.8e-05	47
HLA-B*08:01	4	47	57	11	TDPNNDDEDLI	TDPNNEDLI	TDPNNDDEDLI	3.8e-05	64
HLA-A*02:01	4	13	23	11	NQTCAPSKIPS	NQAPSKIPS	NQTCAPSKIPS	3.8e-05	46
HLA-B*08:01	3	14	24	11	MYRGRVFTEGN	MYRGRVFTN	MYRGRVFTEGN	3.8e-05	64
HLA-B*15:01	2	35	45	11	LLLDPPTNIRD	LLLPPTNIR	LLLDPPTNIR	3.8e-05	47
HLA-B*07:02	2	2	12	11	FRTGVPPKNVE	FRVPPKNVE	FRTGVPPKNVE	3.8e-05	45
HLA-A*03:01	2	2	12	11	FRTGVPPKNVE	RTVPPKNVE	RTGVPPKNVE	3.8e-05	41
HLA-B*08:01	1	43	53	11	KTEDVHLMGFT	KTEDVHLMF	KTEDVHLMGF	3.8e-05	64
HLA-B*15:01	10	32	42	11	SIAVLIALSCI	SIAVLISCI	SIAVLIALSCI	3.7e-05	47
HLA-B*08:01	10	16	26	11	TSDWGVLTNLG	TSDWGVLTL	TSDWGVLTNL	3.7e-05	64
HLA-A*02:01	9	36	46	11	TRWGGTCKVLG	TRWGGTCKL	TRWGGTCKVL	3.7e-05	47
HLA-A*03:01	6	48	58	11	NTKGPTTTAPN	NTKGPTTTN	NTKGPTTTAPN	3.7e-05	41
HLA-A*03:01	6	11	21	11	TTNYDTQSTAT	TTYDTQSTA	TTNYDTQSTA	3.7e-05	41
HLA-A*02:01	6	58	68	11	NMTNGHLTSPS	NMTNGHLTS	NMTNGHLTSPS	3.7e-05	47
HLA-B*15:01	5	14	24	11	MPPTPSPQPST	MTPSPQPST	MPPTPSPQPST	3.7e-05	47
HLA-B*15:01	3	12	22	11	TTMYRGRVFTE	TTMYRGRVF	TTMYRGRVF	3.7e-05	47
HLA-A*03:01	2	55	65	11	IQGQNPHAQGI	IQNPHAQGI	IQGQNPHAQGI	3.7e-05	41
HLA-A*02:01	1	52	62	11	FTLSGQKVADS	FTLSGVADS	FTLSGQKVADS	3.7e-05	47
HLA-B*08:01	9	59	69	11	NISEQIDQIKK	NISEQIIKK	NISEQIDQIKK	3.6e-05	65
HLA-B*08:01	9	14	24	11	LRVTTEERTFS	LRVTTERTF	LRVTTEERTF	3.6e-05	65
HLA-B*07:02	9	41	51	11	TCKVLGPDCCI	TVLGPDCCI	TCKVLGPDCCI	3.6e-05	45
HLA-B*07:02	8	21	31	11	DCDAELRIWSV	DAELRIWSV	DCDAELRIWSV	3.6e-05	45
HLA-A*02:01	8	58	68	11	LIKNQNNLVCR	LIQNNLVCR	LIKNQNNLVCR	3.6e-05	47
HLA-A*02:01	8	7	17	11	NINENTAYSGE	NINENTAYE	NINENTAYSGE	3.6e-05	47
HLA-B*15:01	7	59	69	11	EEDQHASPNIS	EQHASPNIS	EEDQHASPNIS	3.6e-05	47
HLA-B*15:01	6	2	12	11	STLSVSLQNTT	STLSVSNTT	STLSVSLQNTT	3.6e-05	47
HLA-A*03:01	5	38	48	11	TVTEPNKTNTT	TVTEPTNTT	TVTEPNKTNTT	3.6e-05	41
HLA-A*03:01	5	26	36	11	QQEGNNTDHSQ	QQNNTDHSQ	QQEGNNTDHSQ	3.6e-05	41
HLA-B*07:02	4	48	58	11	DPNNDDEDLIT	DPNDEDLIT	DPNNDDEDLIT	3.6e-05	45
HLA-A*03:01	4	36	46	11	STPTDATTLNT	STDATTLNT	STPTDATTLNT	3.6e-05	41
HLA-B*08:01	3	34	44	11	VHKMIFSRQGQ	VHKMIRQGQ	VHKMIFSRQGQ	3.6e-05	65
HLA-B*07:02	3	9	19	11	IASTTMYRGRV	IASTTRGRV	IASTTMYRGRV	3.6e-05	45
HLA-B*08:01	2	35	45	11	LLLDPPTNIRD	LLLDPPTNI	LLLDPPTNI	3.6e-05	65
HLA-B*07:02	2	39	49	11	PPTNIRDYPKC	PPTNIRPKC	PPTNIRDYPKC	3.6e-05	45
HLA-A*03:01	1	57	67	11	QKVADSPLEAS	KVADSPLAS	KVADSPLEAS	3.6e-05	41
HLA-B*07:02	10	4	14	11	EGTGWGLGGKW	EGTGLGGKW	EGTGWGLGGKW	3.5e-05	46
HLA-A*03:01	10	27	37	11	ILLLLSIAVLI	ILLSIAVLI	ILLLLSIAVLI	3.5e-05	42
HLA-A*02:01	9	46	56	11	GPDCCIGIEDL	GPDIGIEDL	GPDCCIGIEDL	3.5e-05	47
HLA-B*15:01	8	12	22	11	TAYSGENENDC	TAYSGENEC	TAYSGENENDC	3.5e-05	48
HLA-B*08:01	8	47	57	11	GPGIEGLYTAG	GPIEGLYTA	GPGIEGLYTA	3.5e-05	65
HLA-B*07:02	8	40	50	11	LSWIPFFGPGI	LSWIPGPGI	LSWIPFFGPGI	3.5e-05	46
HLA-A*02:01	7	9	19	11	VYFRKKRSILW	VYFRKSILW	VYFRKKRSILW	3.5e-05	47
HLA-B*15:01	6	11	21	11	TTNYDTQSTAT	TTYDTQSTA	TTNYDTQSTA	3.5e-05	48
HLA-B*08:01	6	7	17	11	SLQNTTNYDTQ	SLQNTTNTQ	SLQNTTNYDTQ	3.5e-05	65
HLA-A*02:01	5	53	63	11	MPPHNTTAIST	MPPHNTIST	MPPHNTTAIST	3.5e-05	47
HLA-B*08:01	4	32	42	11	IKPTSTPTDAT	IKPTSTPTT	IKPTSTPTDAT	3.5e-05	65
HLA-B*08:01	3	54	64	11	TNKYWTSNNGT	TYWTSNNGT	TNKYWTSNNGT	3.5e-05	65
HLA-B*07:02	3	3	13	11	FFLYDRIASTT	FFDRIASTT	FFLYDRIASTT	3.5e-05	46
HLA-B*15:01	1	17	27	11	KTLPILEIASN	KTLPEIASN	KTLPILEIASN	3.5e-05	48
HLA-A*02:01	1	27	37	11	NNQPQNVDSVC	NQPQNVDSV	NNQPQNVDSV	3.5e-05	47
HLA-A*02:01	1	18	28	11	TLPILEIASNN	TLPEIASNN	TLPILEIASNN	3.5e-05	47
HLA-B*15:01	10	3	13	11	KEGTGWGLGGK	KTGWGLGGK	KEGTGWGLGGK	3.4e-05	48
HLA-B*07:02	10	19	29	11	WGVLTNLGILL	WLTNLGILL	WGVLTNLGILL	3.4e-05	46
HLA-B*15:01	9	8	18	11	KSLELLLRVTT	KSLELRVTT	KSLELLLRVTT	3.4e-05	48
HLA-B*08:01	9	26	36	11	INRHAIDFLLT	INRHAFLLT	INRHAIDFLLT	3.4e-05	66
HLA-B*08:01	8	27	37	11	RIWSVQEDDLA	RIWSVQELA	RIWSVQEDDLA	3.4e-05	66
HLA-B*08:01	8	12	22	11	TAYSGENENDC	TAYSGENEC	TAYSGENENDC	3.4e-05	66
HLA-A*03:01	7	31	41	11	LINAPIDFDPV	LINAPIDFV	LINAPIDFDPV	3.4e-05	42
HLA-A*03:01	7	21	31	11	EGDMFPFLDGL	EMFPFLDGL	EGDMFPFLDGL	3.4e-05	42
HLA-A*03:01	7	18	28	11	LWREGDMFPFL	LWREGFPFL	LWREGDMFPFL	3.4e-05	42
HLA-A*03:01	6	6	16	11	VSLQNTTNYDT	VSLQNTTNY	VSLQNTTNY	3.4e-05	42
HLA-B*15:01	3	24	34	11	NIAAMIVNKTV	NIAAVNKTV	NIAAMIVNKTV	3.4e-05	48
HLA-B*07:02	2	18	28	11	EAKTCYNISVT	EAKTNISVT	EAKTCYNISVT	3.4e-05	46
HLA-B*07:02	2	15	25	11	EGEEAKTCYNI	EGEEAKTNI	EGEEAKTCYNI	3.4e-05	46
HLA-B*15:01	10	12	22	11	GKWWTSDWGVL	GKWWTSDVL	GKWWTSDWGVL	3.3e-05	48
HLA-B*08:01	8	7	17	11	NINENTAYSGE	NINENTAYE	NINENTAYSGE	3.3e-05	66
HLA-B*07:02	7	16	26	11	SILWREGDMFP	SIREGDMFP	SILWREGDMFP	3.3e-05	47
HLA-A*03:01	7	56	66	11	ASAEEDQHASP	ASADQHASP	ASAEEDQHASP	3.3e-05	43
HLA-A*03:01	6	44	54	11	KSTNNTKGPTT	KSNTKGPTT	KSTNNTKGPTT	3.3e-05	43
HLA-A*03:01	6	35	45	11	PPTGNLTTAKS	PTGNLTTAK	PPTGNLTTAK	3.3e-05	43
HLA-A*03:01	5	43	53	11	NKTNTTAQPSM	KTNTTQPSM	KTNTTAQPSM	3.3e-05	43
HLA-A*02:01	5	32	42	11	TDHSQGTVTEP	TSQGTVTEP	TDHSQGTVTEP	3.3e-05	48
HLA-B*15:01	4	13	23	11	NQTCAPSKIPS	NQAPSKIPS	NQTCAPSKIPS	3.3e-05	48
HLA-B*15:01	3	56	66	11	KYWTSNNGTQT	KYWTSGTQT	KYWTSNNGTQT	3.3e-05	48
HLA-B*15:01	3	20	30	11	FTEGNIAAMIV	FTEGNIAAV	FTEGNIAAMIV	3.3e-05	48
HLA-B*07:02	2	10	20	11	NVEYTEGEEAK	NVTEGEEAK	NVEYTEGEEAK	3.3e-05	47
HLA-B*15:01	1	32	42	11	NVDSVCSGTLQ	NVDSSGTLQ	NVDSVCSGTLQ	3.3e-05	48
HLA-B*15:01	10	4	14	11	EGTGWGLGGKW	EGWGLGGKW	EGTGWGLGGKW	3.2e-05	49
HLA-B*15:01	9	16	26	11	VTTEERTFSLI	VTTEERTLI	VTTEERTFSLI	3.2e-05	49
HLA-B*15:01	8	18	28	11	NENDCDAELRI	NENDAELRI	NENDCDAELRI	3.2e-05	49
HLA-A*03:01	8	2	12	11	LSYFPNINENT	LSYFPNINT	LSYFPNINENT	3.2e-05	43
HLA-B*07:02	7	59	69	11	EEDQHASPNIS	EEDQSPNIS	EEDQHASPNIS	3.2e-05	47
HLA-A*02:01	7	23	33	11	DMFPFLDGLIN	DMFPFLDGL	DMFPFLDGL	3.2e-05	49
HLA-B*15:01	6	41	51	11	TTAKSTNNTKG	TTKSTNNTK	TTAKSTNNTK	3.2e-05	49
HLA-B*15:01	5	23	33	11	STPQQEGNNTD	SQQEGNNTD	STPQQEGNNTD	3.2e-05	49
HLA-B*07:02	4	2	12	11	FGALQEYNSTK	FLQEYNSTK	FGALQEYNSTK	3.2e-05	47
HLA-A*02:01	4	11	21	11	TKNQTCAPSKI	TQTCAPSKI	TKNQTCAPSKI	3.2e-05	49
HLA-A*02:01	2	32	42	11	GKSLLLDPPTN	GLLLDPPTN	GKSLLLDPPTN	3.2e-05	49
HLA-B*07:02	1	53	63	11	TLSGQKVADSP	TLSGQKVAP	TLSGQKVADSP	3.2e-05	47
HLA-A*02:01	1	28	38	11	NQPQNVDSVCS	NQPQNVDSV	NQPQNVDSV	3.2e-05	49
HLA-B*15:01	9	52	62	11	GIEDLSRNISE	GIEDLSISE	GIEDLSRNISE	3.1e-05	49
HLA-A*02:01	9	37	47	11	RWGGTCKVLGP	RWGGTVLGP	RWGGTCKVLGP	3.1e-05	49
HLA-B*08:01	8	42	52	11	WIPFFGPGIEG	WFFGPGIEG	WIPFFGPGIEG	3.1e-05	67
HLA-B*08:01	7	44	54	11	TKTIFDESSSS	TIFDESSSS	TKTIFDESSSS	3.1e-05	67
HLA-B*07:02	7	31	41	11	LINAPIDFDPV	LAPIDFDPV	LINAPIDFDPV	3.1e-05	48
HLA-B*07:02	7	28	38	11	LDGLINAPIDF	LLINAPIDF	LDGLINAPIDF	3.1e-05	48
HLA-B*08:01	6	60	70	11	TNGHLTSPSPT	THLTSPSPT	TNGHLTSPSPT	3.1e-05	67
HLA-B*08:01	6	57	67	11	PNMTNGHLTSP	PNMGHLTSP	PNMTNGHLTSP	3.1e-05	67
HLA-B*07:02	6	48	58	11	NTKGPTTTAPN	NTKGPTTTN	NTKGPTTTAPN	3.1e-05	48
HLA-B*15:01	5	2	12	11	SDAVTKQGLSS	SVTKQGLSS	SDAVTKQGLSS	3.1e-05	49
HLA-B*08:01	5	44	54	11	KTNTTAQPSMP	KTNTAQPSM	KTNTTAQPSM	3.1e-05	67
HLA-B*07:02	5	22	32	11	PSTPQQEGNNT	SPQQEGNNT	STPQQEGNNT	3.1e-05	48
HLA-B*07:02	5	1	11	11	TSDAVTKQGLS	TSDAVTKQL	TSDAVTKQGL	3.1e-05	48
HLA-A*03:01	5	2	12	11	SDAVTKQGLSS	SVTKQGLSS	SDAVTKQGLSS	3.1e-05	44
HLA-A*02:01	4	37	47	11	TPTDATTLNTT	TPTDTLNTT	TPTDATTLNTT	3.1e-05	49
HLA-B*08:01	3	33	43	11	TVHKMIFSRQG	TVHKFSRQG	TVHKMIFSRQG	3.1e-05	67
HLA-B*07:02	3	1	11	11	GAFFLYDRIAS	GAFYDRIAS	GAFFLYDRIAS	3.1e-05	48
HLA-B*07:02	1	10	20	11	LILIQGIKTLP	LIIQGIKTL	LILIQGIKTL	3.1e-05	48
HLA-B*15:01	9	56	66	11	LSRNISEQIDQ	LSRNISEQQ	LSRNISEQIDQ	3e-05	50
HLA-A*02:01	9	55	65	11	DLSRNISEQID	DLSNISEQI	DLSRNISEQI	3e-05	49
HLA-B*08:01	8	1	11	11	TLSYFPNINEN	TLFPNINEN	TLSYFPNINEN	3e-05	68
HLA-A*03:01	8	55	65	11	TAGLIKNQNNL	TLIKNQNNL	TAGLIKNQNNL	3e-05	44
HLA-B*15:01	7	4	14	11	TTQHLVYFRKK	TTQHLVRKK	TTQHLVYFRKK	3e-05	50
HLA-B*08:01	7	54	64	11	SGASAEEDQHA	SGASAEQHA	SGASAEEDQHA	3e-05	68
HLA-B*15:01	6	44	54	11	KSTNNTKGPTT	KSNTKGPTT	KSTNNTKGPTT	3e-05	50
HLA-B*07:02	6	35	45	11	PPTGNLTTAKS	PPTGNLTTS	PPTGNLTTAKS	3e-05	48
HLA-A*03:01	6	49	59	11	TKGPTTTAPNM	TKGPTTTAM	TKGPTTTAPNM	3e-05	44
HLA-A*02:01	6	3	13	11	TLSVSLQNTTN	TLVSLQNTT	TLSVSLQNTT	3e-05	49
HLA-B*08:01	5	58	68	11	TTAISTNNTSK	TTAISTTSK	TTAISTNNTSK	3e-05	68
HLA-B*15:01	4	57	67	11	ITSGSGSGEQE	ITSGSGSQE	ITSGSGSGEQE	3e-05	50
HLA-B*15:01	4	56	66	11	LITSGSGSGEQ	LITSGSGSQ	LITSGSGSGEQ	3e-05	50
HLA-B*08:01	4	26	36	11	PTARPEIKPTS	TARPEIKTS	TARPEIKPTS	3e-05	68
HLA-B*08:01	4	4	14	11	ALQEYNSTKNQ	ALQEYNSTQ	ALQEYNSTKNQ	3e-05	68
HLA-B*07:02	4	47	57	11	TDPNNDDEDLI	TPNNDDEDL	TDPNNDDEDL	3e-05	48
HLA-A*02:01	4	5	15	11	LQEYNSTKNQT	LQNSTKNQT	LQEYNSTKNQT	3e-05	49
HLA-A*02:01	4	3	13	11	GALQEYNSTKN	GLQEYNSTK	GALQEYNSTK	3e-05	49
HLA-B*07:02	2	60	70	11	PHAQGIALHLW	PHAQALHLW	PHAQGIALHLW	3e-05	48
HLA-A*02:01	2	24	34	11	NISVTDPSGKS	NISDPSGKS	NISVTDPSGKS	3e-05	49
HLA-A*02:01	10	18	28	11	DWGVLTNLGIL	DVLTNLGIL	DWGVLTNLGIL	2.9e-05	50
HLA-A*03:01	9	4	14	11	NQTAKSLELLL	NQKSLELLL	NQTAKSLELLL	2.9e-05	45
HLA-B*08:01	8	2	12	11	LSYFPNINENT	SYFPNINET	SYFPNINENT	2.9e-05	68
HLA-B*08:01	7	19	29	11	WREGDMFPFLD	WREDMFPFL	WREGDMFPFL	2.9e-05	68
HLA-B*15:01	5	31	41	11	NTDHSQGTVTE	NTSQGTVTE	NTDHSQGTVTE	2.9e-05	50
HLA-B*15:01	5	3	13	11	DAVTKQGLSST	DTKQGLSST	DAVTKQGLSST	2.9e-05	50
HLA-B*15:01	4	46	56	11	TTDPNNDDEDL	TTDPNNEDL	TTDPNNDDEDL	2.9e-05	50
HLA-A*03:01	4	34	44	11	PTSTPTDATTL	PTSTPTTTL	PTSTPTDATTL	2.9e-05	45
HLA-A*03:01	4	12	22	11	KNQTCAPSKIP	KTCAPSKIP	KNQTCAPSKIP	2.9e-05	45
HLA-A*02:01	3	23	33	11	GNIAAMIVNKT	GAAMIVNKT	GNIAAMIVNKT	2.9e-05	50
HLA-A*03:01	2	52	62	11	IHHIQGQNPHA	IIQGQNPHA	IHHIQGQNPHA	2.9e-05	45
HLA-A*02:01	2	56	66	11	QGQNPHAQGIA	QGQNPHAQA	QGQNPHAQGIA	2.9e-05	50
HLA-A*02:01	1	47	57	11	VHLMGFTLSGQ	HLMGFTLSQ	HLMGFTLSGQ	2.9e-05	50
HLA-B*15:01	10	13	23	11	KWWTSDWGVLT	KTSDWGVLT	KWWTSDWGVLT	2.8e-05	51
HLA-B*08:01	10	39	49	11	LSCICRIFTKY	LICRIFTKY	LSCICRIFTKY	2.8e-05	69
HLA-A*02:01	10	31	41	11	LSIAVLIALSC	LSIAVLISC	LSIAVLIALSC	2.8e-05	50
HLA-B*08:01	9	58	68	11	RNISEQIDQIK	RNISEDQIK	RNISEQIDQIK	2.8e-05	69
HLA-B*08:01	9	18	28	11	TEERTFSLINR	TEERTFSLR	TEERTFSLINR	2.8e-05	69
HLA-A*03:01	9	10	20	11	LELLLRVTTEE	LLLRVTTEE	LELLLRVTTEE	2.8e-05	45
HLA-A*03:01	9	2	12	11	LANQTAKSLEL	LANQKSLEL	LANQTAKSLEL	2.8e-05	45
HLA-B*15:01	7	25	35	11	FPFLDGLINAP	FPDGLINAP	FPFLDGLINAP	2.8e-05	51
HLA-B*08:01	7	49	59	11	DESSSSGASAE	DSSSGASAE	DESSSSGASAE	2.8e-05	69
HLA-B*07:02	7	36	46	11	IDFDPVPNTKT	IFDPVPNTK	IDFDPVPNTK	2.8e-05	49
HLA-B*15:01	6	48	58	11	NTKGPTTTAPN	NTKGPTTTN	NTKGPTTTAPN	2.8e-05	51
HLA-A*02:01	6	23	33	11	NEQTSAPSKTT	NTSAPSKTT	NEQTSAPSKTT	2.8e-05	50
HLA-A*02:01	5	57	67	11	NTTAISTNNTS	NTISTNNTS	NTTAISTNNTS	2.8e-05	50
HLA-B*08:01	3	7	17	11	DRIASTTMYRG	DRIASTTMY	DRIASTTMY	2.8e-05	69
HLA-A*03:01	10	4	14	11	EGTGWGLGGKW	ETGWGLGGK	EGTGWGLGGK	2.7e-05	46
HLA-B*15:01	9	20	30	11	ERTFSLINRHA	RTFSINRHA	RTFSLINRHA	2.7e-05	51
HLA-A*03:01	9	23	33	11	FSLINRHAIDF	SLINRHAIF	SLINRHAIDF	2.7e-05	46
HLA-A*02:01	9	23	33	11	FSLINRHAIDF	FSLINRHAF	FSLINRHAIDF	2.7e-05	51
HLA-B*07:02	8	48	58	11	PGIEGLYTAGL	PGIEGLYTL	PGIEGLYTAGL	2.7e-05	50
HLA-A*03:01	8	1	11	11	TLSYFPNINEN	TLFPNINEN	TLSYFPNINEN	2.7e-05	46
HLA-B*07:02	6	44	54	11	KSTNNTKGPTT	KSNTKGPTT	KSTNNTKGPTT	2.7e-05	50
HLA-A*02:01	6	19	29	11	TATENEQTSAP	TANEQTSAP	TATENEQTSAP	2.7e-05	51
HLA-B*15:01	5	48	58	11	TAQPSMPPHNT	TAQPPPHNT	TAQPSMPPHNT	2.7e-05	51
HLA-B*08:01	5	37	47	11	GTVTEPNKTNT	GTVPNKTNT	GTVTEPNKTNT	2.7e-05	69
HLA-B*08:01	5	28	38	11	EGNNTDHSQGT	EGNDHSQGT	EGNNTDHSQGT	2.7e-05	69
HLA-B*07:02	5	23	33	11	STPQQEGNNTD	SPQQEGNNT	STPQQEGNNT	2.7e-05	50
HLA-A*03:01	4	6	16	11	QEYNSTKNQTC	QEYNSTQTC	QEYNSTKNQTC	2.7e-05	46
HLA-B*08:01	2	23	33	11	YNISVTDPSGK	YNISVPSGK	YNISVTDPSGK	2.7e-05	69
HLA-A*03:01	2	42	52	11	NIRDYPKCKTI	NIYPKCKTI	NIRDYPKCKTI	2.7e-05	46
HLA-B*15:01	10	5	15	11	GTGWGLGGKWW	GTGWGLGGW	GTGWGLGGKWW	2.6e-05	52
HLA-B*07:02	8	49	59	11	GIEGLYTAGLI	GIEGLYTAI	GIEGLYTAGLI	2.6e-05	50
HLA-A*03:01	8	40	50	11	LSWIPFFGPGI	LSWIPFPGI	LSWIPFFGPGI	2.6e-05	46
HLA-B*08:01	7	27	37	11	FLDGLINAPID	FLDGLINAI	FLDGLINAPI	2.6e-05	70
HLA-A*03:01	7	14	24	11	KRSILWREGDM	KRSILWREM	KRSILWREGDM	2.6e-05	46
HLA-B*15:01	6	27	37	11	SAPSKTTLPPT	SAPSKTTLT	SAPSKTTLPPT	2.6e-05	52
HLA-B*08:01	6	41	51	11	TTAKSTNNTKG	TTAKSTNKG	TTAKSTNNTKG	2.6e-05	70
HLA-A*02:01	6	12	22	11	TNYDTQSTATE	TNYDTTATE	TNYDTQSTATE	2.6e-05	51
HLA-B*08:01	5	22	32	11	PSTPQQEGNNT	PPQQEGNNT	PSTPQQEGNNT	2.6e-05	70
HLA-B*07:02	5	57	67	11	NTTAISTNNTS	NAISTNNTS	NTTAISTNNTS	2.6e-05	50
HLA-B*15:01	4	8	18	11	YNSTKNQTCAP	YTKNQTCAP	YNSTKNQTCAP	2.6e-05	52
HLA-B*15:01	4	3	13	11	GALQEYNSTKN	GLQEYNSTK	GALQEYNSTK	2.6e-05	52
HLA-B*15:01	3	49	59	11	MNLTSTNKYWT	MLTSTNKYW	MNLTSTNKYW	2.6e-05	52
HLA-B*07:02	3	40	50	11	SRQGQGYRHMN	SRQGQGRHM	SRQGQGYRHM	2.6e-05	50
HLA-B*07:02	1	57	67	11	QKVADSPLEAS	QADSPLEAS	QKVADSPLEAS	2.6e-05	50
HLA-B*07:02	1	35	45	11	SVCSGTLQKTE	SVCSGTLTE	SVCSGTLQKTE	2.6e-05	50
HLA-A*02:01	1	46	56	11	DVHLMGFTLSG	DLMGFTLSG	DVHLMGFTLSG	2.6e-05	51
HLA-B*07:02	10	36	46	11	LIALSCICRIF	LIALSCRIF	LIALSCICRIF	2.5e-05	51
HLA-B*07:02	9	8	18	11	KSLELLLRVTT	KSLELRVTT	KSLELLLRVTT	2.5e-05	51
HLA-A*03:01	9	16	26	11	VTTEERTFSLI	VTTETFSLI	VTTEERTFSLI	2.5e-05	47
HLA-B*15:01	8	46	56	11	FGPGIEGLYTA	FGIEGLYTA	FGPGIEGLYTA	2.5e-05	52
HLA-A*03:01	8	45	55	11	FFGPGIEGLYT	FFGPGIGLY	FFGPGIEGLY	2.5e-05	47
HLA-A*02:01	8	60	70	11	KNQNNLVCRLR	KQNNLVCRL	KNQNNLVCRL	2.5e-05	52
HLA-B*08:01	6	9	19	11	QNTTNYDTQST	QNTTNTQST	QNTTNYDTQST	2.5e-05	71
HLA-A*02:01	6	34	44	11	LPPTGNLTTAK	LPPTGNLTK	LPPTGNLTTAK	2.5e-05	52
HLA-A*03:01	5	40	50	11	TEPNKTNTTAQ	TNKTNTTAQ	TEPNKTNTTAQ	2.5e-05	47
HLA-A*03:01	5	18	28	11	PSPQPSTPQQE	SPQPTPQQE	SPQPSTPQQE	2.5e-05	47
HLA-A*02:01	5	1	11	11	TSDAVTKQGLS	TSDATKQGL	TSDAVTKQGL	2.5e-05	52
HLA-B*08:01	3	49	59	11	MNLTSTNKYWT	MNLTSTNKT	MNLTSTNKYWT	2.5e-05	71
HLA-A*02:01	3	59	69	11	TSNNGTQTNDT	TSNNGTQTT	TSNNGTQTNDT	2.5e-05	52
HLA-A*03:01	2	46	56	11	YPKCKTIHHIQ	YPKTIHHIQ	YPKCKTIHHIQ	2.5e-05	47
HLA-A*03:01	1	23	33	11	EIASNNQPQNV	EIASQPQNV	EIASNNQPQNV	2.5e-05	47
HLA-A*02:01	1	37	47	11	CSGTLQKTEDV	CTLQKTEDV	CSGTLQKTEDV	2.5e-05	52
HLA-A*03:01	10	22	32	11	LTNLGILLLLS	LTNLGILLS	LTNLGILLLLS	2.4e-05	47
HLA-B*07:02	9	18	28	11	TEERTFSLINR	TEERSLINR	TEERTFSLINR	2.4e-05	52
HLA-A*03:01	9	36	46	11	TRWGGTCKVLG	TRWGGKVLG	TRWGGTCKVLG	2.4e-05	47
HLA-B*15:01	7	2	12	11	NPTTQHLVYFR	NPTTQHLVY	NPTTQHLVY	2.4e-05	53
HLA-B*08:01	6	51	61	11	GPTTTAPNMTN	GPTTTAPNM	GPTTTAPNM	2.4e-05	71
HLA-B*08:01	6	14	24	11	YDTQSTATENE	YQSTATENE	YDTQSTATENE	2.4e-05	71
HLA-A*02:01	6	14	24	11	YDTQSTATENE	YQSTATENE	YDTQSTATENE	2.4e-05	53
HLA-B*15:01	5	16	26	11	PTPSPQPSTPQ	TPSPPSTPQ	TPSPQPSTPQ	2.4e-05	53
HLA-B*07:02	5	47	57	11	TTAQPSMPPHN	TTAQPSMPH	TTAQPSMPPH	2.4e-05	52
HLA-B*08:01	4	55	65	11	DLITSGSGSGE	DLITSGSGE	DLITSGSGSGE	2.4e-05	71
HLA-B*08:01	3	59	69	11	TSNNGTQTNDT	TSNNGTQTT	TSNNGTQTNDT	2.4e-05	71
HLA-A*02:01	2	2	12	11	FRTGVPPKNVE	FGVPPKNVE	FRTGVPPKNVE	2.4e-05	53
HLA-B*15:01	10	38	48	11	ALSCICRIFTK	ALICRIFTK	ALSCICRIFTK	2.3e-05	53
HLA-A*03:01	10	26	36	11	GILLLLSIAVL	GLLLSIAVL	GILLLLSIAVL	2.3e-05	48
HLA-B*07:02	9	53	63	11	IEDLSRNISEQ	IEDLSISEQ	IEDLSRNISEQ	2.3e-05	52
HLA-B*08:01	8	60	70	11	KNQNNLVCRLR	KQNNLVCRL	KNQNNLVCRL	2.3e-05	72
HLA-A*03:01	8	5	15	11	FPNINENTAYS	FPNNENTAY	FPNINENTAY	2.3e-05	48
HLA-B*07:02	7	22	32	11	GDMFPFLDGLI	GDMFPFLLI	GDMFPFLDGLI	2.3e-05	52
HLA-A*03:01	7	38	48	11	FDPVPNTKTIF	FVPNTKTIF	FDPVPNTKTIF	2.3e-05	48
HLA-B*07:02	6	5	15	11	SVSLQNTTNYD	SVSLQNTTY	SVSLQNTTNY	2.3e-05	52
HLA-A*03:01	6	15	25	11	DTQSTATENEQ	DTQSTATEQ	DTQSTATENEQ	2.3e-05	48
HLA-A*02:01	6	50	60	11	KGPTTTAPNMT	KTTTAPNMT	KGPTTTAPNMT	2.3e-05	53
HLA-B*08:01	5	57	67	11	NTTAISTNNTS	NAISTNNTS	NTTAISTNNTS	2.3e-05	72
HLA-B*08:01	5	56	66	11	HNTTAISTNNT	HNTTAISTT	HNTTAISTNNT	2.3e-05	72
HLA-A*02:01	5	16	26	11	PTPSPQPSTPQ	PTPSPQPSQ	PTPSPQPSTPQ	2.3e-05	53
HLA-A*02:01	5	3	13	11	DAVTKQGLSST	DAVQGLSST	DAVTKQGLSST	2.3e-05	53
HLA-B*07:02	4	8	18	11	YNSTKNQTCAP	YTKNQTCAP	YNSTKNQTCAP	2.3e-05	52
HLA-A*02:01	3	44	54	11	QGYRHMNLTST	QGYMNLTST	QGYRHMNLTST	2.3e-05	53
HLA-A*02:01	3	10	20	11	ASTTMYRGRVF	ASTTMGRVF	ASTTMYRGRVF	2.3e-05	53
HLA-B*15:01	2	46	56	11	YPKCKTIHHIQ	YPKTIHHIQ	YPKCKTIHHIQ	2.3e-05	53
HLA-A*03:01	2	11	21	11	VEYTEGEEAKT	VEYEGEEAK	VEYTEGEEAK	2.3e-05	48
HLA-A*03:01	2	9	19	11	KNVEYTEGEEA	KNYTEGEEA	KNVEYTEGEEA	2.3e-05	48
HLA-B*08:01	1	57	67	11	QKVADSPLEAS	QKDSPLEAS	QKVADSPLEAS	2.3e-05	72
HLA-B*08:01	1	35	45	11	SVCSGTLQKTE	SVCSGTLTE	SVCSGTLQKTE	2.3e-05	72
HLA-A*03:01	10	36	46	11	LIALSCICRIF	LIALSCRIF	LIALSCICRIF	2.2e-05	49
HLA-B*07:02	9	5	15	11	QTAKSLELLLR	QAKSLELLL	QTAKSLELLL	2.2e-05	53
HLA-B*08:01	8	49	59	11	GIEGLYTAGLI	GIEGLYTAI	GIEGLYTAGLI	2.2e-05	73
HLA-B*08:01	8	22	32	11	CDAELRIWSVQ	CDAERIWSV	CDAELRIWSV	2.2e-05	73
HLA-B*07:02	8	31	41	11	VQEDDLAAGLS	VQDDLAAGL	VQEDDLAAGL	2.2e-05	53
HLA-A*03:01	8	38	48	11	AGLSWIPFFGP	ASWIPFFGP	AGLSWIPFFGP	2.2e-05	49
HLA-A*02:01	7	5	15	11	TQHLVYFRKKR	TQHLVRKKR	TQHLVYFRKKR	2.2e-05	54
HLA-A*03:01	6	47	57	11	NNTKGPTTTAP	NTKGPTTTA	NNTKGPTTTA	2.2e-05	49
HLA-A*02:01	6	49	59	11	TKGPTTTAPNM	TKGPTTTAM	TKGPTTTAPNM	2.2e-05	54
HLA-B*15:01	5	45	55	11	TNTTAQPSMPP	TTAQPSMPP	TNTTAQPSMPP	2.2e-05	54
HLA-B*07:02	5	6	16	11	TKQGLSSTMPP	TKQGLSSTM	TKQGLSSTM	2.2e-05	53
HLA-B*07:02	4	13	23	11	NQTCAPSKIPS	NQAPSKIPS	NQTCAPSKIPS	2.2e-05	53
HLA-A*03:01	4	11	21	11	TKNQTCAPSKI	TKNQTAPSK	TKNQTCAPSK	2.2e-05	49
HLA-A*02:01	4	59	69	11	SGSGSGEQEPY	SGSGSGEQY	SGSGSGEQEPY	2.2e-05	54
HLA-B*08:01	3	57	67	11	YWTSNNGTQTN	YWNNGTQTN	YWTSNNGTQTN	2.2e-05	73
HLA-B*08:01	3	32	42	11	KTVHKMIFSRQ	KHKMIFSRQ	KTVHKMIFSRQ	2.2e-05	73
HLA-B*07:02	3	59	69	11	TSNNGTQTNDT	TSNNGTQTT	TSNNGTQTNDT	2.2e-05	53
HLA-A*02:01	3	25	35	11	IAAMIVNKTVH	IMIVNKTVH	IAAMIVNKTVH	2.2e-05	54
HLA-A*02:01	3	15	25	11	YRGRVFTEGNI	YRGRVFTEI	YRGRVFTEGNI	2.2e-05	54
HLA-B*15:01	2	2	12	11	FRTGVPPKNVE	FGVPPKNVE	FRTGVPPKNVE	2.2e-05	54
HLA-B*08:01	2	39	49	11	PPTNIRDYPKC	PPTNIRPKC	PPTNIRDYPKC	2.2e-05	73
HLA-B*07:02	2	7	17	11	PPKNVEYTEGE	PPKNVEYTE	PPKNVEYTEGE	2.2e-05	53
HLA-B*07:02	1	38	48	11	SGTLQKTEDVH	SLQKTEDVH	SGTLQKTEDVH	2.2e-05	53
HLA-A*03:01	1	53	63	11	TLSGQKVADSP	TLSGQKVSP	TLSGQKVADSP	2.2e-05	49
HLA-A*03:01	1	25	35	11	ASNNQPQNVDS	ASNNQPQNS	ASNNQPQNVDS	2.2e-05	49
HLA-B*15:01	10	28	38	11	LLLLSIAVLIA	LLLLSIAVA	LLLLSIAVLIA	2.1e-05	55
HLA-B*08:01	10	30	40	11	LLSIAVLIALS	LLSIAVLAL	LLSIAVLIAL	2.1e-05	73
HLA-B*08:01	9	48	58	11	DCCIGIEDLSR	DCCIGILSR	DCCIGIEDLSR	2.1e-05	73
HLA-A*03:01	8	59	69	11	IKNQNNLVCRL	IKNQNNLVR	IKNQNNLVCR	2.1e-05	50
HLA-A*03:01	8	17	27	11	ENENDCDAELR	ENENDAELR	ENENDCDAELR	2.1e-05	50
HLA-B*08:01	7	4	14	11	TTQHLVYFRKK	THLVYFRKK	TTQHLVYFRKK	2.1e-05	73
HLA-B*07:02	7	54	64	11	SGASAEEDQHA	SGASAEQHA	SGASAEEDQHA	2.1e-05	54
HLA-A*03:01	7	48	58	11	FDESSSSGASA	FSSSSGASA	FDESSSSGASA	2.1e-05	50
HLA-B*08:01	5	33	43	11	DHSQGTVTEPN	DHSQGTVTN	DHSQGTVTEPN	2.1e-05	73
HLA-B*07:02	5	9	19	11	GLSSTMPPTPS	GLSSPPTPS	GLSSTMPPTPS	2.1e-05	54
HLA-A*03:01	5	29	39	11	GNNTDHSQGTV	GTDHSQGTV	GNNTDHSQGTV	2.1e-05	50
HLA-A*02:01	5	43	53	11	NKTNTTAQPSM	KTNTTQPSM	KTNTTAQPSM	2.1e-05	55
HLA-B*08:01	4	53	63	11	DEDLITSGSGS	DLITSGSGS	DEDLITSGSGS	2.1e-05	73
HLA-B*07:02	4	5	15	11	LQEYNSTKNQT	LYNSTKNQT	LQEYNSTKNQT	2.1e-05	54
HLA-A*03:01	4	24	34	11	PLPTARPEIKP	PLPTARPEK	PLPTARPEIK	2.1e-05	50
HLA-A*02:01	4	57	67	11	ITSGSGSGEQE	ITSGSGEQE	ITSGSGSGEQE	2.1e-05	55
HLA-B*07:02	3	15	25	11	YRGRVFTEGNI	YRGRVFTEI	YRGRVFTEGNI	2.1e-05	54
HLA-A*03:01	2	54	64	11	HIQGQNPHAQG	HIQGPHAQG	HIQGQNPHAQG	2.1e-05	50
HLA-B*08:01	1	52	62	11	FTLSGQKVADS	FTLSGQKVS	FTLSGQKVADS	2.1e-05	73
HLA-B*08:01	1	37	47	11	CSGTLQKTEDV	CTLQKTEDV	CSGTLQKTEDV	2.1e-05	73
HLA-B*07:02	1	28	38	11	NQPQNVDSVCS	NPQNVDSVC	NQPQNVDSVC	2.1e-05	54
HLA-B*08:01	10	33	43	11	IAVLIALSCIC	IAVLIALSC	IAVLIALSCIC	2e-05	74
HLA-A*02:01	9	19	29	11	EERTFSLINRH	ETFSLINRH	EERTFSLINRH	2e-05	55
HLA-A*03:01	8	42	52	11	WIPFFGPGIEG	WIFGPGIEG	WIPFFGPGIEG	2e-05	50
HLA-A*02:01	8	47	57	11	GPGIEGLYTAG	GPIEGLYTA	GPGIEGLYTA	2e-05	55
HLA-B*15:01	7	30	40	11	GLINAPIDFDP	GLINAPIDF	GLINAPIDF	2e-05	55
HLA-A*03:01	7	41	51	11	VPNTKTIFDES	VPNTKTIFS	VPNTKTIFDES	2e-05	50
HLA-A*02:01	7	4	14	11	TTQHLVYFRKK	TTQHLVYKK	TTQHLVYFRKK	2e-05	55
HLA-B*08:01	6	5	15	11	SVSLQNTTNYD	SVLQNTTNY	SVSLQNTTNY	2e-05	74
HLA-B*07:02	6	7	17	11	SLQNTTNYDTQ	SLQNTTNTQ	SLQNTTNYDTQ	2e-05	55
HLA-A*02:01	6	8	18	11	LQNTTNYDTQS	LQNTTNTQS	LQNTTNYDTQS	2e-05	55
HLA-B*15:01	5	29	39	11	GNNTDHSQGTV	GTDHSQGTV	GNNTDHSQGTV	2e-05	55
HLA-B*07:02	5	56	66	11	HNTTAISTNNT	HTAISTNNT	HNTTAISTNNT	2e-05	55
HLA-B*07:02	5	8	18	11	QGLSSTMPPTP	QGLSSTMTP	QGLSSTMPPTP	2e-05	55
HLA-B*08:01	4	1	11	11	CFGALQEYNST	CFLQEYNST	CFGALQEYNST	2e-05	74
HLA-A*03:01	4	56	66	11	LITSGSGSGEQ	LITSGSGSQ	LITSGSGSGEQ	2e-05	50
HLA-A*02:01	4	47	57	11	TDPNNDDEDLI	TNNDDEDLI	TDPNNDDEDLI	2e-05	55
HLA-B*15:01	3	19	29	11	VFTEGNIAAMI	VFTEGNIAI	VFTEGNIAAMI	2e-05	55
HLA-B*08:01	3	8	18	11	RIASTTMYRGR	RIASTTMYR	RIASTTMYRGR	2e-05	74
HLA-A*02:01	3	32	42	11	KTVHKMIFSRQ	KTVHKIFSR	KTVHKMIFSR	2e-05	55
HLA-B*15:01	2	11	21	11	VEYTEGEEAKT	VEYTEGEET	VEYTEGEEAKT	2e-05	55
HLA-A*02:01	2	58	68	11	QNPHAQGIALH	QNPHAQIAL	QNPHAQGIAL	2e-05	55
HLA-A*02:01	2	54	64	11	HIQGQNPHAQG	HIQGPHAQG	HIQGQNPHAQG	2e-05	55
HLA-A*02:01	2	11	21	11	VEYTEGEEAKT	VTEGEEAKT	VEYTEGEEAKT	2e-05	55
HLA-A*03:01	1	10	20	11	LILIQGIKTLP	LILGIKTLP	LILIQGIKTLP	2e-05	50
HLA-B*07:02	10	13	23	11	KWWTSDWGVLT	KWWDWGVLT	KWWTSDWGVLT	1.9e-05	55
HLA-B*08:01	9	12	22	11	LLLRVTTEERT	LLLRVTTET	LLLRVTTEERT	1.9e-05	75
HLA-A*02:01	9	51	61	11	IGIEDLSRNIS	IGIEDLSRS	IGIEDLSRNIS	1.9e-05	56
HLA-B*15:01	8	19	29	11	ENDCDAELRIW	ECDAELRIW	ENDCDAELRIW	1.9e-05	56
HLA-A*03:01	8	57	67	11	GLIKNQNNLVC	GLIKNQLVC	GLIKNQNNLVC	1.9e-05	51
HLA-A*03:01	7	11	21	11	FRKKRSILWRE	FRKKSILWR	FRKKRSILWR	1.9e-05	51
HLA-A*03:01	7	6	16	11	QHLVYFRKKRS	QLVYFRKKR	QHLVYFRKKR	1.9e-05	51
HLA-B*08:01	6	6	16	11	VSLQNTTNYDT	VSLQNTTNT	VSLQNTTNYDT	1.9e-05	75
HLA-A*02:01	6	47	57	11	NNTKGPTTTAP	NTKGPTTTA	NNTKGPTTTA	1.9e-05	56
HLA-A*02:01	5	47	57	11	TTAQPSMPPHN	TTAQPPPHN	TTAQPSMPPHN	1.9e-05	56
HLA-B*08:01	3	22	32	11	EGNIAAMIVNK	EGAAMIVNK	EGNIAAMIVNK	1.9e-05	75
HLA-B*08:01	3	1	11	11	GAFFLYDRIAS	GAFFLRIAS	GAFFLYDRIAS	1.9e-05	75
HLA-A*03:01	3	55	65	11	NKYWTSNNGTQ	KYWTSNNTQ	KYWTSNNGTQ	1.9e-05	51
HLA-A*02:01	3	31	41	11	NKTVHKMIFSR	NVHKMIFSR	NKTVHKMIFSR	1.9e-05	56
HLA-B*08:01	2	14	24	11	TEGEEAKTCYN	TEEEAKTCY	TEGEEAKTCY	1.9e-05	75
HLA-A*03:01	1	19	29	11	LPILEIASNNQ	LLEIASNNQ	LPILEIASNNQ	1.9e-05	51
HLA-B*15:01	10	27	37	11	ILLLLSIAVLI	ILLSIAVLI	ILLLLSIAVLI	1.8e-05	57
HLA-B*08:01	10	5	15	11	GTGWGLGGKWW	GWGLGGKWW	GTGWGLGGKWW	1.8e-05	76
HLA-A*02:01	10	6	16	11	TGWGLGGKWWT	TGWGGKWWT	TGWGLGGKWWT	1.8e-05	57
HLA-B*15:01	9	54	64	11	EDLSRNISEQI	ESRNISEQI	EDLSRNISEQI	1.8e-05	57
HLA-B*07:02	9	17	27	11	TTEERTFSLIN	TTEERTFSL	TTEERTFSL	1.8e-05	56
HLA-A*03:01	9	54	64	11	EDLSRNISEQI	ESRNISEQI	EDLSRNISEQI	1.8e-05	52
HLA-B*08:01	8	50	60	11	IEGLYTAGLIK	ILYTAGLIK	IEGLYTAGLIK	1.8e-05	76
HLA-B*08:01	7	20	30	11	REGDMFPFLDG	REGDMFPFL	REGDMFPFL	1.8e-05	76
HLA-B*08:01	7	12	22	11	RKKRSILWREG	RKKRSILEG	RKKRSILWREG	1.8e-05	76
HLA-A*02:01	7	32	42	11	INAPIDFDPVP	INIDFDPVP	INAPIDFDPVP	1.8e-05	57
HLA-B*07:02	6	58	68	11	NMTNGHLTSPS	NMTNGTSPS	NMTNGHLTSPS	1.8e-05	56
HLA-B*07:02	6	39	49	11	NLTTAKSTNNT	NLAKSTNNT	NLTTAKSTNNT	1.8e-05	56
HLA-B*15:01	5	41	51	11	EPNKTNTTAQP	EPNKTNTTP	EPNKTNTTAQP	1.8e-05	57
HLA-B*08:01	5	21	31	11	QPSTPQQEGNN	QPSTPQQEN	QPSTPQQEGNN	1.8e-05	76
HLA-B*15:01	4	33	43	11	KPTSTPTDATT	KSTPTDATT	KPTSTPTDATT	1.8e-05	57
HLA-B*07:02	4	26	36	11	PTARPEIKPTS	TARPIKPTS	TARPEIKPTS	1.8e-05	56
HLA-B*07:02	4	24	34	11	PLPTARPEIKP	LPARPEIKP	LPTARPEIKP	1.8e-05	56
HLA-A*02:01	2	53	63	11	HHIQGQNPHAQ	HIQGQNPHA	HHIQGQNPHA	1.8e-05	57
HLA-B*15:01	1	57	67	11	QKVADSPLEAS	KVADPLEAS	KVADSPLEAS	1.8e-05	57
HLA-A*03:01	1	14	24	11	QGIKTLPILEI	QGIKPILEI	QGIKTLPILEI	1.8e-05	52
HLA-A*02:01	1	34	44	11	DSVCSGTLQKT	DSVGTLQKT	DSVCSGTLQKT	1.8e-05	57
HLA-A*02:01	1	24	34	11	IASNNQPQNVD	IASNNQPQV	IASNNQPQNV	1.8e-05	57
HLA-B*07:02	10	32	42	11	SIAVLIALSCI	SIAVALSCI	SIAVLIALSCI	1.7e-05	57
HLA-B*15:01	9	36	46	11	TRWGGTCKVLG	TRWGGTKVL	TRWGGTCKVL	1.7e-05	58
HLA-B*15:01	9	12	22	11	LLLRVTTEERT	LLRVTTEER	LLLRVTTEER	1.7e-05	58
HLA-B*08:01	9	37	47	11	RWGGTCKVLGP	RWGGKVLGP	RWGGTCKVLGP	1.7e-05	76
HLA-B*07:02	9	29	39	11	HAIDFLLTRWG	HAIDFLLTW	HAIDFLLTRW	1.7e-05	57
HLA-A*02:01	9	32	42	11	DFLLTRWGGTC	FLLTRGGTC	FLLTRWGGTC	1.7e-05	58
HLA-B*15:01	8	60	70	11	KNQNNLVCRLR	KQNNLVCRL	KNQNNLVCRL	1.7e-05	58
HLA-A*03:01	8	18	28	11	NENDCDAELRI	NENDAELRI	NENDCDAELRI	1.7e-05	53
HLA-A*03:01	8	7	17	11	NINENTAYSGE	NINENTAYE	NINENTAYSGE	1.7e-05	53
HLA-B*07:02	7	53	63	11	SSGASAEEDQH	SASAEEDQH	SSGASAEEDQH	1.7e-05	57
HLA-A*03:01	7	22	32	11	GDMFPFLDGLI	GDMFPFLLI	GDMFPFLDGLI	1.7e-05	53
HLA-B*15:01	6	23	33	11	NEQTSAPSKTT	NEQTPSKTT	NEQTSAPSKTT	1.7e-05	58
HLA-B*08:01	6	43	53	11	AKSTNNTKGPT	AKSTNNTKT	AKSTNNTKGPT	1.7e-05	76
HLA-B*08:01	6	16	26	11	TQSTATENEQT	TQSTATEQT	TQSTATENEQT	1.7e-05	76
HLA-B*07:02	6	60	70	11	TNGHLTSPSPT	THLTSPSPT	TNGHLTSPSPT	1.7e-05	57
HLA-A*03:01	6	27	37	11	SAPSKTTLPPT	SSKTTLPPT	SAPSKTTLPPT	1.7e-05	53
HLA-A*02:01	6	48	58	11	NTKGPTTTAPN	NTKGPTTTN	NTKGPTTTAPN	1.7e-05	58
HLA-A*02:01	6	42	52	11	TAKSTNNTKGP	TAKSTNNTP	TAKSTNNTKGP	1.7e-05	58
HLA-B*08:01	5	34	44	11	HSQGTVTEPNK	HSQGTVTEK	HSQGTVTEPNK	1.7e-05	76
HLA-A*03:01	5	37	47	11	GTVTEPNKTNT	GTVPNKTNT	GTVTEPNKTNT	1.7e-05	53
HLA-A*02:01	5	23	33	11	STPQQEGNNTD	SQQEGNNTD	STPQQEGNNTD	1.7e-05	58
HLA-B*15:01	4	16	26	11	CAPSKIPSPLP	CSKIPSPLP	CAPSKIPSPLP	1.7e-05	58
HLA-B*08:01	4	39	49	11	TDATTLNTTDP	TDATTLNTP	TDATTLNTTDP	1.7e-05	76
HLA-B*08:01	4	24	34	11	PLPTARPEIKP	LPTARPIKP	LPTARPEIKP	1.7e-05	76
HLA-B*15:01	3	3	13	11	FFLYDRIASTT	FLYDRISTT	FLYDRIASTT	1.7e-05	58
HLA-B*15:01	2	38	48	11	DPPTNIRDYPK	DPPTNIRDY	DPPTNIRDY	1.7e-05	58
HLA-B*08:01	2	48	58	11	KCKTIHHIQGQ	KCKHHIQGQ	KCKTIHHIQGQ	1.7e-05	76
HLA-A*03:01	2	56	66	11	QGQNPHAQGIA	QGQNPHAQA	QGQNPHAQGIA	1.7e-05	53
HLA-A*02:01	2	28	38	11	TDPSGKSLLLD	TPSGKSLLL	TDPSGKSLLL	1.7e-05	58
HLA-B*15:01	1	28	38	11	NQPQNVDSVCS	NQPQNVDSS	NQPQNVDSVCS	1.7e-05	58
HLA-B*08:01	1	21	31	11	ILEIASNNQPQ	ILASNNQPQ	ILEIASNNQPQ	1.7e-05	76
HLA-B*07:02	1	55	65	11	SGQKVADSPLE	SQKVADSPL	SGQKVADSPL	1.7e-05	57
HLA-A*03:01	1	31	41	11	QNVDSVCSGTL	QNVDSVGTL	QNVDSVCSGTL	1.7e-05	53
HLA-B*08:01	10	31	41	11	LSIAVLIALSC	LAVLIALSC	LSIAVLIALSC	1.6e-05	77
HLA-A*02:01	10	36	46	11	LIALSCICRIF	LLSCICRIF	LIALSCICRIF	1.6e-05	59
HLA-B*15:01	9	10	20	11	LELLLRVTTEE	LLLRVTTEE	LELLLRVTTEE	1.6e-05	59
HLA-B*08:01	9	50	60	11	CIGIEDLSRNI	CIEDLSRNI	CIGIEDLSRNI	1.6e-05	77
HLA-A*02:01	9	40	50	11	GTCKVLGPDCC	GTVLGPDCC	GTCKVLGPDCC	1.6e-05	59
HLA-B*15:01	8	2	12	11	LSYFPNINENT	LSYFPNINT	LSYFPNINENT	1.6e-05	59
HLA-B*08:01	8	17	27	11	ENENDCDAELR	EENDCDAEL	ENENDCDAEL	1.6e-05	77
HLA-B*07:02	8	58	68	11	LIKNQNNLVCR	LIKNQNNLR	LIKNQNNLVCR	1.6e-05	58
HLA-B*08:01	7	50	60	11	ESSSSGASAEE	ESSSSGASE	ESSSSGASAEE	1.6e-05	77
HLA-B*08:01	7	40	50	11	PVPNTKTIFDE	VPNTKTIFE	VPNTKTIFDE	1.6e-05	77
HLA-B*07:02	7	33	43	11	NAPIDFDPVPN	APIDFPVPN	APIDFDPVPN	1.6e-05	58
HLA-A*03:01	7	25	35	11	FPFLDGLINAP	FPDGLINAP	FPFLDGLINAP	1.6e-05	54
HLA-A*02:01	7	55	65	11	GASAEEDQHAS	GASEDQHAS	GASAEEDQHAS	1.6e-05	59
HLA-A*02:01	7	14	24	11	KRSILWREGDM	KILWREGDM	KRSILWREGDM	1.6e-05	59
HLA-B*08:01	6	35	45	11	PPTGNLTTAKS	PPTGTTAKS	PPTGNLTTAKS	1.6e-05	77
HLA-A*03:01	6	50	60	11	KGPTTTAPNMT	KTTTAPNMT	KGPTTTAPNMT	1.6e-05	54
HLA-A*03:01	6	28	38	11	APSKTTLPPTG	APSKTTLTG	APSKTTLPPTG	1.6e-05	54
HLA-B*15:01	5	60	70	11	AISTNNTSKNN	AISTNNTSK	AISTNNTSK	1.6e-05	59
HLA-B*15:01	5	59	69	11	TAISTNNTSKN	TAISTNTSK	TAISTNNTSK	1.6e-05	59
HLA-B*07:02	5	7	17	11	KQGLSSTMPPT	KLSSTMPPT	KQGLSSTMPPT	1.6e-05	58
HLA-A*03:01	5	53	63	11	MPPHNTTAIST	MPNTTAIST	MPPHNTTAIST	1.6e-05	54
HLA-B*08:01	4	9	19	11	NSTKNQTCAPS	NTKNQTCAP	NSTKNQTCAP	1.6e-05	77
HLA-A*03:01	4	46	56	11	TTDPNNDDEDL	TTDPNNEDL	TTDPNNDDEDL	1.6e-05	54
HLA-B*07:02	2	35	45	11	LLLDPPTNIRD	LLDPPTNIR	LLLDPPTNIR	1.6e-05	58
HLA-B*07:02	2	12	22	11	EYTEGEEAKTC	EYTEGAKTC	EYTEGEEAKTC	1.6e-05	58
HLA-A*03:01	2	60	70	11	PHAQGIALHLW	PHAQGIHLW	PHAQGIALHLW	1.6e-05	54
HLA-B*15:01	1	8	18	11	ISLILIQGIKT	ILILIQGIK	ISLILIQGIK	1.6e-05	59
HLA-B*15:01	1	3	13	11	TTCLFISLILI	TLFISLILI	TTCLFISLILI	1.6e-05	59
HLA-B*08:01	10	22	32	11	LTNLGILLLLS	LTNLGILLL	LTNLGILLLL	1.5e-05	78
HLA-B*08:01	10	7	17	11	GWGLGGKWWTS	GLGGKWWTS	GWGLGGKWWTS	1.5e-05	78
HLA-B*08:01	9	51	61	11	IGIEDLSRNIS	IEDLSRNIS	IGIEDLSRNIS	1.5e-05	78
HLA-B*07:02	9	20	30	11	ERTFSLINRHA	EFSLINRHA	ERTFSLINRHA	1.5e-05	59
HLA-B*15:01	8	49	59	11	GIEGLYTAGLI	GIEGLYTAI	GIEGLYTAGLI	1.5e-05	60
HLA-B*08:01	8	37	47	11	AAGLSWIPFFG	AALSWIPFF	AAGLSWIPFF	1.5e-05	78
HLA-B*07:02	8	50	60	11	IEGLYTAGLIK	ILYTAGLIK	IEGLYTAGLIK	1.5e-05	59
HLA-A*02:01	8	34	44	11	DDLAAGLSWIP	DAAGLSWIP	DDLAAGLSWIP	1.5e-05	60
HLA-B*07:02	7	43	53	11	NTKTIFDESSS	NTKTIESSS	NTKTIFDESSS	1.5e-05	59
HLA-A*03:01	7	1	11	11	PNPTTQHLVYF	PTTQHLVYF	PNPTTQHLVYF	1.5e-05	55
HLA-B*08:01	5	23	33	11	STPQQEGNNTD	SQQEGNNTD	STPQQEGNNTD	1.5e-05	78
HLA-B*07:02	5	30	40	11	NNTDHSQGTVT	NDHSQGTVT	NNTDHSQGTVT	1.5e-05	59
HLA-B*07:02	4	4	14	11	ALQEYNSTKNQ	ALQEYNSTQ	ALQEYNSTKNQ	1.5e-05	59
HLA-A*03:01	4	37	47	11	TPTDATTLNTT	TPTDATTTT	TPTDATTLNTT	1.5e-05	55
HLA-A*02:01	4	53	63	11	DEDLITSGSGS	DLITSGSGS	DEDLITSGSGS	1.5e-05	60
HLA-A*02:01	4	39	49	11	TDATTLNTTDP	TDATTLNTP	TDATTLNTTDP	1.5e-05	60
HLA-B*15:01	3	44	54	11	QGYRHMNLTST	QGYRHLTST	QGYRHMNLTST	1.5e-05	60
HLA-B*08:01	3	55	65	11	NKYWTSNNGTQ	NKYWTSNTQ	NKYWTSNNGTQ	1.5e-05	78
HLA-B*07:02	3	44	54	11	QGYRHMNLTST	QGYRHLTST	QGYRHMNLTST	1.5e-05	59
HLA-A*03:01	3	43	53	11	GQGYRHMNLTS	GQRHMNLTS	GQGYRHMNLTS	1.5e-05	55
HLA-A*02:01	3	43	53	11	GQGYRHMNLTS	GQGHMNLTS	GQGYRHMNLTS	1.5e-05	60
HLA-B*07:02	2	50	60	11	KTIHHIQGQNP	KTIHHGQNP	KTIHHIQGQNP	1.5e-05	59
HLA-A*03:01	2	20	30	11	KTCYNISVTDP	KTCYNISVP	KTCYNISVTDP	1.5e-05	55
HLA-B*08:01	1	33	43	11	VDSVCSGTLQK	VVCSGTLQK	VDSVCSGTLQK	1.5e-05	78
HLA-A*03:01	1	55	65	11	SGQKVADSPLE	SGQKVSPLE	SGQKVADSPLE	1.5e-05	55
HLA-A*02:01	1	51	61	11	GFTLSGQKVAD	GLSGQKVAD	GFTLSGQKVAD	1.5e-05	60
HLA-A*03:01	10	32	42	11	SIAVLIALSCI	SIAVLIALI	SIAVLIALSCI	1.4e-05	56
HLA-A*02:01	10	39	49	11	LSCICRIFTKY	LICRIFTKY	LSCICRIFTKY	1.4e-05	61
HLA-A*02:01	10	37	47	11	IALSCICRIFT	IALSCIIFT	IALSCICRIFT	1.4e-05	61
HLA-B*07:02	9	14	24	11	LRVTTEERTFS	LRVTTEETF	LRVTTEERTF	1.4e-05	60
HLA-A*03:01	9	7	17	11	AKSLELLLRVT	AKSLELLLR	AKSLELLLR	1.4e-05	56
HLA-A*02:01	9	17	27	11	TTEERTFSLIN	TTEERTFSL	TTEERTFSL	1.4e-05	61
HLA-B*15:01	8	41	51	11	SWIPFFGPGIE	SPFFGPGIE	SWIPFFGPGIE	1.4e-05	60
HLA-B*08:01	8	20	30	11	NDCDAELRIWS	NDCDAELIW	NDCDAELRIW	1.4e-05	79
HLA-B*07:02	8	34	44	11	DDLAAGLSWIP	DDLAAGLSP	DDLAAGLSWIP	1.4e-05	60
HLA-A*03:01	8	26	36	11	LRIWSVQEDDL	LRIWSVQEL	LRIWSVQEDDL	1.4e-05	56
HLA-B*07:02	7	55	65	11	GASAEEDQHAS	GASEDQHAS	GASAEEDQHAS	1.4e-05	60
HLA-B*07:02	7	26	36	11	PFLDGLINAPI	PFLDGNAPI	PFLDGLINAPI	1.4e-05	60
HLA-A*03:01	7	47	57	11	IFDESSSSGAS	IFDESSSSS	IFDESSSSGAS	1.4e-05	56
HLA-B*15:01	6	47	57	11	NNTKGPTTTAP	NTKGPTTTA	NNTKGPTTTA	1.4e-05	60
HLA-B*15:01	6	20	30	11	ATENEQTSAPS	ATENTSAPS	ATENEQTSAPS	1.4e-05	60
HLA-A*03:01	6	23	33	11	NEQTSAPSKTT	NTSAPSKTT	NEQTSAPSKTT	1.4e-05	56
HLA-B*15:01	5	37	47	11	GTVTEPNKTNT	GTVPNKTNT	GTVTEPNKTNT	1.4e-05	60
HLA-B*15:01	5	32	42	11	TDHSQGTVTEP	TSQGTVTEP	TDHSQGTVTEP	1.4e-05	60
HLA-B*08:01	5	47	57	11	TTAQPSMPPHN	TTAQPPPHN	TTAQPSMPPHN	1.4e-05	79
HLA-A*03:01	5	41	51	11	EPNKTNTTAQP	EPNKTTAQP	EPNKTNTTAQP	1.4e-05	56
HLA-A*02:01	5	46	56	11	NTTAQPSMPPH	NTQPSMPPH	NTTAQPSMPPH	1.4e-05	61
HLA-B*15:01	3	35	45	11	HKMIFSRQGQG	HIFSRQGQG	HKMIFSRQGQG	1.4e-05	60
HLA-B*07:02	3	38	48	11	IFSRQGQGYRH	IFQGQGYRH	IFSRQGQGYRH	1.4e-05	60
HLA-A*03:01	3	13	23	11	TMYRGRVFTEG	TMYRGRVFG	TMYRGRVFTEG	1.4e-05	56
HLA-A*03:01	3	9	19	11	IASTTMYRGRV	IASTTMYRR	IASTTMYRGR	1.4e-05	56
HLA-A*02:01	3	1	11	11	GAFFLYDRIAS	GAFFDRIAS	GAFFLYDRIAS	1.4e-05	61
HLA-B*08:01	2	16	26	11	GEEAKTCYNIS	GEEAKTCYS	GEEAKTCYNIS	1.4e-05	79
HLA-B*08:01	1	47	57	11	VHLMGFTLSGQ	VHLMGFTLQ	VHLMGFTLSGQ	1.4e-05	79
HLA-B*08:01	1	24	34	11	IASNNQPQNVD	IANNQPQNV	IASNNQPQNV	1.4e-05	79
HLA-B*08:01	10	6	16	11	TGWGLGGKWWT	TGLGGKWWT	TGWGLGGKWWT	1.3e-05	80
HLA-A*03:01	10	19	29	11	WGVLTNLGILL	WLTNLGILL	WGVLTNLGILL	1.3e-05	57
HLA-A*02:01	10	34	44	11	AVLIALSCICR	AVLIALSCR	AVLIALSCICR	1.3e-05	62
HLA-B*15:01	9	41	51	11	TCKVLGPDCCI	TVLGPDCCI	TCKVLGPDCCI	1.3e-05	62
HLA-B*08:01	9	7	17	11	AKSLELLLRVT	AKSLELLLT	AKSLELLLRVT	1.3e-05	80
HLA-A*02:01	9	18	28	11	TEERTFSLINR	TRTFSLINR	TEERTFSLINR	1.3e-05	62
HLA-B*15:01	8	37	47	11	AAGLSWIPFFG	AALSWIPFF	AAGLSWIPFF	1.3e-05	62
HLA-B*08:01	8	24	34	11	AELRIWSVQED	AELRSVQED	AELRIWSVQED	1.3e-05	80
HLA-B*15:01	7	22	32	11	GDMFPFLDGLI	GMFPFLDGL	GDMFPFLDGL	1.3e-05	62
HLA-B*07:02	7	23	33	11	DMFPFLDGLIN	DPFLDGLIN	DMFPFLDGLIN	1.3e-05	61
HLA-B*07:02	7	5	15	11	TQHLVYFRKKR	TQHLVRKKR	TQHLVYFRKKR	1.3e-05	61
HLA-A*03:01	7	43	53	11	NTKTIFDESSS	NTKTIFSSS	NTKTIFDESSS	1.3e-05	57
HLA-B*08:01	6	17	27	11	QSTATENEQTS	QATENEQTS	QSTATENEQTS	1.3e-05	80
HLA-B*07:02	6	43	53	11	AKSTNNTKGPT	ATNNTKGPT	AKSTNNTKGPT	1.3e-05	61
HLA-B*07:02	6	41	51	11	TTAKSTNNTKG	TAKSTNNTK	TTAKSTNNTK	1.3e-05	61
HLA-A*02:01	6	9	19	11	QNTTNYDTQST	QTNYDTQST	QNTTNYDTQST	1.3e-05	62
HLA-B*15:01	5	57	67	11	NTTAISTNNTS	NTISTNNTS	NTTAISTNNTS	1.3e-05	62
HLA-B*08:01	5	9	19	11	GLSSTMPPTPS	GLSSPPTPS	GLSSTMPPTPS	1.3e-05	80
HLA-B*07:02	5	26	36	11	QQEGNNTDHSQ	QQEGNNHSQ	QQEGNNTDHSQ	1.3e-05	61
HLA-A*02:01	5	56	66	11	HNTTAISTNNT	HTAISTNNT	HNTTAISTNNT	1.3e-05	62
HLA-B*15:01	4	36	46	11	STPTDATTLNT	STPTDATTT	STPTDATTLNT	1.3e-05	62
HLA-B*08:01	4	12	22	11	KNQTCAPSKIP	KNQTPSKIP	KNQTCAPSKIP	1.3e-05	80
HLA-A*03:01	4	60	70	11	GSGSGEQEPYT	GSGSGEQEY	GSGSGEQEPY	1.3e-05	57
HLA-A*03:01	4	16	26	11	CAPSKIPSPLP	CSKIPSPLP	CAPSKIPSPLP	1.3e-05	57
HLA-A*02:01	4	60	70	11	GSGSGEQEPYT	GSGEQEPYT	GSGSGEQEPYT	1.3e-05	62
HLA-A*02:01	4	12	22	11	KNQTCAPSKIP	KTCAPSKIP	KNQTCAPSKIP	1.3e-05	62
HLA-B*15:01	3	59	69	11	TSNNGTQTNDT	TSNNGTQTT	TSNNGTQTNDT	1.3e-05	62
HLA-B*07:02	3	13	23	11	TMYRGRVFTEG	TMYRGRTEG	TMYRGRVFTEG	1.3e-05	61
HLA-B*08:01	2	21	31	11	TCYNISVTDPS	TCYNISVTS	TCYNISVTDPS	1.3e-05	80
HLA-A*02:01	2	20	30	11	KTCYNISVTDP	KTCYNISVP	KTCYNISVTDP	1.3e-05	62
HLA-B*15:01	1	47	57	11	VHLMGFTLSGQ	VMGFTLSGQ	VHLMGFTLSGQ	1.3e-05	62
HLA-B*15:01	1	19	29	11	LPILEIASNNQ	LPILEIASQ	LPILEIASNNQ	1.3e-05	62
HLA-B*08:01	1	7	17	11	FISLILIQGIK	FLILIQGIK	FISLILIQGIK	1.3e-05	80
HLA-B*07:02	1	43	53	11	KTEDVHLMGFT	KTEDVHMGF	KTEDVHLMGF	1.3e-05	61
HLA-B*07:02	1	33	43	11	VDSVCSGTLQK	VVCSGTLQK	VDSVCSGTLQK	1.3e-05	61
HLA-A*02:01	1	55	65	11	SGQKVADSPLE	SQKVADSPL	SGQKVADSPL	1.3e-05	62
HLA-A*02:01	1	5	15	11	CLFISLILIQG	CLFISLIQG	CLFISLILIQG	1.3e-05	62
HLA-B*15:01	10	34	44	11	AVLIALSCICR	AVLIALSCR	AVLIALSCICR	1.2e-05	63
HLA-B*15:01	10	30	40	11	LLSIAVLIALS	LLSIAVIAL	LLSIAVLIAL	1.2e-05	63
HLA-B*08:01	10	14	24	11	WWTSDWGVLTN	WWTSDWGVL	WWTSDWGVL	1.2e-05	82
HLA-B*07:02	10	40	50	11	SCICRIFTKYI	SCRIFTKYI	SCICRIFTKYI	1.2e-05	63
HLA-B*15:01	9	18	28	11	TEERTFSLINR	TEERTFSLR	TEERTFSLINR	1.2e-05	63
HLA-B*07:02	9	52	62	11	GIEDLSRNISE	GILSRNISE	GIEDLSRNISE	1.2e-05	63
HLA-B*15:01	8	33	43	11	EDDLAAGLSWI	ELAAGLSWI	EDDLAAGLSWI	1.2e-05	63
HLA-B*07:02	8	57	67	11	GLIKNQNNLVC	GLIKNQNVC	GLIKNQNNLVC	1.2e-05	63
HLA-A*03:01	8	28	38	11	IWSVQEDDLAA	IVQEDDLAA	IWSVQEDDLAA	1.2e-05	59
HLA-A*02:01	8	14	24	11	YSGENENDCDA	YSGENENDA	YSGENENDCDA	1.2e-05	63
HLA-B*15:01	7	24	34	11	MFPFLDGLINA	MFPDGLINA	MFPFLDGLINA	1.2e-05	63
HLA-B*15:01	7	11	21	11	FRKKRSILWRE	FRKKRSILW	FRKKRSILW	1.2e-05	63
HLA-B*08:01	7	53	63	11	SSGASAEEDQH	SASAEEDQH	SSGASAEEDQH	1.2e-05	82
HLA-B*07:02	7	49	59	11	DESSSSGASAE	DSSSSGASA	DESSSSGASA	1.2e-05	63
HLA-B*07:02	7	4	14	11	TTQHLVYFRKK	TTQHLVRKK	TTQHLVYFRKK	1.2e-05	63
HLA-B*08:01	6	20	30	11	ATENEQTSAPS	TENEQTSAS	TENEQTSAPS	1.2e-05	82
HLA-B*08:01	6	1	11	11	FSTLSVSLQNT	FLSVSLQNT	FSTLSVSLQNT	1.2e-05	82
HLA-B*07:02	6	12	22	11	TNYDTQSTATE	TNYDTQSTE	TNYDTQSTATE	1.2e-05	63
HLA-A*03:01	6	19	29	11	TATENEQTSAP	TENEQTSAP	TATENEQTSAP	1.2e-05	59
HLA-A*02:01	6	41	51	11	TTAKSTNNTKG	TTASTNNTK	TTAKSTNNTK	1.2e-05	63
HLA-B*15:01	5	18	28	11	PSPQPSTPQQE	PQPSTPQQE	PSPQPSTPQQE	1.2e-05	63
HLA-B*07:02	5	35	45	11	SQGTVTEPNKT	STVTEPNKT	SQGTVTEPNKT	1.2e-05	63
HLA-A*03:01	5	57	67	11	NTTAISTNNTS	NTISTNNTS	NTTAISTNNTS	1.2e-05	59
HLA-A*03:01	5	1	11	11	TSDAVTKQGLS	TSDAVTKQS	TSDAVTKQGLS	1.2e-05	59
HLA-B*15:01	4	37	47	11	TPTDATTLNTT	TPTDATTTT	TPTDATTLNTT	1.2e-05	63
HLA-B*15:01	4	35	45	11	TSTPTDATTLN	TSTPDATTL	TSTPTDATTL	1.2e-05	63
HLA-B*15:01	4	25	35	11	LPTARPEIKPT	LARPEIKPT	LPTARPEIKPT	1.2e-05	63
HLA-B*15:01	4	12	22	11	KNQTCAPSKIP	KTCAPSKIP	KNQTCAPSKIP	1.2e-05	63
HLA-A*03:01	4	22	32	11	PSPLPTARPEI	SPLPARPEI	SPLPTARPEI	1.2e-05	59
HLA-A*03:01	4	7	17	11	EYNSTKNQTCA	EYNSTKNQA	EYNSTKNQTCA	1.2e-05	59
HLA-A*02:01	4	55	65	11	DLITSGSGSGE	DLIGSGSGE	DLITSGSGSGE	1.2e-05	63
HLA-A*02:01	4	7	17	11	EYNSTKNQTCA	EYNSTQTCA	EYNSTKNQTCA	1.2e-05	63
HLA-B*15:01	3	55	65	11	NKYWTSNNGTQ	NKYSNNGTQ	NKYWTSNNGTQ	1.2e-05	63
HLA-B*15:01	3	53	63	11	STNKYWTSNNG	STYWTSNNG	STNKYWTSNNG	1.2e-05	63
HLA-B*07:02	3	54	64	11	TNKYWTSNNGT	TYWTSNNGT	TNKYWTSNNGT	1.2e-05	63
HLA-B*07:02	3	31	41	11	NKTVHKMIFSR	NVHKMIFSR	NKTVHKMIFSR	1.2e-05	63
HLA-A*02:01	3	22	32	11	EGNIAAMIVNK	EIAAMIVNK	EGNIAAMIVNK	1.2e-05	63
HLA-A*03:01	2	45	55	11	DYPKCKTIHHI	DYPKTIHHI	DYPKCKTIHHI	1.2e-05	59
HLA-A*02:01	2	37	47	11	LDPPTNIRDYP	LDPPTNIYP	LDPPTNIRDYP	1.2e-05	63
HLA-A*02:01	2	12	22	11	EYTEGEEAKTC	EYTEGEETC	EYTEGEEAKTC	1.2e-05	63
HLA-B*08:01	1	16	26	11	IKTLPILEIAS	IKTLPIIAS	IKTLPILEIAS	1.2e-05	82
HLA-B*08:01	1	4	14	11	TCLFISLILIQ	TFISLILIQ	TCLFISLILIQ	1.2e-05	82
HLA-B*07:02	1	6	16	11	LFISLILIQGI	LFISLIQGI	LFISLILIQGI	1.2e-05	63
HLA-A*03:01	1	16	26	11	IKTLPILEIAS	KTLPILIAS	KTLPILEIAS	1.2e-05	59
HLA-A*03:01	1	1	11	11	MKTTCLFISLI	MTCLFISLI	MKTTCLFISLI	1.2e-05	59
HLA-A*03:01	10	28	38	11	LLLLSIAVLIA	LLLLSILIA	LLLLSIAVLIA	1.1e-05	60
HLA-A*03:01	10	12	22	11	GKWWTSDWGVL	KWWTSDWGL	KWWTSDWGVL	1.1e-05	60
HLA-B*15:01	9	44	54	11	VLGPDCCIGIE	VLGPDIGIE	VLGPDCCIGIE	1.1e-05	64
HLA-B*07:02	9	58	68	11	RNISEQIDQIK	RNISEQIIK	RNISEQIDQIK	1.1e-05	64
HLA-B*07:02	9	9	19	11	SLELLLRVTTE	SLELRVTTE	SLELLLRVTTE	1.1e-05	64
HLA-B*08:01	8	29	39	11	WSVQEDDLAAG	WQEDDLAAG	WSVQEDDLAAG	1.1e-05	83
HLA-B*07:02	8	23	33	11	DAELRIWSVQE	DARIWSVQE	DAELRIWSVQE	1.1e-05	64
HLA-B*07:02	8	19	29	11	ENDCDAELRIW	ECDAELRIW	ENDCDAELRIW	1.1e-05	64
HLA-B*07:02	8	2	12	11	LSYFPNINENT	LSYFPNINT	LSYFPNINENT	1.1e-05	64
HLA-A*03:01	8	49	59	11	GIEGLYTAGLI	GIEGTAGLI	GIEGLYTAGLI	1.1e-05	60
HLA-A*03:01	8	16	26	11	GENENDCDAEL	GENENDAEL	GENENDCDAEL	1.1e-05	60
HLA-B*15:01	7	43	53	11	NTKTIFDESSS	NTKTIESSS	NTKTIFDESSS	1.1e-05	64
HLA-B*08:01	7	55	65	11	GASAEEDQHAS	GASEDQHAS	GASAEEDQHAS	1.1e-05	83
HLA-A*02:01	7	1	11	11	PNPTTQHLVYF	PTTQHLVYF	PNPTTQHLVYF	1.1e-05	64
HLA-B*15:01	6	22	32	11	ENEQTSAPSKT	EQTSAPSKT	ENEQTSAPSKT	1.1e-05	64
HLA-B*15:01	6	3	13	11	TLSVSLQNTTN	TLSVSLTTN	TLSVSLQNTTN	1.1e-05	64
HLA-B*08:01	6	15	25	11	DTQSTATENEQ	DTQSTATEQ	DTQSTATENEQ	1.1e-05	83
HLA-B*07:02	6	17	27	11	QSTATENEQTS	QATENEQTS	QSTATENEQTS	1.1e-05	64
HLA-A*03:01	6	51	61	11	GPTTTAPNMTN	GTTAPNMTN	GPTTTAPNMTN	1.1e-05	60
HLA-A*03:01	6	20	30	11	ATENEQTSAPS	ATENEQTSS	ATENEQTSAPS	1.1e-05	60
[truncated: 906 more rows]
