# Supplementary material for: Design of a novel multi-epitope vaccine against Marburg virus using immunoinformatics studies
Source: BMC Biotechnol. 2024 Jul 5;24:45. doi: 10.1186/s12896-024-00873-2 (PMC11227231; doi:10.1186/s12896-024-00873-2)
Supplement: Supplementary file 4 — Supplementary Material 4 [file 12896_2024_873_MOESM4_ESM.xlsx]

## Sheet: Sheet1
allele	seq_num	start	end	length	core_peptide	peptide	score	rank
HLA-DPA1*02:01/DPB1*05:01	5	1	15	15	IRVKNFQTV	PPVIRVKNFQTVPRP	0.3744	0.01
HLA-DPA1*01:03/DPB1*02:01	5	2	16	15	IRVKNFQTV	PVIRVKNFQTVPRPS	0.9702	0.01
HLA-DPA1*01:03/DPB1*02:01	5	1	15	15	IRVKNFQTV	PPVIRVKNFQTVPRP	0.9811	0.01
HLA-DRB1*11:01	5	6	20	15	FQTVPRPSQ	VKNFQTVPRPSQKSL	0.9819	0.01
HLA-DRB1*11:01	5	5	19	15	FQTVPRPSQ	RVKNFQTVPRPSQKS	0.9839	0.01
HLA-DRB1*08:02	5	6	20	15	FQTVPRPSQ	VKNFQTVPRPSQKSL	0.9418	0.02
HLA-DRB1*08:02	5	5	19	15	FQTVPRPSQ	RVKNFQTVPRPSQKS	0.9473	0.02
HLA-DPA1*03:01/DPB1*04:02	5	1	15	15	IRVKNFQTV	PPVIRVKNFQTVPRP	0.6129	0.03
HLA-DPA1*02:01/DPB1*01:01	5	1	15	15	IRVKNFQTV	PPVIRVKNFQTVPRP	0.4241	0.04
HLA-DRB1*11:01	5	4	18	15	FQTVPRPSQ	IRVKNFQTVPRPSQK	0.9713	0.06
HLA-DPA1*02:01/DPB1*05:01	5	2	16	15	IRVKNFQTV	PVIRVKNFQTVPRPS	0.2251	0.07
HLA-DQA1*05:01/DQB1*02:01	3	41	55	15	ATTDAADKM	VKNATTDAADKMSKV	0.7957	0.09
HLA-DQA1*05:01/DQB1*02:01	3	40	54	15	ATTDAADKM	MVKNATTDAADKMSK	0.7965	0.09
HLA-DRB1*08:02	5	4	18	15	FQTVPRPSQ	IRVKNFQTVPRPSQK	0.9054	0.09
HLA-DPA1*01:03/DPB1*02:01	5	3	17	15	IRVKNFQTV	VIRVKNFQTVPRPSQ	0.8744	0.1
HLA-DRB1*11:01	5	7	21	15	FQTVPRPSQ	KNFQTVPRPSQKSLR	0.9562	0.1
HLA-DRB4*01:01	2	5	19	15	INRQISDIQ	LLIPINRQISDIQST	0.8585	0.11	0.84
HLA-DPA1*01:03/DPB1*04:01	5	1	15	15	IRVKNFQTV	PPVIRVKNFQTVPRP	0.7046	0.13			WDSSYMQQVSEGLMTGKVPIDQVFGANPLEKLYKRRKPKGTVGLQCSPCLMSKAT	0.44
HLA-DRB4*01:01	2	6	20	15	INRQISDIQ	LIPINRQISDIQSTL	0.8231	0.14
HLA-DRB1*11:01	2	3	17	15	LIPINRQIS	ADLLIPINRQISDIQ	0.9456	0.14	0.69
HLA-DRB1*08:02	5	7	21	15	FQTVPRPSQ	KNFQTVPRPSQKSLR	0.8525	0.17
HLA-DRB1*04:05	4	39	53	15	FHQILSEGE	LDAFHQILSEGENAQ	0.9296	0.17
HLA-DQA1*05:01/DQB1*02:01	3	39	53	15	ATTDAADKM	TMVKNATTDAADKMS	0.7381	0.18
HLA-DQA1*01:02/DQB1*06:02	4	48	62	15	AQAALTRLS	EGENAQAALTRLSRT	0.7647	0.18	0.42
HLA-DRB4*01:01	3	38	52	15	VKNATTDAA	GTMVKNATTDAADKM	0.7872	0.18
HLA-DRB4*01:01	2	4	18	15	INRQISDIQ	DLLIPINRQISDIQS	0.7566	0.19
HLA-DRB4*01:01	3	37	51	15	VKNATTDAA	KGTMVKNATTDAADK	0.7697	0.19
HLA-DQA1*01:02/DQB1*06:02	4	49	63	15	AQAALTRLS	GENAQAALTRLSRTF	0.7534	0.2
HLA-DRB4*01:01	2	7	21	15	INRQISDIQ	IPINRQISDIQSTLS	0.7342	0.24
HLA-DRB1*11:01	2	43	57	15	LEAISKGMS	MGRTLEAISKGMSEM	0.9307	0.24	0.46
HLA-DRB3*02:02	3	37	51	15	MVKNATTDA	KGTMVKNATTDAADK	0.7649	0.25
HLA-DRB1*11:01	2	2	16	15	LIPINRQIS	LADLLIPINRQISDI	0.9212	0.25
HLA-DPA1*03:01/DPB1*04:02	5	2	16	15	IRVKNFQTV	PVIRVKNFQTVPRPS	0.4379	0.26
HLA-DRB1*08:02	2	43	57	15	LEAISKGMS	MGRTLEAISKGMSEM	0.8291	0.29
HLA-DPA1*03:01/DPB1*04:02	1	22	36	15	FGANPLEKL	DQVFGANPLEKLYKR	0.4214	0.31
HLA-DRB1*13:02	5	5	19	15	FQTVPRPSQ	RVKNFQTVPRPSQKS	0.7077	0.32
HLA-DRB1*08:02	2	3	17	15	LIPINRQIS	ADLLIPINRQISDIQ	0.8176	0.32
HLA-DRB1*04:05	4	38	52	15	FHQILSEGE	FLDAFHQILSEGENA	0.8992	0.32
HLA-DQA1*01:01/DQB1*05:01	3	19	33	15	PAIFKDLGV	PPQPAIFKDLGVAQQ	0.0496	0.33	0.43
HLA-DRB1*09:01	4	27	41	15	YKSGKSGAF	KIAYKSGKSGAFLDA	0.7843	0.34	0.96
HLA-DRB5*01:01	2	31	45	15	LHEITPVLK	ERQLHEITPVLKMGR	0.6664	0.39	0.68
HLA-DRB1*13:02	5	6	20	15	FQTVPRPSQ	VKNFQTVPRPSQKSL	0.6886	0.4
HLA-DRB1*11:01	2	44	58	15	LEAISKGMS	GRTLEAISKGMSEML	0.9058	0.4
HLA-DPA1*01:03/DPB1*04:01	5	2	16	15	IRVKNFQTV	PVIRVKNFQTVPRPS	0.4878	0.41
HLA-DPA1*02:01/DPB1*01:01	5	2	16	15	IRVKNFQTV	PVIRVKNFQTVPRPS	0.2548	0.42
HLA-DRB4*01:01	3	36	50	15	VKNATTDAA	SKGTMVKNATTDAAD	0.6006	0.43
HLA-DRB4*01:01	3	39	53	15	VKNATTDAA	TMVKNATTDAADKMS	0.6171	0.43
HLA-DRB1*09:01	4	26	40	15	YKSGKSGAF	SKIAYKSGKSGAFLD	0.7506	0.46	1.06
HLA-DQA1*01:02/DQB1*06:02	4	47	61	15	AQAALTRLS	SEGENAQAALTRLSR	0.6705	0.48
HLA-DQA1*05:01/DQB1*02:01	3	42	56	15	ATTDAADKM	KNATTDAADKMSKVL	0.647	0.5
HLA-DRB1*11:01	2	42	56	15	LEAISKGMS	KMGRTLEAISKGMSE	0.8913	0.5	0.45
HLA-DRB1*08:02	2	44	58	15	LEAISKGMS	GRTLEAISKGMSEML	0.7815	0.53
HLA-DRB3*02:02	3	36	50	15	MVKNATTDA	SKGTMVKNATTDAAD	0.6307	0.55
HLA-DQA1*01:02/DQB1*06:02	5	5	19	15	NFQTVPRPS	RVKNFQTVPRPSQKS	0.6505	0.56
HLA-DRB1*11:01	2	1	15	15	LIPINRQIS	TLADLLIPINRQISD	0.8799	0.56
HLA-DRB1*04:05	4	40	54	15	FHQILSEGE	DAFHQILSEGENAQA	0.8404	0.57
HLA-DRB1*12:01	3	52	66	15	VLELSEETF	MSKVLELSEETFSKP	0.68	0.61
HLA-DPA1*03:01/DPB1*04:02	1	21	35	15	FGANPLEKL	IDQVFGANPLEKLYK	0.3425	0.62
HLA-DQA1*05:01/DQB1*02:01	3	38	52	15	ATTDAADKM	GTMVKNATTDAADKM	0.62	0.63
HLA-DQA1*01:01/DQB1*05:01	3	18	32	15	PAIFKDLGV	PPPQPAIFKDLGVAQ	0.0374	0.67
HLA-DRB1*08:02	2	42	56	15	LEAISKGMS	KMGRTLEAISKGMSE	0.7564	0.67
HLA-DRB1*01:01	4	5	19	15	FTHLPGNNT	LLLFTHLPGNNTPFH	0.8483	0.67
HLA-DRB1*01:01	1	3	17	15	YMQQVSEGL	DSSYMQQVSEGLMTG	0.8408	0.7	0.41
HLA-DQA1*01:02/DQB1*06:02	5	4	18	15	NFQTVPRPS	IRVKNFQTVPRPSQK	0.6121	0.72
HLA-DRB5*01:01	2	30	44	15	LHEITPVLK	IERQLHEITPVLKMG	0.5629	0.73	0.59
HLA-DRB1*13:02	2	3	17	15	LIPINRQIS	ADLLIPINRQISDIQ	0.6359	0.77
HLA-DRB3*02:02	1	22	36	15	FGANPLEKL	DQVFGANPLEKLYKR	0.5546	0.78
HLA-DRB1*08:02	2	2	16	15	LIPINRQIS	LADLLIPINRQISDI	0.7347	0.79	0.6
HLA-DRB1*04:05	4	37	51	15	FHQILSEGE	AFLDAFHQILSEGEN	0.7898	0.83
HLA-DRB1*11:01	2	4	18	15	LIPINRQIS	DLLIPINRQISDIQS	0.8033	0.84
HLA-DRB1*15:01	5	1	15	15	VIRVKNFQT	PPVIRVKNFQTVPRP	0.7077	0.89
HLA-DRB1*04:01	3	37	51	15	VKNATTDAA	KGTMVKNATTDAADK	0.7594	0.96
HLA-DRB1*15:01	5	31	45	15	VCVYSSEQG	KGWVCVYSSEQGETR	0.6925	0.97
HLA-DPA1*01:03/DPB1*04:01	1	22	36	15	FGANPLEKL	DQVFGANPLEKLYKR	0.2496	1.1
HLA-DRB3*02:02	1	21	35	15	FGANPLEKL	IDQVFGANPLEKLYK	0.4289	1.1
HLA-DRB1*01:01	4	4	18	15	FTHLPGNNT	ALLLFTHLPGNNTPF	0.7869	1.1
HLA-DQA1*03:01/DQB1*03:02	3	38	52	15	VKNATTDAA	GTMVKNATTDAADKM	0.0203	1.2
HLA-DPA1*02:01/DPB1*01:01	1	22	36	15	FGANPLEKL	DQVFGANPLEKLYKR	0.1669	1.2
HLA-DQA1*04:01/DQB1*04:02	3	2	16	15	AAAFDAYLN	TAPAAAFDAYLNEHG	0.2229	1.2
HLA-DRB5*01:01	5	3	17	15	VKNFQTVPR	VIRVKNFQTVPRPSQ	0.4689	1.2
HLA-DRB1*12:01	3	51	65	15	VLELSEETF	KMSKVLELSEETFSK	0.5761	1.2
HLA-DRB1*13:02	5	4	18	15	FQTVPRPSQ	IRVKNFQTVPRPSQK	0.5815	1.2
HLA-DRB1*15:01	5	3	17	15	VKNFQTVPR	VIRVKNFQTVPRPSQ	0.6611	1.2
HLA-DRB1*04:01	3	38	52	15	VKNATTDAA	GTMVKNATTDAADKM	0.7362	1.2
HLA-DPA1*02:01/DPB1*05:01	5	5	19	15	FQTVPRPSQ	RVKNFQTVPRPSQKS	0.1217	1.3
HLA-DPA1*02:01/DPB1*05:01	5	3	17	15	VKNFQTVPR	VIRVKNFQTVPRPSQ	0.1222	1.3
HLA-DRB3*02:02	3	38	52	15	MVKNATTDA	GTMVKNATTDAADKM	0.4084	1.3
HLA-DQA1*01:02/DQB1*06:02	3	33	47	15	SKGTMVKNA	QACSKGTMVKNATTD	0.5227	1.3
HLA-DRB1*08:02	2	1	15	15	LIPINRQIS	TLADLLIPINRQISD	0.6323	1.3
HLA-DQA1*03:01/DQB1*03:02	3	37	51	15	VKNATTDAA	KGTMVKNATTDAADK	0.019	1.4
HLA-DQA1*04:01/DQB1*04:02	2	19	33	15	EVTTRVHEI	TLSEVTTRVHEIERQ	0.2114	1.4
HLA-DRB3*02:02	3	35	49	15	MVKNATTDA	CSKGTMVKNATTDAA	0.3761	1.4
HLA-DQA1*03:01/DQB1*03:02	3	39	53	15	VKNATTDAA	TMVKNATTDAADKMS	0.0185	1.5
HLA-DQA1*01:02/DQB1*06:02	5	6	20	15	NFQTVPRPS	VKNFQTVPRPSQKSL	0.4962	1.5
HLA-DQA1*01:02/DQB1*06:02	4	50	64	15	AQAALTRLS	ENAQAALTRLSRTFD	0.5036	1.5
HLA-DRB1*15:01	5	2	16	15	VKNFQTVPR	PVIRVKNFQTVPRPS	0.5901	1.5
HLA-DRB1*01:01	1	2	16	15	YMQQVSEGL	WDSSYMQQVSEGLMT	0.7212	1.5
HLA-DRB1*01:01	4	6	20	15	FTHLPGNNT	LLFTHLPGNNTPFHI	0.722	1.5
HLA-DRB1*15:01	3	5	19	15	FDAYLNEHG	AAAFDAYLNEHGVPP	0.5792	1.6
HLA-DPA1*01:03/DPB1*04:01	1	21	35	15	FGANPLEKL	IDQVFGANPLEKLYK	0.1783	1.7
HLA-DQA1*01:02/DQB1*06:02	5	3	17	15	NFQTVPRPS	VIRVKNFQTVPRPSQ	0.4726	1.7
HLA-DRB1*13:02	2	2	16	15	LIPINRQIS	LADLLIPINRQISDI	0.5328	1.7
HLA-DQA1*05:01/DQB1*03:01	3	38	52	15	VKNATTDAA	GTMVKNATTDAADKM	0.5628	1.7
HLA-DRB1*03:01	3	20	34	15	IFKDLGVAQ	PQPAIFKDLGVAQQA	0.6399	1.7
HLA-DRB4*01:01	2	8	22	15	INRQISDIQ	PINRQISDIQSTLSE	0.3294	1.8
HLA-DRB5*01:01	2	32	46	15	LHEITPVLK	RQLHEITPVLKMGRT	0.3976	1.8
HLA-DRB1*12:01	3	53	67	15	VLELSEETF	SKVLELSEETFSKPN	0.5013	1.8
HLA-DRB1*15:01	5	30	44	15	VCVYSSEQG	DKGWVCVYSSEQGET	0.5367	1.8
HLA-DRB1*08:02	4	15	29	15	FHILAQVLS	NTPFHILAQVLSKIA	0.5731	1.8
HLA-DRB1*11:01	5	3	17	15	FQTVPRPSQ	VIRVKNFQTVPRPSQ	0.6905	1.8
HLA-DRB1*11:01	4	15	29	15	FHILAQVLS	NTPFHILAQVLSKIA	0.6933	1.8
HLA-DRB5*01:01	5	34	48	15	YSSEQGETR	VCVYSSEQGETRALK	0.3843	1.9
HLA-DRB1*01:01	4	3	17	15	FTHLPGNNT	LALLLFTHLPGNNTP	0.6731	1.9
HLA-DQA1*01:01/DQB1*05:01	3	5	19	15	FDAYLNEHG	AAAFDAYLNEHGVPP	0.0225	2
HLA-DPA1*02:01/DPB1*05:01	5	4	18	15	FQTVPRPSQ	IRVKNFQTVPRPSQK	0.1061	2
HLA-DPA1*02:01/DPB1*05:01	5	6	20	15	FQTVPRPSQ	VKNFQTVPRPSQKSL	0.1066	2
HLA-DPA1*03:01/DPB1*04:02	1	23	37	15	FGANPLEKL	QVFGANPLEKLYKRR	0.2178	2
HLA-DRB4*01:01	2	3	17	15	INRQISDIQ	ADLLIPINRQISDIQ	0.3153	2
HLA-DPA1*01:03/DPB1*02:01	1	22	36	15	FGANPLEKL	DQVFGANPLEKLYKR	0.3436	2
HLA-DRB5*01:01	5	2	16	15	VKNFQTVPR	PVIRVKNFQTVPRPS	0.3758	2
HLA-DRB1*09:01	4	25	39	15	YKSGKSGAF	LSKIAYKSGKSGAFL	0.5821	2
HLA-DRB1*04:01	5	30	44	15	WVCVYSSEQ	DKGWVCVYSSEQGET	0.6084	2
HLA-DQA1*03:01/DQB1*03:02	3	40	54	15	ATTDAADKM	MVKNATTDAADKMSK	0.0157	2.1
HLA-DPA1*02:01/DPB1*14:01	5	17	31	15	LRAVPPNPT	QKSLRAVPPNPTIDK	0.1287	2.1
HLA-DPA1*02:01/DPB1*14:01	2	8	22	15	RQISDIQST	PINRQISDIQSTLSE	0.1297	2.1
HLA-DPA1*01:03/DPB1*04:01	5	3	17	15	IRVKNFQTV	VIRVKNFQTVPRPSQ	0.1432	2.1
HLA-DQA1*04:01/DQB1*04:02	3	5	19	15	FDAYLNEHG	AAAFDAYLNEHGVPP	0.1862	2.1
HLA-DRB3*02:02	5	17	31	15	LRAVPPNPT	QKSLRAVPPNPTIDK	0.2784	2.1
HLA-DRB3*01:01	3	20	34	15	IFKDLGVAQ	PQPAIFKDLGVAQQA	0.2801	2.1
HLA-DRB5*01:01	2	29	43	15	LHEITPVLK	EIERQLHEITPVLKM	0.3586	2.1
HLA-DRB1*15:01	3	4	18	15	FDAYLNEHG	PAAAFDAYLNEHGVP	0.5014	2.1
HLA-DRB1*04:01	3	20	34	15	FKDLGVAQQ	PQPAIFKDLGVAQQA	0.5847	2.1
HLA-DRB1*01:01	5	17	31	15	LRAVPPNPT	QKSLRAVPPNPTIDK	0.6443	2.1
HLA-DRB4*01:01	5	17	31	15	LRAVPPNPT	QKSLRAVPPNPTIDK	0.2949	2.2
HLA-DQA1*05:01/DQB1*03:01	3	37	51	15	VKNATTDAA	KGTMVKNATTDAADK	0.5044	2.2
HLA-DQA1*05:01/DQB1*03:01	4	48	62	15	AQAALTRLS	EGENAQAALTRLSRT	0.5073	2.2
HLA-DRB1*04:01	4	39	53	15	FHQILSEGE	LDAFHQILSEGENAQ	0.5696	2.2
HLA-DQA1*05:01/DQB1*03:01	3	39	53	15	ATTDAADKM	TMVKNATTDAADKMS	0.4925	2.3
HLA-DQA1*05:01/DQB1*03:01	4	49	63	15	AQAALTRLS	GENAQAALTRLSRTF	0.4967	2.3
HLA-DRB1*08:02	2	4	18	15	LIPINRQIS	DLLIPINRQISDIQS	0.5224	2.3
HLA-DPA1*02:01/DPB1*01:01	1	21	35	15	FGANPLEKL	IDQVFGANPLEKLYK	0.122	2.4
HLA-DQA1*04:01/DQB1*04:02	5	5	19	15	FQTVPRPSQ	RVKNFQTVPRPSQKS	0.1811	2.4
HLA-DPA1*03:01/DPB1*04:02	1	20	34	15	FGANPLEKL	PIDQVFGANPLEKLY	0.1961	2.4
HLA-DRB3*02:02	1	23	37	15	FGANPLEKL	QVFGANPLEKLYKRR	0.2374	2.4
HLA-DRB1*13:02	5	7	21	15	FQTVPRPSQ	KNFQTVPRPSQKSLR	0.4679	2.4
HLA-DRB1*13:02	5	3	17	15	VKNFQTVPR	VIRVKNFQTVPRPSQ	0.4687	2.4
HLA-DRB1*07:01	4	39	53	15	FHQILSEGE	LDAFHQILSEGENAQ	0.5114	2.4
HLA-DRB1*01:01	3	8	22	15	YLNEHGVPP	FDAYLNEHGVPPPQP	0.6198	2.4
HLA-DRB4*01:01	4	17	31	15	ILAQVLSKI	PFHILAQVLSKIAYK	0.2752	2.5
HLA-DQA1*05:01/DQB1*02:01	4	41	55	15	ILSEGENAQ	AFHQILSEGENAQAA	0.3815	2.5
HLA-DRB1*04:01	5	29	43	15	WVCVYSSEQ	IDKGWVCVYSSEQGE	0.5483	2.5
HLA-DRB1*11:01	4	14	28	15	FHILAQVLS	NNTPFHILAQVLSKI	0.6016	2.5
HLA-DQA1*01:01/DQB1*05:01	3	17	31	15	PAIFKDLGV	VPPPQPAIFKDLGVA	0.0196	2.6
HLA-DQA1*04:01/DQB1*04:02	5	3	17	15	VKNFQTVPR	VIRVKNFQTVPRPSQ	0.1746	2.6
HLA-DRB1*13:02	5	1	15	15	IRVKNFQTV	PPVIRVKNFQTVPRP	0.4543	2.6
HLA-DQA1*05:01/DQB1*03:01	3	41	55	15	ATTDAADKM	VKNATTDAADKMSKV	0.4568	2.6
HLA-DQA1*05:01/DQB1*03:01	3	40	54	15	ATTDAADKM	MVKNATTDAADKMSK	0.47	2.6
HLA-DQA1*03:01/DQB1*03:02	4	39	53	15	FHQILSEGE	LDAFHQILSEGENAQ	0.0143	2.7
HLA-DQA1*04:01/DQB1*04:02	3	1	15	15	AAAFDAYLN	TTAPAAAFDAYLNEH	0.1743	2.7
HLA-DRB1*04:01	2	10	24	15	ISDIQSTLS	NRQISDIQSTLSEVT	0.5227	2.7
HLA-DRB1*09:01	4	39	53	15	FHQILSEGE	LDAFHQILSEGENAQ	0.5232	2.7
HLA-DRB1*11:01	4	13	27	15	FHILAQVLS	GNNTPFHILAQVLSK	0.5706	2.7
HLA-DPA1*02:01/DPB1*05:01	2	31	45	15	LHEITPVLK	ERQLHEITPVLKMGR	0.0941	2.8
HLA-DPA1*02:01/DPB1*05:01	1	22	36	15	FGANPLEKL	DQVFGANPLEKLYKR	0.0943	2.8
HLA-DRB3*02:02	1	20	34	15	FGANPLEKL	PIDQVFGANPLEKLY	0.2039	2.8
HLA-DRB1*03:01	3	19	33	15	IFKDLGVAQ	PPQPAIFKDLGVAQQ	0.4747	2.8
HLA-DRB1*08:02	5	3	17	15	FQTVPRPSQ	VIRVKNFQTVPRPSQ	0.4908	2.8
HLA-DRB1*04:01	3	36	50	15	VKNATTDAA	SKGTMVKNATTDAAD	0.5208	2.8
HLA-DRB1*11:01	2	45	59	15	LEAISKGMS	RTLEAISKGMSEMLA	0.5579	2.8
HLA-DQA1*03:01/DQB1*03:02	1	11	25	15	LMTGKVPID	SEGLMTGKVPIDQVF	0.0138	2.9
HLA-DQA1*04:01/DQB1*04:02	5	4	18	15	NFQTVPRPS	IRVKNFQTVPRPSQK	0.1711	2.9
HLA-DRB3*01:01	1	22	36	15	FGANPLEKL	DQVFGANPLEKLYKR	0.2173	2.9
HLA-DRB5*01:01	5	4	18	15	VKNFQTVPR	IRVKNFQTVPRPSQK	0.306	2.9
HLA-DRB1*15:01	5	4	18	15	VKNFQTVPR	IRVKNFQTVPRPSQK	0.4389	2.9
HLA-DRB1*03:01	3	21	35	15	IFKDLGVAQ	QPAIFKDLGVAQQAC	0.4623	2.9
HLA-DRB1*03:01	1	56	70	15	IIWDQLIVK	TSTDDIIWDQLIVKR	0.4637	2.9
HLA-DRB1*07:01	5	17	31	15	LRAVPPNPT	QKSLRAVPPNPTIDK	0.476	2.9
HLA-DQA1*01:01/DQB1*05:01	3	20	34	15	PAIFKDLGV	PQPAIFKDLGVAQQA	0.0179	3
HLA-DPA1*02:01/DPB1*01:01	5	3	17	15	IRVKNFQTV	VIRVKNFQTVPRPSQ	0.1088	3
HLA-DPA1*01:03/DPB1*02:01	1	21	35	15	FGANPLEKL	IDQVFGANPLEKLYK	0.2505	3
HLA-DRB1*07:01	2	12	26	15	IQSTLSEVT	QISDIQSTLSEVTTR	0.4671	3
HLA-DQA1*03:01/DQB1*03:02	1	10	24	15	LMTGKVPID	VSEGLMTGKVPIDQV	0.0134	3.1
HLA-DQA1*04:01/DQB1*04:02	3	19	33	15	PAIFKDLGV	PPQPAIFKDLGVAQQ	0.1674	3.1
HLA-DPA1*03:01/DPB1*04:02	5	3	17	15	IRVKNFQTV	VIRVKNFQTVPRPSQ	0.1695	3.1
HLA-DRB3*02:02	5	16	30	15	LRAVPPNPT	SQKSLRAVPPNPTID	0.1832	3.1
HLA-DRB1*12:01	5	1	15	15	IRVKNFQTV	PPVIRVKNFQTVPRP	0.4022	3.1
HLA-DRB1*13:02	2	34	48	15	ITPVLKMGR	LHEITPVLKMGRTLE	0.4279	3.1
HLA-DRB1*07:01	2	13	27	15	IQSTLSEVT	ISDIQSTLSEVTTRV	0.4576	3.1
HLA-DRB1*08:02	4	14	28	15	FHILAQVLS	NNTPFHILAQVLSKI	0.4725	3.1
HLA-DRB1*04:05	5	30	44	15	WVCVYSSEQ	DKGWVCVYSSEQGET	0.4972	3.1
HLA-DRB1*04:05	3	20	34	15	FKDLGVAQQ	PQPAIFKDLGVAQQA	0.5024	3.1
HLA-DQA1*03:01/DQB1*03:02	3	41	55	15	ATTDAADKM	VKNATTDAADKMSKV	0.0131	3.2
HLA-DQA1*04:01/DQB1*04:02	5	1	15	15	IRVKNFQTV	PPVIRVKNFQTVPRP	0.1661	3.2
HLA-DRB4*01:01	2	26	40	15	IERQLHEIT	RVHEIERQLHEITPV	0.2271	3.2
HLA-DQA1*05:01/DQB1*02:01	4	40	54	15	ILSEGENAQ	DAFHQILSEGENAQA	0.3474	3.2
HLA-DRB1*12:01	4	19	33	15	AQVLSKIAY	HILAQVLSKIAYKSG	0.3967	3.2
HLA-DRB1*13:02	5	2	16	15	VKNFQTVPR	PVIRVKNFQTVPRPS	0.4155	3.2
HLA-DRB1*08:02	4	21	35	15	VLSKIAYKS	LAQVLSKIAYKSGKS	0.4643	3.2
HLA-DRB1*04:01	5	17	31	15	LRAVPPNPT	QKSLRAVPPNPTIDK	0.485	3.2
HLA-DQA1*04:01/DQB1*04:02	2	18	32	15	EVTTRVHEI	STLSEVTTRVHEIER	0.1634	3.3
HLA-DRB3*01:01	3	19	33	15	IFKDLGVAQ	PPQPAIFKDLGVAQQ	0.1779	3.3
HLA-DQA1*01:02/DQB1*06:02	3	32	46	15	SKGTMVKNA	QQACSKGTMVKNATT	0.3553	3.3
HLA-DRB1*13:02	2	1	15	15	LIPINRQIS	TLADLLIPINRQISD	0.4042	3.3
HLA-DRB1*07:01	4	38	52	15	FHQILSEGE	FLDAFHQILSEGENA	0.437	3.3
HLA-DRB1*07:01	4	27	41	15	YKSGKSGAF	KIAYKSGKSGAFLDA	0.4416	3.3
HLA-DRB1*09:01	4	28	42	15	YKSGKSGAF	IAYKSGKSGAFLDAF	0.4804	3.3
HLA-DRB1*01:01	4	15	29	15	FHILAQVLS	NTPFHILAQVLSKIA	0.5063	3.3
HLA-DQA1*05:01/DQB1*03:01	4	47	61	15	AQAALTRLS	SEGENAQAALTRLSR	0.3949	3.4
HLA-DQA1*05:01/DQB1*03:01	1	10	24	15	LMTGKVPID	VSEGLMTGKVPIDQV	0.3951	3.4
HLA-DRB1*15:01	3	6	20	15	FDAYLNEHG	AAFDAYLNEHGVPPP	0.3982	3.4
HLA-DRB1*01:01	5	16	30	15	LRAVPPNPT	SQKSLRAVPPNPTID	0.4921	3.4
HLA-DRB1*11:01	2	24	38	15	VHEIERQLH	TTRVHEIERQLHEIT	0.5035	3.4
HLA-DPA1*01:03/DPB1*04:01	1	20	34	15	FGANPLEKL	PIDQVFGANPLEKLY	0.0818	3.5
HLA-DPA1*02:01/DPB1*14:01	2	7	21	15	RQISDIQST	IPINRQISDIQSTLS	0.099	3.5
HLA-DRB3*01:01	1	21	35	15	FGANPLEKL	IDQVFGANPLEKLYK	0.1653	3.5
HLA-DQA1*05:01/DQB1*03:01	1	11	25	15	LMTGKVPID	SEGLMTGKVPIDQVF	0.3907	3.5
HLA-DRB1*04:05	5	29	43	15	WVCVYSSEQ	IDKGWVCVYSSEQGE	0.4661	3.5
HLA-DPA1*01:03/DPB1*04:01	1	23	37	15	FGANPLEKL	QVFGANPLEKLYKRR	0.0783	3.6
HLA-DPA1*02:01/DPB1*05:01	2	3	17	15	LIPINRQIS	ADLLIPINRQISDIQ	0.0834	3.6
HLA-DRB1*08:02	4	13	27	15	FHILAQVLS	GNNTPFHILAQVLSK	0.4392	3.6
HLA-DRB1*04:01	2	9	23	15	ISDIQSTLS	INRQISDIQSTLSEV	0.4518	3.6
HLA-DRB1*01:01	1	1	15	15	YMQQVSEGL	MWDSSYMQQVSEGLM	0.4681	3.6
HLA-DQA1*01:02/DQB1*06:02	4	12	26	15	NTPFHILAQ	PGNNTPFHILAQVLS	0.3316	3.7
HLA-DRB1*15:01	2	55	69	15	LAKYDHLVI	SEMLAKYDHLVISTG	0.3712	3.7
HLA-DRB1*07:01	1	3	17	15	YMQQVSEGL	DSSYMQQVSEGLMTG	0.4027	3.7
HLA-DRB1*07:01	5	16	30	15	LRAVPPNPT	SQKSLRAVPPNPTID	0.4066	3.7
HLA-DRB1*08:02	4	24	38	15	IAYKSGKSG	VLSKIAYKSGKSGAF	0.4315	3.7
HLA-DRB1*04:01	2	38	52	15	LKMGRTLEA	TPVLKMGRTLEAISK	0.4439	3.7
HLA-DRB1*04:01	4	38	52	15	FHQILSEGE	FLDAFHQILSEGENA	0.4445	3.7
HLA-DRB1*04:01	3	22	36	15	FKDLGVAQQ	PAIFKDLGVAQQACS	0.4455	3.7
HLA-DQA1*04:01/DQB1*04:02	3	37	51	15	VKNATTDAA	KGTMVKNATTDAADK	0.1549	3.8
HLA-DRB4*01:01	5	16	30	15	LRAVPPNPT	SQKSLRAVPPNPTID	0.1935	3.8
HLA-DQA1*05:01/DQB1*02:01	4	42	56	15	ILSEGENAQ	FHQILSEGENAQAAL	0.3194	3.8
HLA-DRB1*04:01	3	5	19	15	FDAYLNEHG	AAAFDAYLNEHGVPP	0.4384	3.8
HLA-DRB1*01:01	3	7	21	15	YLNEHGVPP	AFDAYLNEHGVPPPQ	0.4449	3.8
HLA-DRB1*09:01	4	38	52	15	FHQILSEGE	FLDAFHQILSEGENA	0.4535	3.8
HLA-DQA1*04:01/DQB1*04:02	5	27	41	15	DKGWVCVYS	PTIDKGWVCVYSSEQ	0.1538	3.9
HLA-DRB4*01:01	2	27	41	15	IERQLHEIT	VHEIERQLHEITPVL	0.1909	3.9
HLA-DRB5*01:01	1	21	35	15	VFGANPLEK	IDQVFGANPLEKLYK	0.2603	3.9
HLA-DRB1*15:01	3	19	33	15	PAIFKDLGV	PPQPAIFKDLGVAQQ	0.362	3.9
HLA-DRB1*07:01	4	26	40	15	YKSGKSGAF	SKIAYKSGKSGAFLD	0.3862	3.9
HLA-DRB1*01:01	1	4	18	15	YMQQVSEGL	SSYMQQVSEGLMTGK	0.4345	3.9
HLA-DRB1*15:01	2	54	68	15	LAKYDHLVI	MSEMLAKYDHLVIST	0.3513	4
HLA-DQA1*05:01/DQB1*03:01	3	36	50	15	VKNATTDAA	SKGTMVKNATTDAAD	0.3633	4
HLA-DQA1*03:01/DQB1*03:02	3	1	15	15	PAAAFDAYL	TTAPAAAFDAYLNEH	0.0115	4.1
HLA-DQA1*03:01/DQB1*03:02	3	36	50	15	VKNATTDAA	SKGTMVKNATTDAAD	0.0115	4.1
HLA-DQA1*01:02/DQB1*06:02	4	46	60	15	AQAALTRLS	LSEGENAQAALTRLS	0.3025	4.1
HLA-DRB1*15:01	5	17	31	15	LRAVPPNPT	QKSLRAVPPNPTIDK	0.3423	4.1
HLA-DRB1*13:02	1	27	41	15	LEKLYKRRK	ANPLEKLYKRRKPKG	0.3556	4.1
HLA-DRB1*04:05	3	5	19	15	FDAYLNEHG	AAAFDAYLNEHGVPP	0.398	4.1
HLA-DRB1*04:01	3	39	53	15	VKNATTDAA	TMVKNATTDAADKMS	0.4158	4.1
HLA-DRB1*11:01	5	8	22	15	FQTVPRPSQ	NFQTVPRPSQKSLRA	0.4503	4.1
HLA-DRB3*01:01	3	41	55	15	ATTDAADKM	VKNATTDAADKMSKV	0.1289	4.2
HLA-DPA1*03:01/DPB1*04:02	4	15	29	15	FHILAQVLS	NTPFHILAQVLSKIA	0.1459	4.2
HLA-DQA1*04:01/DQB1*04:02	3	3	17	15	AAAFDAYLN	APAAAFDAYLNEHGV	0.1481	4.2
HLA-DRB5*01:01	5	1	15	15	VKNFQTVPR	PPVIRVKNFQTVPRP	0.2431	4.2
HLA-DRB1*13:02	2	4	18	15	LIPINRQIS	DLLIPINRQISDIQS	0.3542	4.2
HLA-DRB1*04:05	3	22	36	15	FKDLGVAQQ	PAIFKDLGVAQQACS	0.3943	4.2
HLA-DRB1*01:01	4	14	28	15	FHILAQVLS	NNTPFHILAQVLSKI	0.416	4.2
HLA-DRB1*15:01	5	29	43	15	VCVYSSEQG	IDKGWVCVYSSEQGE	0.3307	4.3
HLA-DRB1*12:01	3	50	64	15	VLELSEETF	DKMSKVLELSEETFS	0.3402	4.3
HLA-DRB1*08:02	4	25	39	15	IAYKSGKSG	LSKIAYKSGKSGAFL	0.3995	4.3
HLA-DPA1*01:03/DPB1*04:01	4	34	48	15	AFLDAFHQI	KSGAFLDAFHQILSE	0.0635	4.4
HLA-DQA1*04:01/DQB1*04:02	2	20	34	15	EVTTRVHEI	LSEVTTRVHEIERQL	0.1455	4.4
HLA-DRB5*01:01	5	33	47	15	YSSEQGETR	WVCVYSSEQGETRAL	0.2369	4.4
HLA-DQA1*01:02/DQB1*06:02	4	11	25	15	NTPFHILAQ	LPGNNTPFHILAQVL	0.2908	4.4
HLA-DRB1*15:01	3	3	17	15	FDAYLNEHG	APAAAFDAYLNEHGV	0.3279	4.4
HLA-DRB1*12:01	4	18	32	15	AQVLSKIAY	FHILAQVLSKIAYKS	0.337	4.4
HLA-DRB1*08:02	4	20	34	15	VLSKIAYKS	ILAQVLSKIAYKSGK	0.3974	4.4
HLA-DRB1*11:01	2	23	37	15	VHEIERQLH	VTTRVHEIERQLHEI	0.4312	4.4
HLA-DQA1*03:01/DQB1*03:02	4	38	52	15	FHQILSEGE	FLDAFHQILSEGENA	0.0107	4.5
HLA-DQA1*01:01/DQB1*05:01	1	56	70	15	DDIIWDQLI	TSTDDIIWDQLIVKR	0.0144	4.5
HLA-DRB3*01:01	3	21	35	15	IFKDLGVAQ	QPAIFKDLGVAQQAC	0.1155	4.5
HLA-DRB3*01:01	3	40	54	15	ATTDAADKM	MVKNATTDAADKMSK	0.1179	4.5
HLA-DQA1*05:01/DQB1*02:01	3	1	15	15	PAAAFDAYL	TTAPAAAFDAYLNEH	0.2834	4.5
HLA-DQA1*05:01/DQB1*02:01	3	52	66	15	VLELSEETF	MSKVLELSEETFSKP	0.2855	4.5
HLA-DRB1*04:01	3	21	35	15	FKDLGVAQQ	QPAIFKDLGVAQQAC	0.3907	4.5
HLA-DPA1*01:03/DPB1*02:01	4	21	35	15	VLSKIAYKS	LAQVLSKIAYKSGKS	0.1615	4.6
HLA-DRB4*01:01	4	16	30	15	ILAQVLSKI	TPFHILAQVLSKIAY	0.1665	4.6
HLA-DQA1*05:01/DQB1*02:01	1	10	24	15	LMTGKVPID	VSEGLMTGKVPIDQV	0.281	4.6
HLA-DRB1*07:01	4	40	54	15	FHQILSEGE	DAFHQILSEGENAQA	0.3418	4.6
HLA-DRB1*01:01	3	9	23	15	YLNEHGVPP	DAYLNEHGVPPPQPA	0.3891	4.6
HLA-DPA1*01:03/DPB1*04:01	4	1	15	15	LALLLFTHL	KDLALLLFTHLPGNN	0.0605	4.7
HLA-DPA1*02:01/DPB1*05:01	2	23	37	15	VHEIERQLH	VTTRVHEIERQLHEI	0.0748	4.7
HLA-DPA1*02:01/DPB1*14:01	5	16	30	15	LRAVPPNPT	SQKSLRAVPPNPTID	0.0825	4.7
HLA-DPA1*03:01/DPB1*04:02	4	17	31	15	ILAQVLSKI	PFHILAQVLSKIAYK	0.1378	4.7
HLA-DQA1*04:01/DQB1*04:02	3	6	20	15	DAYLNEHGV	AAFDAYLNEHGVPPP	0.1411	4.7
HLA-DRB4*01:01	3	40	54	15	VKNATTDAA	MVKNATTDAADKMSK	0.165	4.7
HLA-DQA1*05:01/DQB1*03:01	3	42	56	15	ATTDAADKM	KNATTDAADKMSKVL	0.3349	4.7
HLA-DRB1*08:02	5	17	31	15	LRAVPPNPT	QKSLRAVPPNPTIDK	0.3803	4.7
HLA-DRB1*04:01	4	40	54	15	FHQILSEGE	DAFHQILSEGENAQA	0.3817	4.7
HLA-DQA1*01:01/DQB1*05:01	1	18	32	15	DQVFGANPL	KVPIDQVFGANPLEK	0.0139	4.8
HLA-DQA1*04:01/DQB1*04:02	5	2	16	15	VKNFQTVPR	PVIRVKNFQTVPRPS	0.1401	4.8
HLA-DQA1*04:01/DQB1*04:02	3	4	18	15	FDAYLNEHG	PAAAFDAYLNEHGVP	0.1403	4.8
HLA-DPA1*01:03/DPB1*02:01	1	23	37	15	FGANPLEKL	QVFGANPLEKLYKRR	0.1574	4.8
HLA-DRB5*01:01	5	17	31	15	LRAVPPNPT	QKSLRAVPPNPTIDK	0.2228	4.8
HLA-DQA1*05:01/DQB1*02:01	3	43	57	15	ATTDAADKM	NATTDAADKMSKVLE	0.2766	4.8
HLA-DQA1*05:01/DQB1*03:01	4	27	41	15	YKSGKSGAF	KIAYKSGKSGAFLDA	0.328	4.8
HLA-DQA1*01:01/DQB1*05:01	3	2	16	15	AAAFDAYLN	TAPAAAFDAYLNEHG	0.0137	4.9
HLA-DQA1*01:02/DQB1*06:02	3	38	52	15	VKNATTDAA	GTMVKNATTDAADKM	0.2743	4.9
HLA-DQA1*05:01/DQB1*03:01	1	9	23	15	LMTGKVPID	QVSEGLMTGKVPIDQ	0.3192	4.9
HLA-DRB1*12:01	5	2	16	15	VKNFQTVPR	PVIRVKNFQTVPRPS	0.3194	4.9
HLA-DRB1*07:01	1	2	16	15	YMQQVSEGL	WDSSYMQQVSEGLMT	0.328	4.9
HLA-DQA1*01:01/DQB1*05:01	1	19	33	15	DQVFGANPL	VPIDQVFGANPLEKL	0.0135	5
HLA-DRB4*01:01	2	25	39	15	IERQLHEIT	TRVHEIERQLHEITP	0.1554	5
HLA-DQA1*05:01/DQB1*02:01	1	11	25	15	LMTGKVPID	SEGLMTGKVPIDQVF	0.2722	5
HLA-DRB1*12:01	4	17	31	15	AQVLSKIAY	PFHILAQVLSKIAYK	0.3134	5
HLA-DRB1*04:05	3	21	35	15	FKDLGVAQQ	QPAIFKDLGVAQQAC	0.3435	5
HLA-DRB1*04:01	5	16	30	15	LRAVPPNPT	SQKSLRAVPPNPTID	0.368	5
HLA-DRB1*09:01	5	17	31	15	LRAVPPNPT	QKSLRAVPPNPTIDK	0.3949	5
HLA-DQA1*03:01/DQB1*03:02	1	9	23	15	LMTGKVPID	QVSEGLMTGKVPIDQ	0.01	5.1
HLA-DQA1*04:01/DQB1*04:02	3	38	52	15	VKNATTDAA	GTMVKNATTDAADKM	0.1373	5.1
HLA-DQA1*04:01/DQB1*04:02	5	17	31	15	LRAVPPNPT	QKSLRAVPPNPTIDK	0.1378	5.1
HLA-DQA1*01:02/DQB1*06:02	4	10	24	15	NTPFHILAQ	HLPGNNTPFHILAQV	0.2688	5.1
HLA-DQA1*05:01/DQB1*02:01	4	39	53	15	ILSEGENAQ	LDAFHQILSEGENAQ	0.2697	5.1
HLA-DQA1*01:02/DQB1*06:02	3	37	51	15	VKNATTDAA	KGTMVKNATTDAADK	0.2699	5.1
HLA-DRB1*03:01	2	34	48	15	ITPVLKMGR	LHEITPVLKMGRTLE	0.2933	5.1
HLA-DRB1*08:02	2	45	59	15	LEAISKGMS	RTLEAISKGMSEMLA	0.3623	5.1
HLA-DPA1*02:01/DPB1*05:01	2	32	46	15	HEITPVLKM	RQLHEITPVLKMGRT	0.0717	5.2
HLA-DPA1*02:01/DPB1*05:01	1	21	35	15	FGANPLEKL	IDQVFGANPLEKLYK	0.072	5.2
HLA-DPA1*01:03/DPB1*02:01	4	22	36	15	LSKIAYKSG	AQVLSKIAYKSGKSG	0.1473	5.2
HLA-DRB4*01:01	2	38	52	15	LKMGRTLEA	TPVLKMGRTLEAISK	0.1485	5.2
HLA-DRB1*13:02	5	17	31	15	LRAVPPNPT	QKSLRAVPPNPTIDK	0.3098	5.2
HLA-DRB1*08:02	4	2	16	15	LLLFTHLPG	DLALLLFTHLPGNNT	0.3545	5.2
HLA-DRB1*09:01	4	24	38	15	YKSGKSGAF	VLSKIAYKSGKSGAF	0.3852	5.2
HLA-DQA1*05:01/DQB1*02:01	3	37	51	15	VKNATTDAA	KGTMVKNATTDAADK	0.2674	5.3
HLA-DRB1*12:01	5	3	17	15	VKNFQTVPR	VIRVKNFQTVPRPSQ	0.3019	5.3
HLA-DRB1*01:01	4	13	27	15	FHILAQVLS	GNNTPFHILAQVLSK	0.3497	5.3
HLA-DQA1*04:01/DQB1*04:02	3	20	34	15	PAIFKDLGV	PQPAIFKDLGVAQQA	0.1344	5.4
HLA-DQA1*01:02/DQB1*06:02	3	47	61	15	DKMSKVLEL	DAADKMSKVLELSEE	0.2614	5.4
HLA-DRB1*13:02	2	33	47	15	ITPVLKMGR	QLHEITPVLKMGRTL	0.3065	5.4
HLA-DRB1*01:01	5	18	32	15	LRAVPPNPT	KSLRAVPPNPTIDKG	0.3449	5.4
HLA-DRB1*08:02	4	23	37	15	IAYKSGKSG	QVLSKIAYKSGKSGA	0.3474	5.4
HLA-DRB1*09:01	4	40	54	15	FHQILSEGE	DAFHQILSEGENAQA	0.3795	5.4
HLA-DQA1*03:01/DQB1*03:02	4	40	54	15	FHQILSEGE	DAFHQILSEGENAQA	0.0096	5.5
HLA-DRB5*01:01	5	32	46	15	YSSEQGETR	GWVCVYSSEQGETRA	0.1972	5.5
HLA-DRB5*01:01	5	5	19	15	FQTVPRPSQ	RVKNFQTVPRPSQKS	0.1977	5.5
HLA-DRB5*01:01	4	27	41	15	YKSGKSGAF	KIAYKSGKSGAFLDA	0.1977	5.5
HLA-DRB1*15:01	3	18	32	15	PAIFKDLGV	PPPQPAIFKDLGVAQ	0.2781	5.5
HLA-DRB1*13:02	1	26	40	15	LEKLYKRRK	GANPLEKLYKRRKPK	0.3026	5.5
HLA-DRB1*08:02	3	20	34	15	FKDLGVAQQ	PQPAIFKDLGVAQQA	0.3408	5.5
HLA-DRB1*08:02	4	22	36	15	VLSKIAYKS	AQVLSKIAYKSGKSG	0.3414	5.5
HLA-DRB1*11:01	1	27	41	15	LEKLYKRRK	ANPLEKLYKRRKPKG	0.3477	5.5
HLA-DQA1*01:01/DQB1*05:01	3	4	18	15	FDAYLNEHG	PAAAFDAYLNEHGVP	0.0127	5.6
HLA-DRB1*15:01	5	32	46	15	VCVYSSEQG	GWVCVYSSEQGETRA	0.275	5.6
HLA-DRB1*07:01	4	37	51	15	FHQILSEGE	AFLDAFHQILSEGEN	0.2975	5.6
HLA-DPA1*02:01/DPB1*14:01	2	31	45	15	LHEITPVLK	ERQLHEITPVLKMGR	0.0732	5.7
HLA-DPA1*02:01/DPB1*14:01	5	18	32	15	LRAVPPNPT	KSLRAVPPNPTIDKG	0.0736	5.7
HLA-DQA1*04:01/DQB1*04:02	5	6	20	15	FQTVPRPSQ	VKNFQTVPRPSQKSL	0.1322	5.7
HLA-DQA1*05:01/DQB1*03:01	4	26	40	15	YKSGKSGAF	SKIAYKSGKSGAFLD	0.2875	5.7
HLA-DRB1*04:05	3	37	51	15	VKNATTDAA	KGTMVKNATTDAADK	0.3095	5.7
HLA-DRB1*11:01	4	2	16	15	LLLFTHLPG	DLALLLFTHLPGNNT	0.3394	5.7
HLA-DRB1*09:01	1	3	17	15	YMQQVSEGL	DSSYMQQVSEGLMTG	0.3687	5.7
HLA-DQA1*04:01/DQB1*04:02	4	21	35	15	VLSKIAYKS	LAQVLSKIAYKSGKS	0.1309	5.8
HLA-DRB1*04:01	3	8	22	15	YLNEHGVPP	FDAYLNEHGVPPPQP	0.3282	5.8
HLA-DRB1*11:01	2	37	51	15	VLKMGRTLE	ITPVLKMGRTLEAIS	0.3342	5.8
HLA-DPA1*02:01/DPB1*05:01	2	22	36	15	RVHEIERQL	EVTTRVHEIERQLHE	0.0678	5.9
HLA-DRB3*01:01	1	20	34	15	FGANPLEKL	PIDQVFGANPLEKLY	0.086	5.9
HLA-DRB5*01:01	4	15	29	15	FHILAQVLS	NTPFHILAQVLSKIA	0.1868	5.9
HLA-DQA1*05:01/DQB1*03:01	3	1	15	15	PAAAFDAYL	TTAPAAAFDAYLNEH	0.2811	5.9
HLA-DRB1*08:02	3	22	36	15	FKDLGVAQQ	PAIFKDLGVAQQACS	0.3223	5.9
HLA-DRB4*01:01	4	15	29	15	ILAQVLSKI	NTPFHILAQVLSKIA	0.1329	6
HLA-DRB1*15:01	2	53	67	15	MLAKYDHLV	GMSEMLAKYDHLVIS	0.2531	6
HLA-DRB1*07:01	2	11	25	15	IQSTLSEVT	RQISDIQSTLSEVTT	0.2831	6
HLA-DRB1*13:02	3	37	51	15	MVKNATTDA	KGTMVKNATTDAADK	0.2841	6
HLA-DRB1*04:05	4	41	55	15	FHQILSEGE	AFHQILSEGENAQAA	0.2976	6
HLA-DRB3*02:02	5	18	32	15	LRAVPPNPT	KSLRAVPPNPTIDKG	0.0922	6.1
HLA-DRB4*01:01	3	35	49	15	VKNATTDAA	CSKGTMVKNATTDAA	0.128	6.1
HLA-DRB1*04:05	3	38	52	15	VKNATTDAA	GTMVKNATTDAADKM	0.2943	6.1
HLA-DRB1*04:05	5	17	31	15	LRAVPPNPT	QKSLRAVPPNPTIDK	0.2943	6.1
HLA-DRB1*08:02	2	24	38	15	VHEIERQLH	TTRVHEIERQLHEIT	0.3139	6.1
HLA-DPA1*02:01/DPB1*05:01	2	24	38	15	VHEIERQLH	TTRVHEIERQLHEIT	0.0662	6.2
HLA-DRB1*07:01	2	19	33	15	EVTTRVHEI	TLSEVTTRVHEIERQ	0.2777	6.2
HLA-DRB1*04:05	3	4	18	15	FDAYLNEHG	PAAAFDAYLNEHGVP	0.2927	6.2
HLA-DRB1*01:01	4	7	21	15	FTHLPGNNT	LFTHLPGNNTPFHIL	0.3023	6.2
HLA-DRB1*04:01	5	28	42	15	WVCVYSSEQ	TIDKGWVCVYSSEQG	0.3112	6.2
HLA-DQA1*01:01/DQB1*05:01	3	6	20	15	FDAYLNEHG	AAFDAYLNEHGVPPP	0.0117	6.3
HLA-DQA1*01:01/DQB1*05:01	3	1	15	15	AAAFDAYLN	TTAPAAAFDAYLNEH	0.0118	6.3
HLA-DPA1*02:01/DPB1*05:01	2	2	16	15	LIPINRQIS	LADLLIPINRQISDI	0.0655	6.3
HLA-DQA1*01:02/DQB1*06:02	3	34	48	15	SKGTMVKNA	ACSKGTMVKNATTDA	0.2337	6.3
HLA-DRB1*07:01	5	15	29	15	LRAVPPNPT	PSQKSLRAVPPNPTI	0.2732	6.3
HLA-DRB1*09:01	3	53	67	15	LELSEETFS	SKVLELSEETFSKPN	0.3416	6.3
HLA-DPA1*02:01/DPB1*14:01	3	51	65	15	KVLELSEET	KMSKVLELSEETFSK	0.0676	6.4
HLA-DPA1*02:01/DPB1*01:01	5	17	31	15	LRAVPPNPT	QKSLRAVPPNPTIDK	0.0759	6.4
HLA-DRB1*13:02	2	43	57	15	LEAISKGMS	MGRTLEAISKGMSEM	0.2717	6.4
HLA-DRB1*04:01	2	37	51	15	LKMGRTLEA	ITPVLKMGRTLEAIS	0.3011	6.4
HLA-DQA1*04:01/DQB1*04:02	3	18	32	15	PAIFKDLGV	PPPQPAIFKDLGVAQ	0.1239	6.5
HLA-DQA1*01:02/DQB1*06:02	2	19	33	15	EVTTRVHEI	TLSEVTTRVHEIERQ	0.2284	6.5
HLA-DRB1*04:05	5	28	42	15	WVCVYSSEQ	TIDKGWVCVYSSEQG	0.279	6.5
HLA-DRB1*08:02	4	1	15	15	LLLFTHLPG	KDLALLLFTHLPGNN	0.2994	6.5
HLA-DPA1*02:01/DPB1*05:01	5	17	31	15	LRAVPPNPT	QKSLRAVPPNPTIDK	0.0637	6.6
HLA-DRB3*02:02	3	20	34	15	IFKDLGVAQ	PQPAIFKDLGVAQQA	0.0853	6.6
HLA-DPA1*01:03/DPB1*02:01	4	20	34	15	VLSKIAYKS	ILAQVLSKIAYKSGK	0.1205	6.6
HLA-DRB1*03:01	2	33	47	15	ITPVLKMGR	QLHEITPVLKMGRTL	0.222	6.6
HLA-DQA1*05:01/DQB1*02:01	1	9	23	15	LMTGKVPID	QVSEGLMTGKVPIDQ	0.2312	6.6
HLA-DRB1*15:01	4	36	50	15	LDAFHQILS	GAFLDAFHQILSEGE	0.2346	6.6
HLA-DRB1*04:05	4	36	50	15	FHQILSEGE	GAFLDAFHQILSEGE	0.2733	6.6
HLA-DRB1*11:01	4	16	30	15	FHILAQVLS	TPFHILAQVLSKIAY	0.29	6.6
HLA-DRB1*04:01	3	4	18	15	FDAYLNEHG	PAAAFDAYLNEHGVP	0.2907	6.6
HLA-DRB1*09:01	4	37	51	15	FHQILSEGE	AFLDAFHQILSEGEN	0.3336	6.6
HLA-DPA1*03:01/DPB1*04:02	4	14	28	15	FHILAQVLS	NNTPFHILAQVLSKI	0.1134	6.7
HLA-DPA1*01:03/DPB1*02:01	1	20	34	15	FGANPLEKL	PIDQVFGANPLEKLY	0.1177	6.7
HLA-DRB1*15:01	5	16	30	15	LRAVPPNPT	SQKSLRAVPPNPTID	0.2295	6.7
HLA-DQA1*05:01/DQB1*03:01	4	50	64	15	AQAALTRLS	ENAQAALTRLSRTFD	0.259	6.7
HLA-DRB1*13:02	2	35	49	15	ITPVLKMGR	HEITPVLKMGRTLEA	0.2654	6.7
HLA-DRB1*11:01	2	22	36	15	VHEIERQLH	EVTTRVHEIERQLHE	0.2897	6.7
HLA-DPA1*02:01/DPB1*14:01	2	29	43	15	RQLHEITPV	EIERQLHEITPVLKM	0.0647	6.8
HLA-DPA1*03:01/DPB1*04:02	4	16	30	15	ILAQVLSKI	TPFHILAQVLSKIAY	0.1116	6.8
HLA-DRB4*01:01	5	18	32	15	LRAVPPNPT	KSLRAVPPNPTIDKG	0.1154	6.8
HLA-DRB1*11:01	4	52	66	15	LTRLSRTFD	AQAALTRLSRTFDAF	0.2781	6.8
HLA-DRB1*04:01	2	8	22	15	ISDIQSTLS	PINRQISDIQSTLSE	0.281	6.8
HLA-DRB1*04:01	4	15	29	15	FHILAQVLS	NTPFHILAQVLSKIA	0.2812	6.8
HLA-DRB1*04:01	5	31	45	15	WVCVYSSEQ	KGWVCVYSSEQGETR	0.2858	6.8
HLA-DRB1*08:02	5	1	15	15	IRVKNFQTV	PPVIRVKNFQTVPRP	0.2904	6.8
HLA-DRB1*09:01	5	16	30	15	LRAVPPNPT	SQKSLRAVPPNPTID	0.3297	6.8
HLA-DPA1*02:01/DPB1*14:01	2	42	56	15	RTLEAISKG	KMGRTLEAISKGMSE	0.064	6.9
HLA-DQA1*01:02/DQB1*06:02	2	7	21	15	NRQISDIQS	IPINRQISDIQSTLS	0.2175	6.9
HLA-DRB1*04:05	4	15	29	15	FHILAQVLS	NTPFHILAQVLSKIA	0.2567	6.9
HLA-DRB1*11:01	3	22	36	15	FKDLGVAQQ	PAIFKDLGVAQQACS	0.274	6.9
HLA-DRB1*11:01	4	1	15	15	LLLFTHLPG	KDLALLLFTHLPGNN	0.2765	6.9
HLA-DRB1*03:01	2	3	17	15	LIPINRQIS	ADLLIPINRQISDIQ	0.2038	7
HLA-DQA1*05:01/DQB1*02:01	2	12	26	15	IQSTLSEVT	QISDIQSTLSEVTTR	0.2228	7
HLA-DQA1*05:01/DQB1*02:01	2	13	27	15	IQSTLSEVT	ISDIQSTLSEVTTRV	0.2233	7
HLA-DRB1*11:01	3	20	34	15	FKDLGVAQQ	PQPAIFKDLGVAQQA	0.2691	7
HLA-DRB1*11:01	1	26	40	15	LEKLYKRRK	GANPLEKLYKRRKPK	0.271	7
HLA-DQA1*04:01/DQB1*04:02	4	48	62	15	AQAALTRLS	EGENAQAALTRLSRT	0.1187	7.1
HLA-DRB1*04:05	2	10	24	15	ISDIQSTLS	NRQISDIQSTLSEVT	0.2474	7.1
HLA-DRB1*13:02	2	32	46	15	ITPVLKMGR	RQLHEITPVLKMGRT	0.254	7.1
HLA-DRB3*01:01	3	39	53	15	ATTDAADKM	TMVKNATTDAADKMS	0.0671	7.2
HLA-DRB3*02:02	5	15	29	15	LRAVPPNPT	PSQKSLRAVPPNPTI	0.0769	7.2
HLA-DRB3*02:02	5	5	19	15	FQTVPRPSQ	RVKNFQTVPRPSQKS	0.0769	7.2
HLA-DPA1*03:01/DPB1*04:02	2	13	27	15	IQSTLSEVT	ISDIQSTLSEVTTRV	0.1073	7.2
HLA-DRB5*01:01	5	35	49	15	YSSEQGETR	CVYSSEQGETRALKI	0.1555	7.2
HLA-DRB1*08:02	5	8	22	15	FQTVPRPSQ	NFQTVPRPSQKSLRA	0.2773	7.2
HLA-DRB1*09:01	4	35	49	15	FLDAFHQIL	SGAFLDAFHQILSEG	0.3163	7.2
HLA-DPA1*02:01/DPB1*05:01	4	56	70	15	RTFDAFLGV	LTRLSRTFDAFLGVV	0.0612	7.3
HLA-DRB1*15:01	4	2	16	15	LLLFTHLPG	DLALLLFTHLPGNNT	0.2138	7.3
HLA-DRB3*01:01	1	23	37	15	FGANPLEKL	QVFGANPLEKLYKRR	0.0641	7.4
HLA-DRB4*01:01	5	1	15	15	IRVKNFQTV	PPVIRVKNFQTVPRP	0.1054	7.4
HLA-DRB5*01:01	5	6	20	15	FQTVPRPSQ	VKNFQTVPRPSQKSL	0.1516	7.4
HLA-DRB1*03:01	2	32	46	15	ITPVLKMGR	RQLHEITPVLKMGRT	0.1913	7.4
HLA-DQA1*01:02/DQB1*06:02	3	31	45	15	SKGTMVKNA	AQQACSKGTMVKNAT	0.2077	7.4
HLA-DQA1*05:01/DQB1*02:01	1	51	65	15	TSTDDIIWD	LMSKATSTDDIIWDQ	0.2149	7.4
HLA-DRB1*07:01	2	18	32	15	EVTTRVHEI	STLSEVTTRVHEIER	0.2369	7.4
HLA-DRB1*01:01	5	30	44	15	WVCVYSSEQ	DKGWVCVYSSEQGET	0.2456	7.4
HLA-DPA1*02:01/DPB1*14:01	2	6	20	15	RQISDIQST	LIPINRQISDIQSTL	0.0595	7.5
HLA-DRB1*03:01	2	24	38	15	VHEIERQLH	TTRVHEIERQLHEIT	0.1893	7.5
HLA-DRB1*07:01	1	1	15	15	YMQQVSEGL	MWDSSYMQQVSEGLM	0.2335	7.5
HLA-DRB1*13:02	2	24	38	15	VHEIERQLH	TTRVHEIERQLHEIT	0.241	7.5
HLA-DPA1*02:01/DPB1*14:01	2	19	33	15	EVTTRVHEI	TLSEVTTRVHEIERQ	0.0587	7.6
HLA-DRB1*13:02	2	44	58	15	LEAISKGMS	GRTLEAISKGMSEML	0.2395	7.6
HLA-DRB1*08:02	5	16	30	15	LRAVPPNPT	SQKSLRAVPPNPTID	0.2644	7.6
HLA-DQA1*03:01/DQB1*03:02	4	37	51	15	FHQILSEGE	AFLDAFHQILSEGEN	0.0081	7.7
HLA-DQA1*03:01/DQB1*03:02	3	2	16	15	PAAAFDAYL	TAPAAAFDAYLNEHG	0.0081	7.7
HLA-DPA1*01:03/DPB1*04:01	4	33	47	15	AFLDAFHQI	GKSGAFLDAFHQILS	0.0356	7.7
HLA-DPA1*02:01/DPB1*14:01	2	28	42	15	RQLHEITPV	HEIERQLHEITPVLK	0.0583	7.7
HLA-DPA1*02:01/DPB1*01:01	4	34	48	15	AFLDAFHQI	KSGAFLDAFHQILSE	0.0693	7.7
HLA-DPA1*02:01/DPB1*01:01	2	19	33	15	EVTTRVHEI	TLSEVTTRVHEIERQ	0.0695	7.7
HLA-DQA1*04:01/DQB1*04:02	5	26	40	15	DKGWVCVYS	NPTIDKGWVCVYSSE	0.1143	7.7
HLA-DRB5*01:01	4	26	40	15	YKSGKSGAF	SKIAYKSGKSGAFLD	0.1451	7.7
HLA-DPA1*02:01/DPB1*05:01	2	30	44	15	LHEITPVLK	IERQLHEITPVLKMG	0.0596	7.8
HLA-DRB4*01:01	2	22	36	15	TRVHEIERQ	EVTTRVHEIERQLHE	0.1	7.8
HLA-DRB5*01:01	1	20	34	15	VFGANPLEK	PIDQVFGANPLEKLY	0.1429	7.8
HLA-DRB5*01:01	4	14	28	15	FHILAQVLS	NNTPFHILAQVLSKI	0.1435	7.8
HLA-DRB1*04:05	5	16	30	15	LRAVPPNPT	SQKSLRAVPPNPTID	0.2243	7.8
HLA-DRB1*09:01	1	2	16	15	YMQQVSEGL	WDSSYMQQVSEGLMT	0.2986	7.8
HLA-DPA1*01:03/DPB1*04:01	4	17	31	15	ILAQVLSKI	PFHILAQVLSKIAYK	0.0344	7.9
HLA-DPA1*01:03/DPB1*04:01	5	17	31	15	LRAVPPNPT	QKSLRAVPPNPTIDK	0.0345	7.9
HLA-DPA1*02:01/DPB1*05:01	3	48	62	15	KMSKVLELS	AADKMSKVLELSEET	0.059	7.9
HLA-DQA1*04:01/DQB1*04:02	2	17	31	15	EVTTRVHEI	QSTLSEVTTRVHEIE	0.1133	7.9
HLA-DRB1*03:01	2	35	49	15	ITPVLKMGR	HEITPVLKMGRTLEA	0.1775	7.9
HLA-DRB1*04:05	2	9	23	15	ISDIQSTLS	INRQISDIQSTLSEV	0.2215	7.9
HLA-DRB1*13:02	1	28	42	15	LEKLYKRRK	NPLEKLYKRRKPKGT	0.2298	7.9
HLA-DRB1*11:01	2	41	55	15	LEAISKGMS	LKMGRTLEAISKGMS	0.2373	7.9
HLA-DRB1*08:02	2	23	37	15	VHEIERQLH	VTTRVHEIERQLHEI	0.2563	7.9
HLA-DRB1*08:02	4	26	40	15	IAYKSGKSG	SKIAYKSGKSGAFLD	0.2569	7.9
HLA-DRB5*01:01	4	13	27	15	FHILAQVLS	GNNTPFHILAQVLSK	0.1398	8
HLA-DRB1*07:01	2	14	28	15	IQSTLSEVT	SDIQSTLSEVTTRVH	0.2216	8
HLA-DRB1*01:01	5	15	29	15	LRAVPPNPT	PSQKSLRAVPPNPTI	0.2222	8
HLA-DRB1*13:02	1	30	44	15	LYKRRKPKG	LEKLYKRRKPKGTVG	0.2286	8
HLA-DRB1*11:01	2	36	50	15	VLKMGRTLE	EITPVLKMGRTLEAI	0.2343	8
HLA-DRB1*04:01	4	37	51	15	FHQILSEGE	AFLDAFHQILSEGEN	0.2396	8
HLA-DRB3*01:01	3	42	56	15	ATTDAADKM	KNATTDAADKMSKVL	0.0571	8.1
HLA-DRB3*02:02	5	6	20	15	FQTVPRPSQ	VKNFQTVPRPSQKSL	0.0663	8.1
HLA-DPA1*03:01/DPB1*04:02	5	5	19	15	FQTVPRPSQ	RVKNFQTVPRPSQKS	0.1006	8.1
HLA-DRB5*01:01	5	16	30	15	LRAVPPNPT	SQKSLRAVPPNPTID	0.1392	8.1
HLA-DRB1*03:01	3	22	36	15	IFKDLGVAQ	PAIFKDLGVAQQACS	0.1739	8.1
HLA-DQA1*01:02/DQB1*06:02	4	44	58	15	SEGENAQAA	QILSEGENAQAALTR	0.1933	8.1
HLA-DQA1*05:01/DQB1*02:01	1	3	17	15	YMQQVSEGL	DSSYMQQVSEGLMTG	0.2026	8.1
HLA-DRB1*09:01	3	52	66	15	LELSEETFS	MSKVLELSEETFSKP	0.2902	8.1
HLA-DRB1*11:01	4	53	67	15	LTRLSRTFD	QAALTRLSRTFDAFL	0.2252	8.2
HLA-DPA1*02:01/DPB1*01:01	1	20	34	15	FGANPLEKL	PIDQVFGANPLEKLY	0.0667	8.3
HLA-DQA1*01:02/DQB1*06:02	2	48	62	15	SKGMSEMLA	EAISKGMSEMLAKYD	0.1896	8.3
HLA-DQA1*05:01/DQB1*03:01	1	12	26	15	LMTGKVPID	EGLMTGKVPIDQVFG	0.2185	8.3
HLA-DPA1*01:03/DPB1*02:01	4	1	15	15	LALLLFTHL	KDLALLLFTHLPGNN	0.0925	8.4
HLA-DQA1*04:01/DQB1*04:02	4	20	34	15	VLSKIAYKS	ILAQVLSKIAYKSGK	0.1105	8.4
HLA-DQA1*04:01/DQB1*04:02	4	22	36	15	VLSKIAYKS	AQVLSKIAYKSGKSG	0.1108	8.4
HLA-DRB1*03:01	2	23	37	15	VHEIERQLH	VTTRVHEIERQLHEI	0.167	8.4
HLA-DQA1*01:02/DQB1*06:02	2	6	20	15	NRQISDIQS	LIPINRQISDIQSTL	0.1871	8.4
HLA-DQA1*01:02/DQB1*06:02	2	38	52	15	LKMGRTLEA	TPVLKMGRTLEAISK	0.1881	8.4
HLA-DRB1*07:01	5	18	32	15	LRAVPPNPT	KSLRAVPPNPTIDKG	0.2115	8.4
HLA-DRB1*11:01	5	17	31	15	LRAVPPNPT	QKSLRAVPPNPTIDK	0.2214	8.4
HLA-DRB1*08:02	5	30	44	15	WVCVYSSEQ	DKGWVCVYSSEQGET	0.2421	8.4
HLA-DQA1*01:01/DQB1*05:01	1	55	69	15	DDIIWDQLI	ATSTDDIIWDQLIVK	0.0095	8.5
HLA-DQA1*01:01/DQB1*05:01	2	19	33	15	EVTTRVHEI	TLSEVTTRVHEIERQ	0.0095	8.5
HLA-DPA1*01:03/DPB1*04:01	1	19	33	15	FGANPLEKL	VPIDQVFGANPLEKL	0.0316	8.5
HLA-DPA1*02:01/DPB1*14:01	2	9	23	15	RQISDIQST	INRQISDIQSTLSEV	0.0549	8.5
HLA-DRB1*07:01	4	25	39	15	YKSGKSGAF	LSKIAYKSGKSGAFL	0.2073	8.5
HLA-DRB1*04:05	4	14	28	15	FHILAQVLS	NNTPFHILAQVLSKI	0.2095	8.5
HLA-DRB1*08:02	3	21	35	15	FKDLGVAQQ	QPAIFKDLGVAQQAC	0.2416	8.5
HLA-DPA1*01:03/DPB1*04:01	4	15	29	15	FHILAQVLS	NTPFHILAQVLSKIA	0.0315	8.6
HLA-DRB1*04:05	5	31	45	15	WVCVYSSEQ	KGWVCVYSSEQGETR	0.2042	8.6
HLA-DRB1*01:01	4	16	30	15	FHILAQVLS	TPFHILAQVLSKIAY	0.2052	8.6
HLA-DRB1*12:01	4	15	29	15	FHILAQVLS	NTPFHILAQVLSKIA	0.2134	8.6
HLA-DRB1*12:01	4	20	34	15	AQVLSKIAY	ILAQVLSKIAYKSGK	0.2139	8.6
HLA-DRB1*13:02	5	16	30	15	LRAVPPNPT	SQKSLRAVPPNPTID	0.2151	8.6
HLA-DRB1*13:02	1	22	36	15	FGANPLEKL	DQVFGANPLEKLYKR	0.2156	8.6
HLA-DRB1*04:01	1	3	17	15	YMQQVSEGL	DSSYMQQVSEGLMTG	0.2251	8.6
HLA-DRB1*08:02	2	38	52	15	LKMGRTLEA	TPVLKMGRTLEAISK	0.2361	8.6
HLA-DQA1*03:01/DQB1*03:02	4	41	55	15	ILSEGENAQ	AFHQILSEGENAQAA	0.0075	8.7
HLA-DPA1*03:01/DPB1*04:02	4	34	48	15	FLDAFHQIL	KSGAFLDAFHQILSE	0.0968	8.7
HLA-DQA1*04:01/DQB1*04:02	5	29	43	15	WVCVYSSEQ	IDKGWVCVYSSEQGE	0.1089	8.7
HLA-DQA1*01:02/DQB1*06:02	2	18	32	15	EVTTRVHEI	STLSEVTTRVHEIER	0.1831	8.7
HLA-DRB1*04:01	3	6	20	15	FDAYLNEHG	AAFDAYLNEHGVPPP	0.2217	8.7
HLA-DRB1*04:01	5	18	32	15	LRAVPPNPT	KSLRAVPPNPTIDKG	0.2218	8.7
HLA-DRB1*04:01	4	14	28	15	FHILAQVLS	NNTPFHILAQVLSKI	0.2227	8.7
HLA-DQA1*01:01/DQB1*05:01	1	20	34	15	QVFGANPLE	PIDQVFGANPLEKLY	0.0093	8.8
HLA-DRB3*01:01	3	18	32	15	IFKDLGVAQ	PPPQPAIFKDLGVAQ	0.0514	8.8
HLA-DPA1*02:01/DPB1*14:01	2	30	44	15	LHEITPVLK	IERQLHEITPVLKMG	0.0535	8.8
HLA-DRB3*02:02	5	30	44	15	WVCVYSSEQ	DKGWVCVYSSEQGET	0.0597	8.8
HLA-DPA1*02:01/DPB1*01:01	5	5	19	15	FQTVPRPSQ	RVKNFQTVPRPSQKS	0.0637	8.8
HLA-DRB5*01:01	1	3	17	15	YMQQVSEGL	DSSYMQQVSEGLMTG	0.1268	8.8
HLA-DRB1*15:01	4	1	15	15	LLLFTHLPG	KDLALLLFTHLPGNN	0.1775	8.8
HLA-DRB1*04:05	3	6	20	15	FDAYLNEHG	AAFDAYLNEHGVPPP	0.1984	8.8
HLA-DRB1*04:05	4	13	27	15	FHILAQVLS	GNNTPFHILAQVLSK	0.1994	8.8
HLA-DRB1*04:01	3	7	21	15	YLNEHGVPP	AFDAYLNEHGVPPPQ	0.2178	8.8
HLA-DQA1*01:01/DQB1*05:01	2	7	21	15	NRQISDIQS	IPINRQISDIQSTLS	0.0092	8.9
HLA-DPA1*02:01/DPB1*05:01	5	7	21	15	FQTVPRPSQ	KNFQTVPRPSQKSLR	0.0555	8.9
HLA-DPA1*02:01/DPB1*05:01	4	21	35	15	VLSKIAYKS	LAQVLSKIAYKSGKS	0.0558	8.9
HLA-DPA1*03:01/DPB1*04:02	2	12	26	15	IQSTLSEVT	QISDIQSTLSEVTTR	0.0955	8.9
HLA-DQA1*04:01/DQB1*04:02	4	49	63	15	AQAALTRLS	GENAQAALTRLSRTF	0.1078	8.9
HLA-DQA1*04:01/DQB1*04:02	1	30	44	15	YKRRKPKGT	LEKLYKRRKPKGTVG	0.1078	8.9
HLA-DRB1*03:01	2	2	16	15	LIPINRQIS	LADLLIPINRQISDI	0.1521	8.9
HLA-DQA1*05:01/DQB1*02:01	4	43	57	15	ILSEGENAQ	HQILSEGENAQAALT	0.1878	8.9
HLA-DRB1*04:05	1	11	25	15	LMTGKVPID	SEGLMTGKVPIDQVF	0.1969	8.9
HLA-DQA1*05:01/DQB1*03:01	2	13	27	15	IQSTLSEVT	ISDIQSTLSEVTTRV	0.2052	8.9
HLA-DPA1*01:03/DPB1*02:01	5	4	18	15	IRVKNFQTV	IRVKNFQTVPRPSQK	0.0872	9
HLA-DRB5*01:01	4	39	53	15	FHQILSEGE	LDAFHQILSEGENAQ	0.1243	9
HLA-DQA1*01:02/DQB1*06:02	5	2	16	15	NFQTVPRPS	PVIRVKNFQTVPRPS	0.1783	9
HLA-DQA1*05:01/DQB1*02:01	1	52	66	15	TSTDDIIWD	MSKATSTDDIIWDQL	0.1863	9
HLA-DRB1*04:05	1	10	24	15	LMTGKVPID	VSEGLMTGKVPIDQV	0.1948	9
HLA-DRB1*12:01	2	3	17	15	LIPINRQIS	ADLLIPINRQISDIQ	0.208	9
HLA-DRB1*12:01	5	17	31	15	LRAVPPNPT	QKSLRAVPPNPTIDK	0.2082	9
HLA-DPA1*01:03/DPB1*04:01	4	35	49	15	FLDAFHQIL	SGAFLDAFHQILSEG	0.0298	9.1
HLA-DPA1*02:01/DPB1*01:01	2	13	27	15	IQSTLSEVT	ISDIQSTLSEVTTRV	0.0627	9.1
HLA-DPA1*02:01/DPB1*01:01	2	31	45	15	HEITPVLKM	ERQLHEITPVLKMGR	0.0628	9.1
HLA-DQA1*04:01/DQB1*04:02	5	28	42	15	DKGWVCVYS	TIDKGWVCVYSSEQG	0.1069	9.1
HLA-DRB1*15:01	3	20	34	15	PAIFKDLGV	PQPAIFKDLGVAQQA	0.169	9.1
HLA-DQA1*01:02/DQB1*06:02	3	46	60	15	DKMSKVLEL	TDAADKMSKVLELSE	0.1763	9.1
HLA-DRB1*01:01	5	29	43	15	WVCVYSSEQ	IDKGWVCVYSSEQGE	0.1899	9.1
HLA-DRB1*11:01	1	30	44	15	LYKRRKPKG	LEKLYKRRKPKGTVG	0.2	9.1
HLA-DRB1*11:01	5	30	44	15	WVCVYSSEQ	DKGWVCVYSSEQGET	0.2008	9.1
HLA-DRB1*08:02	3	37	51	15	VKNATTDAA	KGTMVKNATTDAADK	0.2244	9.1
HLA-DPA1*01:03/DPB1*02:01	4	17	31	15	ILAQVLSKI	PFHILAQVLSKIAYK	0.0853	9.2
HLA-DQA1*04:01/DQB1*04:02	1	18	32	15	DQVFGANPL	KVPIDQVFGANPLEK	0.1067	9.2
HLA-DQA1*04:01/DQB1*04:02	4	39	53	15	FHQILSEGE	LDAFHQILSEGENAQ	0.1068	9.2
HLA-DRB5*01:01	1	22	36	15	VFGANPLEK	DQVFGANPLEKLYKR	0.1231	9.2
HLA-DRB1*11:01	4	51	65	15	LTRLSRTFD	NAQAALTRLSRTFDA	0.1988	9.2
HLA-DQA1*05:01/DQB1*03:01	2	38	52	15	LKMGRTLEA	TPVLKMGRTLEAISK	0.2008	9.2
HLA-DRB1*04:01	4	41	55	15	ILSEGENAQ	AFHQILSEGENAQAA	0.2052	9.2
HLA-DRB1*04:01	3	19	33	15	IFKDLGVAQ	PPQPAIFKDLGVAQQ	0.2076	9.2
HLA-DQA1*01:01/DQB1*05:01	3	3	17	15	FDAYLNEHG	APAAAFDAYLNEHGV	0.0089	9.3
HLA-DPA1*02:01/DPB1*14:01	2	32	46	15	HEITPVLKM	RQLHEITPVLKMGRT	0.0515	9.3
HLA-DPA1*02:01/DPB1*05:01	3	47	61	15	KMSKVLELS	DAADKMSKVLELSEE	0.0539	9.3
HLA-DPA1*02:01/DPB1*05:01	2	1	15	15	LIPINRQIS	TLADLLIPINRQISD	0.0541	9.3
HLA-DPA1*02:01/DPB1*01:01	1	23	37	15	FGANPLEKL	QVFGANPLEKLYKRR	0.0622	9.3
HLA-DQA1*04:01/DQB1*04:02	2	21	35	15	TRVHEIERQ	SEVTTRVHEIERQLH	0.1055	9.3
HLA-DQA1*01:02/DQB1*06:02	3	39	53	15	VKNATTDAA	TMVKNATTDAADKMS	0.1725	9.3
HLA-DRB1*09:01	2	12	26	15	IQSTLSEVT	QISDIQSTLSEVTTR	0.2603	9.3
HLA-DRB4*01:01	2	37	51	15	LKMGRTLEA	ITPVLKMGRTLEAIS	0.0849	9.4
HLA-DQA1*04:01/DQB1*04:02	5	30	44	15	WVCVYSSEQ	DKGWVCVYSSEQGET	0.1049	9.4
HLA-DRB1*01:01	3	6	20	15	YLNEHGVPP	AAFDAYLNEHGVPPP	0.1793	9.4
HLA-DQA1*05:01/DQB1*02:01	3	36	50	15	VKNATTDAA	SKGTMVKNATTDAAD	0.1798	9.4
HLA-DRB1*13:02	2	23	37	15	VHEIERQLH	VTTRVHEIERQLHEI	0.2008	9.4
HLA-DRB1*09:01	3	37	51	15	VKNATTDAA	KGTMVKNATTDAADK	0.2585	9.4
HLA-DPA1*02:01/DPB1*14:01	5	4	18	15	KNFQTVPRP	IRVKNFQTVPRPSQK	0.0503	9.5
HLA-DPA1*02:01/DPB1*14:01	5	1	15	15	IRVKNFQTV	PPVIRVKNFQTVPRP	0.0504	9.5
HLA-DRB1*03:01	3	37	51	15	MVKNATTDA	KGTMVKNATTDAADK	0.1408	9.5
HLA-DQA1*01:02/DQB1*06:02	2	5	19	15	NRQISDIQS	LLIPINRQISDIQST	0.1699	9.5
HLA-DRB1*11:01	3	21	35	15	FKDLGVAQQ	QPAIFKDLGVAQQAC	0.1908	9.5
HLA-DRB1*04:01	4	13	27	15	FHILAQVLS	GNNTPFHILAQVLSK	0.1959	9.5
HLA-DQA1*05:01/DQB1*03:01	2	12	26	15	IQSTLSEVT	QISDIQSTLSEVTTR	0.1967	9.5
HLA-DRB3*01:01	1	56	70	15	IIWDQLIVK	TSTDDIIWDQLIVKR	0.0454	9.6
HLA-DPA1*01:03/DPB1*02:01	4	34	48	15	AFLDAFHQI	KSGAFLDAFHQILSE	0.0827	9.6
HLA-DRB5*01:01	3	5	19	15	FDAYLNEHG	AAAFDAYLNEHGVPP	0.117	9.6
HLA-DRB5*01:01	5	30	44	15	WVCVYSSEQ	DKGWVCVYSSEQGET	0.1177	9.6
HLA-DQA1*01:02/DQB1*06:02	2	17	31	15	LSEVTTRVH	QSTLSEVTTRVHEIE	0.1688	9.6
HLA-DQA1*01:02/DQB1*06:02	5	7	21	15	NFQTVPRPS	KNFQTVPRPSQKSLR	0.1692	9.6
HLA-DRB1*04:05	3	36	50	15	VKNATTDAA	SKGTMVKNATTDAAD	0.1773	9.6
HLA-DQA1*01:01/DQB1*05:01	5	1	15	15	IRVKNFQTV	PPVIRVKNFQTVPRP	0.0087	9.7
HLA-DRB3*01:01	4	27	41	15	YKSGKSGAF	KIAYKSGKSGAFLDA	0.0446	9.7
HLA-DRB4*01:01	2	28	42	15	IERQLHEIT	HEIERQLHEITPVLK	0.0827	9.7
HLA-DPA1*03:01/DPB1*04:02	5	6	20	15	FQTVPRPSQ	VKNFQTVPRPSQKSL	0.0916	9.7
HLA-DQA1*04:01/DQB1*04:02	3	36	50	15	VKNATTDAA	SKGTMVKNATTDAAD	0.1031	9.7
HLA-DRB1*11:01	2	35	49	15	VLKMGRTLE	HEITPVLKMGRTLEA	0.1864	9.7
HLA-DRB1*08:02	4	16	30	15	FHILAQVLS	TPFHILAQVLSKIAY	0.2137	9.7
HLA-DRB3*02:02	3	8	22	15	YLNEHGVPP	FDAYLNEHGVPPPQP	0.0519	9.8
HLA-DPA1*03:01/DPB1*04:02	4	13	27	15	FHILAQVLS	GNNTPFHILAQVLSK	0.0914	9.8
HLA-DRB1*04:01	4	42	56	15	ILSEGENAQ	FHQILSEGENAQAAL	0.1875	9.8
HLA-DRB1*13:02	1	29	43	15	LYKRRKPKG	PLEKLYKRRKPKGTV	0.1941	9.8
HLA-DRB1*09:01	2	13	27	15	IQSTLSEVT	ISDIQSTLSEVTTRV	0.2484	9.8
HLA-DRB3*02:02	3	39	53	15	MVKNATTDA	TMVKNATTDAADKMS	0.0509	9.9
HLA-DPA1*02:01/DPB1*01:01	2	12	26	15	IQSTLSEVT	QISDIQSTLSEVTTR	0.06	9.9
HLA-DRB1*15:01	4	35	49	15	LDAFHQILS	SGAFLDAFHQILSEG	0.1552	9.9
HLA-DRB3*02:02	3	34	48	15	MVKNATTDA	ACSKGTMVKNATTDA	0.0505	10
HLA-DPA1*02:01/DPB1*01:01	2	32	46	15	HEITPVLKM	RQLHEITPVLKMGRT	0.0594	10
HLA-DRB4*01:01	5	15	29	15	LRAVPPNPT	PSQKSLRAVPPNPTI	0.08	10
HLA-DRB1*11:01	2	34	48	15	ITPVLKMGR	LHEITPVLKMGRTLE	0.1774	10
HLA-DRB1*04:01	5	15	29	15	LRAVPPNPT	PSQKSLRAVPPNPTI	0.1818	10
HLA-DRB1*13:02	3	36	50	15	MVKNATTDA	SKGTMVKNATTDAAD	0.1907	10
HLA-DRB1*08:02	4	19	33	15	VLSKIAYKS	HILAQVLSKIAYKSG	0.208	10
HLA-DRB1*09:01	4	34	48	15	FLDAFHQIL	KSGAFLDAFHQILSE	0.2446	10
HLA-DQA1*03:01/DQB1*03:02	5	17	31	15	LRAVPPNPT	QKSLRAVPPNPTIDK	0.0066	11
HLA-DQA1*03:01/DQB1*03:02	1	12	26	15	LMTGKVPID	EGLMTGKVPIDQVFG	0.0067	11
HLA-DQA1*01:01/DQB1*05:01	5	30	44	15	WVCVYSSEQ	DKGWVCVYSSEQGET	0.0081	11
HLA-DQA1*01:01/DQB1*05:01	2	54	68	15	MLAKYDHLV	MSEMLAKYDHLVIST	0.0081	11
HLA-DPA1*01:03/DPB1*04:01	5	5	19	15	FQTVPRPSQ	RVKNFQTVPRPSQKS	0.0246	11
HLA-DRB3*01:01	5	17	31	15	LRAVPPNPT	QKSLRAVPPNPTIDK	0.0371	11
HLA-DRB3*01:01	1	19	33	15	FGANPLEKL	VPIDQVFGANPLEKL	0.0387	11
HLA-DRB3*01:01	3	38	52	15	ATTDAADKM	GTMVKNATTDAADKM	0.0397	11
HLA-DPA1*02:01/DPB1*14:01	3	50	64	15	KVLELSEET	DKMSKVLELSEETFS	0.0452	11
HLA-DPA1*02:01/DPB1*14:01	2	18	32	15	EVTTRVHEI	STLSEVTTRVHEIER	0.046	11
HLA-DRB3*02:02	5	29	43	15	WVCVYSSEQ	IDKGWVCVYSSEQGE	0.0461	11
HLA-DPA1*02:01/DPB1*14:01	1	22	36	15	FGANPLEKL	DQVFGANPLEKLYKR	0.0466	11
HLA-DRB3*02:02	5	4	18	15	FQTVPRPSQ	IRVKNFQTVPRPSQK	0.0476	11
HLA-DRB3*02:02	2	38	52	15	LKMGRTLEA	TPVLKMGRTLEAISK	0.0486	11
HLA-DPA1*02:01/DPB1*01:01	5	4	18	15	FQTVPRPSQ	IRVKNFQTVPRPSQK	0.0586	11
HLA-DRB4*01:01	3	27	41	15	VAQQACSKG	DLGVAQQACSKGTMV	0.072	11
HLA-DRB4*01:01	4	41	55	15	ILSEGENAQ	AFHQILSEGENAQAA	0.0757	11
HLA-DRB4*01:01	4	18	32	15	ILAQVLSKI	FHILAQVLSKIAYKS	0.078	11
HLA-DPA1*03:01/DPB1*04:02	1	19	33	15	FGANPLEKL	VPIDQVFGANPLEKL	0.0879	11
HLA-DPA1*03:01/DPB1*04:02	4	35	49	15	FLDAFHQIL	SGAFLDAFHQILSEG	0.0884	11
HLA-DQA1*04:01/DQB1*04:02	4	24	38	15	IAYKSGKSG	VLSKIAYKSGKSGAF	0.0985	11
HLA-DRB5*01:01	4	21	35	15	VLSKIAYKS	LAQVLSKIAYKSGKS	0.1005	11
HLA-DRB5*01:01	3	8	22	15	YLNEHGVPP	FDAYLNEHGVPPPQP	0.1107	11
HLA-DRB1*03:01	2	22	36	15	VHEIERQLH	EVTTRVHEIERQLHE	0.129	11
HLA-DRB1*15:01	3	17	31	15	PAIFKDLGV	VPPPQPAIFKDLGVA	0.146	11
HLA-DRB1*15:01	2	56	70	15	LAKYDHLVI	EMLAKYDHLVISTGR	0.148	11
HLA-DQA1*01:02/DQB1*06:02	2	8	22	15	NRQISDIQS	PINRQISDIQSTLSE	0.1519	11
HLA-DRB1*07:01	2	17	31	15	EVTTRVHEI	QSTLSEVTTRVHEIE	0.1538	11
HLA-DRB1*04:05	1	3	17	15	YMQQVSEGL	DSSYMQQVSEGLMTG	0.1547	11
HLA-DRB1*11:01	1	28	42	15	LEKLYKRRK	NPLEKLYKRRKPKGT	0.1559	11
HLA-DQA1*01:02/DQB1*06:02	3	36	50	15	VKNATTDAA	SKGTMVKNATTDAAD	0.1571	11
HLA-DRB1*04:05	2	8	22	15	ISDIQSTLS	PINRQISDIQSTLSE	0.1576	11
HLA-DQA1*05:01/DQB1*02:01	2	14	28	15	IQSTLSEVT	SDIQSTLSEVTTRVH	0.158	11
HLA-DQA1*05:01/DQB1*02:01	3	53	67	15	VLELSEETF	SKVLELSEETFSKPN	0.1587	11
HLA-DQA1*05:01/DQB1*02:01	3	51	65	15	VLELSEETF	KMSKVLELSEETFSK	0.1601	11
HLA-DQA1*05:01/DQB1*02:01	1	2	16	15	YMQQVSEGL	WDSSYMQQVSEGLMT	0.1609	11
HLA-DQA1*01:02/DQB1*06:02	4	51	65	15	AQAALTRLS	NAQAALTRLSRTFDA	0.1622	11
HLA-DQA1*01:02/DQB1*06:02	4	13	27	15	NTPFHILAQ	GNNTPFHILAQVLSK	0.1633	11
HLA-DRB1*04:05	3	19	33	15	FKDLGVAQQ	PPQPAIFKDLGVAQQ	0.1659	11
HLA-DQA1*05:01/DQB1*02:01	3	2	16	15	PAAAFDAYL	TAPAAAFDAYLNEHG	0.168	11
HLA-DRB1*04:01	2	39	53	15	LKMGRTLEA	PVLKMGRTLEAISKG	0.1689	11
HLA-DRB1*11:01	2	25	39	15	VHEIERQLH	TRVHEIERQLHEITP	0.172	11
HLA-DRB1*11:01	2	38	52	15	LKMGRTLEA	TPVLKMGRTLEAISK	0.1752	11
HLA-DRB1*04:01	3	9	23	15	YLNEHGVPP	DAYLNEHGVPPPQPA	0.1759	11
HLA-DRB1*04:01	5	5	19	15	FQTVPRPSQ	RVKNFQTVPRPSQKS	0.1776	11
HLA-DRB1*13:02	2	42	56	15	LEAISKGMS	KMGRTLEAISKGMSE	0.1811	11
HLA-DRB1*12:01	5	4	18	15	VKNFQTVPR	IRVKNFQTVPRPSQK	0.1874	11
HLA-DRB1*08:02	5	29	43	15	WVCVYSSEQ	IDKGWVCVYSSEQGE	0.1928	11
HLA-DRB1*08:02	1	30	44	15	YKRRKPKGT	LEKLYKRRKPKGTVG	0.1935	11
HLA-DRB1*09:01	3	38	52	15	VKNATTDAA	GTMVKNATTDAADKM	0.2331	11
HLA-DRB1*09:01	2	38	52	15	LKMGRTLEA	TPVLKMGRTLEAISK	0.2412	11
HLA-DQA1*01:01/DQB1*05:01	4	12	26	15	NTPFHILAQ	PGNNTPFHILAQVLS	0.0075	12
HLA-DPA1*01:03/DPB1*04:01	4	14	28	15	FHILAQVLS	NNTPFHILAQVLSKI	0.0217	12
HLA-DPA1*01:03/DPB1*04:01	4	16	30	15	ILAQVLSKI	TPFHILAQVLSKIAY	0.0219	12
HLA-DRB3*01:01	3	37	51	15	MVKNATTDA	KGTMVKNATTDAADK	0.0334	12
HLA-DRB3*01:01	1	3	17	15	YMQQVSEGL	DSSYMQQVSEGLMTG	0.034	12
HLA-DRB3*01:01	4	26	40	15	YKSGKSGAF	SKIAYKSGKSGAFLD	0.0368	12
HLA-DRB3*02:02	1	19	33	15	FGANPLEKL	VPIDQVFGANPLEKL	0.0391	12
HLA-DRB3*02:02	1	3	17	15	YMQQVSEGL	DSSYMQQVSEGLMTG	0.0428	12
HLA-DPA1*02:01/DPB1*14:01	5	15	29	15	LRAVPPNPT	PSQKSLRAVPPNPTI	0.0433	12
HLA-DPA1*02:01/DPB1*14:01	2	41	55	15	RTLEAISKG	LKMGRTLEAISKGMS	0.044	12
HLA-DPA1*02:01/DPB1*14:01	1	21	35	15	VFGANPLEK	IDQVFGANPLEKLYK	0.0448	12
HLA-DPA1*02:01/DPB1*01:01	4	35	49	15	FLDAFHQIL	SGAFLDAFHQILSEG	0.0543	12
HLA-DPA1*02:01/DPB1*01:01	2	18	32	15	EVTTRVHEI	STLSEVTTRVHEIER	0.055	12
HLA-DRB4*01:01	2	23	37	15	VHEIERQLH	VTTRVHEIERQLHEI	0.0649	12
HLA-DRB4*01:01	2	10	24	15	ISDIQSTLS	NRQISDIQSTLSEVT	0.0656	12
HLA-DPA1*01:03/DPB1*02:01	4	35	49	15	FLDAFHQIL	SGAFLDAFHQILSEG	0.0668	12
HLA-DRB4*01:01	2	24	38	15	VHEIERQLH	TTRVHEIERQLHEIT	0.0686	12
HLA-DRB4*01:01	4	42	56	15	ILSEGENAQ	FHQILSEGENAQAAL	0.069	12
HLA-DPA1*01:03/DPB1*02:01	5	17	31	15	LRAVPPNPT	QKSLRAVPPNPTIDK	0.0713	12
HLA-DPA1*03:01/DPB1*04:02	2	31	45	15	HEITPVLKM	ERQLHEITPVLKMGR	0.0796	12
HLA-DPA1*03:01/DPB1*04:02	5	4	18	15	FQTVPRPSQ	IRVKNFQTVPRPSQK	0.0798	12
HLA-DPA1*03:01/DPB1*04:02	4	1	15	15	LALLLFTHL	KDLALLLFTHLPGNN	0.084	12
HLA-DPA1*03:01/DPB1*04:02	5	17	31	15	LRAVPPNPT	QKSLRAVPPNPTIDK	0.0842	12
HLA-DQA1*04:01/DQB1*04:02	1	19	33	15	DQVFGANPL	VPIDQVFGANPLEKL	0.0942	12
HLA-DQA1*04:01/DQB1*04:02	4	26	40	15	YKSGKSGAF	SKIAYKSGKSGAFLD	0.095	12
HLA-DRB5*01:01	4	5	19	15	FTHLPGNNT	LLLFTHLPGNNTPFH	0.0966	12
HLA-DQA1*04:01/DQB1*04:02	1	31	45	15	YKRRKPKGT	EKLYKRRKPKGTVGL	0.0972	12
HLA-DQA1*04:01/DQB1*04:02	5	16	30	15	LRAVPPNPT	SQKSLRAVPPNPTID	0.0973	12
HLA-DQA1*04:01/DQB1*04:02	4	23	37	15	IAYKSGKSG	QVLSKIAYKSGKSGA	0.0973	12
HLA-DRB1*03:01	3	18	32	15	IFKDLGVAQ	PPPQPAIFKDLGVAQ	0.1065	12
HLA-DRB1*03:01	2	1	15	15	LIPINRQIS	TLADLLIPINRQISD	0.109	12
HLA-DRB1*03:01	1	55	69	15	IIWDQLIVK	ATSTDDIIWDQLIVK	0.1149	12
HLA-DRB1*03:01	5	3	17	15	VKNFQTVPR	VIRVKNFQTVPRPSQ	0.1156	12
HLA-DRB1*03:01	3	41	55	15	ATTDAADKM	VKNATTDAADKMSKV	0.1168	12
HLA-DRB1*15:01	4	21	35	15	VLSKIAYKS	LAQVLSKIAYKSGKS	0.1229	12
HLA-DRB1*15:01	5	18	32	15	LRAVPPNPT	KSLRAVPPNPTIDKG	0.1268	12
HLA-DRB1*15:01	2	10	24	15	ISDIQSTLS	NRQISDIQSTLSEVT	0.1309	12
HLA-DRB1*04:05	5	5	19	15	FQTVPRPSQ	RVKNFQTVPRPSQKS	0.1383	12
HLA-DRB1*04:05	3	8	22	15	YLNEHGVPP	FDAYLNEHGVPPPQP	0.1392	12
HLA-DQA1*01:02/DQB1*06:02	4	43	57	15	SEGENAQAA	HQILSEGENAQAALT	0.1393	12
HLA-DRB1*11:01	4	21	35	15	VLSKIAYKS	LAQVLSKIAYKSGKS	0.1403	12
HLA-DRB1*01:01	2	38	52	15	LKMGRTLEA	TPVLKMGRTLEAISK	0.1404	12
HLA-DRB1*11:01	1	29	43	15	LYKRRKPKG	PLEKLYKRRKPKGTV	0.141	12
HLA-DRB1*07:01	5	1	15	15	VIRVKNFQT	PPVIRVKNFQTVPRP	0.142	12
HLA-DRB1*04:05	3	3	17	15	FDAYLNEHG	APAAAFDAYLNEHGV	0.1434	12
HLA-DRB1*07:01	5	14	28	15	LRAVPPNPT	RPSQKSLRAVPPNPT	0.1466	12
HLA-DRB1*07:01	3	47	61	15	DKMSKVLEL	DAADKMSKVLELSEE	0.1485	12
HLA-DRB1*11:01	5	29	43	15	WVCVYSSEQ	IDKGWVCVYSSEQGE	0.1494	12
HLA-DRB1*04:01	5	1	15	15	VIRVKNFQT	PPVIRVKNFQTVPRP	0.1501	12
HLA-DQA1*05:01/DQB1*02:01	1	4	18	15	MQQVSEGLM	SSYMQQVSEGLMTGK	0.1539	12
HLA-DRB1*04:01	1	2	16	15	YMQQVSEGL	WDSSYMQQVSEGLMT	0.1558	12
HLA-DQA1*05:01/DQB1*03:01	4	41	55	15	ILSEGENAQ	AFHQILSEGENAQAA	0.1587	12
HLA-DRB1*04:01	5	6	20	15	FQTVPRPSQ	VKNFQTVPRPSQKSL	0.1598	12
HLA-DQA1*05:01/DQB1*03:01	3	56	70	15	ETFSKPNLS	LELSEETFSKPNLSA	0.1602	12
HLA-DRB1*04:01	2	11	25	15	ISDIQSTLS	RQISDIQSTLSEVTT	0.1604	12
HLA-DRB1*12:01	2	55	69	15	LAKYDHLVI	SEMLAKYDHLVISTG	0.1619	12
HLA-DRB1*12:01	2	2	16	15	LIPINRQIS	LADLLIPINRQISDI	0.1667	12
HLA-DRB1*12:01	4	16	30	15	ILAQVLSKI	TPFHILAQVLSKIAY	0.1673	12
HLA-DQA1*05:01/DQB1*03:01	3	2	16	15	PAAAFDAYL	TAPAAAFDAYLNEHG	0.1703	12
HLA-DRB1*13:02	1	25	39	15	LEKLYKRRK	FGANPLEKLYKRRKP	0.174	12
HLA-DRB1*12:01	2	24	38	15	VHEIERQLH	TTRVHEIERQLHEIT	0.1765	12
HLA-DRB1*08:02	2	37	51	15	LKMGRTLEA	ITPVLKMGRTLEAIS	0.1778	12
HLA-DRB1*08:02	1	12	26	15	MTGKVPIDQ	EGLMTGKVPIDQVFG	0.1804	12
HLA-DRB1*09:01	1	1	15	15	YMQQVSEGL	MWDSSYMQQVSEGLM	0.2228	12
HLA-DQA1*03:01/DQB1*03:02	4	13	27	15	PFHILAQVL	GNNTPFHILAQVLSK	0.0058	13
HLA-DQA1*03:01/DQB1*03:02	2	19	33	15	EVTTRVHEI	TLSEVTTRVHEIERQ	0.0058	13
HLA-DQA1*03:01/DQB1*03:02	5	30	44	15	WVCVYSSEQ	DKGWVCVYSSEQGET	0.0058	13
HLA-DQA1*03:01/DQB1*03:02	3	42	56	15	ATTDAADKM	KNATTDAADKMSKVL	0.006	13
HLA-DQA1*01:01/DQB1*05:01	2	6	20	15	NRQISDIQS	LIPINRQISDIQSTL	0.0072	13
HLA-DQA1*01:01/DQB1*05:01	5	3	17	15	VKNFQTVPR	VIRVKNFQTVPRPSQ	0.0072	13
HLA-DQA1*01:01/DQB1*05:01	2	53	67	15	MLAKYDHLV	GMSEMLAKYDHLVIS	0.0073	13
HLA-DQA1*01:01/DQB1*05:01	4	56	70	15	LSRTFDAFL	LTRLSRTFDAFLGVV	0.0074	13
HLA-DPA1*01:03/DPB1*04:01	2	13	27	15	IQSTLSEVT	ISDIQSTLSEVTTRV	0.0202	13
HLA-DPA1*01:03/DPB1*04:01	5	16	30	15	LRAVPPNPT	SQKSLRAVPPNPTID	0.0211	13
HLA-DPA1*01:03/DPB1*04:01	5	6	20	15	FQTVPRPSQ	VKNFQTVPRPSQKSL	0.0214	13
HLA-DRB3*02:02	4	15	29	15	FHILAQVLS	NTPFHILAQVLSKIA	0.0359	13
HLA-DRB3*02:02	4	39	53	15	FHQILSEGE	LDAFHQILSEGENAQ	0.0362	13
HLA-DRB3*02:02	5	1	15	15	IRVKNFQTV	PPVIRVKNFQTVPRP	0.0367	13
HLA-DRB3*02:02	4	27	41	15	YKSGKSGAF	KIAYKSGKSGAFLDA	0.0375	13
HLA-DPA1*02:01/DPB1*14:01	3	49	63	15	KVLELSEET	ADKMSKVLELSEETF	0.0393	13
HLA-DPA1*02:01/DPB1*14:01	5	5	19	15	FQTVPRPSQ	RVKNFQTVPRPSQKS	0.0407	13
HLA-DPA1*02:01/DPB1*14:01	2	22	36	15	RVHEIERQL	EVTTRVHEIERQLHE	0.0412	13
HLA-DPA1*02:01/DPB1*05:01	4	22	36	15	VLSKIAYKS	AQVLSKIAYKSGKSG	0.045	13
HLA-DPA1*02:01/DPB1*05:01	2	34	48	15	ITPVLKMGR	LHEITPVLKMGRTLE	0.0451	13
HLA-DPA1*02:01/DPB1*05:01	4	20	34	15	VLSKIAYKS	ILAQVLSKIAYKSGK	0.0467	13
HLA-DPA1*02:01/DPB1*05:01	2	43	57	15	LEAISKGMS	MGRTLEAISKGMSEM	0.047	13
HLA-DPA1*02:01/DPB1*01:01	5	6	20	15	FQTVPRPSQ	VKNFQTVPRPSQKSL	0.0517	13
HLA-DPA1*02:01/DPB1*01:01	5	16	30	15	LRAVPPNPT	SQKSLRAVPPNPTID	0.0525	13
HLA-DPA1*02:01/DPB1*01:01	4	56	70	15	RTFDAFLGV	LTRLSRTFDAFLGVV	0.0528	13
HLA-DPA1*02:01/DPB1*01:01	4	15	29	15	FHILAQVLS	NTPFHILAQVLSKIA	0.0529	13
HLA-DRB4*01:01	2	21	35	15	TRVHEIERQ	SEVTTRVHEIERQLH	0.063	13
HLA-DPA1*01:03/DPB1*02:01	4	23	37	15	LSKIAYKSG	QVLSKIAYKSGKSGA	0.063	13
HLA-DPA1*01:03/DPB1*02:01	2	3	17	15	LIPINRQIS	ADLLIPINRQISDIQ	0.0659	13
HLA-DRB5*01:01	2	28	42	15	LHEITPVLK	HEIERQLHEITPVLK	0.0859	13
HLA-DRB5*01:01	5	18	32	15	LRAVPPNPT	KSLRAVPPNPTIDKG	0.0861	13
HLA-DRB5*01:01	5	29	43	15	WVCVYSSEQ	IDKGWVCVYSSEQGE	0.0876	13
HLA-DQA1*04:01/DQB1*04:02	4	47	61	15	AQAALTRLS	SEGENAQAALTRLSR	0.0905	13
HLA-DRB1*03:01	5	2	16	15	VKNFQTVPR	PVIRVKNFQTVPRPS	0.0929	13
HLA-DRB1*03:01	5	4	18	15	VKNFQTVPR	IRVKNFQTVPRPSQK	0.0941	13
HLA-DRB1*03:01	1	15	29	15	VPIDQVFGA	MTGKVPIDQVFGANP	0.0966	13
HLA-DRB1*03:01	3	40	54	15	ATTDAADKM	MVKNATTDAADKMSK	0.0971	13
HLA-DRB1*15:01	5	5	19	15	VKNFQTVPR	RVKNFQTVPRPSQKS	0.1096	13
HLA-DRB1*01:01	4	2	16	15	FTHLPGNNT	DLALLLFTHLPGNNT	0.1126	13
HLA-DRB1*01:01	4	27	41	15	YKSGKSGAF	KIAYKSGKSGAFLDA	0.1174	13
HLA-DRB1*04:05	3	39	53	15	VKNATTDAA	TMVKNATTDAADKMS	0.1243	13
HLA-DRB1*11:01	1	25	39	15	LEKLYKRRK	FGANPLEKLYKRRKP	0.1253	13
HLA-DQA1*01:02/DQB1*06:02	3	56	70	15	ETFSKPNLS	LELSEETFSKPNLSA	0.1307	13
HLA-DRB1*07:01	4	28	42	15	YKSGKSGAF	IAYKSGKSGAFLDAF	0.1319	13
HLA-DRB1*07:01	5	30	44	15	WVCVYSSEQ	DKGWVCVYSSEQGET	0.1339	13
HLA-DRB1*07:01	1	18	32	15	DQVFGANPL	KVPIDQVFGANPLEK	0.1358	13
HLA-DQA1*05:01/DQB1*02:01	1	12	26	15	LMTGKVPID	EGLMTGKVPIDQVFG	0.1364	13
HLA-DRB1*04:01	3	35	49	15	MVKNATTDA	CSKGTMVKNATTDAA	0.1372	13
HLA-DRB1*04:01	4	43	57	15	LSEGENAQA	HQILSEGENAQAALT	0.1401	13
HLA-DQA1*05:01/DQB1*02:01	1	53	67	15	TSTDDIIWD	SKATSTDDIIWDQLI	0.1402	13
HLA-DRB1*04:01	5	4	18	15	FQTVPRPSQ	IRVKNFQTVPRPSQK	0.1426	13
HLA-DRB1*04:01	2	36	50	15	LKMGRTLEA	EITPVLKMGRTLEAI	0.1451	13
HLA-DQA1*05:01/DQB1*03:01	4	25	39	15	YKSGKSGAF	LSKIAYKSGKSGAFL	0.1486	13
HLA-DQA1*05:01/DQB1*03:01	4	28	42	15	YKSGKSGAF	IAYKSGKSGAFLDAF	0.1486	13
HLA-DQA1*05:01/DQB1*03:01	4	46	60	15	AQAALTRLS	LSEGENAQAALTRLS	0.1525	13
HLA-DRB1*12:01	4	13	27	15	FHILAQVLS	GNNTPFHILAQVLSK	0.1535	13
HLA-DRB1*13:02	1	21	35	15	FGANPLEKL	IDQVFGANPLEKLYK	0.1554	13
HLA-DRB1*12:01	2	23	37	15	VHEIERQLH	VTTRVHEIERQLHEI	0.1582	13
HLA-DRB1*13:02	2	54	68	15	MLAKYDHLV	MSEMLAKYDHLVIST	0.1589	13
HLA-DRB1*12:01	4	14	28	15	FHILAQVLS	NNTPFHILAQVLSKI	0.1595	13
HLA-DRB1*08:02	5	2	16	15	VKNFQTVPR	PVIRVKNFQTVPRPS	0.1619	13
HLA-DRB1*08:02	2	22	36	15	VHEIERQLH	EVTTRVHEIERQLHE	0.1663	13
HLA-DRB1*08:02	3	38	52	15	VKNATTDAA	GTMVKNATTDAADKM	0.1683	13
HLA-DRB1*09:01	5	15	29	15	LRAVPPNPT	PSQKSLRAVPPNPTI	0.1964	13
HLA-DQA1*03:01/DQB1*03:02	4	42	56	15	ILSEGENAQ	FHQILSEGENAQAAL	0.0055	14
HLA-DQA1*03:01/DQB1*03:02	5	16	30	15	LRAVPPNPT	SQKSLRAVPPNPTID	0.0056	14
HLA-DQA1*03:01/DQB1*03:02	2	10	24	15	ISDIQSTLS	NRQISDIQSTLSEVT	0.0057	14
HLA-DQA1*01:01/DQB1*05:01	5	27	41	15	DKGWVCVYS	PTIDKGWVCVYSSEQ	0.0068	14
HLA-DQA1*01:01/DQB1*05:01	2	55	69	15	LAKYDHLVI	SEMLAKYDHLVISTG	0.0069	14
HLA-DPA1*01:03/DPB1*04:01	2	12	26	15	IQSTLSEVT	QISDIQSTLSEVTTR	0.0189	14
HLA-DRB3*01:01	5	34	48	15	YSSEQGETR	VCVYSSEQGETRALK	0.026	14
HLA-DRB3*01:01	2	9	23	15	QISDIQSTL	INRQISDIQSTLSEV	0.0275	14
HLA-DRB3*01:01	3	8	22	15	YLNEHGVPP	FDAYLNEHGVPPPQP	0.0277	14
HLA-DRB3*02:02	3	21	35	15	IFKDLGVAQ	QPAIFKDLGVAQQAC	0.0331	14
HLA-DPA1*02:01/DPB1*14:01	4	39	53	15	FHQILSEGE	LDAFHQILSEGENAQ	0.0365	14
HLA-DPA1*02:01/DPB1*14:01	2	13	27	15	IQSTLSEVT	ISDIQSTLSEVTTRV	0.0373	14
HLA-DPA1*02:01/DPB1*05:01	2	42	56	15	LEAISKGMS	KMGRTLEAISKGMSE	0.044	14
HLA-DPA1*02:01/DPB1*01:01	4	17	31	15	ILAQVLSKI	PFHILAQVLSKIAYK	0.049	14
HLA-DRB4*01:01	3	20	34	15	IFKDLGVAQ	PQPAIFKDLGVAQQA	0.0557	14
HLA-DRB4*01:01	5	2	16	15	IRVKNFQTV	PVIRVKNFQTVPRPS	0.0558	14
HLA-DRB4*01:01	3	26	40	15	VAQQACSKG	KDLGVAQQACSKGTM	0.0581	14
HLA-DPA1*01:03/DPB1*02:01	2	13	27	15	IQSTLSEVT	ISDIQSTLSEVTTRV	0.0584	14
HLA-DPA1*03:01/DPB1*04:02	2	32	46	15	HEITPVLKM	RQLHEITPVLKMGRT	0.0746	14
HLA-DRB5*01:01	4	38	52	15	FHQILSEGE	FLDAFHQILSEGENA	0.0776	14
HLA-DRB5*01:01	1	19	33	15	VFGANPLEK	VPIDQVFGANPLEKL	0.0788	14
HLA-DRB5*01:01	4	20	34	15	VLSKIAYKS	ILAQVLSKIAYKSGK	0.0791	14
HLA-DRB5*01:01	1	2	16	15	YMQQVSEGL	WDSSYMQQVSEGLMT	0.0802	14
HLA-DRB1*03:01	4	41	55	15	ILSEGENAQ	AFHQILSEGENAQAA	0.0843	14
HLA-DRB1*03:01	5	10	24	15	PRPSQKSLR	QTVPRPSQKSLRAVP	0.0843	14
HLA-DRB1*03:01	3	36	50	15	MVKNATTDA	SKGTMVKNATTDAAD	0.0855	14
HLA-DQA1*04:01/DQB1*04:02	4	38	52	15	FHQILSEGE	FLDAFHQILSEGENA	0.0864	14
HLA-DQA1*04:01/DQB1*04:02	4	25	39	15	IAYKSGKSG	LSKIAYKSGKSGAFL	0.0865	14
HLA-DQA1*04:01/DQB1*04:02	4	12	26	15	NTPFHILAQ	PGNNTPFHILAQVLS	0.0868	14
HLA-DQA1*04:01/DQB1*04:02	2	22	36	15	TRVHEIERQ	EVTTRVHEIERQLHE	0.0873	14
HLA-DRB1*03:01	1	16	30	15	VPIDQVFGA	TGKVPIDQVFGANPL	0.0876	14
HLA-DQA1*04:01/DQB1*04:02	4	27	41	15	YKSGKSGAF	KIAYKSGKSGAFLDA	0.0884	14
HLA-DRB1*03:01	5	5	19	15	FQTVPRPSQ	RVKNFQTVPRPSQKS	0.0893	14
HLA-DRB1*15:01	4	24	38	15	IAYKSGKSG	VLSKIAYKSGKSGAF	0.0979	14
HLA-DRB1*01:01	3	37	51	15	MVKNATTDA	KGTMVKNATTDAADK	0.1023	14
HLA-DRB1*15:01	2	38	52	15	LKMGRTLEA	TPVLKMGRTLEAISK	0.1035	14
HLA-DRB1*15:01	3	2	16	15	FDAYLNEHG	TAPAAAFDAYLNEHG	0.1041	14
HLA-DRB1*01:01	4	39	53	15	FHQILSEGE	LDAFHQILSEGENAQ	0.1061	14
HLA-DRB1*15:01	1	18	32	15	DQVFGANPL	KVPIDQVFGANPLEK	0.108	14
HLA-DRB1*04:05	5	4	18	15	FQTVPRPSQ	IRVKNFQTVPRPSQK	0.1091	14
HLA-DRB1*04:05	5	6	20	15	FQTVPRPSQ	VKNFQTVPRPSQKSL	0.112	14
HLA-DRB1*11:01	2	33	47	15	ITPVLKMGR	QLHEITPVLKMGRTL	0.112	14
HLA-DRB1*07:01	3	46	60	15	DKMSKVLEL	TDAADKMSKVLELSE	0.1133	14
HLA-DRB1*04:05	2	38	52	15	LKMGRTLEA	TPVLKMGRTLEAISK	0.114	14
HLA-DRB1*04:05	4	42	56	15	ILSEGENAQ	FHQILSEGENAQAAL	0.1144	14
HLA-DRB1*07:01	2	10	24	15	IQSTLSEVT	NRQISDIQSTLSEVT	0.1145	14
HLA-DRB1*04:05	1	2	16	15	YMQQVSEGL	WDSSYMQQVSEGLMT	0.1154	14
HLA-DRB1*04:05	5	15	29	15	LRAVPPNPT	PSQKSLRAVPPNPTI	0.1168	14
HLA-DRB1*07:01	2	20	34	15	EVTTRVHEI	LSEVTTRVHEIERQL	0.1183	14
HLA-DRB1*11:01	5	16	30	15	LRAVPPNPT	SQKSLRAVPPNPTID	0.1184	14
HLA-DRB1*11:01	4	24	38	15	IAYKSGKSG	VLSKIAYKSGKSGAF	0.1205	14
HLA-DRB1*07:01	5	29	43	15	WVCVYSSEQ	IDKGWVCVYSSEQGE	0.121	14
HLA-DRB1*11:01	2	5	19	15	LIPINRQIS	LLIPINRQISDIQST	0.1216	14
HLA-DQA1*01:02/DQB1*06:02	2	22	36	15	TRVHEIERQ	EVTTRVHEIERQLHE	0.1225	14
HLA-DRB1*04:01	2	5	19	15	INRQISDIQ	LLIPINRQISDIQST	0.1232	14
HLA-DQA1*05:01/DQB1*02:01	2	11	25	15	IQSTLSEVT	RQISDIQSTLSEVTT	0.127	14
HLA-DQA1*01:02/DQB1*06:02	2	20	34	15	EVTTRVHEI	LSEVTTRVHEIERQL	0.1282	14
HLA-DQA1*05:01/DQB1*02:01	4	38	52	15	FHQILSEGE	FLDAFHQILSEGENA	0.1302	14
HLA-DQA1*05:01/DQB1*03:01	2	37	51	15	LKMGRTLEA	ITPVLKMGRTLEAIS	0.137	14
HLA-DQA1*05:01/DQB1*03:01	4	42	56	15	ILSEGENAQ	FHQILSEGENAQAAL	0.1376	14
HLA-DRB1*12:01	2	54	68	15	LAKYDHLVI	MSEMLAKYDHLVIST	0.1438	14
HLA-DRB1*13:02	2	55	69	15	LAKYDHLVI	SEMLAKYDHLVISTG	0.1472	14
HLA-DRB1*13:02	4	21	35	15	VLSKIAYKS	LAQVLSKIAYKSGKS	0.1478	14
HLA-DRB1*12:01	5	16	30	15	LRAVPPNPT	SQKSLRAVPPNPTID	0.1478	14
HLA-DRB1*13:02	1	31	45	15	LYKRRKPKG	EKLYKRRKPKGTVGL	0.1494	14
HLA-DRB1*08:02	3	5	19	15	FDAYLNEHG	AAAFDAYLNEHGVPP	0.1511	14
HLA-DRB1*08:02	1	31	45	15	YKRRKPKGT	EKLYKRRKPKGTVGL	0.1567	14
HLA-DRB1*08:02	5	18	32	15	LRAVPPNPT	KSLRAVPPNPTIDKG	0.1579	14
HLA-DRB1*09:01	4	36	50	15	FLDAFHQIL	GAFLDAFHQILSEGE	0.1839	14
HLA-DRB1*09:01	1	4	18	15	MQQVSEGLM	SSYMQQVSEGLMTGK	0.1854	14
HLA-DQA1*03:01/DQB1*03:02	1	18	32	15	DQVFGANPL	KVPIDQVFGANPLEK	0.0052	15
HLA-DQA1*03:01/DQB1*03:02	3	49	63	15	MSKVLELSE	ADKMSKVLELSEETF	0.0053	15
HLA-DQA1*03:01/DQB1*03:02	1	51	65	15	TSTDDIIWD	LMSKATSTDDIIWDQ	0.0053	15
HLA-DQA1*01:01/DQB1*05:01	4	55	69	15	LSRTFDAFL	ALTRLSRTFDAFLGV	0.0063	15
HLA-DQA1*01:01/DQB1*05:01	5	31	45	15	VCVYSSEQG	KGWVCVYSSEQGETR	0.0064	15
HLA-DQA1*01:01/DQB1*05:01	5	29	43	15	WVCVYSSEQ	IDKGWVCVYSSEQGE	0.0065	15
HLA-DPA1*01:03/DPB1*04:01	4	13	27	15	FHILAQVLS	GNNTPFHILAQVLSK	0.0177	15
HLA-DPA1*01:03/DPB1*04:01	5	4	18	15	FQTVPRPSQ	IRVKNFQTVPRPSQK	0.0185	15
HLA-DRB3*01:01	3	43	57	15	DAADKMSKV	NATTDAADKMSKVLE	0.0228	15
HLA-DRB3*01:01	3	22	36	15	IFKDLGVAQ	PAIFKDLGVAQQACS	0.0245	15
HLA-DRB3*01:01	2	8	22	15	QISDIQSTL	PINRQISDIQSTLSE	0.0249	15
HLA-DRB3*01:01	1	2	16	15	YMQQVSEGL	WDSSYMQQVSEGLMT	0.0255	15
HLA-DRB3*02:02	3	7	21	15	YLNEHGVPP	AFDAYLNEHGVPPPQ	0.0284	15
HLA-DRB3*02:02	3	5	19	15	FDAYLNEHG	AAAFDAYLNEHGVPP	0.0295	15
HLA-DRB3*02:02	3	19	33	15	IFKDLGVAQ	PPQPAIFKDLGVAQQ	0.031	15
HLA-DPA1*02:01/DPB1*14:01	5	2	16	15	IRVKNFQTV	PVIRVKNFQTVPRPS	0.0343	15
HLA-DPA1*02:01/DPB1*14:01	5	3	17	15	VKNFQTVPR	VIRVKNFQTVPRPSQ	0.0344	15
HLA-DPA1*02:01/DPB1*14:01	3	47	61	15	DKMSKVLEL	DAADKMSKVLELSEE	0.0347	15
HLA-DPA1*02:01/DPB1*14:01	2	23	37	15	RVHEIERQL	VTTRVHEIERQLHEI	0.0355	15
HLA-DPA1*02:01/DPB1*14:01	2	12	26	15	IQSTLSEVT	QISDIQSTLSEVTTR	0.0364	15
HLA-DPA1*02:01/DPB1*05:01	2	44	58	15	LEAISKGMS	GRTLEAISKGMSEML	0.0413	15
HLA-DPA1*02:01/DPB1*05:01	1	23	37	15	FGANPLEKL	QVFGANPLEKLYKRR	0.0415	15
HLA-DPA1*02:01/DPB1*05:01	2	29	43	15	RQLHEITPV	EIERQLHEITPVLKM	0.0419	15
HLA-DPA1*02:01/DPB1*05:01	2	33	47	15	ITPVLKMGR	QLHEITPVLKMGRTL	0.0424	15
HLA-DPA1*02:01/DPB1*05:01	2	4	18	15	LIPINRQIS	DLLIPINRQISDIQS	0.0427	15
HLA-DPA1*02:01/DPB1*01:01	4	33	47	15	AFLDAFHQI	GKSGAFLDAFHQILS	0.0464	15
HLA-DPA1*02:01/DPB1*01:01	3	52	66	15	VLELSEETF	MSKVLELSEETFSKP	0.0477	15
HLA-DRB4*01:01	5	3	17	15	VKNFQTVPR	VIRVKNFQTVPRPSQ	0.0517	15
HLA-DRB4*01:01	5	5	19	15	FQTVPRPSQ	RVKNFQTVPRPSQKS	0.0523	15
HLA-DPA1*01:03/DPB1*02:01	5	5	19	15	FQTVPRPSQ	RVKNFQTVPRPSQKS	0.0539	15
HLA-DRB4*01:01	2	39	53	15	LKMGRTLEA	PVLKMGRTLEAISKG	0.0546	15
HLA-DPA1*01:03/DPB1*02:01	2	54	68	15	MLAKYDHLV	MSEMLAKYDHLVIST	0.0548	15
HLA-DRB4*01:01	2	2	16	15	LIPINRQIS	LADLLIPINRQISDI	0.0549	15
HLA-DPA1*03:01/DPB1*04:02	3	20	34	15	FKDLGVAQQ	PQPAIFKDLGVAQQA	0.068	15
HLA-DPA1*03:01/DPB1*04:02	4	18	32	15	ILAQVLSKI	FHILAQVLSKIAYKS	0.0683	15
HLA-DRB5*01:01	3	20	34	15	FKDLGVAQQ	PQPAIFKDLGVAQQA	0.0726	15
HLA-DRB5*01:01	2	38	52	15	LKMGRTLEA	TPVLKMGRTLEAISK	0.075	15
HLA-DRB5*01:01	4	25	39	15	YKSGKSGAF	LSKIAYKSGKSGAFL	0.075	15
HLA-DRB5*01:01	2	33	47	15	LHEITPVLK	QLHEITPVLKMGRTL	0.0753	15
HLA-DRB1*03:01	3	38	52	15	VKNATTDAA	GTMVKNATTDAADKM	0.0771	15
HLA-DRB1*03:01	2	43	57	15	LEAISKGMS	MGRTLEAISKGMSEM	0.0776	15
HLA-DRB1*03:01	2	4	18	15	LIPINRQIS	DLLIPINRQISDIQS	0.0786	15
HLA-DRB1*03:01	5	6	20	15	FQTVPRPSQ	VKNFQTVPRPSQKSL	0.0788	15
HLA-DQA1*04:01/DQB1*04:02	4	40	54	15	FHQILSEGE	DAFHQILSEGENAQA	0.0822	15
HLA-DQA1*04:01/DQB1*04:02	4	13	27	15	PFHILAQVL	GNNTPFHILAQVLSK	0.0841	15
HLA-DRB1*15:01	3	7	21	15	FDAYLNEHG	AFDAYLNEHGVPPPQ	0.0891	15
HLA-DRB1*15:01	3	37	51	15	MVKNATTDA	KGTMVKNATTDAADK	0.0893	15
HLA-DRB1*01:01	1	22	36	15	FGANPLEKL	DQVFGANPLEKLYKR	0.0904	15
HLA-DRB1*01:01	2	10	24	15	ISDIQSTLS	NRQISDIQSTLSEVT	0.0932	15
HLA-DRB1*15:01	2	52	66	15	MLAKYDHLV	KGMSEMLAKYDHLVI	0.0935	15
HLA-DRB1*15:01	1	19	33	15	DQVFGANPL	VPIDQVFGANPLEKL	0.0944	15
HLA-DRB1*15:01	2	9	23	15	ISDIQSTLS	INRQISDIQSTLSEV	0.0946	15
HLA-DRB1*15:01	4	18	32	15	LAQVLSKIA	FHILAQVLSKIAYKS	0.0952	15
HLA-DRB1*01:01	3	5	19	15	FDAYLNEHG	AAAFDAYLNEHGVPP	0.0953	15
HLA-DRB1*11:01	1	31	45	15	LYKRRKPKG	EKLYKRRKPKGTVGL	0.101	15
HLA-DRB1*11:01	4	20	34	15	VLSKIAYKS	ILAQVLSKIAYKSGK	0.1017	15
HLA-DRB1*04:05	5	3	17	15	VKNFQTVPR	VIRVKNFQTVPRPSQ	0.1021	15
HLA-DRB1*11:01	3	37	51	15	MVKNATTDA	KGTMVKNATTDAADK	0.1024	15
HLA-DRB1*07:01	2	31	45	15	HEITPVLKM	ERQLHEITPVLKMGR	0.1034	15
HLA-DRB1*07:01	1	19	33	15	DQVFGANPL	VPIDQVFGANPLEKL	0.1056	15
HLA-DRB1*04:05	5	18	32	15	LRAVPPNPT	KSLRAVPPNPTIDKG	0.106	15
HLA-DRB1*07:01	1	4	18	15	YMQQVSEGL	SSYMQQVSEGLMTGK	0.107	15
HLA-DRB1*04:05	5	1	15	15	VIRVKNFQT	PPVIRVKNFQTVPRP	0.1073	15
HLA-DRB1*04:05	1	9	23	15	LMTGKVPID	QVSEGLMTGKVPIDQ	0.1079	15
HLA-DRB1*11:01	5	1	15	15	IRVKNFQTV	PPVIRVKNFQTVPRP	0.109	15
HLA-DRB1*11:01	4	25	39	15	IAYKSGKSG	LSKIAYKSGKSGAFL	0.1091	15
HLA-DRB1*04:01	3	3	17	15	FDAYLNEHG	APAAAFDAYLNEHGV	0.1117	15
HLA-DRB1*04:01	4	5	19	15	FTHLPGNNT	LLLFTHLPGNNTPFH	0.1122	15
HLA-DQA1*01:02/DQB1*06:02	3	41	55	15	TTDAADKMS	VKNATTDAADKMSKV	0.1142	15
HLA-DQA1*01:02/DQB1*06:02	2	47	61	15	SKGMSEMLA	LEAISKGMSEMLAKY	0.1156	15
HLA-DQA1*01:02/DQB1*06:02	5	17	31	15	LRAVPPNPT	QKSLRAVPPNPTIDK	0.1158	15
HLA-DRB1*04:01	5	3	17	15	VKNFQTVPR	VIRVKNFQTVPRPSQ	0.1173	15
HLA-DQA1*01:02/DQB1*06:02	3	2	16	15	AAAFDAYLN	TAPAAAFDAYLNEHG	0.1175	15
HLA-DQA1*01:02/DQB1*06:02	2	37	51	15	LKMGRTLEA	ITPVLKMGRTLEAIS	0.1193	15
HLA-DQA1*01:02/DQB1*06:02	3	40	54	15	NATTDAADK	MVKNATTDAADKMSK	0.12	15
HLA-DQA1*05:01/DQB1*02:01	2	19	33	15	EVTTRVHEI	TLSEVTTRVHEIERQ	0.1205	15
HLA-DQA1*05:01/DQB1*02:01	4	27	41	15	YKSGKSGAF	KIAYKSGKSGAFLDA	0.1239	15
HLA-DRB1*12:01	2	1	15	15	LIPINRQIS	TLADLLIPINRQISD	0.1362	15
HLA-DRB1*12:01	3	54	68	15	VLELSEETF	KVLELSEETFSKPNL	0.1373	15
HLA-DRB1*13:02	2	22	36	15	VHEIERQLH	EVTTRVHEIERQLHE	0.1411	15
HLA-DRB1*08:02	1	27	41	15	LEKLYKRRK	ANPLEKLYKRRKPKG	0.1459	15
HLA-DRB1*09:01	2	37	51	15	LKMGRTLEA	ITPVLKMGRTLEAIS	0.177	15
HLA-DRB1*09:01	5	30	44	15	WVCVYSSEQ	DKGWVCVYSSEQGET	0.1778	15
HLA-DQA1*03:01/DQB1*03:02	1	8	22	15	LMTGKVPID	QQVSEGLMTGKVPID	0.005	16
HLA-DQA1*03:01/DQB1*03:02	5	29	43	15	WVCVYSSEQ	IDKGWVCVYSSEQGE	0.005	16
HLA-DQA1*03:01/DQB1*03:02	1	52	66	15	TSTDDIIWD	MSKATSTDDIIWDQL	0.0051	16
HLA-DQA1*01:01/DQB1*05:01	1	17	31	15	DQVFGANPL	GKVPIDQVFGANPLE	0.006	16
HLA-DQA1*01:01/DQB1*05:01	3	37	51	15	VKNATTDAA	KGTMVKNATTDAADK	0.006	16
HLA-DQA1*01:01/DQB1*05:01	1	22	36	15	FGANPLEKL	DQVFGANPLEKLYKR	0.006	16
HLA-DQA1*01:01/DQB1*05:01	2	18	32	15	EVTTRVHEI	STLSEVTTRVHEIER	0.0061	16
HLA-DQA1*01:01/DQB1*05:01	2	5	19	15	NRQISDIQS	LLIPINRQISDIQST	0.0061	16
HLA-DQA1*01:01/DQB1*05:01	3	38	52	15	VKNATTDAA	GTMVKNATTDAADKM	0.0061	16
HLA-DQA1*01:01/DQB1*05:01	5	2	16	15	VKNFQTVPR	PVIRVKNFQTVPRPS	0.0062	16
HLA-DPA1*01:03/DPB1*04:01	4	56	70	15	RTFDAFLGV	LTRLSRTFDAFLGVV	0.0163	16
HLA-DPA1*01:03/DPB1*04:01	2	19	33	15	EVTTRVHEI	TLSEVTTRVHEIERQ	0.0165	16
HLA-DRB3*01:01	5	5	19	15	FQTVPRPSQ	RVKNFQTVPRPSQKS	0.0218	16
HLA-DRB3*01:01	5	16	30	15	LRAVPPNPT	SQKSLRAVPPNPTID	0.0222	16
HLA-DRB3*02:02	1	2	16	15	YMQQVSEGL	WDSSYMQQVSEGLMT	0.0265	16
HLA-DRB3*02:02	5	7	21	15	FQTVPRPSQ	KNFQTVPRPSQKSLR	0.0272	16
HLA-DPA1*02:01/DPB1*14:01	3	48	62	15	KMSKVLELS	AADKMSKVLELSEET	0.033	16
HLA-DPA1*02:01/DPB1*05:01	5	16	30	15	LRAVPPNPT	SQKSLRAVPPNPTID	0.0405	16
HLA-DPA1*02:01/DPB1*01:01	1	19	33	15	FGANPLEKL	VPIDQVFGANPLEKL	0.0443	16
HLA-DPA1*02:01/DPB1*01:01	2	30	44	15	HEITPVLKM	IERQLHEITPVLKMG	0.0448	16
HLA-DRB4*01:01	1	15	29	15	VPIDQVFGA	MTGKVPIDQVFGANP	0.0487	16
HLA-DRB4*01:01	4	14	28	15	FHILAQVLS	NNTPFHILAQVLSKI	0.0487	16
HLA-DRB4*01:01	2	9	23	15	ISDIQSTLS	INRQISDIQSTLSEV	0.0497	16
HLA-DPA1*01:03/DPB1*02:01	3	20	34	15	AIFKDLGVA	PQPAIFKDLGVAQQA	0.05	16
HLA-DPA1*01:03/DPB1*02:01	2	12	26	15	IQSTLSEVT	QISDIQSTLSEVTTR	0.0506	16
HLA-DPA1*01:03/DPB1*02:01	5	6	20	15	FQTVPRPSQ	VKNFQTVPRPSQKSL	0.0514	16
HLA-DPA1*03:01/DPB1*04:02	4	3	17	15	LLFTHLPGN	LALLLFTHLPGNNTP	0.0646	16
HLA-DRB5*01:01	1	27	41	15	LEKLYKRRK	ANPLEKLYKRRKPKG	0.0655	16
HLA-DPA1*03:01/DPB1*04:02	4	39	53	15	FHQILSEGE	LDAFHQILSEGENAQ	0.0657	16
HLA-DRB5*01:01	3	7	21	15	YLNEHGVPP	AFDAYLNEHGVPPPQ	0.0664	16
HLA-DRB5*01:01	4	40	54	15	FHQILSEGE	DAFHQILSEGENAQA	0.0673	16
HLA-DRB5*01:01	4	4	18	15	FTHLPGNNT	ALLLFTHLPGNNTPF	0.0676	16
HLA-DRB5*01:01	3	4	18	15	FDAYLNEHG	PAAAFDAYLNEHGVP	0.0691	16
HLA-DRB1*03:01	5	1	15	15	VKNFQTVPR	PPVIRVKNFQTVPRP	0.0693	16
HLA-DRB5*01:01	5	7	21	15	FQTVPRPSQ	KNFQTVPRPSQKSLR	0.0693	16
HLA-DRB1*03:01	1	22	36	15	FGANPLEKL	DQVFGANPLEKLYKR	0.0696	16
HLA-DRB1*03:01	5	17	31	15	LRAVPPNPT	QKSLRAVPPNPTIDK	0.072	16
HLA-DRB1*03:01	4	42	56	15	ILSEGENAQ	FHQILSEGENAQAAL	0.0722	16
HLA-DRB1*03:01	2	31	45	15	LHEITPVLK	ERQLHEITPVLKMGR	0.0745	16
HLA-DRB1*01:01	5	1	15	15	VIRVKNFQT	PPVIRVKNFQTVPRP	0.0787	16
HLA-DRB1*15:01	4	25	39	15	IAYKSGKSG	LSKIAYKSGKSGAFL	0.0843	16
HLA-DRB1*15:01	5	15	29	15	LRAVPPNPT	PSQKSLRAVPPNPTI	0.0873	16
HLA-DRB1*15:01	4	20	34	15	VLSKIAYKS	ILAQVLSKIAYKSGK	0.0876	16
HLA-DRB1*04:05	3	23	37	15	FKDLGVAQQ	AIFKDLGVAQQACSK	0.0915	16
HLA-DRB1*07:01	2	32	46	15	HEITPVLKM	RQLHEITPVLKMGRT	0.0962	16
HLA-DRB1*07:01	4	14	28	15	PFHILAQVL	NNTPFHILAQVLSKI	0.0969	16
HLA-DRB1*04:05	3	7	21	15	YLNEHGVPP	AFDAYLNEHGVPPPQ	0.0969	16
HLA-DRB1*11:01	2	32	46	15	ITPVLKMGR	RQLHEITPVLKMGRT	0.0971	16
HLA-DRB1*07:01	4	24	38	15	YKSGKSGAF	VLSKIAYKSGKSGAF	0.099	16
HLA-DRB1*07:01	4	13	27	15	PFHILAQVL	GNNTPFHILAQVLSK	0.1014	16
HLA-DRB1*04:01	2	6	20	15	INRQISDIQ	LIPINRQISDIQSTL	0.1049	16
HLA-DQA1*05:01/DQB1*02:01	4	26	40	15	YKSGKSGAF	SKIAYKSGKSGAFLD	0.1114	16
HLA-DQA1*05:01/DQB1*02:01	5	30	44	15	WVCVYSSEQ	DKGWVCVYSSEQGET	0.1128	16
HLA-DQA1*01:02/DQB1*06:02	3	48	62	15	DKMSKVLEL	AADKMSKVLELSEET	0.1132	16
HLA-DQA1*05:01/DQB1*02:01	1	1	15	15	YMQQVSEGL	MWDSSYMQQVSEGLM	0.1138	16
HLA-DQA1*05:01/DQB1*02:01	1	50	64	15	ATSTDDIIW	CLMSKATSTDDIIWD	0.1148	16
HLA-DQA1*05:01/DQB1*03:01	2	14	28	15	IQSTLSEVT	SDIQSTLSEVTTRVH	0.1188	16
HLA-DQA1*05:01/DQB1*03:01	3	35	49	15	VKNATTDAA	CSKGTMVKNATTDAA	0.1192	16
HLA-DQA1*05:01/DQB1*03:01	1	8	22	15	LMTGKVPID	QQVSEGLMTGKVPID	0.1202	16
HLA-DQA1*05:01/DQB1*03:01	4	40	54	15	ILSEGENAQ	DAFHQILSEGENAQA	0.1212	16
HLA-DRB1*08:02	4	39	53	15	FHQILSEGE	LDAFHQILSEGENAQ	0.1257	16
HLA-DRB1*12:01	2	22	36	15	VHEIERQLH	EVTTRVHEIERQLHE	0.1259	16
HLA-DRB1*08:02	5	15	29	15	LRAVPPNPT	PSQKSLRAVPPNPTI	0.127	16
HLA-DRB1*08:02	2	41	55	15	LEAISKGMS	LKMGRTLEAISKGMS	0.128	16
HLA-DRB1*13:02	5	18	32	15	LRAVPPNPT	KSLRAVPPNPTIDKG	0.1281	16
HLA-DRB1*08:02	4	3	17	15	LLLFTHLPG	LALLLFTHLPGNNTP	0.1285	16
HLA-DRB1*13:02	3	20	34	15	IFKDLGVAQ	PQPAIFKDLGVAQQA	0.1316	16
HLA-DRB1*13:02	3	38	52	15	MVKNATTDA	GTMVKNATTDAADKM	0.1318	16
HLA-DRB1*09:01	3	36	50	15	VKNATTDAA	SKGTMVKNATTDAAD	0.1582	16
HLA-DRB1*09:01	3	51	65	15	LELSEETFS	KMSKVLELSEETFSK	0.1584	16
HLA-DRB1*09:01	1	21	35	15	FGANPLEKL	IDQVFGANPLEKLYK	0.1592	16
HLA-DRB1*09:01	5	29	43	15	WVCVYSSEQ	IDKGWVCVYSSEQGE	0.1599	16
HLA-DRB1*09:01	1	22	36	15	FGANPLEKL	DQVFGANPLEKLYKR	0.1657	16
HLA-DRB1*09:01	5	18	32	15	LRAVPPNPT	KSLRAVPPNPTIDKG	0.167	16
HLA-DQA1*03:01/DQB1*03:02	1	53	67	15	TSTDDIIWD	SKATSTDDIIWDQLI	0.0048	17
HLA-DQA1*03:01/DQB1*03:02	2	18	32	15	EVTTRVHEI	STLSEVTTRVHEIER	0.0049	17
HLA-DQA1*01:01/DQB1*05:01	5	17	31	15	LRAVPPNPT	QKSLRAVPPNPTIDK	0.0058	17
HLA-DQA1*01:01/DQB1*05:01	3	16	30	15	PAIFKDLGV	GVPPPQPAIFKDLGV	0.0058	17
HLA-DQA1*01:01/DQB1*05:01	4	11	25	15	NTPFHILAQ	LPGNNTPFHILAQVL	0.0059	17
HLA-DQA1*01:01/DQB1*05:01	1	21	35	15	FGANPLEKL	IDQVFGANPLEKLYK	0.0059	17
HLA-DPA1*01:03/DPB1*04:01	3	55	69	15	LSEETFSKP	VLELSEETFSKPNLS	0.0152	17
HLA-DPA1*01:03/DPB1*04:01	2	32	46	15	HEITPVLKM	RQLHEITPVLKMGRT	0.0153	17
HLA-DPA1*01:03/DPB1*04:01	4	32	46	15	AFLDAFHQI	SGKSGAFLDAFHQIL	0.0153	17
HLA-DRB3*01:01	3	36	50	15	MVKNATTDA	SKGTMVKNATTDAAD	0.0195	17
HLA-DRB3*02:02	4	26	40	15	YKSGKSGAF	SKIAYKSGKSGAFLD	0.0246	17
HLA-DPA1*02:01/DPB1*14:01	2	56	70	15	AKYDHLVIS	EMLAKYDHLVISTGR	0.0317	17
HLA-DPA1*02:01/DPB1*14:01	3	38	52	15	VKNATTDAA	GTMVKNATTDAADKM	0.0317	17
HLA-DPA1*02:01/DPB1*05:01	4	50	64	15	QAALTRLSR	ENAQAALTRLSRTFD	0.0379	17
HLA-DPA1*02:01/DPB1*05:01	2	21	35	15	RVHEIERQL	SEVTTRVHEIERQLH	0.0383	17
HLA-DPA1*02:01/DPB1*01:01	3	3	17	15	AAFDAYLNE	APAAAFDAYLNEHGV	0.0423	17
HLA-DPA1*02:01/DPB1*01:01	3	48	62	15	MSKVLELSE	AADKMSKVLELSEET	0.0424	17
HLA-DPA1*02:01/DPB1*01:01	2	25	39	15	IERQLHEIT	TRVHEIERQLHEITP	0.0429	17
HLA-DPA1*02:01/DPB1*01:01	4	39	53	15	FHQILSEGE	LDAFHQILSEGENAQ	0.0433	17
HLA-DPA1*02:01/DPB1*01:01	4	14	28	15	FHILAQVLS	NNTPFHILAQVLSKI	0.0435	17
HLA-DRB4*01:01	5	4	18	15	FQTVPRPSQ	IRVKNFQTVPRPSQK	0.0449	17
HLA-DPA1*01:03/DPB1*02:01	4	15	29	15	ILAQVLSKI	NTPFHILAQVLSKIA	0.0454	17
HLA-DPA1*01:03/DPB1*02:01	4	24	38	15	IAYKSGKSG	VLSKIAYKSGKSGAF	0.0458	17
HLA-DPA1*01:03/DPB1*02:01	4	56	70	15	RTFDAFLGV	LTRLSRTFDAFLGVV	0.0469	17
HLA-DPA1*01:03/DPB1*02:01	2	55	69	15	LAKYDHLVI	SEMLAKYDHLVISTG	0.0473	17
HLA-DPA1*01:03/DPB1*02:01	4	33	47	15	AFLDAFHQI	GKSGAFLDAFHQILS	0.0473	17
HLA-DPA1*01:03/DPB1*02:01	2	2	16	15	LIPINRQIS	LADLLIPINRQISDI	0.0485	17
HLA-DPA1*01:03/DPB1*02:01	4	19	33	15	VLSKIAYKS	HILAQVLSKIAYKSG	0.0487	17
HLA-DRB1*03:01	1	21	35	15	FGANPLEKL	IDQVFGANPLEKLYK	0.0636	17
HLA-DRB5*01:01	5	15	29	15	LRAVPPNPT	PSQKSLRAVPPNPTI	0.064	17
HLA-DRB5*01:01	4	16	30	15	FHILAQVLS	TPFHILAQVLSKIAY	0.0642	17
HLA-DRB5*01:01	3	37	51	15	MVKNATTDA	KGTMVKNATTDAADK	0.065	17
HLA-DRB1*01:01	5	28	42	15	WVCVYSSEQ	TIDKGWVCVYSSEQG	0.0679	17
HLA-DRB1*03:01	2	25	39	15	VHEIERQLH	TRVHEIERQLHEITP	0.068	17
HLA-DRB1*03:01	2	44	58	15	LEAISKGMS	GRTLEAISKGMSEML	0.0685	17
HLA-DRB1*01:01	4	26	40	15	YKSGKSGAF	SKIAYKSGKSGAFLD	0.069	17
HLA-DRB1*01:01	3	20	34	15	FKDLGVAQQ	PQPAIFKDLGVAQQA	0.0734	17
HLA-DRB1*15:01	2	3	17	15	LIPINRQIS	ADLLIPINRQISDIQ	0.0743	17
HLA-DRB1*01:01	5	31	45	15	WVCVYSSEQ	KGWVCVYSSEQGETR	0.0745	17
HLA-DRB1*15:01	2	2	16	15	LIPINRQIS	LADLLIPINRQISDI	0.0751	17
HLA-DQA1*04:01/DQB1*04:02	4	37	51	15	FHQILSEGE	AFLDAFHQILSEGEN	0.0773	17
HLA-DQA1*04:01/DQB1*04:02	3	17	31	15	PAIFKDLGV	VPPPQPAIFKDLGVA	0.0773	17
HLA-DRB1*11:01	3	5	19	15	FDAYLNEHG	AAAFDAYLNEHGVPP	0.0829	17
HLA-DRB1*04:05	2	11	25	15	ISDIQSTLS	RQISDIQSTLSEVTT	0.0832	17
HLA-DRB1*11:01	5	2	16	15	VKNFQTVPR	PVIRVKNFQTVPRPS	0.0838	17
HLA-DRB1*11:01	4	39	53	15	FHQILSEGE	LDAFHQILSEGENAQ	0.0848	17
HLA-DRB1*04:05	4	5	19	15	FTHLPGNNT	LLLFTHLPGNNTPFH	0.0862	17
HLA-DRB1*07:01	4	36	50	15	FHQILSEGE	GAFLDAFHQILSEGE	0.0866	17
HLA-DRB1*04:01	4	16	30	15	FHILAQVLS	TPFHILAQVLSKIAY	0.0867	17
HLA-DRB1*07:01	3	5	19	15	FDAYLNEHG	AAAFDAYLNEHGVPP	0.0874	17
HLA-DRB1*11:01	4	3	17	15	LLLFTHLPG	LALLLFTHLPGNNTP	0.088	17
HLA-DRB1*07:01	1	22	36	15	FGANPLEKL	DQVFGANPLEKLYKR	0.0918	17
HLA-DQA1*01:02/DQB1*06:02	2	21	35	15	TRVHEIERQ	SEVTTRVHEIERQLH	0.1023	17
HLA-DQA1*01:02/DQB1*06:02	3	1	15	15	AAAFDAYLN	TTAPAAAFDAYLNEH	0.1027	17
HLA-DQA1*05:01/DQB1*02:01	4	13	27	15	PFHILAQVL	GNNTPFHILAQVLSK	0.1049	17
HLA-DQA1*01:02/DQB1*06:02	2	12	26	15	IQSTLSEVT	QISDIQSTLSEVTTR	0.106	17
HLA-DQA1*05:01/DQB1*02:01	5	29	43	15	WVCVYSSEQ	IDKGWVCVYSSEQGE	0.1069	17
HLA-DQA1*05:01/DQB1*03:01	5	17	31	15	LRAVPPNPT	QKSLRAVPPNPTIDK	0.1089	17
HLA-DQA1*05:01/DQB1*03:01	3	43	57	15	ATTDAADKM	NATTDAADKMSKVLE	0.1097	17
HLA-DQA1*05:01/DQB1*03:01	4	43	57	15	LSEGENAQA	HQILSEGENAQAALT	0.1133	17
HLA-DRB1*08:02	4	52	66	15	LTRLSRTFD	AQAALTRLSRTFDAF	0.1176	17
HLA-DRB1*08:02	1	11	25	15	MTGKVPIDQ	SEGLMTGKVPIDQVF	0.1183	17
HLA-DRB1*12:01	1	27	41	15	LEKLYKRRK	ANPLEKLYKRRKPKG	0.1198	17
HLA-DRB1*08:02	3	36	50	15	MVKNATTDA	SKGTMVKNATTDAAD	0.1206	17
HLA-DRB1*12:01	4	21	35	15	VLSKIAYKS	LAQVLSKIAYKSGKS	0.1207	17
HLA-DRB1*08:02	2	54	68	15	MLAKYDHLV	MSEMLAKYDHLVIST	0.121	17
HLA-DRB1*08:02	1	29	43	15	YKRRKPKGT	PLEKLYKRRKPKGTV	0.1216	17
HLA-DRB1*13:02	4	2	16	15	LLLFTHLPG	DLALLLFTHLPGNNT	0.1227	17
HLA-DRB1*13:02	4	15	29	15	FHILAQVLS	NTPFHILAQVLSKIA	0.1259	17
HLA-DRB1*09:01	2	47	61	15	ISKGMSEML	LEAISKGMSEMLAKY	0.1484	17
HLA-DRB1*09:01	2	46	60	15	ISKGMSEML	TLEAISKGMSEMLAK	0.1555	17
HLA-DQA1*03:01/DQB1*03:02	3	3	17	15	AAAFDAYLN	APAAAFDAYLNEHGV	0.0046	18
HLA-DQA1*03:01/DQB1*03:02	2	9	23	15	ISDIQSTLS	INRQISDIQSTLSEV	0.0046	18
HLA-DQA1*03:01/DQB1*03:02	2	13	27	15	IQSTLSEVT	ISDIQSTLSEVTTRV	0.0046	18
HLA-DQA1*03:01/DQB1*03:02	1	19	33	15	DQVFGANPL	VPIDQVFGANPLEKL	0.0047	18
HLA-DQA1*01:01/DQB1*05:01	4	10	24	15	NTPFHILAQ	HLPGNNTPFHILAQV	0.0055	18
HLA-DQA1*01:01/DQB1*05:01	4	39	53	15	FHQILSEGE	LDAFHQILSEGENAQ	0.0055	18
HLA-DQA1*01:01/DQB1*05:01	4	13	27	15	NTPFHILAQ	GNNTPFHILAQVLSK	0.0055	18
HLA-DQA1*01:01/DQB1*05:01	4	41	55	15	ILSEGENAQ	AFHQILSEGENAQAA	0.0056	18
HLA-DPA1*01:03/DPB1*04:01	3	3	17	15	AAFDAYLNE	APAAAFDAYLNEHGV	0.0141	18
HLA-DRB3*01:01	5	4	18	15	FQTVPRPSQ	IRVKNFQTVPRPSQK	0.0175	18
HLA-DRB3*01:01	4	34	48	15	FLDAFHQIL	KSGAFLDAFHQILSE	0.0178	18
HLA-DRB3*01:01	5	1	15	15	IRVKNFQTV	PPVIRVKNFQTVPRP	0.0187	18
HLA-DRB3*01:01	5	32	46	15	YSSEQGETR	GWVCVYSSEQGETRA	0.0188	18
HLA-DRB3*02:02	3	9	23	15	YLNEHGVPP	DAYLNEHGVPPPQPA	0.0222	18
HLA-DRB3*02:02	4	14	28	15	FHILAQVLS	NNTPFHILAQVLSKI	0.0233	18
HLA-DPA1*02:01/DPB1*14:01	2	21	35	15	RVHEIERQL	SEVTTRVHEIERQLH	0.029	18
HLA-DPA1*02:01/DPB1*14:01	2	20	34	15	EVTTRVHEI	LSEVTTRVHEIERQL	0.0293	18
HLA-DPA1*02:01/DPB1*14:01	4	27	41	15	YKSGKSGAF	KIAYKSGKSGAFLDA	0.0301	18
HLA-DPA1*02:01/DPB1*14:01	4	21	35	15	VLSKIAYKS	LAQVLSKIAYKSGKS	0.0302	18
HLA-DPA1*02:01/DPB1*14:01	3	39	53	15	KNATTDAAD	TMVKNATTDAADKMS	0.0304	18
HLA-DPA1*02:01/DPB1*05:01	2	25	39	15	VHEIERQLH	TRVHEIERQLHEITP	0.0365	18
HLA-DPA1*02:01/DPB1*05:01	1	20	34	15	FGANPLEKL	PIDQVFGANPLEKLY	0.0365	18
HLA-DPA1*02:01/DPB1*05:01	2	8	22	15	RQISDIQST	PINRQISDIQSTLSE	0.0371	18
HLA-DPA1*02:01/DPB1*01:01	2	20	34	15	EVTTRVHEI	LSEVTTRVHEIERQL	0.0409	18
HLA-DPA1*02:01/DPB1*01:01	3	2	16	15	AAFDAYLNE	TAPAAAFDAYLNEHG	0.0411	18
HLA-DPA1*02:01/DPB1*01:01	2	28	42	15	RQLHEITPV	HEIERQLHEITPVLK	0.0412	18
HLA-DPA1*02:01/DPB1*01:01	2	29	43	15	RQLHEITPV	EIERQLHEITPVLKM	0.0413	18
HLA-DPA1*02:01/DPB1*01:01	3	51	65	15	VLELSEETF	KMSKVLELSEETFSK	0.0418	18
HLA-DRB4*01:01	1	16	30	15	VPIDQVFGA	TGKVPIDQVFGANPL	0.0421	18
HLA-DPA1*01:03/DPB1*02:01	4	25	39	15	IAYKSGKSG	LSKIAYKSGKSGAFL	0.0426	18
HLA-DRB4*01:01	5	6	20	15	FQTVPRPSQ	VKNFQTVPRPSQKSL	0.0428	18
HLA-DRB4*01:01	2	1	15	15	LIPINRQIS	TLADLLIPINRQISD	0.043	18
HLA-DPA1*01:03/DPB1*02:01	4	2	16	15	LLLFTHLPG	DLALLLFTHLPGNNT	0.044	18
HLA-DPA1*01:03/DPB1*02:01	3	48	62	15	KMSKVLELS	AADKMSKVLELSEET	0.0448	18
HLA-DPA1*01:03/DPB1*02:01	4	16	30	15	ILAQVLSKI	TPFHILAQVLSKIAY	0.0452	18
HLA-DRB1*03:01	1	27	41	15	LEKLYKRRK	ANPLEKLYKRRKPKG	0.0593	18
HLA-DPA1*03:01/DPB1*04:02	4	33	47	15	AFLDAFHQI	GKSGAFLDAFHQILS	0.0598	18
HLA-DRB1*01:01	2	37	51	15	LKMGRTLEA	ITPVLKMGRTLEAIS	0.0602	18
HLA-DPA1*03:01/DPB1*04:02	2	19	33	15	EVTTRVHEI	TLSEVTTRVHEIERQ	0.0605	18
HLA-DRB5*01:01	4	22	36	15	VLSKIAYKS	AQVLSKIAYKSGKSG	0.0607	18
HLA-DRB1*01:01	3	22	36	15	FKDLGVAQQ	PAIFKDLGVAQQACS	0.0659	18
HLA-DRB1*15:01	4	22	36	15	VLSKIAYKS	AQVLSKIAYKSGKSG	0.071	18
HLA-DRB1*15:01	4	17	31	15	LAQVLSKIA	PFHILAQVLSKIAYK	0.0716	18
HLA-DQA1*04:01/DQB1*04:02	1	10	24	15	LMTGKVPID	VSEGLMTGKVPIDQV	0.0732	18
HLA-DQA1*04:01/DQB1*04:02	1	11	25	15	LMTGKVPID	SEGLMTGKVPIDQVF	0.075	18
HLA-DRB1*11:01	4	22	36	15	VLSKIAYKS	AQVLSKIAYKSGKSG	0.0754	18
HLA-DQA1*04:01/DQB1*04:02	1	29	43	15	YKRRKPKGT	PLEKLYKRRKPKGTV	0.0758	18
HLA-DRB1*04:05	2	17	31	15	LSEVTTRVH	QSTLSEVTTRVHEIE	0.0768	18
HLA-DRB1*11:01	4	23	37	15	IAYKSGKSG	QVLSKIAYKSGKSGA	0.077	18
HLA-DRB1*04:01	2	56	70	15	YDHLVISTG	EMLAKYDHLVISTGR	0.0772	18
HLA-DRB1*04:05	2	37	51	15	LKMGRTLEA	ITPVLKMGRTLEAIS	0.078	18
HLA-DRB1*04:05	5	27	41	15	WVCVYSSEQ	PTIDKGWVCVYSSEQ	0.0783	18
HLA-DRB1*04:01	5	7	21	15	FQTVPRPSQ	KNFQTVPRPSQKSLR	0.0786	18
HLA-DRB1*04:01	3	23	37	15	FKDLGVAQQ	AIFKDLGVAQQACSK	0.0801	18
HLA-DRB1*04:01	1	1	15	15	YMQQVSEGL	MWDSSYMQQVSEGLM	0.0831	18
HLA-DRB1*07:01	4	35	49	15	FLDAFHQIL	SGAFLDAFHQILSEG	0.0857	18
HLA-DQA1*01:02/DQB1*06:02	4	9	23	15	NTPFHILAQ	THLPGNNTPFHILAQ	0.0952	18
HLA-DQA1*01:02/DQB1*06:02	2	10	24	15	ISDIQSTLS	NRQISDIQSTLSEVT	0.0953	18
HLA-DQA1*01:02/DQB1*06:02	3	42	56	15	TTDAADKMS	KNATTDAADKMSKVL	0.0984	18
HLA-DQA1*05:01/DQB1*02:01	4	14	28	15	PFHILAQVL	NNTPFHILAQVLSKI	0.099	18
HLA-DQA1*05:01/DQB1*02:01	1	8	22	15	LMTGKVPID	QQVSEGLMTGKVPID	0.0991	18
HLA-DQA1*01:02/DQB1*06:02	4	45	59	15	SEGENAQAA	ILSEGENAQAALTRL	0.0999	18
HLA-DQA1*05:01/DQB1*02:01	4	37	51	15	FHQILSEGE	AFLDAFHQILSEGEN	0.1009	18
HLA-DQA1*05:01/DQB1*03:01	2	11	25	15	IQSTLSEVT	RQISDIQSTLSEVTT	0.1046	18
HLA-DRB1*13:02	2	53	67	15	MLAKYDHLV	GMSEMLAKYDHLVIS	0.1121	18
HLA-DRB1*12:01	2	4	18	15	LIPINRQIS	DLLIPINRQISDIQS	0.1128	18
HLA-DRB1*13:02	4	20	34	15	VLSKIAYKS	ILAQVLSKIAYKSGK	0.1133	18
HLA-DRB1*12:01	5	5	19	15	FQTVPRPSQ	RVKNFQTVPRPSQKS	0.1147	18
HLA-DRB1*09:01	3	54	68	15	LELSEETFS	KVLELSEETFSKPNL	0.1379	18
HLA-DRB1*09:01	3	47	61	15	DKMSKVLEL	DAADKMSKVLELSEE	0.1393	18
HLA-DRB1*09:01	4	33	47	15	FLDAFHQIL	GKSGAFLDAFHQILS	0.1399	18
HLA-DRB1*09:01	4	13	27	15	FHILAQVLS	GNNTPFHILAQVLSK	0.1423	18
HLA-DRB1*09:01	4	15	29	15	FHILAQVLS	NTPFHILAQVLSKIA	0.1429	18
HLA-DRB1*09:01	2	11	25	15	IQSTLSEVT	RQISDIQSTLSEVTT	0.144	18
HLA-DQA1*03:01/DQB1*03:02	3	52	66	15	VLELSEETF	MSKVLELSEETFSKP	0.0043	19
HLA-DQA1*03:01/DQB1*03:02	2	12	26	15	IQSTLSEVT	QISDIQSTLSEVTTR	0.0044	19
HLA-DQA1*03:01/DQB1*03:02	3	6	20	15	DAYLNEHGV	AAFDAYLNEHGVPPP	0.0044	19
HLA-DQA1*03:01/DQB1*03:02	3	35	49	15	VKNATTDAA	CSKGTMVKNATTDAA	0.0044	19
HLA-DQA1*03:01/DQB1*03:02	4	36	50	15	FHQILSEGE	GAFLDAFHQILSEGE	0.0045	19
HLA-DQA1*01:01/DQB1*05:01	2	20	34	15	EVTTRVHEI	LSEVTTRVHEIERQL	0.0052	19
HLA-DQA1*01:01/DQB1*05:01	1	54	68	15	DDIIWDQLI	KATSTDDIIWDQLIV	0.0053	19
HLA-DQA1*01:01/DQB1*05:01	2	22	36	15	TRVHEIERQ	EVTTRVHEIERQLHE	0.0053	19
HLA-DPA1*01:03/DPB1*04:01	3	2	16	15	AAFDAYLNE	TAPAAAFDAYLNEHG	0.0139	19
HLA-DRB3*01:01	1	1	15	15	YMQQVSEGL	MWDSSYMQQVSEGLM	0.0163	19
HLA-DRB3*01:01	5	33	47	15	YSSEQGETR	WVCVYSSEQGETRAL	0.0169	19
HLA-DRB3*01:01	5	6	20	15	FQTVPRPSQ	VKNFQTVPRPSQKSL	0.0171	19
HLA-DRB3*02:02	1	24	38	15	FGANPLEKL	VFGANPLEKLYKRRK	0.0198	19
HLA-DRB3*02:02	4	38	52	15	FHQILSEGE	FLDAFHQILSEGENA	0.0204	19
HLA-DRB3*02:02	5	28	42	15	WVCVYSSEQ	TIDKGWVCVYSSEQG	0.0209	19
HLA-DRB3*02:02	2	37	51	15	LKMGRTLEA	ITPVLKMGRTLEAIS	0.0211	19
HLA-DRB3*02:02	4	13	27	15	FHILAQVLS	GNNTPFHILAQVLSK	0.0215	19
HLA-DPA1*02:01/DPB1*14:01	3	37	51	15	VKNATTDAA	KGTMVKNATTDAADK	0.0283	19
HLA-DPA1*02:01/DPB1*14:01	4	20	34	15	VLSKIAYKS	ILAQVLSKIAYKSGK	0.0285	19
HLA-DPA1*02:01/DPB1*14:01	3	52	66	15	KVLELSEET	MSKVLELSEETFSKP	0.0287	19
HLA-DPA1*02:01/DPB1*01:01	2	22	36	15	TRVHEIERQ	EVTTRVHEIERQLHE	0.0389	19
HLA-DPA1*01:03/DPB1*02:01	1	19	33	15	FGANPLEKL	VPIDQVFGANPLEKL	0.0392	19
HLA-DPA1*02:01/DPB1*01:01	3	47	61	15	KMSKVLELS	DAADKMSKVLELSEE	0.0392	19
HLA-DRB4*01:01	2	36	50	15	LKMGRTLEA	EITPVLKMGRTLEAI	0.0393	19
HLA-DPA1*01:03/DPB1*02:01	5	16	30	15	LRAVPPNPT	SQKSLRAVPPNPTID	0.0404	19
HLA-DPA1*01:03/DPB1*02:01	2	53	67	15	MLAKYDHLV	GMSEMLAKYDHLVIS	0.0405	19
HLA-DPA1*01:03/DPB1*02:01	3	47	61	15	KMSKVLELS	DAADKMSKVLELSEE	0.0406	19
HLA-DRB4*01:01	3	25	39	15	VAQQACSKG	FKDLGVAQQACSKGT	0.0409	19
HLA-DPA1*01:03/DPB1*02:01	3	17	31	15	PQPAIFKDL	VPPPQPAIFKDLGVA	0.0412	19
HLA-DRB5*01:01	5	31	45	15	WVCVYSSEQ	KGWVCVYSSEQGETR	0.054	19
HLA-DRB1*03:01	5	9	23	15	PRPSQKSLR	FQTVPRPSQKSLRAV	0.0541	19
HLA-DRB1*01:01	2	9	23	15	ISDIQSTLS	INRQISDIQSTLSEV	0.055	19
HLA-DRB5*01:01	4	24	38	15	IAYKSGKSG	VLSKIAYKSGKSGAF	0.0553	19
HLA-DRB5*01:01	3	9	23	15	YLNEHGVPP	DAYLNEHGVPPPQPA	0.0559	19
HLA-DRB5*01:01	4	6	20	15	FTHLPGNNT	LLFTHLPGNNTPFHI	0.057	19
HLA-DPA1*03:01/DPB1*04:02	5	16	30	15	LRAVPPNPT	SQKSLRAVPPNPTID	0.057	19
HLA-DRB1*03:01	2	42	56	15	LEAISKGMS	KMGRTLEAISKGMSE	0.057	19
HLA-DPA1*03:01/DPB1*04:02	2	30	44	15	HEITPVLKM	IERQLHEITPVLKMG	0.0571	19
HLA-DPA1*03:01/DPB1*04:02	4	40	54	15	FHQILSEGE	DAFHQILSEGENAQA	0.0572	19
HLA-DPA1*03:01/DPB1*04:02	1	56	70	15	IIWDQLIVK	TSTDDIIWDQLIVKR	0.0576	19
HLA-DRB1*01:01	4	38	52	15	FHQILSEGE	FLDAFHQILSEGENA	0.0583	19
HLA-DRB1*01:01	3	38	52	15	VKNATTDAA	GTMVKNATTDAADKM	0.0595	19
HLA-DRB1*15:01	4	37	51	15	LDAFHQILS	AFLDAFHQILSEGEN	0.065	19
HLA-DRB1*15:01	4	3	17	15	LLLFTHLPG	LALLLFTHLPGNNTP	0.0656	19
HLA-DRB1*15:01	1	3	17	15	YMQQVSEGL	DSSYMQQVSEGLMTG	0.0678	19
HLA-DRB1*15:01	4	23	37	15	IAYKSGKSG	QVLSKIAYKSGKSGA	0.0683	19
HLA-DRB1*04:01	2	17	31	15	LSEVTTRVH	QSTLSEVTTRVHEIE	0.0702	19
HLA-DRB1*04:05	4	4	18	15	FTHLPGNNT	ALLLFTHLPGNNTPF	0.0702	19
HLA-DRB1*04:05	1	1	15	15	YMQQVSEGL	MWDSSYMQQVSEGLM	0.0736	19
HLA-DRB1*04:01	5	2	16	15	VKNFQTVPR	PVIRVKNFQTVPRPS	0.0741	19
HLA-DRB1*04:01	4	4	18	15	FTHLPGNNT	ALLLFTHLPGNNTPF	0.0763	19
HLA-DRB1*07:01	4	15	29	15	FHILAQVLS	NTPFHILAQVLSKIA	0.0766	19
HLA-DQA1*01:02/DQB1*06:02	1	8	22	15	SEGLMTGKV	QQVSEGLMTGKVPID	0.0901	19
HLA-DQA1*05:01/DQB1*02:01	2	18	32	15	EVTTRVHEI	STLSEVTTRVHEIER	0.0932	19
HLA-DQA1*05:01/DQB1*03:01	1	21	35	15	VFGANPLEK	IDQVFGANPLEKLYK	0.0941	19
HLA-DRB1*08:02	1	48	62	15	LMSKATSTD	SPCLMSKATSTDDII	0.098	19
HLA-DQA1*05:01/DQB1*03:01	5	30	44	15	WVCVYSSEQ	DKGWVCVYSSEQGET	0.0981	19
HLA-DRB1*08:02	1	26	40	15	LEKLYKRRK	GANPLEKLYKRRKPK	0.1006	19
HLA-DRB1*13:02	5	15	29	15	LRAVPPNPT	PSQKSLRAVPPNPTI	0.1048	19
HLA-DRB1*08:02	2	10	24	15	ISDIQSTLS	NRQISDIQSTLSEVT	0.105	19
HLA-DRB1*13:02	4	24	38	15	IAYKSGKSG	VLSKIAYKSGKSGAF	0.1055	19
HLA-DRB1*13:02	2	38	52	15	LKMGRTLEA	TPVLKMGRTLEAISK	0.1057	19
HLA-DRB1*13:02	4	25	39	15	IAYKSGKSG	LSKIAYKSGKSGAFL	0.1068	19
HLA-DRB1*13:02	3	5	19	15	FDAYLNEHG	AAAFDAYLNEHGVPP	0.107	19
HLA-DRB1*12:01	4	1	15	15	LLLFTHLPG	KDLALLLFTHLPGNN	0.1118	19
HLA-DRB1*09:01	3	5	19	15	FDAYLNEHG	AAAFDAYLNEHGVPP	0.1322	19
HLA-DQA1*03:01/DQB1*03:02	4	14	28	15	PFHILAQVL	NNTPFHILAQVLSKI	0.0041	20
HLA-DQA1*03:01/DQB1*03:02	2	8	22	15	ISDIQSTLS	PINRQISDIQSTLSE	0.0041	20
HLA-DQA1*03:01/DQB1*03:02	3	47	61	15	DKMSKVLEL	DAADKMSKVLELSEE	0.0042	20
HLA-DQA1*03:01/DQB1*03:02	3	48	62	15	MSKVLELSE	AADKMSKVLELSEET	0.0043	20
HLA-DQA1*01:01/DQB1*05:01	3	7	21	15	FDAYLNEHG	AFDAYLNEHGVPPPQ	0.005	20
HLA-DPA1*01:03/DPB1*04:01	4	39	53	15	FHQILSEGE	LDAFHQILSEGENAQ	0.0126	20
HLA-DPA1*01:03/DPB1*04:01	4	2	16	15	LALLLFTHL	DLALLLFTHLPGNNT	0.0128	20
HLA-DPA1*01:03/DPB1*04:01	3	17	31	15	PQPAIFKDL	VPPPQPAIFKDLGVA	0.013	20
HLA-DPA1*01:03/DPB1*04:01	2	31	45	15	HEITPVLKM	ERQLHEITPVLKMGR	0.0132	20
HLA-DRB3*01:01	4	35	49	15	FLDAFHQIL	SGAFLDAFHQILSEG	0.0151	20
HLA-DRB3*01:01	1	15	29	15	VPIDQVFGA	MTGKVPIDQVFGANP	0.0158	20
HLA-DRB3*01:01	4	25	39	15	YKSGKSGAF	LSKIAYKSGKSGAFL	0.0158	20
HLA-DRB3*02:02	5	31	45	15	WVCVYSSEQ	KGWVCVYSSEQGETR	0.0188	20
HLA-DPA1*02:01/DPB1*14:01	5	11	25	15	RPSQKSLRA	TVPRPSQKSLRAVPP	0.0266	20
HLA-DPA1*02:01/DPB1*14:01	5	14	28	15	QKSLRAVPP	RPSQKSLRAVPPNPT	0.0269	20
HLA-DPA1*02:01/DPB1*14:01	2	27	41	15	RQLHEITPV	VHEIERQLHEITPVL	0.0272	20
HLA-DPA1*02:01/DPB1*05:01	4	15	29	15	FHILAQVLS	NTPFHILAQVLSKIA	0.0344	20
HLA-DPA1*01:03/DPB1*02:01	3	19	33	15	AIFKDLGVA	PPQPAIFKDLGVAQQ	0.037	20
HLA-DPA1*02:01/DPB1*01:01	4	13	27	15	FHILAQVLS	GNNTPFHILAQVLSK	0.038	20
HLA-DPA1*01:03/DPB1*02:01	4	10	24	15	GNNTPFHIL	HLPGNNTPFHILAQV	0.038	20
HLA-DPA1*02:01/DPB1*01:01	4	16	30	15	ILAQVLSKI	TPFHILAQVLSKIAY	0.0381	20
HLA-DPA1*01:03/DPB1*02:01	2	19	33	15	EVTTRVHEI	TLSEVTTRVHEIERQ	0.0385	20
HLA-DRB4*01:01	4	43	57	15	ILSEGENAQ	HQILSEGENAQAALT	0.0385	20
HLA-DPA1*02:01/DPB1*01:01	3	53	67	15	VLELSEETF	SKVLELSEETFSKPN	0.0388	20
HLA-DRB4*01:01	2	20	34	15	TRVHEIERQ	LSEVTTRVHEIERQL	0.039	20
HLA-DRB1*03:01	2	38	52	15	LKMGRTLEA	TPVLKMGRTLEAISK	0.0484	20
HLA-DRB1*01:01	1	21	35	15	FGANPLEKL	IDQVFGANPLEKLYK	0.049	20
HLA-DRB1*03:01	3	42	56	15	ATTDAADKM	KNATTDAADKMSKVL	0.0491	20
HLA-DRB1*01:01	4	40	54	15	FHQILSEGE	DAFHQILSEGENAQA	0.0502	20
HLA-DRB5*01:01	2	34	48	15	ITPVLKMGR	LHEITPVLKMGRTLE	0.0505	20
HLA-DRB5*01:01	1	26	40	15	LEKLYKRRK	GANPLEKLYKRRKPK	0.0511	20
HLA-DRB5*01:01	4	47	61	15	ENAQAALTR	SEGENAQAALTRLSR	0.0515	20
HLA-DRB5*01:01	3	6	20	15	FDAYLNEHG	AAFDAYLNEHGVPPP	0.0519	20
HLA-DRB1*03:01	3	39	53	15	ATTDAADKM	TMVKNATTDAADKMS	0.0524	20
HLA-DRB1*01:01	2	13	27	15	IQSTLSEVT	ISDIQSTLSEVTTRV	0.0531	20
HLA-DPA1*03:01/DPB1*04:02	4	41	55	15	ILSEGENAQ	AFHQILSEGENAQAA	0.056	20
HLA-DRB1*15:01	4	15	29	15	FHILAQVLS	NTPFHILAQVLSKIA	0.0596	20
HLA-DRB1*15:01	4	34	48	15	LDAFHQILS	KSGAFLDAFHQILSE	0.0608	20
HLA-DRB1*15:01	2	1	15	15	LLIPINRQI	TLADLLIPINRQISD	0.0616	20
HLA-DRB1*04:01	2	7	21	15	INRQISDIQ	IPINRQISDIQSTLS	0.0624	20
HLA-DRB1*04:01	2	4	18	15	INRQISDIQ	DLLIPINRQISDIQS	0.0625	20
HLA-DRB1*04:01	4	27	41	15	YKSGKSGAF	KIAYKSGKSGAFLDA	0.0642	20
HLA-DRB1*11:01	4	26	40	15	IAYKSGKSG	SKIAYKSGKSGAFLD	0.0646	20
HLA-DRB1*04:05	4	16	30	15	FHILAQVLS	TPFHILAQVLSKIAY	0.0647	20
HLA-DRB1*04:05	2	56	70	15	YDHLVISTG	EMLAKYDHLVISTGR	0.0647	20
HLA-DRB1*04:01	1	22	36	15	FGANPLEKL	DQVFGANPLEKLYKR	0.0681	20
HLA-DRB1*04:01	2	13	27	15	IQSTLSEVT	ISDIQSTLSEVTTRV	0.0682	20
HLA-DQA1*04:01/DQB1*04:02	2	38	52	15	LKMGRTLEA	TPVLKMGRTLEAISK	0.0691	20
HLA-DQA1*04:01/DQB1*04:02	5	14	28	15	QKSLRAVPP	RPSQKSLRAVPPNPT	0.0695	20
HLA-DRB1*07:01	1	21	35	15	FGANPLEKL	IDQVFGANPLEKLYK	0.0698	20
HLA-DQA1*04:01/DQB1*04:02	3	39	53	15	VKNATTDAA	TMVKNATTDAADKMS	0.0705	20
HLA-DRB1*07:01	4	18	32	15	LAQVLSKIA	FHILAQVLSKIAYKS	0.0736	20
HLA-DQA1*01:02/DQB1*06:02	4	42	56	15	SEGENAQAA	FHQILSEGENAQAAL	0.0878	20
HLA-DQA1*01:02/DQB1*06:02	1	21	35	15	VFGANPLEK	IDQVFGANPLEKLYK	0.0883	20
HLA-DQA1*01:02/DQB1*06:02	2	13	27	15	IQSTLSEVT	ISDIQSTLSEVTTRV	0.0888	20
HLA-DRB1*08:02	1	47	61	15	LMSKATSTD	CSPCLMSKATSTDDI	0.0923	20
HLA-DRB1*08:02	3	4	18	15	FDAYLNEHG	PAAAFDAYLNEHGVP	0.0925	20
HLA-DRB1*08:02	2	36	50	15	VLKMGRTLE	EITPVLKMGRTLEAI	0.0926	20
HLA-DRB1*08:02	4	53	67	15	LTRLSRTFD	QAALTRLSRTFDAFL	0.0927	20
HLA-DRB1*08:02	2	25	39	15	VHEIERQLH	TRVHEIERQLHEITP	0.0937	20
HLA-DRB1*13:02	3	35	49	15	MVKNATTDA	CSKGTMVKNATTDAA	0.0984	20
HLA-DRB1*13:02	4	50	64	15	QAALTRLSR	ENAQAALTRLSRTFD	0.1015	20
HLA-DRB1*12:01	2	31	45	15	LHEITPVLK	ERQLHEITPVLKMGR	0.1036	20
HLA-DRB1*12:01	2	53	67	15	LAKYDHLVI	GMSEMLAKYDHLVIS	0.1042	20
HLA-DRB1*12:01	4	36	50	15	LDAFHQILS	GAFLDAFHQILSEGE	0.1053	20
HLA-DRB1*09:01	1	10	24	15	LMTGKVPID	VSEGLMTGKVPIDQV	0.1273	20
HLA-DRB1*09:01	4	14	28	15	FHILAQVLS	NNTPFHILAQVLSKI	0.1274	20
HLA-DQA1*03:01/DQB1*03:02	2	17	31	15	EVTTRVHEI	QSTLSEVTTRVHEIE	0.004	21
HLA-DQA1*03:01/DQB1*03:02	2	11	25	15	IQSTLSEVT	RQISDIQSTLSEVTT	0.004	21
HLA-DQA1*01:01/DQB1*05:01	1	3	17	15	YMQQVSEGL	DSSYMQQVSEGLMTG	0.0048	21
HLA-DQA1*01:01/DQB1*05:01	4	15	29	15	FHILAQVLS	NTPFHILAQVLSKIA	0.0048	21
HLA-DQA1*01:01/DQB1*05:01	4	40	54	15	ILSEGENAQ	DAFHQILSEGENAQA	0.0048	21
HLA-DQA1*01:01/DQB1*05:01	4	14	28	15	FHILAQVLS	NNTPFHILAQVLSKI	0.0049	21
HLA-DPA1*01:03/DPB1*04:01	3	54	68	15	LSEETFSKP	KVLELSEETFSKPNL	0.0122	21
HLA-DPA1*01:03/DPB1*04:01	2	18	32	15	EVTTRVHEI	STLSEVTTRVHEIER	0.0123	21
HLA-DPA1*01:03/DPB1*04:01	3	53	67	15	LSEETFSKP	SKVLELSEETFSKPN	0.0125	21
HLA-DRB3*01:01	1	55	69	15	IIWDQLIVK	ATSTDDIIWDQLIVK	0.014	21
HLA-DRB3*01:01	3	44	58	15	DAADKMSKV	ATTDAADKMSKVLEL	0.0141	21
HLA-DRB3*01:01	1	16	30	15	VPIDQVFGA	TGKVPIDQVFGANPL	0.0141	21
HLA-DRB3*02:02	4	40	54	15	FHQILSEGE	DAFHQILSEGENAQA	0.0175	21
HLA-DRB3*02:02	4	5	19	15	FTHLPGNNT	LLLFTHLPGNNTPFH	0.0178	21
HLA-DRB3*02:02	5	3	17	15	VKNFQTVPR	VIRVKNFQTVPRPSQ	0.018	21
HLA-DPA1*02:01/DPB1*14:01	5	6	20	15	FQTVPRPSQ	VKNFQTVPRPSQKSL	0.0252	21
HLA-DPA1*02:01/DPB1*14:01	2	17	31	15	EVTTRVHEI	QSTLSEVTTRVHEIE	0.0257	21
HLA-DPA1*02:01/DPB1*14:01	4	40	54	15	FHQILSEGE	DAFHQILSEGENAQA	0.0258	21
HLA-DPA1*02:01/DPB1*05:01	2	35	49	15	ITPVLKMGR	HEITPVLKMGRTLEA	0.0324	21
HLA-DPA1*02:01/DPB1*05:01	1	56	70	15	IIWDQLIVK	TSTDDIIWDQLIVKR	0.0324	21
HLA-DPA1*02:01/DPB1*05:01	2	39	53	15	KMGRTLEAI	PVLKMGRTLEAISKG	0.0331	21
HLA-DPA1*01:03/DPB1*02:01	4	3	17	15	LFTHLPGNN	LALLLFTHLPGNNTP	0.036	21
HLA-DRB4*01:01	4	2	16	15	LLLFTHLPG	DLALLLFTHLPGNNT	0.036	21
HLA-DPA1*02:01/DPB1*01:01	2	14	28	15	IQSTLSEVT	SDIQSTLSEVTTRVH	0.0362	21
HLA-DPA1*02:01/DPB1*01:01	2	17	31	15	EVTTRVHEI	QSTLSEVTTRVHEIE	0.0362	21
HLA-DPA1*02:01/DPB1*01:01	2	26	40	15	IERQLHEIT	RVHEIERQLHEITPV	0.0366	21
HLA-DRB1*01:01	5	5	19	15	FQTVPRPSQ	RVKNFQTVPRPSQKS	0.0445	21
HLA-DRB1*01:01	2	31	45	15	LHEITPVLK	ERQLHEITPVLKMGR	0.045	21
HLA-DRB1*03:01	4	40	54	15	ILSEGENAQ	DAFHQILSEGENAQA	0.045	21
HLA-DRB1*03:01	2	37	51	15	VLKMGRTLE	ITPVLKMGRTLEAIS	0.0457	21
HLA-DRB1*01:01	2	56	70	15	YDHLVISTG	EMLAKYDHLVISTGR	0.0457	21
HLA-DRB1*01:01	2	47	61	15	ISKGMSEML	LEAISKGMSEMLAKY	0.046	21
HLA-DRB1*01:01	1	5	19	15	YMQQVSEGL	SYMQQVSEGLMTGKV	0.0461	21
HLA-DRB1*01:01	5	14	28	15	QKSLRAVPP	RPSQKSLRAVPPNPT	0.047	21
HLA-DRB5*01:01	4	3	17	15	FTHLPGNNT	LALLLFTHLPGNNTP	0.0478	21
HLA-DRB1*03:01	1	26	40	15	LEKLYKRRK	GANPLEKLYKRRKPK	0.0479	21
HLA-DRB1*01:01	3	4	18	15	FDAYLNEHG	PAAAFDAYLNEHGVP	0.0484	21
HLA-DRB5*01:01	3	22	36	15	FKDLGVAQQ	PAIFKDLGVAQQACS	0.0486	21
HLA-DPA1*03:01/DPB1*04:02	3	48	62	15	KMSKVLELS	AADKMSKVLELSEET	0.0531	21
HLA-DRB1*15:01	3	38	52	15	VKNATTDAA	GTMVKNATTDAADKM	0.0555	21
HLA-DRB1*11:01	4	35	49	15	FLDAFHQIL	SGAFLDAFHQILSEG	0.0562	21
HLA-DRB1*15:01	4	19	33	15	LAQVLSKIA	HILAQVLSKIAYKSG	0.0585	21
HLA-DRB1*15:01	2	37	51	15	LKMGRTLEA	ITPVLKMGRTLEAIS	0.0586	21
HLA-DRB1*11:01	4	50	64	15	QAALTRLSR	ENAQAALTRLSRTFD	0.0593	21
HLA-DRB1*04:05	5	2	16	15	VKNFQTVPR	PVIRVKNFQTVPRPS	0.06	21
HLA-DRB1*04:05	4	43	57	15	ILSEGENAQ	HQILSEGENAQAALT	0.0608	21
HLA-DRB1*04:01	2	12	26	15	IQSTLSEVT	QISDIQSTLSEVTTR	0.0608	21
HLA-DRB1*04:05	4	27	41	15	YKSGKSGAF	KIAYKSGKSGAFLDA	0.0623	21
HLA-DRB1*07:01	2	30	44	15	HEITPVLKM	IERQLHEITPVLKMG	0.064	21
HLA-DRB1*07:01	3	8	22	15	YLNEHGVPP	FDAYLNEHGVPPPQP	0.0644	21
HLA-DRB1*07:01	1	17	31	15	DQVFGANPL	GKVPIDQVFGANPLE	0.0659	21
HLA-DQA1*04:01/DQB1*04:02	4	36	50	15	LDAFHQILS	GAFLDAFHQILSEGE	0.066	21
HLA-DRB1*07:01	3	37	51	15	MVKNATTDA	KGTMVKNATTDAADK	0.0663	21
HLA-DQA1*04:01/DQB1*04:02	5	25	39	15	DKGWVCVYS	PNPTIDKGWVCVYSS	0.0664	21
HLA-DRB1*07:01	5	3	17	15	VKNFQTVPR	VIRVKNFQTVPRPSQ	0.0667	21
HLA-DQA1*04:01/DQB1*04:02	5	15	29	15	LRAVPPNPT	PSQKSLRAVPPNPTI	0.0669	21
HLA-DQA1*04:01/DQB1*04:02	4	14	28	15	PFHILAQVL	NNTPFHILAQVLSKI	0.0676	21
HLA-DQA1*04:01/DQB1*04:02	5	7	21	15	FQTVPRPSQ	KNFQTVPRPSQKSLR	0.0682	21
HLA-DQA1*04:01/DQB1*04:02	2	54	68	15	MLAKYDHLV	MSEMLAKYDHLVIST	0.0685	21
HLA-DQA1*01:02/DQB1*06:02	2	9	23	15	ISDIQSTLS	INRQISDIQSTLSEV	0.0805	21
HLA-DQA1*01:02/DQB1*06:02	3	45	59	15	DKMSKVLEL	TTDAADKMSKVLELS	0.0807	21
HLA-DQA1*01:02/DQB1*06:02	2	39	53	15	LKMGRTLEA	PVLKMGRTLEAISKG	0.0814	21
HLA-DQA1*01:02/DQB1*06:02	5	16	30	15	LRAVPPNPT	SQKSLRAVPPNPTID	0.0816	21
HLA-DQA1*01:02/DQB1*06:02	2	16	30	15	LSEVTTRVH	IQSTLSEVTTRVHEI	0.0817	21
HLA-DQA1*05:01/DQB1*03:01	2	47	61	15	ISKGMSEML	LEAISKGMSEMLAKY	0.0832	21
HLA-DQA1*05:01/DQB1*03:01	4	44	58	15	GENAQAALT	QILSEGENAQAALTR	0.0833	21
HLA-DRB1*08:02	3	19	33	15	AIFKDLGVA	PPQPAIFKDLGVAQQ	0.0849	21
HLA-DQA1*05:01/DQB1*03:01	5	29	43	15	WVCVYSSEQ	IDKGWVCVYSSEQGE	0.0854	21
HLA-DQA1*05:01/DQB1*03:01	2	36	50	15	LKMGRTLEA	EITPVLKMGRTLEAI	0.0856	21
HLA-DQA1*05:01/DQB1*02:01	3	50	64	15	VLELSEETF	DKMSKVLELSEETFS	0.0857	21
HLA-DQA1*05:01/DQB1*03:01	2	39	53	15	LKMGRTLEA	PVLKMGRTLEAISKG	0.086	21
HLA-DRB1*08:02	2	53	67	15	MLAKYDHLV	GMSEMLAKYDHLVIS	0.0906	21
HLA-DRB1*08:02	2	17	31	15	LSEVTTRVH	QSTLSEVTTRVHEIE	0.0908	21
HLA-DRB1*13:02	4	22	36	15	VLSKIAYKS	AQVLSKIAYKSGKSG	0.0924	21
HLA-DRB1*13:02	2	31	45	15	LHEITPVLK	ERQLHEITPVLKMGR	0.0954	21
HLA-DRB1*12:01	3	49	63	15	VLELSEETF	ADKMSKVLELSEETF	0.099	21
HLA-DRB1*12:01	2	43	57	15	LEAISKGMS	MGRTLEAISKGMSEM	0.0991	21
HLA-DRB1*12:01	1	26	40	15	LEKLYKRRK	GANPLEKLYKRRKPK	0.0991	21
HLA-DRB1*12:01	4	2	16	15	LLLFTHLPG	DLALLLFTHLPGNNT	0.1005	21
HLA-DRB1*09:01	2	14	28	15	IQSTLSEVT	SDIQSTLSEVTTRVH	0.1159	21
HLA-DRB1*09:01	1	11	25	15	LMTGKVPID	SEGLMTGKVPIDQVF	0.1201	21
HLA-DQA1*01:01/DQB1*05:01	3	52	66	15	VLELSEETF	MSKVLELSEETFSKP	0.0046	22
HLA-DQA1*01:01/DQB1*05:01	3	39	53	15	KNATTDAAD	TMVKNATTDAADKMS	0.0046	22
HLA-DQA1*01:01/DQB1*05:01	2	3	17	15	LIPINRQIS	ADLLIPINRQISDIQ	0.0046	22
HLA-DQA1*01:01/DQB1*05:01	4	42	56	15	ILSEGENAQ	FHQILSEGENAQAAL	0.0047	22
HLA-DQA1*01:01/DQB1*05:01	2	52	66	15	MLAKYDHLV	KGMSEMLAKYDHLVI	0.0047	22
HLA-DPA1*01:03/DPB1*04:01	3	52	66	15	VLELSEETF	MSKVLELSEETFSKP	0.0118	22
HLA-DRB3*01:01	3	9	23	15	YLNEHGVPP	DAYLNEHGVPPPQPA	0.0128	22
HLA-DRB3*01:01	3	7	21	15	YLNEHGVPP	AFDAYLNEHGVPPPQ	0.013	22
HLA-DRB3*01:01	5	3	17	15	VKNFQTVPR	VIRVKNFQTVPRPSQ	0.013	22
HLA-DRB3*01:01	4	15	29	15	FHILAQVLS	NTPFHILAQVLSKIA	0.0131	22
HLA-DRB3*01:01	5	30	44	15	WVCVYSSEQ	DKGWVCVYSSEQGET	0.0132	22
HLA-DRB3*02:02	2	3	17	15	LIPINRQIS	ADLLIPINRQISDIQ	0.0158	22
HLA-DRB3*02:02	3	22	36	15	FKDLGVAQQ	PAIFKDLGVAQQACS	0.0161	22
HLA-DRB3*02:02	3	6	20	15	FDAYLNEHG	AAFDAYLNEHGVPPP	0.0165	22
HLA-DRB3*02:02	5	34	48	15	YSSEQGETR	VCVYSSEQGETRALK	0.0168	22
HLA-DPA1*02:01/DPB1*14:01	1	3	17	15	YMQQVSEGL	DSSYMQQVSEGLMTG	0.0238	22
HLA-DPA1*02:01/DPB1*05:01	3	51	65	15	KVLELSEET	KMSKVLELSEETFSK	0.0311	22
HLA-DPA1*02:01/DPB1*05:01	1	27	41	15	LEKLYKRRK	ANPLEKLYKRRKPKG	0.0311	22
HLA-DPA1*02:01/DPB1*05:01	3	49	63	15	KMSKVLELS	ADKMSKVLELSEETF	0.0313	22
HLA-DPA1*02:01/DPB1*05:01	2	28	42	15	RQLHEITPV	HEIERQLHEITPVLK	0.0322	22
HLA-DPA1*02:01/DPB1*05:01	2	38	52	15	KMGRTLEAI	TPVLKMGRTLEAISK	0.0322	22
HLA-DRB4*01:01	2	43	57	15	LEAISKGMS	MGRTLEAISKGMSEM	0.0327	22
HLA-DRB4*01:01	4	40	54	15	ILSEGENAQ	DAFHQILSEGENAQA	0.0328	22
HLA-DPA1*01:03/DPB1*02:01	2	1	15	15	LIPINRQIS	TLADLLIPINRQISD	0.0336	22
HLA-DRB4*01:01	3	41	55	15	ATTDAADKM	VKNATTDAADKMSKV	0.0344	22
HLA-DRB4*01:01	3	19	33	15	PAIFKDLGV	PPQPAIFKDLGVAQQ	0.0344	22
HLA-DPA1*02:01/DPB1*01:01	2	27	41	15	IERQLHEIT	VHEIERQLHEITPVL	0.0351	22
HLA-DPA1*02:01/DPB1*01:01	4	41	55	15	ILSEGENAQ	AFHQILSEGENAQAA	0.0355	22
HLA-DPA1*02:01/DPB1*01:01	3	49	63	15	MSKVLELSE	ADKMSKVLELSEETF	0.0356	22
HLA-DPA1*02:01/DPB1*01:01	2	24	38	15	VHEIERQLH	TTRVHEIERQLHEIT	0.036	22
HLA-DPA1*02:01/DPB1*01:01	4	40	54	15	FHQILSEGE	DAFHQILSEGENAQA	0.0361	22
HLA-DRB1*03:01	4	43	57	15	ILSEGENAQ	HQILSEGENAQAALT	0.0412	22
HLA-DRB1*03:01	2	36	50	15	VLKMGRTLE	EITPVLKMGRTLEAI	0.0414	22
HLA-DRB1*01:01	3	36	50	15	MVKNATTDA	SKGTMVKNATTDAAD	0.0416	22
HLA-DRB1*01:01	4	17	31	15	ILAQVLSKI	PFHILAQVLSKIAYK	0.0424	22
HLA-DRB1*03:01	5	16	30	15	LRAVPPNPT	SQKSLRAVPPNPTID	0.0432	22
HLA-DRB1*01:01	3	21	35	15	FKDLGVAQQ	QPAIFKDLGVAQQAC	0.0435	22
HLA-DRB5*01:01	4	28	42	15	YKSGKSGAF	IAYKSGKSGAFLDAF	0.0436	22
HLA-DRB1*15:01	4	42	56	15	ILSEGENAQ	FHQILSEGENAQAAL	0.0505	22
HLA-DRB1*11:01	4	12	26	15	FHILAQVLS	PGNNTPFHILAQVLS	0.0509	22
HLA-DPA1*03:01/DPB1*04:02	4	36	50	15	FLDAFHQIL	GAFLDAFHQILSEGE	0.051	22
HLA-DRB1*11:01	5	31	45	15	WVCVYSSEQ	KGWVCVYSSEQGETR	0.0512	22
HLA-DPA1*03:01/DPB1*04:02	3	47	61	15	KMSKVLELS	DAADKMSKVLELSEE	0.0514	22
HLA-DRB1*15:01	3	52	66	15	VLELSEETF	MSKVLELSEETFSKP	0.0516	22
HLA-DPA1*03:01/DPB1*04:02	2	3	17	15	LIPINRQIS	ADLLIPINRQISDIQ	0.0516	22
HLA-DPA1*03:01/DPB1*04:02	4	2	16	15	LLFTHLPGN	DLALLLFTHLPGNNT	0.0516	22
HLA-DRB1*11:01	3	38	52	15	VKNATTDAA	GTMVKNATTDAADKM	0.0517	22
HLA-DRB1*11:01	5	18	32	15	LRAVPPNPT	KSLRAVPPNPTIDKG	0.052	22
HLA-DRB1*11:01	5	28	42	15	WVCVYSSEQ	TIDKGWVCVYSSEQG	0.052	22
HLA-DPA1*03:01/DPB1*04:02	1	3	17	15	YMQQVSEGL	DSSYMQQVSEGLMTG	0.0523	22
HLA-DRB1*15:01	4	41	55	15	ILSEGENAQ	AFHQILSEGENAQAA	0.054	22
HLA-DRB1*04:01	3	40	54	15	VKNATTDAA	MVKNATTDAADKMSK	0.0546	22
HLA-DRB1*04:05	2	13	27	15	IQSTLSEVT	ISDIQSTLSEVTTRV	0.0554	22
HLA-DRB1*04:05	2	12	26	15	IQSTLSEVT	QISDIQSTLSEVTTR	0.0561	22
HLA-DRB1*04:05	3	2	16	15	FDAYLNEHG	TAPAAAFDAYLNEHG	0.0563	22
HLA-DRB1*04:05	4	3	17	15	FTHLPGNNT	LALLLFTHLPGNNTP	0.0587	22
HLA-DRB1*07:01	4	17	31	15	LAQVLSKIA	PFHILAQVLSKIAYK	0.0604	22
HLA-DRB1*07:01	4	34	48	15	FLDAFHQIL	KSGAFLDAFHQILSE	0.0606	22
HLA-DRB1*07:01	3	45	59	15	DKMSKVLEL	TTDAADKMSKVLELS	0.0609	22
HLA-DRB1*07:01	3	19	33	15	PAIFKDLGV	PPQPAIFKDLGVAQQ	0.0615	22
HLA-DQA1*04:01/DQB1*04:02	3	47	61	15	DKMSKVLEL	DAADKMSKVLELSEE	0.0652	22
HLA-DQA1*01:02/DQB1*06:02	2	46	60	15	SKGMSEMLA	TLEAISKGMSEMLAK	0.0764	22
HLA-DQA1*05:01/DQB1*03:01	2	19	33	15	EVTTRVHEI	TLSEVTTRVHEIERQ	0.0769	22
HLA-DQA1*05:01/DQB1*03:01	4	39	53	15	FHQILSEGE	LDAFHQILSEGENAQ	0.0775	22
HLA-DQA1*05:01/DQB1*02:01	2	10	24	15	IQSTLSEVT	NRQISDIQSTLSEVT	0.078	22
HLA-DQA1*01:02/DQB1*06:02	3	10	24	15	NEHGVPPPQ	AYLNEHGVPPPQPAI	0.0784	22
HLA-DQA1*05:01/DQB1*03:01	2	46	60	15	ISKGMSEML	TLEAISKGMSEMLAK	0.0789	22
HLA-DQA1*05:01/DQB1*02:01	5	17	31	15	LRAVPPNPT	QKSLRAVPPNPTIDK	0.0794	22
HLA-DQA1*05:01/DQB1*03:01	4	24	38	15	YKSGKSGAF	VLSKIAYKSGKSGAF	0.0795	22
HLA-DRB1*08:02	4	51	65	15	LTRLSRTFD	NAQAALTRLSRTFDA	0.0795	22
HLA-DRB1*08:02	5	31	45	15	WVCVYSSEQ	KGWVCVYSSEQGETR	0.0797	22
HLA-DQA1*01:02/DQB1*06:02	1	6	20	15	QVSEGLMTG	YMQQVSEGLMTGKVP	0.0798	22
HLA-DRB1*08:02	2	34	48	15	ITPVLKMGR	LHEITPVLKMGRTLE	0.0829	22
HLA-DRB1*13:02	4	14	28	15	FHILAQVLS	NNTPFHILAQVLSKI	0.0885	22
HLA-DRB1*13:02	2	37	51	15	VLKMGRTLE	ITPVLKMGRTLEAIS	0.0895	22
HLA-DRB1*12:01	2	37	51	15	VLKMGRTLE	ITPVLKMGRTLEAIS	0.0904	22
HLA-DRB1*12:01	2	44	58	15	LEAISKGMS	GRTLEAISKGMSEML	0.0915	22
HLA-DRB1*13:02	4	1	15	15	LLLFTHLPG	KDLALLLFTHLPGNN	0.0919	22
HLA-DRB1*12:01	2	34	48	15	ITPVLKMGR	LHEITPVLKMGRTLE	0.0937	22
HLA-DRB1*09:01	4	29	43	15	YKSGKSGAF	AYKSGKSGAFLDAFH	0.1116	22
HLA-DRB1*09:01	2	36	50	15	LKMGRTLEA	EITPVLKMGRTLEAI	0.1137	22
HLA-DQA1*03:01/DQB1*03:02	5	15	29	15	LRAVPPNPT	PSQKSLRAVPPNPTI	0.0036	23
HLA-DQA1*03:01/DQB1*03:02	2	48	62	15	SKGMSEMLA	EAISKGMSEMLAKYD	0.0038	23
HLA-DQA1*01:01/DQB1*05:01	4	54	68	15	LSRTFDAFL	AALTRLSRTFDAFLG	0.0044	23
HLA-DQA1*01:01/DQB1*05:01	4	38	52	15	FHQILSEGE	FLDAFHQILSEGENA	0.0044	23
HLA-DQA1*01:01/DQB1*05:01	2	8	22	15	NRQISDIQS	PINRQISDIQSTLSE	0.0044	23
HLA-DQA1*01:01/DQB1*05:01	5	28	42	15	DKGWVCVYS	TIDKGWVCVYSSEQG	0.0045	23
HLA-DQA1*01:01/DQB1*05:01	5	4	18	15	VKNFQTVPR	IRVKNFQTVPRPSQK	0.0045	23
HLA-DPA1*01:03/DPB1*04:01	2	3	17	15	LIPINRQIS	ADLLIPINRQISDIQ	0.0109	23
HLA-DRB3*01:01	2	7	21	15	QISDIQSTL	IPINRQISDIQSTLS	0.012	23
HLA-DRB3*01:01	4	39	53	15	FHQILSEGE	LDAFHQILSEGENAQ	0.0122	23
HLA-DRB3*01:01	5	2	16	15	VKNFQTVPR	PVIRVKNFQTVPRPS	0.0122	23
HLA-DRB3*02:02	3	4	18	15	FDAYLNEHG	PAAAFDAYLNEHGVP	0.0146	23
HLA-DRB3*02:02	5	2	16	15	IRVKNFQTV	PVIRVKNFQTVPRPS	0.0151	23
HLA-DPA1*02:01/DPB1*14:01	3	20	34	15	FKDLGVAQQ	PQPAIFKDLGVAQQA	0.0227	23
HLA-DPA1*02:01/DPB1*14:01	3	40	54	15	ATTDAADKM	MVKNATTDAADKMSK	0.0227	23
HLA-DPA1*02:01/DPB1*14:01	2	40	54	15	RTLEAISKG	VLKMGRTLEAISKGM	0.0233	23
HLA-DPA1*02:01/DPB1*14:01	4	38	52	15	FHQILSEGE	FLDAFHQILSEGENA	0.0235	23
HLA-DPA1*02:01/DPB1*05:01	3	46	60	15	KMSKVLELS	TDAADKMSKVLELSE	0.03	23
HLA-DPA1*02:01/DPB1*05:01	2	55	69	15	LAKYDHLVI	SEMLAKYDHLVISTG	0.0303	23
HLA-DPA1*01:03/DPB1*02:01	2	31	45	15	HEITPVLKM	ERQLHEITPVLKMGR	0.0316	23
HLA-DPA1*01:03/DPB1*02:01	2	26	40	15	IERQLHEIT	RVHEIERQLHEITPV	0.0316	23
HLA-DPA1*01:03/DPB1*02:01	2	32	46	15	HEITPVLKM	RQLHEITPVLKMGRT	0.0317	23
HLA-DPA1*01:03/DPB1*02:01	4	9	23	15	GNNTPFHIL	THLPGNNTPFHILAQ	0.0321	23
HLA-DPA1*01:03/DPB1*02:01	4	36	50	15	FLDAFHQIL	GAFLDAFHQILSEGE	0.0325	23
HLA-DPA1*02:01/DPB1*01:01	1	3	17	15	YMQQVSEGL	DSSYMQQVSEGLMTG	0.034	23
HLA-DPA1*02:01/DPB1*01:01	4	38	52	15	FHQILSEGE	FLDAFHQILSEGENA	0.0342	23
HLA-DPA1*02:01/DPB1*01:01	4	1	15	15	LALLLFTHL	KDLALLLFTHLPGNN	0.0343	23
HLA-DPA1*02:01/DPB1*01:01	2	23	37	15	VHEIERQLH	VTTRVHEIERQLHEI	0.0347	23
HLA-DRB1*01:01	5	6	20	15	FQTVPRPSQ	VKNFQTVPRPSQKSL	0.0384	23
HLA-DRB1*03:01	5	7	21	15	FQTVPRPSQ	KNFQTVPRPSQKSLR	0.0389	23
HLA-DRB1*03:01	1	14	28	15	VPIDQVFGA	LMTGKVPIDQVFGAN	0.0394	23
HLA-DRB1*01:01	2	12	26	15	IQSTLSEVT	QISDIQSTLSEVTTR	0.04	23
HLA-DRB5*01:01	1	1	15	15	YMQQVSEGL	MWDSSYMQQVSEGLM	0.0406	23
HLA-DRB5*01:01	4	23	37	15	IAYKSGKSG	QVLSKIAYKSGKSGA	0.0412	23
HLA-DRB5*01:01	2	43	57	15	LEAISKGMS	MGRTLEAISKGMSEM	0.0415	23
HLA-DRB5*01:01	1	4	18	15	YMQQVSEGL	SSYMQQVSEGLMTGK	0.0415	23
HLA-DRB1*11:01	3	4	18	15	FDAYLNEHG	PAAAFDAYLNEHGVP	0.0458	23
HLA-DRB1*11:01	4	5	19	15	FTHLPGNNT	LLLFTHLPGNNTPFH	0.046	23
HLA-DRB1*11:01	3	23	37	15	FKDLGVAQQ	AIFKDLGVAQQACSK	0.0461	23
HLA-DRB1*11:01	3	36	50	15	MVKNATTDA	SKGTMVKNATTDAAD	0.0462	23
HLA-DRB1*11:01	2	31	45	15	LHEITPVLK	ERQLHEITPVLKMGR	0.0465	23
HLA-DRB1*11:01	4	54	68	15	LTRLSRTFD	AALTRLSRTFDAFLG	0.0478	23
HLA-DRB1*11:01	4	38	52	15	FHQILSEGE	FLDAFHQILSEGENA	0.0479	23
HLA-DPA1*03:01/DPB1*04:02	3	53	67	15	LELSEETFS	SKVLELSEETFSKPN	0.0496	23
HLA-DRB1*04:01	4	3	17	15	FTHLPGNNT	LALLLFTHLPGNNTP	0.0496	23
HLA-DPA1*03:01/DPB1*04:02	4	38	52	15	FHQILSEGE	FLDAFHQILSEGENA	0.0497	23
HLA-DPA1*03:01/DPB1*04:02	2	14	28	15	IQSTLSEVT	SDIQSTLSEVTTRVH	0.0497	23
HLA-DRB1*04:01	1	4	18	15	YMQQVSEGL	SSYMQQVSEGLMTGK	0.0508	23
HLA-DRB1*04:05	1	12	26	15	LMTGKVPID	EGLMTGKVPIDQVFG	0.0514	23
HLA-DRB1*04:05	2	51	65	15	MSEMLAKYD	SKGMSEMLAKYDHLV	0.0516	23
HLA-DRB1*04:01	4	6	20	15	FTHLPGNNT	LLFTHLPGNNTPFHI	0.0518	23
HLA-DRB1*04:05	2	5	19	15	INRQISDIQ	LLIPINRQISDIQST	0.0523	23
HLA-DRB1*04:05	3	9	23	15	YLNEHGVPP	DAYLNEHGVPPPQPA	0.0545	23
HLA-DRB1*07:01	2	46	60	15	ISKGMSEML	TLEAISKGMSEMLAK	0.0563	23
HLA-DRB1*07:01	3	4	18	15	FDAYLNEHG	PAAAFDAYLNEHGVP	0.0569	23
HLA-DRB1*07:01	2	47	61	15	ISKGMSEML	LEAISKGMSEMLAKY	0.0573	23
HLA-DRB1*07:01	5	28	42	15	WVCVYSSEQ	TIDKGWVCVYSSEQG	0.0578	23
HLA-DRB1*07:01	2	38	52	15	LKMGRTLEA	TPVLKMGRTLEAISK	0.0587	23
HLA-DRB1*07:01	5	2	16	15	VKNFQTVPR	PVIRVKNFQTVPRPS	0.0595	23
HLA-DQA1*04:01/DQB1*04:02	5	18	32	15	LRAVPPNPT	KSLRAVPPNPTIDKG	0.0621	23
HLA-DQA1*04:01/DQB1*04:02	1	20	34	15	DQVFGANPL	PIDQVFGANPLEKLY	0.0625	23
HLA-DQA1*04:01/DQB1*04:02	4	11	25	15	NTPFHILAQ	LPGNNTPFHILAQVL	0.0626	23
HLA-DQA1*04:01/DQB1*04:02	3	7	21	15	DAYLNEHGV	AFDAYLNEHGVPPPQ	0.0636	23
HLA-DQA1*01:02/DQB1*06:02	3	24	38	15	DLGVAQQAC	IFKDLGVAQQACSKG	0.0738	23
HLA-DRB1*08:02	3	23	37	15	FKDLGVAQQ	AIFKDLGVAQQACSK	0.0741	23
HLA-DRB1*08:02	2	55	69	15	MLAKYDHLV	SEMLAKYDHLVISTG	0.0748	23
HLA-DRB1*08:02	1	10	24	15	MTGKVPIDQ	VSEGLMTGKVPIDQV	0.0752	23
HLA-DQA1*01:02/DQB1*06:02	3	3	17	15	AAAFDAYLN	APAAAFDAYLNEHGV	0.0755	23
HLA-DRB1*08:02	5	28	42	15	WVCVYSSEQ	TIDKGWVCVYSSEQG	0.0755	23
HLA-DRB1*08:02	2	9	23	15	ISDIQSTLS	INRQISDIQSTLSEV	0.0767	23
HLA-DRB1*08:02	2	39	53	15	LKMGRTLEA	PVLKMGRTLEAISKG	0.0776	23
HLA-DRB1*08:02	4	35	49	15	FLDAFHQIL	SGAFLDAFHQILSEG	0.079	23
HLA-DRB1*08:02	4	38	52	15	FHQILSEGE	FLDAFHQILSEGENA	0.0791	23
HLA-DRB1*13:02	4	26	40	15	IAYKSGKSG	SKIAYKSGKSGAFLD	0.0825	23
HLA-DRB1*13:02	1	23	37	15	FGANPLEKL	QVFGANPLEKLYKRR	0.0833	23
HLA-DRB1*09:01	5	14	28	15	LRAVPPNPT	RPSQKSLRAVPPNPT	0.1022	23
HLA-DQA1*03:01/DQB1*03:02	5	4	18	15	NFQTVPRPS	IRVKNFQTVPRPSQK	0.0035	24
HLA-DQA1*03:01/DQB1*03:02	2	14	28	15	IQSTLSEVT	SDIQSTLSEVTTRVH	0.0035	24
HLA-DQA1*03:01/DQB1*03:02	2	20	34	15	EVTTRVHEI	LSEVTTRVHEIERQL	0.0035	24
HLA-DQA1*03:01/DQB1*03:02	4	43	57	15	ILSEGENAQ	HQILSEGENAQAALT	0.0036	24
HLA-DQA1*03:01/DQB1*03:02	3	53	67	15	LELSEETFS	SKVLELSEETFSKPN	0.0036	24
HLA-DQA1*03:01/DQB1*03:02	3	5	19	15	DAYLNEHGV	AAAFDAYLNEHGVPP	0.0036	24
HLA-DQA1*03:01/DQB1*03:02	4	48	62	15	AQAALTRLS	EGENAQAALTRLSRT	0.0036	24
HLA-DQA1*01:01/DQB1*05:01	2	21	35	15	TRVHEIERQ	SEVTTRVHEIERQLH	0.0043	24
HLA-DRB3*01:01	4	14	28	15	FHILAQVLS	NNTPFHILAQVLSKI	0.0106	24
HLA-DRB3*01:01	5	29	43	15	WVCVYSSEQ	IDKGWVCVYSSEQGE	0.0114	24
HLA-DRB3*02:02	5	14	28	15	LRAVPPNPT	RPSQKSLRAVPPNPT	0.0138	24
HLA-DRB3*02:02	2	10	24	15	ISDIQSTLS	NRQISDIQSTLSEVT	0.0139	24
HLA-DRB3*02:02	1	1	15	15	YMQQVSEGL	MWDSSYMQQVSEGLM	0.014	24
HLA-DPA1*02:01/DPB1*14:01	2	43	57	15	RTLEAISKG	MGRTLEAISKGMSEM	0.0217	24
HLA-DPA1*02:01/DPB1*05:01	3	20	34	15	IFKDLGVAQ	PQPAIFKDLGVAQQA	0.0289	24
HLA-DPA1*02:01/DPB1*05:01	4	19	33	15	VLSKIAYKS	HILAQVLSKIAYKSG	0.029	24
HLA-DRB4*01:01	4	1	15	15	LLLFTHLPG	KDLALLLFTHLPGNN	0.0298	24
HLA-DRB4*01:01	4	19	33	15	ILAQVLSKI	HILAQVLSKIAYKSG	0.0303	24
HLA-DPA1*01:03/DPB1*02:01	3	3	17	15	AAFDAYLNE	APAAAFDAYLNEHGV	0.0313	24
HLA-DPA1*02:01/DPB1*01:01	5	18	32	15	LRAVPPNPT	KSLRAVPPNPTIDKG	0.0326	24
HLA-DPA1*02:01/DPB1*01:01	3	20	34	15	IFKDLGVAQ	PQPAIFKDLGVAQQA	0.0329	24
HLA-DRB1*01:01	3	10	24	15	YLNEHGVPP	AYLNEHGVPPPQPAI	0.0366	24
HLA-DRB5*01:01	3	21	35	15	FKDLGVAQQ	QPAIFKDLGVAQQAC	0.0376	24
HLA-DRB1*11:01	4	27	41	15	YKSGKSGAF	KIAYKSGKSGAFLDA	0.0425	24
HLA-DRB1*15:01	3	36	50	15	MVKNATTDA	SKGTMVKNATTDAAD	0.0444	24
HLA-DRB1*04:01	4	26	40	15	YKSGKSGAF	SKIAYKSGKSGAFLD	0.0463	24
HLA-DPA1*03:01/DPB1*04:02	4	4	18	15	LLFTHLPGN	ALLLFTHLPGNNTPF	0.0474	24
HLA-DRB1*04:05	2	50	64	15	MSEMLAKYD	ISKGMSEMLAKYDHL	0.0475	24
HLA-DRB1*04:05	1	48	62	15	LMSKATSTD	SPCLMSKATSTDDII	0.0483	24
HLA-DPA1*03:01/DPB1*04:02	4	56	70	15	RTFDAFLGV	LTRLSRTFDAFLGVV	0.0484	24
HLA-DRB1*04:05	4	26	40	15	YKSGKSGAF	SKIAYKSGKSGAFLD	0.0487	24
HLA-DRB1*07:01	2	16	30	15	EVTTRVHEI	IQSTLSEVTTRVHEI	0.0559	24
HLA-DQA1*04:01/DQB1*04:02	5	12	26	15	PSQKSLRAV	VPRPSQKSLRAVPPN	0.0606	24
HLA-DQA1*04:01/DQB1*04:02	5	13	27	15	QKSLRAVPP	PRPSQKSLRAVPPNP	0.0612	24
HLA-DQA1*04:01/DQB1*04:02	1	17	31	15	DQVFGANPL	GKVPIDQVFGANPLE	0.0614	24
HLA-DQA1*01:02/DQB1*06:02	3	9	23	15	NEHGVPPPQ	DAYLNEHGVPPPQPA	0.0691	24
HLA-DQA1*01:02/DQB1*06:02	3	4	18	15	AFDAYLNEH	PAAAFDAYLNEHGVP	0.07	24
HLA-DRB1*08:02	2	19	33	15	VTTRVHEIE	TLSEVTTRVHEIERQ	0.0701	24
HLA-DQA1*01:02/DQB1*06:02	5	27	41	15	DKGWVCVYS	PTIDKGWVCVYSSEQ	0.0708	24
HLA-DQA1*05:01/DQB1*03:01	5	16	30	15	LRAVPPNPT	SQKSLRAVPPNPTID	0.0715	24
HLA-DQA1*05:01/DQB1*03:01	4	45	59	15	GENAQAALT	ILSEGENAQAALTRL	0.0716	24
HLA-DQA1*01:02/DQB1*06:02	4	20	34	15	VLSKIAYKS	ILAQVLSKIAYKSGK	0.0718	24
HLA-DQA1*01:02/DQB1*06:02	2	11	25	15	IQSTLSEVT	RQISDIQSTLSEVTT	0.0718	24
HLA-DRB1*08:02	4	40	54	15	FHQILSEGE	DAFHQILSEGENAQA	0.072	24
HLA-DRB1*08:02	4	18	32	15	LAQVLSKIA	FHILAQVLSKIAYKS	0.072	24
HLA-DRB1*13:02	2	25	39	15	VHEIERQLH	TRVHEIERQLHEITP	0.0807	24
HLA-DRB1*12:01	5	18	32	15	LRAVPPNPT	KSLRAVPPNPTIDKG	0.0822	24
HLA-DRB1*12:01	5	6	20	15	FQTVPRPSQ	VKNFQTVPRPSQKSL	0.0848	24
HLA-DRB1*12:01	2	25	39	15	VHEIERQLH	TRVHEIERQLHEITP	0.0851	24
HLA-DRB1*09:01	5	1	15	15	IRVKNFQTV	PPVIRVKNFQTVPRP	0.0965	24
HLA-DRB1*09:01	5	5	19	15	FQTVPRPSQ	RVKNFQTVPRPSQKS	0.0971	24
HLA-DRB1*09:01	2	39	53	15	LKMGRTLEA	PVLKMGRTLEAISKG	0.0989	24
HLA-DRB1*09:01	3	46	60	15	DKMSKVLEL	TDAADKMSKVLELSE	0.0991	24
HLA-DRB1*09:01	1	20	34	15	FGANPLEKL	PIDQVFGANPLEKLY	0.1002	24
HLA-DQA1*03:01/DQB1*03:02	5	18	32	15	LRAVPPNPT	KSLRAVPPNPTIDKG	0.0034	25
HLA-DQA1*03:01/DQB1*03:02	5	5	19	15	NFQTVPRPS	RVKNFQTVPRPSQKS	0.0034	25
HLA-DQA1*03:01/DQB1*03:02	3	50	64	15	SKVLELSEE	DKMSKVLELSEETFS	0.0034	25
HLA-DQA1*01:01/DQB1*05:01	2	2	16	15	LIPINRQIS	LADLLIPINRQISDI	0.0041	25
HLA-DQA1*01:01/DQB1*05:01	3	40	54	15	ATTDAADKM	MVKNATTDAADKMSK	0.0041	25
HLA-DQA1*01:01/DQB1*05:01	2	4	18	15	LIPINRQIS	DLLIPINRQISDIQS	0.0042	25
HLA-DPA1*01:03/DPB1*04:01	3	16	30	15	PQPAIFKDL	GVPPPQPAIFKDLGV	0.0097	25
HLA-DPA1*01:03/DPB1*04:01	4	18	32	15	ILAQVLSKI	FHILAQVLSKIAYKS	0.0098	25
HLA-DRB3*01:01	4	40	54	15	ILSEGENAQ	DAFHQILSEGENAQA	0.0104	25
HLA-DRB3*01:01	4	41	55	15	ILSEGENAQ	AFHQILSEGENAQAA	0.0104	25
HLA-DRB3*02:02	2	31	45	15	LHEITPVLK	ERQLHEITPVLKMGR	0.0127	25
HLA-DPA1*02:01/DPB1*14:01	3	46	60	15	DKMSKVLEL	TDAADKMSKVLELSE	0.0214	25
HLA-DPA1*02:01/DPB1*14:01	1	20	34	15	VFGANPLEK	PIDQVFGANPLEKLY	0.0216	25
HLA-DRB4*01:01	1	22	36	15	FGANPLEKL	DQVFGANPLEKLYKR	0.0279	25
HLA-DRB4*01:01	4	13	27	15	FHILAQVLS	GNNTPFHILAQVLSK	0.028	25
HLA-DPA1*02:01/DPB1*05:01	4	34	48	15	AFLDAFHQI	KSGAFLDAFHQILSE	0.0281	25
HLA-DRB4*01:01	2	42	56	15	LEAISKGMS	KMGRTLEAISKGMSE	0.0283	25
HLA-DPA1*01:03/DPB1*02:01	4	26	40	15	IAYKSGKSG	SKIAYKSGKSGAFLD	0.0291	25
HLA-DPA1*01:03/DPB1*02:01	3	2	16	15	AAFDAYLNE	TAPAAAFDAYLNEHG	0.0296	25
HLA-DPA1*02:01/DPB1*01:01	1	56	70	15	IIWDQLIVK	TSTDDIIWDQLIVKR	0.0316	25
HLA-DPA1*02:01/DPB1*01:01	3	50	64	15	VLELSEETF	DKMSKVLELSEETFS	0.0319	25
HLA-DRB1*01:01	4	21	35	15	VLSKIAYKS	LAQVLSKIAYKSGKS	0.0323	25
HLA-DRB1*01:01	5	3	17	15	VKNFQTVPR	VIRVKNFQTVPRPSQ	0.0324	25
HLA-DRB1*01:01	2	46	60	15	ISKGMSEML	TLEAISKGMSEMLAK	0.0329	25
HLA-DRB1*01:01	5	34	48	15	YSSEQGETR	VCVYSSEQGETRALK	0.0329	25
HLA-DRB1*03:01	2	56	70	15	AKYDHLVIS	EMLAKYDHLVISTGR	0.0329	25
HLA-DRB1*03:01	5	8	22	15	PRPSQKSLR	NFQTVPRPSQKSLRA	0.0334	25
HLA-DRB1*01:01	2	39	53	15	LKMGRTLEA	PVLKMGRTLEAISKG	0.0335	25
HLA-DRB5*01:01	5	28	42	15	WVCVYSSEQ	TIDKGWVCVYSSEQG	0.036	25
HLA-DRB1*11:01	5	15	29	15	LRAVPPNPT	PSQKSLRAVPPNPTI	0.0385	25
HLA-DRB1*11:01	4	19	33	15	VLSKIAYKS	HILAQVLSKIAYKSG	0.0387	25
HLA-DRB1*11:01	2	46	60	15	LEAISKGMS	TLEAISKGMSEMLAK	0.0406	25
HLA-DRB1*15:01	1	2	16	15	YMQQVSEGL	WDSSYMQQVSEGLMT	0.0413	25
HLA-DRB1*04:01	5	27	41	15	WVCVYSSEQ	PTIDKGWVCVYSSEQ	0.042	25
HLA-DRB1*04:01	2	16	30	15	LSEVTTRVH	IQSTLSEVTTRVHEI	0.0423	25
HLA-DRB1*15:01	4	26	40	15	IAYKSGKSG	SKIAYKSGKSGAFLD	0.0432	25
HLA-DRB1*04:01	5	14	28	15	LRAVPPNPT	RPSQKSLRAVPPNPT	0.0433	25
HLA-DRB1*15:01	1	17	31	15	DQVFGANPL	GKVPIDQVFGANPLE	0.0435	25
HLA-DRB1*04:01	1	21	35	15	FGANPLEKL	IDQVFGANPLEKLYK	0.0436	25
HLA-DRB1*04:05	2	6	20	15	INRQISDIQ	LIPINRQISDIQSTL	0.0441	25
HLA-DRB1*04:05	1	22	36	15	FGANPLEKL	DQVFGANPLEKLYKR	0.0442	25
HLA-DRB1*04:05	2	16	30	15	LSEVTTRVH	IQSTLSEVTTRVHEI	0.0447	25
HLA-DPA1*03:01/DPB1*04:02	2	26	40	15	IERQLHEIT	RVHEIERQLHEITPV	0.0452	25
HLA-DPA1*03:01/DPB1*04:02	3	52	66	15	VLELSEETF	MSKVLELSEETFSKP	0.0455	25
HLA-DPA1*03:01/DPB1*04:02	4	42	56	15	ILSEGENAQ	FHQILSEGENAQAAL	0.0459	25
HLA-DPA1*03:01/DPB1*04:02	2	25	39	15	IERQLHEIT	TRVHEIERQLHEITP	0.0462	25
HLA-DPA1*03:01/DPB1*04:02	5	7	21	15	FQTVPRPSQ	KNFQTVPRPSQKSLR	0.0466	25
HLA-DRB1*07:01	3	18	32	15	PAIFKDLGV	PPPQPAIFKDLGVAQ	0.0513	25
HLA-DRB1*07:01	2	9	23	15	ISDIQSTLS	INRQISDIQSTLSEV	0.0513	25
HLA-DQA1*04:01/DQB1*04:02	2	23	37	15	TRVHEIERQ	VTTRVHEIERQLHEI	0.0586	25
HLA-DQA1*04:01/DQB1*04:02	1	12	26	15	MTGKVPIDQ	EGLMTGKVPIDQVFG	0.0592	25
HLA-DQA1*04:01/DQB1*04:02	4	19	33	15	VLSKIAYKS	HILAQVLSKIAYKSG	0.0592	25
HLA-DQA1*04:01/DQB1*04:02	4	10	24	15	NTPFHILAQ	HLPGNNTPFHILAQV	0.0594	25
HLA-DQA1*04:01/DQB1*04:02	2	53	67	15	MLAKYDHLV	GMSEMLAKYDHLVIS	0.0597	25
HLA-DRB1*08:02	4	27	41	15	YKSGKSGAF	KIAYKSGKSGAFLDA	0.063	25
HLA-DRB1*08:02	1	28	42	15	LEKLYKRRK	NPLEKLYKRRKPKGT	0.0639	25
HLA-DRB1*08:02	2	35	49	15	VLKMGRTLE	HEITPVLKMGRTLEA	0.0643	25
HLA-DQA1*05:01/DQB1*03:01	1	35	49	15	PKGTVGLQC	KRRKPKGTVGLQCSP	0.0651	25
HLA-DQA1*01:02/DQB1*06:02	1	11	25	15	LMTGKVPID	SEGLMTGKVPIDQVF	0.0683	25
HLA-DQA1*05:01/DQB1*02:01	1	21	35	15	FGANPLEKL	IDQVFGANPLEKLYK	0.0685	25
HLA-DQA1*05:01/DQB1*02:01	2	15	29	15	TLSEVTTRV	DIQSTLSEVTTRVHE	0.0688	25
HLA-DRB1*13:02	3	19	33	15	IFKDLGVAQ	PPQPAIFKDLGVAQQ	0.0763	25
HLA-DRB1*12:01	5	15	29	15	LRAVPPNPT	PSQKSLRAVPPNPTI	0.0794	25
HLA-DRB1*12:01	1	4	18	15	MQQVSEGLM	SSYMQQVSEGLMTGK	0.0804	25
HLA-DRB1*09:01	3	4	18	15	FDAYLNEHG	PAAAFDAYLNEHGVP	0.0917	25
HLA-DRB1*09:01	4	41	55	15	FHQILSEGE	AFHQILSEGENAQAA	0.0935	25
HLA-DRB1*09:01	5	32	46	15	VYSSEQGET	GWVCVYSSEQGETRA	0.0948	25
HLA-DRB1*09:01	3	39	53	15	VKNATTDAA	TMVKNATTDAADKMS	0.0953	25
HLA-DQA1*03:01/DQB1*03:02	3	51	65	15	VLELSEETF	KMSKVLELSEETFSK	0.0032	26
HLA-DQA1*03:01/DQB1*03:02	2	7	21	15	ISDIQSTLS	IPINRQISDIQSTLS	0.0032	26
HLA-DQA1*03:01/DQB1*03:02	4	12	26	15	PFHILAQVL	PGNNTPFHILAQVLS	0.0033	26
HLA-DQA1*03:01/DQB1*03:02	4	49	63	15	AQAALTRLS	GENAQAALTRLSRTF	0.0033	26
HLA-DQA1*01:01/DQB1*05:01	5	26	40	15	DKGWVCVYS	NPTIDKGWVCVYSSE	0.004	26
HLA-DQA1*01:01/DQB1*05:01	4	37	51	15	FHQILSEGE	AFLDAFHQILSEGEN	0.004	26
HLA-DQA1*01:01/DQB1*05:01	3	41	55	15	ATTDAADKM	VKNATTDAADKMSKV	0.004	26
HLA-DPA1*01:03/DPB1*04:01	3	1	15	15	AAFDAYLNE	TTAPAAAFDAYLNEH	0.0092	26
HLA-DPA1*01:03/DPB1*04:01	2	26	40	15	IERQLHEIT	RVHEIERQLHEITPV	0.0093	26
HLA-DPA1*01:03/DPB1*04:01	5	18	32	15	LRAVPPNPT	KSLRAVPPNPTIDKG	0.0095	26
HLA-DPA1*01:03/DPB1*04:01	4	36	50	15	FLDAFHQIL	GAFLDAFHQILSEGE	0.0095	26
HLA-DRB3*01:01	2	10	24	15	QISDIQSTL	NRQISDIQSTLSEVT	0.0096	26
HLA-DRB3*01:01	4	13	27	15	FHILAQVLS	GNNTPFHILAQVLSK	0.0096	26
HLA-DRB3*01:01	5	18	32	15	LRAVPPNPT	KSLRAVPPNPTIDKG	0.0097	26
HLA-DRB3*01:01	4	33	47	15	AFLDAFHQI	GKSGAFLDAFHQILS	0.0097	26
HLA-DRB3*02:02	4	4	18	15	FTHLPGNNT	ALLLFTHLPGNNTPF	0.0123	26
HLA-DPA1*02:01/DPB1*14:01	4	22	36	15	VLSKIAYKS	AQVLSKIAYKSGKSG	0.0202	26
HLA-DPA1*02:01/DPB1*14:01	2	33	47	15	HEITPVLKM	QLHEITPVLKMGRTL	0.0204	26
HLA-DPA1*02:01/DPB1*05:01	4	14	28	15	FHILAQVLS	NNTPFHILAQVLSKI	0.0268	26
HLA-DPA1*02:01/DPB1*05:01	2	7	21	15	RQISDIQST	IPINRQISDIQSTLS	0.027	26
HLA-DPA1*02:01/DPB1*05:01	2	19	33	15	EVTTRVHEI	TLSEVTTRVHEIERQ	0.0272	26
HLA-DPA1*02:01/DPB1*05:01	4	23	37	15	IAYKSGKSG	QVLSKIAYKSGKSGA	0.0273	26
HLA-DPA1*02:01/DPB1*05:01	4	35	49	15	FLDAFHQIL	SGAFLDAFHQILSEG	0.0275	26
HLA-DPA1*02:01/DPB1*05:01	4	17	31	15	ILAQVLSKI	PFHILAQVLSKIAYK	0.0275	26
HLA-DPA1*02:01/DPB1*05:01	4	55	69	15	RTFDAFLGV	ALTRLSRTFDAFLGV	0.0276	26
HLA-DPA1*01:03/DPB1*02:01	2	27	41	15	IERQLHEIT	VHEIERQLHEITPVL	0.0276	26
HLA-DPA1*02:01/DPB1*05:01	4	49	63	15	QAALTRLSR	GENAQAALTRLSRTF	0.0277	26
HLA-DPA1*01:03/DPB1*02:01	3	18	32	15	PQPAIFKDL	PPPQPAIFKDLGVAQ	0.028	26
HLA-DPA1*01:03/DPB1*02:01	3	16	30	15	PQPAIFKDL	GVPPPQPAIFKDLGV	0.028	26
HLA-DPA1*01:03/DPB1*02:01	4	4	18	15	LFTHLPGNN	ALLLFTHLPGNNTPF	0.0282	26
HLA-DPA1*02:01/DPB1*01:01	4	21	35	15	VLSKIAYKS	LAQVLSKIAYKSGKS	0.0305	26
HLA-DPA1*02:01/DPB1*01:01	2	11	25	15	IQSTLSEVT	RQISDIQSTLSEVTT	0.0306	26
HLA-DPA1*02:01/DPB1*01:01	4	37	51	15	FHQILSEGE	AFLDAFHQILSEGEN	0.0306	26
HLA-DPA1*02:01/DPB1*01:01	5	15	29	15	LRAVPPNPT	PSQKSLRAVPPNPTI	0.0307	26
HLA-DPA1*02:01/DPB1*01:01	4	36	50	15	FLDAFHQIL	GAFLDAFHQILSEGE	0.0308	26
HLA-DRB1*03:01	3	35	49	15	MVKNATTDA	CSKGTMVKNATTDAA	0.0309	26
HLA-DPA1*02:01/DPB1*01:01	2	8	22	15	RQISDIQST	PINRQISDIQSTLSE	0.0309	26
HLA-DPA1*02:01/DPB1*01:01	4	42	56	15	ILSEGENAQ	FHQILSEGENAQAAL	0.0311	26
HLA-DRB1*01:01	4	18	32	15	LAQVLSKIA	FHILAQVLSKIAYKS	0.0311	26
HLA-DPA1*02:01/DPB1*01:01	2	3	17	15	LIPINRQIS	ADLLIPINRQISDIQ	0.0312	26
HLA-DRB1*03:01	2	30	44	15	LHEITPVLK	IERQLHEITPVLKMG	0.0313	26
HLA-DRB1*01:01	1	18	32	15	IDQVFGANP	KVPIDQVFGANPLEK	0.0317	26
HLA-DRB5*01:01	4	37	51	15	FHQILSEGE	AFLDAFHQILSEGEN	0.033	26
HLA-DRB5*01:01	1	28	42	15	LEKLYKRRK	NPLEKLYKRRKPKGT	0.033	26
HLA-DRB5*01:01	2	3	17	15	LIPINRQIS	ADLLIPINRQISDIQ	0.0333	26
HLA-DRB5*01:01	3	36	50	15	MVKNATTDA	SKGTMVKNATTDAAD	0.0336	26
HLA-DRB1*11:01	2	10	24	15	ISDIQSTLS	NRQISDIQSTLSEVT	0.0355	26
HLA-DRB1*11:01	4	40	54	15	FHQILSEGE	DAFHQILSEGENAQA	0.0355	26
HLA-DRB1*15:01	4	14	28	15	FHILAQVLS	NNTPFHILAQVLSKI	0.0404	26
HLA-DRB1*04:05	1	47	61	15	LMSKATSTD	CSPCLMSKATSTDDI	0.0415	26
HLA-DRB1*04:05	2	7	21	15	ISDIQSTLS	IPINRQISDIQSTLS	0.043	26
HLA-DRB1*04:05	2	36	50	15	LKMGRTLEA	EITPVLKMGRTLEAI	0.0431	26
HLA-DRB1*04:05	5	7	21	15	FQTVPRPSQ	KNFQTVPRPSQKSLR	0.0436	26
HLA-DRB1*04:05	1	4	18	15	YMQQVSEGL	SSYMQQVSEGLMTGK	0.0439	26
HLA-DPA1*03:01/DPB1*04:02	2	18	32	15	EVTTRVHEI	STLSEVTTRVHEIER	0.0444	26
HLA-DRB1*07:01	5	4	18	15	FQTVPRPSQ	IRVKNFQTVPRPSQK	0.0457	26
HLA-DRB1*07:01	1	20	34	15	DQVFGANPL	PIDQVFGANPLEKLY	0.0472	26
HLA-DRB1*07:01	5	35	49	15	QGETRALKI	CVYSSEQGETRALKI	0.0474	26
HLA-DRB1*07:01	3	6	20	15	FDAYLNEHG	AAFDAYLNEHGVPPP	0.0481	26
HLA-DQA1*04:01/DQB1*04:02	3	22	36	15	FKDLGVAQQ	PAIFKDLGVAQQACS	0.0572	26
HLA-DQA1*04:01/DQB1*04:02	4	15	29	15	FHILAQVLS	NTPFHILAQVLSKIA	0.0572	26
HLA-DQA1*04:01/DQB1*04:02	4	50	64	15	AQAALTRLS	ENAQAALTRLSRTFD	0.0573	26
HLA-DRB1*08:02	1	46	60	15	LMSKATSTD	QCSPCLMSKATSTDD	0.0595	26
HLA-DRB1*08:02	2	20	34	15	VTTRVHEIE	LSEVTTRVHEIERQL	0.0603	26
HLA-DRB1*08:02	4	36	50	15	LDAFHQILS	GAFLDAFHQILSEGE	0.062	26
HLA-DQA1*01:02/DQB1*06:02	4	21	35	15	VLSKIAYKS	LAQVLSKIAYKSGKS	0.0631	26
HLA-DQA1*05:01/DQB1*03:01	5	5	19	15	NFQTVPRPS	RVKNFQTVPRPSQKS	0.0638	26
HLA-DQA1*05:01/DQB1*02:01	1	22	36	15	FGANPLEKL	DQVFGANPLEKLYKR	0.0639	26
HLA-DQA1*05:01/DQB1*03:01	1	20	34	15	VFGANPLEK	PIDQVFGANPLEKLY	0.0641	26
HLA-DQA1*01:02/DQB1*06:02	1	7	21	15	SEGLMTGKV	MQQVSEGLMTGKVPI	0.0644	26
HLA-DQA1*01:02/DQB1*06:02	2	15	29	15	LSEVTTRVH	DIQSTLSEVTTRVHE	0.0647	26
HLA-DQA1*01:02/DQB1*06:02	2	49	63	15	SKGMSEMLA	AISKGMSEMLAKYDH	0.065	26
HLA-DQA1*05:01/DQB1*02:01	4	12	26	15	PFHILAQVL	PGNNTPFHILAQVLS	0.0654	26
HLA-DQA1*05:01/DQB1*02:01	2	9	23	15	ISDIQSTLS	INRQISDIQSTLSEV	0.0667	26
HLA-DRB1*13:02	4	27	41	15	YKSGKSGAF	KIAYKSGKSGAFLDA	0.0697	26
HLA-DRB1*13:02	3	21	35	15	IFKDLGVAQ	QPAIFKDLGVAQQAC	0.0702	26
HLA-DRB1*13:02	2	36	50	15	VLKMGRTLE	EITPVLKMGRTLEAI	0.0704	26
HLA-DRB1*13:02	4	23	37	15	IAYKSGKSG	QVLSKIAYKSGKSGA	0.0705	26
HLA-DRB1*13:02	1	20	34	15	FGANPLEKL	PIDQVFGANPLEKLY	0.0713	26
HLA-DRB1*13:02	5	8	22	15	FQTVPRPSQ	NFQTVPRPSQKSLRA	0.0728	26
HLA-DRB1*12:01	2	56	70	15	LAKYDHLVI	EMLAKYDHLVISTGR	0.0744	26
HLA-DRB1*12:01	2	42	56	15	LEAISKGMS	KMGRTLEAISKGMSE	0.0746	26
HLA-DRB1*12:01	2	32	46	15	ITPVLKMGR	RQLHEITPVLKMGRT	0.0766	26
HLA-DRB1*12:01	4	52	66	15	LTRLSRTFD	AQAALTRLSRTFDAF	0.0767	26
HLA-DRB1*12:01	4	22	36	15	VLSKIAYKS	AQVLSKIAYKSGKSG	0.0771	26
HLA-DRB1*12:01	2	35	49	15	ITPVLKMGR	HEITPVLKMGRTLEA	0.0771	26
HLA-DRB1*09:01	2	48	62	15	ISKGMSEML	EAISKGMSEMLAKYD	0.0855	26
HLA-DRB1*09:01	5	31	45	15	WVCVYSSEQ	KGWVCVYSSEQGETR	0.0869	26
HLA-DRB1*09:01	5	4	18	15	FQTVPRPSQ	IRVKNFQTVPRPSQK	0.0874	26
HLA-DRB1*09:01	5	3	17	15	VKNFQTVPR	VIRVKNFQTVPRPSQ	0.0874	26
HLA-DRB1*09:01	1	9	23	15	LMTGKVPID	QVSEGLMTGKVPIDQ	0.0883	26
HLA-DQA1*03:01/DQB1*03:02	4	47	61	15	AQAALTRLS	SEGENAQAALTRLSR	0.0032	27
HLA-DQA1*03:01/DQB1*03:02	4	15	29	15	PFHILAQVL	NTPFHILAQVLSKIA	0.0032	27
HLA-DQA1*01:01/DQB1*05:01	4	36	50	15	LDAFHQILS	GAFLDAFHQILSEGE	0.0038	27
HLA-DQA1*01:01/DQB1*05:01	1	53	67	15	DDIIWDQLI	SKATSTDDIIWDQLI	0.0038	27
HLA-DQA1*01:01/DQB1*05:01	2	56	70	15	LAKYDHLVI	EMLAKYDHLVISTGR	0.0039	27
HLA-DQA1*01:01/DQB1*05:01	2	1	15	15	LIPINRQIS	TLADLLIPINRQISD	0.0039	27
HLA-DQA1*01:01/DQB1*05:01	4	34	48	15	AFLDAFHQI	KSGAFLDAFHQILSE	0.0039	27
HLA-DQA1*01:01/DQB1*05:01	3	21	35	15	PAIFKDLGV	QPAIFKDLGVAQQAC	0.0039	27
HLA-DRB3*01:01	3	5	19	15	FDAYLNEHG	AAAFDAYLNEHGVPP	0.0086	27
HLA-DRB3*01:01	5	24	38	15	PTIDKGWVC	PPNPTIDKGWVCVYS	0.0088	27
HLA-DRB3*01:01	5	35	49	15	YSSEQGETR	CVYSSEQGETRALKI	0.0088	27
HLA-DPA1*01:03/DPB1*04:01	3	5	19	15	FDAYLNEHG	AAAFDAYLNEHGVPP	0.009	27
HLA-DPA1*01:03/DPB1*04:01	4	21	35	15	VLSKIAYKS	LAQVLSKIAYKSGKS	0.0091	27
HLA-DPA1*01:03/DPB1*04:01	4	38	52	15	FHQILSEGE	FLDAFHQILSEGENA	0.0091	27
HLA-DRB3*01:01	5	31	45	15	YSSEQGETR	KGWVCVYSSEQGETR	0.0092	27
HLA-DPA1*02:01/DPB1*14:01	3	36	50	15	TMVKNATTD	SKGTMVKNATTDAAD	0.0194	27
HLA-DPA1*02:01/DPB1*14:01	2	10	24	15	RQISDIQST	NRQISDIQSTLSEVT	0.0198	27
HLA-DRB4*01:01	4	21	35	15	VLSKIAYKS	LAQVLSKIAYKSGKS	0.026	27
HLA-DPA1*01:03/DPB1*02:01	3	55	69	15	LSEETFSKP	VLELSEETFSKPNLS	0.0262	27
HLA-DRB4*01:01	2	44	58	15	LEAISKGMS	GRTLEAISKGMSEML	0.0263	27
HLA-DPA1*01:03/DPB1*02:01	2	4	18	15	LIPINRQIS	DLLIPINRQISDIQS	0.0268	27
HLA-DRB1*03:01	1	20	34	15	VFGANPLEK	PIDQVFGANPLEKLY	0.0286	27
HLA-DRB1*03:01	1	17	31	15	VPIDQVFGA	GKVPIDQVFGANPLE	0.0289	27
HLA-DRB1*03:01	2	55	69	15	AKYDHLVIS	SEMLAKYDHLVISTG	0.0292	27
HLA-DRB1*01:01	5	4	18	15	FQTVPRPSQ	IRVKNFQTVPRPSQK	0.0293	27
HLA-DRB1*01:01	4	12	26	15	FHILAQVLS	PGNNTPFHILAQVLS	0.0298	27
HLA-DPA1*02:01/DPB1*01:01	4	3	17	15	LLFTHLPGN	LALLLFTHLPGNNTP	0.03	27
HLA-DRB1*03:01	2	9	23	15	QISDIQSTL	INRQISDIQSTLSEV	0.03	27
HLA-DRB5*01:01	2	37	51	15	LKMGRTLEA	ITPVLKMGRTLEAIS	0.0315	27
HLA-DRB5*01:01	2	42	56	15	LEAISKGMS	KMGRTLEAISKGMSE	0.0322	27
HLA-DRB5*01:01	4	35	49	15	FLDAFHQIL	SGAFLDAFHQILSEG	0.0323	27
HLA-DRB5*01:01	2	44	58	15	LEAISKGMS	GRTLEAISKGMSEML	0.0326	27
HLA-DRB1*11:01	4	4	18	15	FTHLPGNNT	ALLLFTHLPGNNTPF	0.0331	27
HLA-DRB1*11:01	2	17	31	15	LSEVTTRVH	QSTLSEVTTRVHEIE	0.0333	27
HLA-DRB1*11:01	2	19	33	15	VTTRVHEIE	TLSEVTTRVHEIERQ	0.0344	27
HLA-DRB1*15:01	1	56	70	15	DIIWDQLIV	TSTDDIIWDQLIVKR	0.0358	27
HLA-DRB1*15:01	2	8	22	15	ISDIQSTLS	PINRQISDIQSTLSE	0.0368	27
HLA-DRB1*04:01	2	3	17	15	LIPINRQIS	ADLLIPINRQISDIQ	0.0375	27
HLA-DRB1*15:01	1	20	34	15	DQVFGANPL	PIDQVFGANPLEKLY	0.0378	27
HLA-DRB1*04:05	2	49	63	15	MSEMLAKYD	AISKGMSEMLAKYDH	0.038	27
HLA-DRB1*04:05	5	14	28	15	LRAVPPNPT	RPSQKSLRAVPPNPT	0.0403	27
HLA-DRB1*04:05	4	6	20	15	FTHLPGNNT	LLFTHLPGNNTPFHI	0.0403	27
HLA-DRB1*07:01	3	38	52	15	VKNATTDAA	GTMVKNATTDAADKM	0.0416	27
HLA-DRB1*07:01	3	7	21	15	YLNEHGVPP	AFDAYLNEHGVPPPQ	0.0416	27
HLA-DRB1*07:01	4	55	69	15	LSRTFDAFL	ALTRLSRTFDAFLGV	0.0421	27
HLA-DPA1*03:01/DPB1*04:02	4	21	35	15	VLSKIAYKS	LAQVLSKIAYKSGKS	0.0424	27
HLA-DPA1*03:01/DPB1*04:02	2	27	41	15	IERQLHEIT	VHEIERQLHEITPVL	0.0427	27
HLA-DPA1*03:01/DPB1*04:02	2	22	36	15	TRVHEIERQ	EVTTRVHEIERQLHE	0.0428	27
HLA-DRB1*07:01	3	48	62	15	DKMSKVLEL	AADKMSKVLELSEET	0.043	27
HLA-DRB1*07:01	4	56	70	15	LSRTFDAFL	LTRLSRTFDAFLGVV	0.0431	27
HLA-DQA1*04:01/DQB1*04:02	1	3	17	15	YMQQVSEGL	DSSYMQQVSEGLMTG	0.0551	27
HLA-DQA1*04:01/DQB1*04:02	4	41	55	15	ILSEGENAQ	AFHQILSEGENAQAA	0.0555	27
HLA-DRB1*08:02	4	41	55	15	ILSEGENAQ	AFHQILSEGENAQAA	0.0555	27
HLA-DQA1*04:01/DQB1*04:02	3	21	35	15	FKDLGVAQQ	QPAIFKDLGVAQQAC	0.0557	27
HLA-DRB1*08:02	3	6	20	15	FDAYLNEHG	AAFDAYLNEHGVPPP	0.0563	27
HLA-DQA1*04:01/DQB1*04:02	5	31	45	15	WVCVYSSEQ	KGWVCVYSSEQGETR	0.0565	27
HLA-DQA1*04:01/DQB1*04:02	3	40	54	15	ATTDAADKM	MVKNATTDAADKMSK	0.0566	27
HLA-DQA1*01:02/DQB1*06:02	3	35	49	15	VKNATTDAA	CSKGTMVKNATTDAA	0.06	27
HLA-DQA1*05:01/DQB1*02:01	3	3	17	15	PAAAFDAYL	APAAAFDAYLNEHGV	0.0602	27
HLA-DQA1*01:02/DQB1*06:02	4	41	55	15	QILSEGENA	AFHQILSEGENAQAA	0.0606	27
HLA-DQA1*05:01/DQB1*02:01	2	17	31	15	EVTTRVHEI	QSTLSEVTTRVHEIE	0.0609	27
HLA-DQA1*01:02/DQB1*06:02	3	20	34	15	FKDLGVAQQ	PQPAIFKDLGVAQQA	0.062	27
HLA-DQA1*01:02/DQB1*06:02	1	12	26	15	MTGKVPIDQ	EGLMTGKVPIDQVFG	0.0621	27
HLA-DQA1*01:02/DQB1*06:02	2	36	50	15	LKMGRTLEA	EITPVLKMGRTLEAI	0.0621	27
HLA-DQA1*05:01/DQB1*02:01	4	15	29	15	PFHILAQVL	NTPFHILAQVLSKIA	0.0624	27
HLA-DQA1*05:01/DQB1*02:01	2	8	22	15	QISDIQSTL	PINRQISDIQSTLSE	0.0631	27
HLA-DRB1*13:02	4	49	63	15	QAALTRLSR	GENAQAALTRLSRTF	0.0656	27
HLA-DRB1*13:02	4	13	27	15	FHILAQVLS	GNNTPFHILAQVLSK	0.0685	27
HLA-DRB1*12:01	2	30	44	15	LHEITPVLK	IERQLHEITPVLKMG	0.0698	27
HLA-DRB1*12:01	4	35	49	15	LDAFHQILS	SGAFLDAFHQILSEG	0.0698	27
HLA-DRB1*12:01	2	10	24	15	ISDIQSTLS	NRQISDIQSTLSEVT	0.0715	27
HLA-DRB1*12:01	3	19	33	15	PAIFKDLGV	PPQPAIFKDLGVAQQ	0.0722	27
HLA-DRB1*09:01	2	19	33	15	EVTTRVHEI	TLSEVTTRVHEIERQ	0.081	27
HLA-DRB1*09:01	2	45	59	15	ISKGMSEML	RTLEAISKGMSEMLA	0.0834	27
HLA-DQA1*03:01/DQB1*03:02	2	47	61	15	SKGMSEMLA	LEAISKGMSEMLAKY	0.0031	28
HLA-DQA1*03:01/DQB1*03:02	1	2	16	15	YMQQVSEGL	WDSSYMQQVSEGLMT	0.0031	28
HLA-DQA1*03:01/DQB1*03:02	1	20	34	15	QVFGANPLE	PIDQVFGANPLEKLY	0.0031	28
HLA-DQA1*03:01/DQB1*03:02	1	3	17	15	YMQQVSEGL	DSSYMQQVSEGLMTG	0.0031	28
HLA-DQA1*01:01/DQB1*05:01	4	31	45	15	SGAFLDAFH	KSGKSGAFLDAFHQI	0.0037	28
HLA-DQA1*01:01/DQB1*05:01	3	53	67	15	VLELSEETF	SKVLELSEETFSKPN	0.0037	28
HLA-DQA1*01:01/DQB1*05:01	4	32	46	15	SGAFLDAFH	SGKSGAFLDAFHQIL	0.0037	28
HLA-DQA1*01:01/DQB1*05:01	4	35	49	15	FLDAFHQIL	SGAFLDAFHQILSEG	0.0037	28
HLA-DQA1*01:01/DQB1*05:01	5	16	30	15	LRAVPPNPT	SQKSLRAVPPNPTID	0.0037	28
HLA-DRB3*01:01	4	38	52	15	FHQILSEGE	FLDAFHQILSEGENA	0.0081	28
HLA-DRB3*01:01	3	35	49	15	MVKNATTDA	CSKGTMVKNATTDAA	0.0083	28
HLA-DPA1*01:03/DPB1*04:01	4	22	36	15	LSKIAYKSG	AQVLSKIAYKSGKSG	0.0084	28
HLA-DRB3*01:01	5	15	29	15	LRAVPPNPT	PSQKSLRAVPPNPTI	0.0084	28
HLA-DPA1*01:03/DPB1*04:01	5	15	29	15	LRAVPPNPT	PSQKSLRAVPPNPTI	0.0084	28
HLA-DPA1*01:03/DPB1*04:01	1	56	70	15	IIWDQLIVK	TSTDDIIWDQLIVKR	0.0085	28
HLA-DRB3*02:02	2	2	16	15	LIPINRQIS	LADLLIPINRQISDI	0.0108	28
HLA-DPA1*02:01/DPB1*14:01	4	4	18	15	LFTHLPGNN	ALLLFTHLPGNNTPF	0.0185	28
HLA-DPA1*02:01/DPB1*14:01	4	26	40	15	YKSGKSGAF	SKIAYKSGKSGAFLD	0.0186	28
HLA-DPA1*02:01/DPB1*14:01	2	38	52	15	LKMGRTLEA	TPVLKMGRTLEAISK	0.0186	28
HLA-DPA1*02:01/DPB1*14:01	2	55	69	15	AKYDHLVIS	SEMLAKYDHLVISTG	0.0189	28
HLA-DPA1*02:01/DPB1*14:01	2	14	28	15	IQSTLSEVT	SDIQSTLSEVTTRVH	0.019	28
HLA-DRB4*01:01	2	19	33	15	VTTRVHEIE	TLSEVTTRVHEIERQ	0.024	28
HLA-DRB4*01:01	2	31	45	15	LHEITPVLK	ERQLHEITPVLKMGR	0.0242	28
HLA-DPA1*01:03/DPB1*02:01	5	18	32	15	LRAVPPNPT	KSLRAVPPNPTIDKG	0.025	28
HLA-DPA1*02:01/DPB1*05:01	4	48	62	15	QAALTRLSR	EGENAQAALTRLSRT	0.0251	28
HLA-DPA1*01:03/DPB1*02:01	2	14	28	15	IQSTLSEVT	SDIQSTLSEVTTRVH	0.0255	28
HLA-DPA1*02:01/DPB1*05:01	4	41	55	15	ILSEGENAQ	AFHQILSEGENAQAA	0.0255	28
HLA-DPA1*02:01/DPB1*05:01	2	26	40	15	IERQLHEIT	RVHEIERQLHEITPV	0.0256	28
HLA-DPA1*02:01/DPB1*05:01	4	1	15	15	LALLLFTHL	KDLALLLFTHLPGNN	0.0256	28
HLA-DPA1*01:03/DPB1*02:01	2	39	53	15	KMGRTLEAI	PVLKMGRTLEAISKG	0.0257	28
HLA-DPA1*01:03/DPB1*02:01	4	14	28	15	FHILAQVLS	NNTPFHILAQVLSKI	0.0258	28
HLA-DPA1*02:01/DPB1*05:01	1	26	40	15	LEKLYKRRK	GANPLEKLYKRRKPK	0.0258	28
HLA-DRB1*01:01	4	35	49	15	FLDAFHQIL	SGAFLDAFHQILSEG	0.0258	28
HLA-DRB1*01:01	4	25	39	15	YKSGKSGAF	LSKIAYKSGKSGAFL	0.026	28
HLA-DRB1*01:01	2	30	44	15	LHEITPVLK	IERQLHEITPVLKMG	0.0262	28
HLA-DRB1*01:01	5	19	33	15	LRAVPPNPT	SLRAVPPNPTIDKGW	0.0266	28
HLA-DRB1*03:01	2	21	35	15	VHEIERQLH	SEVTTRVHEIERQLH	0.0272	28
HLA-DRB1*03:01	4	50	64	15	QAALTRLSR	ENAQAALTRLSRTFD	0.0278	28
HLA-DPA1*02:01/DPB1*01:01	2	21	35	15	TRVHEIERQ	SEVTTRVHEIERQLH	0.0287	28
HLA-DPA1*02:01/DPB1*01:01	2	33	47	15	HEITPVLKM	QLHEITPVLKMGRTL	0.0287	28
HLA-DRB5*01:01	4	41	55	15	ILSEGENAQ	AFHQILSEGENAQAA	0.0295	28
HLA-DRB5*01:01	3	38	52	15	VKNATTDAA	GTMVKNATTDAADKM	0.03	28
HLA-DRB5*01:01	4	19	33	15	VLSKIAYKS	HILAQVLSKIAYKSG	0.0307	28
HLA-DRB1*11:01	1	22	36	15	FGANPLEKL	DQVFGANPLEKLYKR	0.0312	28
HLA-DRB1*04:01	4	36	50	15	FHQILSEGE	GAFLDAFHQILSEGE	0.0331	28
HLA-DRB1*04:01	1	11	25	15	LMTGKVPID	SEGLMTGKVPIDQVF	0.0348	28
HLA-DRB1*04:01	1	10	24	15	LMTGKVPID	VSEGLMTGKVPIDQV	0.035	28
HLA-DRB1*04:05	1	21	35	15	FGANPLEKL	IDQVFGANPLEKLYK	0.0352	28
HLA-DRB1*04:01	3	53	67	15	LELSEETFS	SKVLELSEETFSKPN	0.0353	28
HLA-DRB1*04:05	3	53	67	15	LELSEETFS	SKVLELSEETFSKPN	0.0357	28
HLA-DRB1*04:05	2	39	53	15	LKMGRTLEA	PVLKMGRTLEAISKG	0.0367	28
HLA-DRB1*07:01	2	54	68	15	MLAKYDHLV	MSEMLAKYDHLVIST	0.0407	28
HLA-DRB1*07:01	4	12	26	15	PFHILAQVL	PGNNTPFHILAQVLS	0.0407	28
HLA-DPA1*03:01/DPB1*04:02	2	11	25	15	IQSTLSEVT	RQISDIQSTLSEVTT	0.041	28
HLA-DRB1*07:01	4	41	55	15	FHQILSEGE	AFHQILSEGENAQAA	0.0413	28
HLA-DRB1*07:01	5	5	19	15	FQTVPRPSQ	RVKNFQTVPRPSQKS	0.0415	28
HLA-DPA1*03:01/DPB1*04:02	3	19	33	15	AIFKDLGVA	PPQPAIFKDLGVAQQ	0.0416	28
HLA-DPA1*03:01/DPB1*04:02	1	24	38	15	FGANPLEKL	VFGANPLEKLYKRRK	0.042	28
HLA-DRB1*08:02	4	12	26	15	FHILAQVLS	PGNNTPFHILAQVLS	0.0518	28
HLA-DRB1*08:02	3	35	49	15	TMVKNATTD	CSKGTMVKNATTDAA	0.0525	28
HLA-DRB1*08:02	4	17	31	15	LAQVLSKIA	PFHILAQVLSKIAYK	0.0534	28
HLA-DRB1*08:02	2	16	30	15	LSEVTTRVH	IQSTLSEVTTRVHEI	0.0535	28
HLA-DRB1*08:02	2	5	19	15	LIPINRQIS	LLIPINRQISDIQST	0.0535	28
HLA-DQA1*05:01/DQB1*03:01	4	51	65	15	AQAALTRLS	NAQAALTRLSRTFDA	0.055	28
HLA-DQA1*05:01/DQB1*03:01	1	22	36	15	VFGANPLEK	DQVFGANPLEKLYKR	0.0556	28
HLA-DQA1*05:01/DQB1*03:01	3	3	17	15	AAAFDAYLN	APAAAFDAYLNEHGV	0.0572	28
HLA-DQA1*05:01/DQB1*03:01	3	47	61	15	DKMSKVLEL	DAADKMSKVLELSEE	0.0576	28
HLA-DQA1*01:02/DQB1*06:02	4	18	32	15	LAQVLSKIA	FHILAQVLSKIAYKS	0.058	28
HLA-DQA1*05:01/DQB1*02:01	4	48	62	15	AQAALTRLS	EGENAQAALTRLSRT	0.0583	28
HLA-DQA1*01:02/DQB1*06:02	1	10	24	15	LMTGKVPID	VSEGLMTGKVPIDQV	0.0583	28
HLA-DRB1*13:02	3	4	18	15	FDAYLNEHG	PAAAFDAYLNEHGVP	0.0651	28
HLA-DRB1*12:01	2	36	50	15	VLKMGRTLE	EITPVLKMGRTLEAI	0.0686	28
HLA-DRB1*09:01	3	6	20	15	FDAYLNEHG	AAFDAYLNEHGVPPP	0.0776	28
HLA-DRB1*09:01	5	28	42	15	WVCVYSSEQ	TIDKGWVCVYSSEQG	0.0784	28
HLA-DRB1*09:01	1	19	33	15	DQVFGANPL	VPIDQVFGANPLEKL	0.0795	28
HLA-DQA1*03:01/DQB1*03:02	1	1	15	15	YMQQVSEGL	MWDSSYMQQVSEGLM	0.0029	29
HLA-DQA1*03:01/DQB1*03:02	3	4	18	15	DAYLNEHGV	PAAAFDAYLNEHGVP	0.0029	29
HLA-DQA1*03:01/DQB1*03:02	1	50	64	15	ATSTDDIIW	CLMSKATSTDDIIWD	0.0029	29
HLA-DQA1*01:01/DQB1*05:01	4	17	31	15	ILAQVLSKI	PFHILAQVLSKIAYK	0.0036	29
HLA-DRB3*01:01	4	28	42	15	YKSGKSGAF	IAYKSGKSGAFLDAF	0.0076	29
HLA-DRB3*01:01	3	2	16	15	AAFDAYLNE	TAPAAAFDAYLNEHG	0.0076	29
HLA-DRB3*01:01	3	3	17	15	AAFDAYLNE	APAAAFDAYLNEHGV	0.0079	29
HLA-DRB3*01:01	3	52	66	15	VLELSEETF	MSKVLELSEETFSKP	0.0079	29
HLA-DPA1*01:03/DPB1*04:01	5	7	21	15	FQTVPRPSQ	KNFQTVPRPSQKSLR	0.0082	29
HLA-DPA1*01:03/DPB1*04:01	2	27	41	15	IERQLHEIT	VHEIERQLHEITPVL	0.0082	29
HLA-DPA1*01:03/DPB1*04:01	4	40	54	15	FHQILSEGE	DAFHQILSEGENAQA	0.0083	29
HLA-DPA1*01:03/DPB1*04:01	2	25	39	15	IERQLHEIT	TRVHEIERQLHEITP	0.0083	29
HLA-DRB3*02:02	2	39	53	15	LKMGRTLEA	PVLKMGRTLEAISKG	0.0099	29
HLA-DPA1*02:01/DPB1*14:01	4	3	17	15	LLFTHLPGN	LALLLFTHLPGNNTP	0.0178	29
HLA-DPA1*02:01/DPB1*14:01	3	22	36	15	FKDLGVAQQ	PAIFKDLGVAQQACS	0.0179	29
HLA-DPA1*02:01/DPB1*14:01	4	48	62	15	AQAALTRLS	EGENAQAALTRLSRT	0.0181	29
HLA-DRB4*01:01	3	5	19	15	FDAYLNEHG	AAAFDAYLNEHGVPP	0.0225	29
HLA-DRB4*01:01	2	56	70	15	AKYDHLVIS	EMLAKYDHLVISTGR	0.0236	29
HLA-DPA1*01:03/DPB1*02:01	4	18	32	15	ILAQVLSKI	FHILAQVLSKIAYKS	0.0243	29
HLA-DPA1*02:01/DPB1*05:01	2	27	41	15	IERQLHEIT	VHEIERQLHEITPVL	0.0244	29
HLA-DPA1*01:03/DPB1*02:01	2	18	32	15	EVTTRVHEI	STLSEVTTRVHEIER	0.0245	29
HLA-DPA1*02:01/DPB1*05:01	5	18	32	15	LRAVPPNPT	KSLRAVPPNPTIDKG	0.0246	29
HLA-DPA1*01:03/DPB1*02:01	5	7	21	15	FQTVPRPSQ	KNFQTVPRPSQKSLR	0.0247	29
HLA-DPA1*02:01/DPB1*05:01	2	54	68	15	LAKYDHLVI	MSEMLAKYDHLVIST	0.0248	29
HLA-DRB1*03:01	4	2	16	15	LLLFTHLPG	DLALLLFTHLPGNNT	0.0252	29
HLA-DRB1*03:01	1	25	39	15	LEKLYKRRK	FGANPLEKLYKRRKP	0.0256	29
HLA-DPA1*02:01/DPB1*01:01	3	1	15	15	AAFDAYLNE	TTAPAAAFDAYLNEH	0.0276	29
HLA-DPA1*02:01/DPB1*01:01	4	55	69	15	RTFDAFLGV	ALTRLSRTFDAFLGV	0.0276	29
HLA-DPA1*02:01/DPB1*01:01	1	18	32	15	DQVFGANPL	KVPIDQVFGANPLEK	0.0276	29
HLA-DPA1*02:01/DPB1*01:01	4	32	46	15	AFLDAFHQI	SGKSGAFLDAFHQIL	0.0276	29
HLA-DRB5*01:01	2	10	24	15	ISDIQSTLS	NRQISDIQSTLSEVT	0.028	29
HLA-DRB1*11:01	2	21	35	15	VHEIERQLH	SEVTTRVHEIERQLH	0.0301	29
HLA-DRB1*04:01	1	15	29	15	VPIDQVFGA	MTGKVPIDQVFGANP	0.0313	29
HLA-DRB1*15:01	3	53	67	15	LELSEETFS	SKVLELSEETFSKPN	0.0319	29
HLA-DRB1*04:05	2	15	29	15	LSEVTTRVH	DIQSTLSEVTTRVHE	0.0333	29
HLA-DRB1*04:05	3	35	49	15	VKNATTDAA	CSKGTMVKNATTDAA	0.0341	29
HLA-DRB1*07:01	3	53	67	15	LELSEETFS	SKVLELSEETFSKPN	0.0371	29
HLA-DRB1*07:01	3	17	31	15	PAIFKDLGV	VPPPQPAIFKDLGVA	0.0373	29
HLA-DRB1*07:01	2	37	51	15	LKMGRTLEA	ITPVLKMGRTLEAIS	0.0378	29
HLA-DRB1*07:01	3	36	50	15	MVKNATTDA	SKGTMVKNATTDAAD	0.0381	29
HLA-DRB1*07:01	4	5	19	15	FTHLPGNNT	LLLFTHLPGNNTPFH	0.0391	29
HLA-DRB1*07:01	2	1	15	15	LLIPINRQI	TLADLLIPINRQISD	0.0391	29
HLA-DPA1*03:01/DPB1*04:02	2	29	43	15	RQLHEITPV	EIERQLHEITPVLKM	0.0401	29
HLA-DPA1*03:01/DPB1*04:02	3	2	16	15	AAAFDAYLN	TAPAAAFDAYLNEHG	0.0402	29
HLA-DRB1*08:02	2	33	47	15	ITPVLKMGR	QLHEITPVLKMGRTL	0.0488	29
HLA-DRB1*08:02	3	39	53	15	VKNATTDAA	TMVKNATTDAADKMS	0.051	29
HLA-DQA1*05:01/DQB1*03:01	2	48	62	15	ISKGMSEML	EAISKGMSEMLAKYD	0.052	29
HLA-DQA1*04:01/DQB1*04:02	2	55	69	15	MLAKYDHLV	SEMLAKYDHLVISTG	0.0523	29
HLA-DQA1*04:01/DQB1*04:02	2	3	17	15	LIPINRQIS	ADLLIPINRQISDIQ	0.0529	29
HLA-DQA1*05:01/DQB1*03:01	2	10	24	15	ISDIQSTLS	NRQISDIQSTLSEVT	0.0539	29
HLA-DQA1*05:01/DQB1*03:01	2	18	32	15	EVTTRVHEI	STLSEVTTRVHEIER	0.0542	29
HLA-DQA1*05:01/DQB1*02:01	4	49	63	15	AQAALTRLS	GENAQAALTRLSRTF	0.0543	29
HLA-DQA1*05:01/DQB1*02:01	5	16	30	15	LRAVPPNPT	SQKSLRAVPPNPTID	0.0557	29
HLA-DQA1*05:01/DQB1*02:01	1	5	19	15	MQQVSEGLM	SYMQQVSEGLMTGKV	0.0559	29
HLA-DQA1*01:02/DQB1*06:02	2	1	15	15	DLLIPINRQ	TLADLLIPINRQISD	0.0565	29
HLA-DQA1*01:02/DQB1*06:02	4	37	51	15	DAFHQILSE	AFLDAFHQILSEGEN	0.0568	29
HLA-DRB1*13:02	2	19	33	15	VTTRVHEIE	TLSEVTTRVHEIERQ	0.0597	29
HLA-DRB1*13:02	4	41	55	15	ILSEGENAQ	AFHQILSEGENAQAA	0.0601	29
HLA-DRB1*12:01	4	51	65	15	LTRLSRTFD	NAQAALTRLSRTFDA	0.0659	29
HLA-DRB1*12:01	3	20	34	15	IFKDLGVAQ	PQPAIFKDLGVAQQA	0.0661	29
HLA-DRB1*12:01	2	38	52	15	LKMGRTLEA	TPVLKMGRTLEAISK	0.0663	29
HLA-DRB1*12:01	2	33	47	15	ITPVLKMGR	QLHEITPVLKMGRTL	0.0666	29
HLA-DRB1*09:01	2	10	24	15	ISDIQSTLS	NRQISDIQSTLSEVT	0.0732	29
HLA-DRB1*09:01	1	18	32	15	DQVFGANPL	KVPIDQVFGANPLEK	0.0756	29
HLA-DRB1*09:01	5	6	20	15	FQTVPRPSQ	VKNFQTVPRPSQKSL	0.0764	29
HLA-DQA1*03:01/DQB1*03:02	5	14	28	15	LRAVPPNPT	RPSQKSLRAVPPNPT	0.0028	30
HLA-DQA1*03:01/DQB1*03:02	3	20	34	15	FKDLGVAQQ	PQPAIFKDLGVAQQA	0.0028	30
HLA-DRB3*01:01	2	56	70	15	AKYDHLVIS	EMLAKYDHLVISTGR	0.0071	30
HLA-DRB3*01:01	5	23	37	15	PTIDKGWVC	VPPNPTIDKGWVCVY	0.0072	30
HLA-DRB3*01:01	5	7	21	15	FQTVPRPSQ	KNFQTVPRPSQKSLR	0.0072	30
HLA-DRB3*01:01	4	24	38	15	YKSGKSGAF	VLSKIAYKSGKSGAF	0.0072	30
HLA-DRB3*01:01	2	55	69	15	AKYDHLVIS	SEMLAKYDHLVISTG	0.0073	30
HLA-DRB3*01:01	1	24	38	15	FGANPLEKL	VFGANPLEKLYKRRK	0.0074	30
HLA-DPA1*01:03/DPB1*04:01	3	20	34	15	AIFKDLGVA	PQPAIFKDLGVAQQA	0.0078	30
HLA-DRB3*02:02	4	3	17	15	FTHLPGNNT	LALLLFTHLPGNNTP	0.009	30
HLA-DRB3*02:02	4	6	20	15	FTHLPGNNT	LLFTHLPGNNTPFHI	0.009	30
HLA-DRB3*02:02	4	16	30	15	FHILAQVLS	TPFHILAQVLSKIAY	0.009	30
HLA-DRB3*02:02	4	9	23	15	PGNNTPFHI	THLPGNNTPFHILAQ	0.0092	30
HLA-DRB3*02:02	1	11	25	15	LMTGKVPID	SEGLMTGKVPIDQVF	0.0092	30
HLA-DRB3*02:02	5	33	47	15	YSSEQGETR	WVCVYSSEQGETRAL	0.0092	30
HLA-DRB3*02:02	1	4	18	15	YMQQVSEGL	SSYMQQVSEGLMTGK	0.0094	30
HLA-DRB3*02:02	2	9	23	15	ISDIQSTLS	INRQISDIQSTLSEV	0.0094	30
HLA-DPA1*02:01/DPB1*14:01	5	13	27	15	QKSLRAVPP	PRPSQKSLRAVPPNP	0.017	30
HLA-DPA1*02:01/DPB1*14:01	5	10	24	15	RPSQKSLRA	QTVPRPSQKSLRAVP	0.0174	30
HLA-DPA1*02:01/DPB1*14:01	2	24	38	15	RVHEIERQL	TTRVHEIERQLHEIT	0.0175	30
HLA-DRB4*01:01	4	38	52	15	AFHQILSEG	FLDAFHQILSEGENA	0.0216	30
HLA-DRB4*01:01	5	14	28	15	LRAVPPNPT	RPSQKSLRAVPPNPT	0.0216	30
HLA-DRB4*01:01	3	28	42	15	VAQQACSKG	LGVAQQACSKGTMVK	0.0217	30
HLA-DRB4*01:01	2	55	69	15	LAKYDHLVI	SEMLAKYDHLVISTG	0.0219	30
HLA-DRB4*01:01	4	39	53	15	FHQILSEGE	LDAFHQILSEGENAQ	0.0224	30
HLA-DPA1*01:03/DPB1*02:01	3	46	60	15	KMSKVLELS	TDAADKMSKVLELSE	0.0231	30
HLA-DPA1*01:03/DPB1*02:01	1	24	38	15	FGANPLEKL	VFGANPLEKLYKRRK	0.0231	30
HLA-DRB1*03:01	5	11	25	15	PRPSQKSLR	TVPRPSQKSLRAVPP	0.0231	30
[truncated: 4,994 more rows]
