# Supplementary material for: Design of a novel multi-epitope vaccine against Marburg virus using immunoinformatics studies
Source: BMC Biotechnol. 2024 Jul 5;24:45. doi: 10.1186/s12896-024-00873-2 (PMC11227231; doi:10.1186/s12896-024-00873-2)
Supplement: Supplementary file 5 — Supplementary Material 5 [file 12896_2024_873_MOESM5_ESM.xlsx]

## Sheet: Sheet1
allele	seq_num	start	end	length	core_peptide	peptide	score	rank	antigenicity
HLA-DQA1*03:01/DQB1*03:02	4	41	55	15	LNTTDPNND	ATTLNTTDPNNDDED	0.0519	0.05	0.77
HLA-DRB1*13:02	9	19	33	15	FSLINRHAI	EERTFSLINRHAIDF	0.8286	0.05
HLA-DRB3*02:02	3	55	69	15	WTSNNGTQT	NKYWTSNNGTQTNDT	0.8919	0.08
HLA-DRB1*12:01	1	13	27	15	IKTLPILEI	IQGIKTLPILEIASN	0.8438	0.1	0.47
HLA-DRB3*02:02	8	1	15	15	YFPNINENT	TLSYFPNINENTAYS	0.8796	0.1	0.42
HLA-DRB1*13:02	9	20	34	15	FSLINRHAI	ERTFSLINRHAIDFL	0.7908	0.11	0.94
HLA-DRB3*02:02	3	54	68	15	WTSNNGTQT	TNKYWTSNNGTQTND	0.865	0.11
HLA-DRB1*13:02	9	18	32	15	FSLINRHAI	TEERTFSLINRHAID	0.7761	0.13	0.72
HLA-DRB3*01:01	2	32	46	15	LLLDPPTNI	GKSLLLDPPTNIRDY	0.8319	0.15
HLA-DRB3*01:01	2	31	45	15	LLLDPPTNI	SGKSLLLDPPTNIRD	0.8354	0.15
HLA-DQA1*05:01/DQB1*02:01	8	25	39	15	IWSVQEDDL	ELRIWSVQEDDLAAG	0.7446	0.16	0.53
HLA-DRB1*04:05	6	11	25	15	YDTQSTATE	TTNYDTQSTATENEQ	0.939	0.16	0.68
HLA-DRB1*12:01	1	12	26	15	IKTLPILEI	LIQGIKTLPILEIAS	0.7945	0.18	0.54
HLA-DRB1*04:01	2	20	34	15	YNISVTDPS	KTCYNISVTDPSGKS	0.9006	0.2	0.86
HLA-DRB1*04:05	6	10	24	15	YDTQSTATE	NTTNYDTQSTATENE	0.9215	0.2
HLA-DQA1*01:01/DQB1*05:01	8	23	37	15	LRIWSVQED	DAELRIWSVQEDDLA	0.0623	0.21
HLA-DQA1*05:01/DQB1*02:01	8	24	38	15	IWSVQEDDL	AELRIWSVQEDDLAA	0.7053	0.24
HLA-DRB1*04:05	4	29	43	15	IKPTSTPTD	RPEIKPTSTPTDATT	0.9105	0.25
HLA-DPA1*02:01/DPB1*14:01	9	18	32	15	RTFSLINRH	TEERTFSLINRHAID	0.3164	0.28
HLA-DRB3*02:02	8	54	68	15	LIKNQNNLV	YTAGLIKNQNNLVCR	0.7365	0.28	0.76
HLA-DRB1*04:01	1	18	32	15	ILEIASNNQ	TLPILEIASNNQPQN	0.8729	0.28	0.47
HLA-DRB1*04:05	4	28	42	15	IKPTSTPTD	ARPEIKPTSTPTDAT	0.9018	0.3
HLA-DQA1*03:01/DQB1*03:02	4	40	54	15	LNTTDPNND	DATTLNTTDPNNDDE	0.0345	0.32	0.71
HLA-DRB3*02:02	3	53	67	15	WTSNNGTQT	STNKYWTSNNGTQTN	0.7102	0.33
HLA-DRB1*04:01	2	19	33	15	YNISVTDPS	AKTCYNISVTDPSGK	0.854	0.34
HLA-DQA1*01:01/DQB1*05:01	8	22	36	15	LRIWSVQED	CDAELRIWSVQEDDL	0.0487	0.35
HLA-DRB1*12:01	1	14	28	15	IKTLPILEI	QGIKTLPILEIASNN	0.7272	0.38	0.51
HLA-DRB3*02:02	8	55	69	15	LIKNQNNLV	TAGLIKNQNNLVCRL	0.6888	0.39	0.7
HLA-DRB3*01:01	2	30	44	15	LLLDPPTNI	PSGKSLLLDPPTNIR	0.6982	0.4
HLA-DRB3*02:02	3	56	70	15	WTSNNGTQT	KYWTSNNGTQTNDTG	0.6746	0.42
HLA-DQA1*01:01/DQB1*05:01	8	21	35	15	LRIWSVQED	DCDAELRIWSVQEDD	0.0437	0.43
HLA-DRB1*11:01	9	19	33	15	FSLINRHAI	EERTFSLINRHAIDF	0.8999	0.44
HLA-DQA1*03:01/DQB1*03:02	6	11	25	15	YDTQSTATE	TTNYDTQSTATENEQ	0.0303	0.45	0.69
HLA-DPA1*01:03/DPB1*02:01	3	12	26	15	YRGRVFTEG	TTMYRGRVFTEGNIA	0.695	0.46
HLA-DPA1*02:01/DPB1*05:01	9	18	32	15	FSLINRHAI	TEERTFSLINRHAID	0.1612	0.47
HLA-DQA1*05:01/DQB1*02:01	8	23	37	15	IWSVQEDDL	DAELRIWSVQEDDLA	0.6508	0.49
HLA-DRB1*04:05	4	27	41	15	IKPTSTPTD	TARPEIKPTSTPTDA	0.8631	0.5	1.17
HLA-DPA1*02:01/DPB1*14:01	1	55	69	15	KVADSPLEA	SGQKVADSPLEASKR	0.2465	0.52
HLA-DPA1*02:01/DPB1*14:01	9	17	31	15	RTFSLINRH	TTEERTFSLINRHAI	0.2449	0.54
HLA-DRB1*13:02	7	4	18	15	LVYFRKKRS	TTQHLVYFRKKRSIL	0.6589	0.54	0.85
HLA-DRB1*04:05	6	9	23	15	YDTQSTATE	QNTTNYDTQSTATEN	0.8531	0.54
HLA-DRB3*02:02	8	2	16	15	YFPNINENT	LSYFPNINENTAYSG	0.6278	0.55		MKTTCLFISLILIQGIKTLPILEIASNNQPQNVDSVCSGTLQKTEDVHLMGFTLSGQKVADSPLE	0.73
HLA-DQA1*03:01/DQB1*03:02	7	50	64	15	SSGASAEED	ESSSSGASAEEDQHA	0.027	0.56
HLA-DQA1*03:01/DQB1*03:02	7	49	63	15	SSGASAEED	DESSSSGASAEEDQH	0.0274	0.56
HLA-DRB4*01:01	3	22	36	15	IAAMIVNKT	EGNIAAMIVNKTVHK	0.5468	0.56
HLA-DPA1*02:01/DPB1*14:01	5	41	55	15	KTNTTAQPS	EPNKTNTTAQPSMPP	0.2311	0.58	0.75
HLA-DPA1*02:01/DPB1*14:01	3	14	28	15	RVFTEGNIA	MYRGRVFTEGNIAAM	0.2342	0.58
HLA-DQA1*04:01/DQB1*04:02	3	22	36	15	IAAMIVNKT	EGNIAAMIVNKTVHK	0.2675	0.58
HLA-DRB1*11:01	9	18	32	15	FSLINRHAI	TEERTFSLINRHAID	0.8719	0.58
HLA-DQA1*01:01/DQB1*05:01	8	24	38	15	LRIWSVQED	AELRIWSVQEDDLAA	0.0401	0.59
HLA-DPA1*01:03/DPB1*02:01	3	11	25	15	YRGRVFTEG	STTMYRGRVFTEGNI	0.6384	0.59
HLA-DRB1*12:01	1	11	25	15	IKTLPILEI	ILIQGIKTLPILEIA	0.6887	0.59	0.65
HLA-DRB1*11:01	9	20	34	15	FSLINRHAI	ERTFSLINRHAIDFL	0.858	0.6
HLA-DPA1*02:01/DPB1*14:01	3	15	29	15	RVFTEGNIA	YRGRVFTEGNIAAMI	0.2281	0.62
HLA-DRB1*04:01	6	11	25	15	YDTQSTATE	TTNYDTQSTATENEQ	0.8089	0.62
HLA-DRB4*01:01	1	51	65	15	LSGQKVADS	GFTLSGQKVADSPLE	0.5149	0.66	0.67
HLA-DRB3*02:02	1	21	35	15	IASNNQPQN	ILEIASNNQPQNVDS	0.5769	0.68
HLA-DRB1*08:02	9	19	33	15	FSLINRHAI	EERTFSLINRHAIDF	0.7524	0.68
HLA-DQA1*03:01/DQB1*03:02	7	48	62	15	SSGASAEED	FDESSSSGASAEEDQ	0.0246	0.71
HLA-DRB1*09:01	1	49	63	15	FTLSGQKVA	LMGFTLSGQKVADSP	0.7193	0.71	0.56
HLA-DRB1*04:05	4	30	44	15	IKPTSTPTD	PEIKPTSTPTDATTL	0.8166	0.72	1.05
HLA-DPA1*03:01/DPB1*04:02	1	13	27	15	IKTLPILEI	IQGIKTLPILEIASN	0.3225	0.73
HLA-DRB1*04:05	6	12	26	15	YDTQSTATE	TNYDTQSTATENEQT	0.8145	0.73	0.69
HLA-DQA1*03:01/DQB1*03:02	4	42	56	15	LNTTDPNND	TTLNTTDPNNDDEDL	0.0243	0.74
HLA-DQA1*05:01/DQB1*02:01	6	11	25	15	YDTQSTATE	TTNYDTQSTATENEQ	0.5652	0.74
HLA-DRB3*02:02	8	5	19	15	INENTAYSG	FPNINENTAYSGENE	0.56	0.75
HLA-DRB3*02:02	9	53	67	15	LSRNISEQI	IEDLSRNISEQIDQI	0.5615	0.75
HLA-DPA1*02:01/DPB1*14:01	3	13	27	15	RVFTEGNIA	TMYRGRVFTEGNIAA	0.2082	0.77
HLA-DRB3*01:01	2	33	47	15	LLLDPPTNI	KSLLLDPPTNIRDYP	0.5608	0.77
HLA-DRB3*02:02	9	52	66	15	LSRNISEQI	GIEDLSRNISEQIDQ	0.5514	0.78
HLA-DRB1*04:01	1	17	31	15	ILEIASNNQ	KTLPILEIASNNQPQ	0.7915	0.79	0.61
HLA-DQA1*04:01/DQB1*04:02	3	52	66	15	NKYWTSNNG	TSTNKYWTSNNGTQT	0.2478	0.81
HLA-DQA1*01:02/DQB1*06:02	3	5	19	15	IASTTMYRG	LYDRIASTTMYRGRV	0.5896	0.81
HLA-DQA1*01:02/DQB1*06:02	3	6	20	15	IASTTMYRG	YDRIASTTMYRGRVF	0.5845	0.84
HLA-DRB1*13:02	7	5	19	15	LVYFRKKRS	TQHLVYFRKKRSILW	0.6276	0.84	0.97
HLA-DQA1*03:01/DQB1*03:02	6	10	24	15	YDTQSTATE	NTTNYDTQSTATENE	0.0231	0.89
HLA-DRB3*02:02	8	53	67	15	LIKNQNNLV	LYTAGLIKNQNNLVC	0.5032	0.9	0.72
HLA-DPA1*01:03/DPB1*02:01	3	10	24	15	YRGRVFTEG	ASTTMYRGRVFTEGN	0.5523	0.9
HLA-DRB3*02:02	1	20	34	15	IASNNQPQN	PILEIASNNQPQNVD	0.4987	0.91
HLA-DQA1*01:01/DQB1*05:01	7	21	35	15	MFPFLDGLI	EGDMFPFLDGLINAP	0.0315	0.93
HLA-DQA1*05:01/DQB1*02:01	6	10	24	15	YDTQSTATE	NTTNYDTQSTATENE	0.5233	0.94
HLA-DPA1*02:01/DPB1*14:01	9	16	30	15	RTFSLINRH	VTTEERTFSLINRHA	0.1946	0.95
HLA-DRB1*08:02	9	18	32	15	FSLINRHAI	TEERTFSLINRHAID	0.6998	0.95
HLA-DRB1*04:01	3	22	36	15	IAAMIVNKT	EGNIAAMIVNKTVHK	0.7574	0.97
HLA-DRB3*02:02	8	4	18	15	INENTAYSG	YFPNINENTAYSGEN	0.4619	0.99
HLA-DQA1*03:01/DQB1*03:02	6	12	26	15	TQSTATENE	TNYDTQSTATENEQT	0.022	1
HLA-DPA1*02:01/DPB1*05:01	9	19	33	15	FSLINRHAI	EERTFSLINRHAIDF	0.1326	1
HLA-DRB4*01:01	7	28	42	15	LINAPIDFD	LDGLINAPIDFDPVP	0.439	1
HLA-DQA1*03:01/DQB1*03:02	4	39	53	15	LNTTDPNND	TDATTLNTTDPNNDD	0.0211	1.1
HLA-DQA1*01:01/DQB1*05:01	8	25	39	15	IWSVQEDDL	ELRIWSVQEDDLAAG	0.0295	1.1
HLA-DPA1*02:01/DPB1*01:01	1	13	27	15	IKTLPILEI	IQGIKTLPILEIASN	0.1763	1.1
HLA-DPA1*02:01/DPB1*14:01	1	54	68	15	KVADSPLEA	LSGQKVADSPLEASK	0.188	1.1
HLA-DQA1*04:01/DQB1*04:02	8	23	37	15	LRIWSVQED	DAELRIWSVQEDDLA	0.2318	1.1
HLA-DRB3*01:01	7	32	46	15	IDFDPVPNT	INAPIDFDPVPNTKT	0.4376	1.1
HLA-DRB3*02:02	5	56	70	15	ISTNNTSKN	HNTTAISTNNTSKNN	0.4399	1.1
HLA-DRB3*01:01	7	33	47	15	IDFDPVPNT	NAPIDFDPVPNTKTI	0.444	1.1
HLA-DRB1*13:02	7	3	17	15	LVYFRKKRS	PTTQHLVYFRKKRSI	0.6008	1.1
HLA-DRB1*08:02	9	20	34	15	FSLINRHAI	ERTFSLINRHAIDFL	0.681	1.1
HLA-DRB1*04:01	6	10	24	15	YDTQSTATE	NTTNYDTQSTATENE	0.7379	1.1
HLA-DRB1*04:01	1	19	33	15	LEIASNNQP	LPILEIASNNQPQNV	0.7477	1.1
HLA-DRB1*04:01	7	44	58	15	IFDESSSSG	TKTIFDESSSSGASA	0.7515	1.1
HLA-DRB1*03:01	7	33	47	15	IDFDPVPNT	NAPIDFDPVPNTKTI	0.7602	1.1
HLA-DQA1*03:01/DQB1*03:02	8	23	37	15	IWSVQEDDL	DAELRIWSVQEDDLA	0.0203	1.2
HLA-DPA1*02:01/DPB1*05:01	1	13	27	15	IKTLPILEI	IQGIKTLPILEIASN	0.1256	1.2
HLA-DRB4*01:01	3	21	35	15	IAAMIVNKT	TEGNIAAMIVNKTVH	0.4137	1.2
HLA-DRB4*01:01	8	25	39	15	WSVQEDDLA	ELRIWSVQEDDLAAG	0.4146	1.2
HLA-DPA1*01:03/DPB1*02:01	3	13	27	15	YRGRVFTEG	TMYRGRVFTEGNIAA	0.4767	1.2
HLA-DQA1*05:01/DQB1*02:01	8	26	40	15	IWSVQEDDL	LRIWSVQEDDLAAGL	0.4999	1.2
HLA-DRB1*07:01	2	7	21	15	VEYTEGEEA	PPKNVEYTEGEEAKT	0.6723	1.2
HLA-DRB1*03:01	2	32	46	15	LLLDPPTNI	GKSLLLDPPTNIRDY	0.7333	1.2
HLA-DRB1*03:01	7	32	46	15	IDFDPVPNT	INAPIDFDPVPNTKT	0.741	1.2
HLA-DQA1*03:01/DQB1*03:02	6	13	27	15	TQSTATENE	NYDTQSTATENEQTS	0.0193	1.3
HLA-DQA1*03:01/DQB1*03:02	8	25	39	15	IWSVQEDDL	ELRIWSVQEDDLAAG	0.0199	1.3
HLA-DPA1*02:01/DPB1*14:01	9	19	33	15	RTFSLINRH	EERTFSLINRHAIDF	0.1674	1.3
HLA-DPA1*02:01/DPB1*14:01	5	40	54	15	KTNTTAQPS	TEPNKTNTTAQPSMP	0.174	1.3
HLA-DQA1*04:01/DQB1*04:02	3	51	65	15	NKYWTSNNG	LTSTNKYWTSNNGTQ	0.2171	1.3
HLA-DPA1*03:01/DPB1*04:02	1	12	26	15	IKTLPILEI	LIQGIKTLPILEIAS	0.2695	1.3
HLA-DRB4*01:01	1	50	64	15	LSGQKVADS	MGFTLSGQKVADSPL	0.3935	1.3
HLA-DRB3*02:02	8	56	70	15	LIKNQNNLV	AGLIKNQNNLVCRLR	0.3984	1.3
HLA-DRB1*03:01	2	31	45	15	LLLDPPTNI	SGKSLLLDPPTNIRD	0.7124	1.3
HLA-DRB1*04:01	3	54	68	15	YWTSNNGTQ	TNKYWTSNNGTQTND	0.7186	1.3
HLA-DRB4*01:01	2	52	66	15	IQGQNPHAQ	IHHIQGQNPHAQGIA	0.3815	1.4
HLA-DRB3*02:02	8	6	20	15	INENTAYSG	PNINENTAYSGENEN	0.3816	1.4
HLA-DRB3*02:02	1	22	36	15	IASNNQPQN	LEIASNNQPQNVDSV	0.3609	1.5
HLA-DRB4*01:01	2	20	34	15	YNISVTDPS	KTCYNISVTDPSGKS	0.3635	1.5
HLA-DRB3*02:02	8	3	17	15	INENTAYSG	SYFPNINENTAYSGE	0.3661	1.5
HLA-DQA1*05:01/DQB1*02:01	8	22	36	15	IWSVQEDDL	CDAELRIWSVQEDDL	0.4626	1.5
HLA-DQA1*05:01/DQB1*02:01	4	41	55	15	LNTTDPNND	ATTLNTTDPNNDDED	0.4717	1.5
HLA-DQA1*01:02/DQB1*06:02	3	4	18	15	IASTTMYRG	FLYDRIASTTMYRGR	0.4898	1.5
HLA-DQA1*03:01/DQB1*03:02	8	24	38	15	IWSVQEDDL	AELRIWSVQEDDLAA	0.0178	1.6
HLA-DRB3*02:02	2	32	46	15	LLLDPPTNI	GKSLLLDPPTNIRDY	0.3401	1.6
HLA-DRB3*01:01	7	31	45	15	IDFDPVPNT	LINAPIDFDPVPNTK	0.344	1.6
HLA-DRB4*01:01	8	26	40	15	WSVQEDDLA	LRIWSVQEDDLAAGL	0.3569	1.6
HLA-DRB1*09:01	1	48	62	15	FTLSGQKVA	HLMGFTLSGQKVADS	0.619	1.6
HLA-DRB1*04:01	7	33	47	15	IDFDPVPNT	NAPIDFDPVPNTKTI	0.6773	1.6
HLA-DPA1*02:01/DPB1*14:01	3	16	30	15	RVFTEGNIA	RGRVFTEGNIAAMIV	0.1496	1.7
HLA-DQA1*04:01/DQB1*04:02	4	5	19	15	YNSTKNQTC	LQEYNSTKNQTCAPS	0.2006	1.7
HLA-DRB3*01:01	2	29	43	15	LLLDPPTNI	DPSGKSLLLDPPTNI	0.324	1.7
HLA-DQA1*01:02/DQB1*06:02	5	32	46	15	SQGTVTEPN	TDHSQGTVTEPNKTN	0.472	1.7
HLA-DQA1*01:02/DQB1*06:02	3	22	36	15	IAAMIVNKT	EGNIAAMIVNKTVHK	0.4727	1.7
HLA-DRB1*12:01	8	47	61	15	IEGLYTAGL	GPGIEGLYTAGLIKN	0.5069	1.7
HLA-DRB1*04:05	1	18	32	15	ILEIASNNQ	TLPILEIASNNQPQN	0.6411	1.7
HLA-DRB1*04:01	7	43	57	15	IFDESSSSG	NTKTIFDESSSSGAS	0.6519	1.7
HLA-DRB1*04:01	7	35	49	15	FDPVPNTKT	PIDFDPVPNTKTIFD	0.6662	1.7
HLA-DPA1*02:01/DPB1*01:01	1	12	26	15	IKTLPILEI	LIQGIKTLPILEIAS	0.1415	1.8
HLA-DQA1*04:01/DQB1*04:02	3	53	67	15	NKYWTSNNG	STNKYWTSNNGTQTN	0.1966	1.8
HLA-DQA1*04:01/DQB1*04:02	8	22	36	15	LRIWSVQED	CDAELRIWSVQEDDL	0.1966	1.8
HLA-DPA1*03:01/DPB1*04:02	1	14	28	15	IKTLPILEI	QGIKTLPILEIASNN	0.2306	1.8
HLA-DRB3*02:02	2	31	45	15	LLLDPPTNI	SGKSLLLDPPTNIRD	0.3044	1.8
HLA-DQA1*05:01/DQB1*02:01	6	9	23	15	YDTQSTATE	QNTTNYDTQSTATEN	0.4251	1.8
HLA-DQA1*05:01/DQB1*02:01	4	46	60	15	PNNDDEDLI	TTDPNNDDEDLITSG	0.4258	1.8
HLA-DRB1*12:01	1	10	24	15	IQGIKTLPI	LILIQGIKTLPILEI	0.5021	1.8
HLA-DRB1*07:01	2	6	20	15	VEYTEGEEA	VPPKNVEYTEGEEAK	0.5973	1.8
HLA-DRB1*04:01	7	45	59	15	FDESSSSGA	KTIFDESSSSGASAE	0.6317	1.8
HLA-DRB1*04:01	3	21	35	15	IAAMIVNKT	TEGNIAAMIVNKTVH	0.6363	1.8
HLA-DRB1*04:01	4	29	43	15	IKPTSTPTD	RPEIKPTSTPTDATT	0.6449	1.8
HLA-DRB1*01:01	8	47	61	15	IEGLYTAGL	GPGIEGLYTAGLIKN	0.6789	1.8
HLA-DRB3*02:02	9	54	68	15	LSRNISEQI	EDLSRNISEQIDQIK	0.296	1.9
HLA-DRB3*02:02	8	52	66	15	LIKNQNNLV	GLYTAGLIKNQNNLV	0.2997	1.9
HLA-DRB4*01:01	1	49	63	15	LSGQKVADS	LMGFTLSGQKVADSP	0.3208	1.9
HLA-DRB4*01:01	2	51	65	15	IQGQNPHAQ	TIHHIQGQNPHAQGI	0.3225	1.9
HLA-DRB1*09:01	2	7	21	15	VEYTEGEEA	PPKNVEYTEGEEAKT	0.5895	1.9
HLA-DRB1*09:01	1	50	64	15	FTLSGQKVA	MGFTLSGQKVADSPL	0.5916	1.9
HLA-DRB1*04:01	7	32	46	15	IDFDPVPNT	INAPIDFDPVPNTKT	0.6181	1.9
HLA-DRB1*04:01	4	5	19	15	YNSTKNQTC	LQEYNSTKNQTCAPS	0.6184	1.9
HLA-DQA1*04:01/DQB1*04:02	8	21	35	15	LRIWSVQED	DCDAELRIWSVQEDD	0.1902	2
HLA-DPA1*03:01/DPB1*04:02	3	1	15	15	FLYDRIAST	GAFFLYDRIASTTMY	0.2141	2
HLA-DRB3*02:02	9	51	65	15	LSRNISEQI	IGIEDLSRNISEQID	0.2838	2
HLA-DRB3*02:02	1	19	33	15	IASNNQPQN	LPILEIASNNQPQNV	0.2912	2
HLA-DRB4*01:01	2	19	33	15	YNISVTDPS	AKTCYNISVTDPSGK	0.3096	2
HLA-DQA1*05:01/DQB1*02:01	6	12	26	15	YDTQSTATE	TNYDTQSTATENEQT	0.4064	2
HLA-DQA1*01:02/DQB1*06:02	3	7	21	15	IASTTMYRG	DRIASTTMYRGRVFT	0.4448	2
HLA-DRB1*07:01	4	5	19	15	YNSTKNQTC	LQEYNSTKNQTCAPS	0.5572	2
HLA-DRB1*04:01	3	53	67	15	YWTSNNGTQ	STNKYWTSNNGTQTN	0.5987	2
HLA-DRB1*03:01	7	31	45	15	IDFDPVPNT	LINAPIDFDPVPNTK	0.6007	2
HLA-DRB1*04:01	2	18	32	15	YNISVTDPS	EAKTCYNISVTDPSG	0.6038	2
HLA-DRB1*01:01	3	22	36	15	IAAMIVNKT	EGNIAAMIVNKTVHK	0.6587	2
HLA-DRB1*11:01	9	50	64	15	IEDLSRNIS	CIGIEDLSRNISEQI	0.6606	2
HLA-DRB1*11:01	9	49	63	15	IEDLSRNIS	CCIGIEDLSRNISEQ	0.6684	2
HLA-DRB1*11:01	7	4	18	15	LVYFRKKRS	TTQHLVYFRKKRSIL	0.6768	2
HLA-DQA1*03:01/DQB1*03:02	7	47	61	15	SSSSGASAE	IFDESSSSGASAEED	0.0156	2.1
HLA-DPA1*02:01/DPB1*05:01	9	17	31	15	RTFSLINRH	TTEERTFSLINRHAI	0.1042	2.1
HLA-DPA1*02:01/DPB1*14:01	1	56	70	15	KVADSPLEA	GQKVADSPLEASKRW	0.1313	2.1
HLA-DPA1*01:03/DPB1*04:01	10	10	24	15	WWTSDWGVL	LGGKWWTSDWGVLTN	0.1422	2.1
HLA-DQA1*04:01/DQB1*04:02	6	11	25	15	YDTQSTATE	TTNYDTQSTATENEQ	0.1877	2.1
HLA-DRB1*04:01	2	21	35	15	YNISVTDPS	TCYNISVTDPSGKSL	0.589	2.1
HLA-DRB1*04:01	4	28	42	15	IKPTSTPTD	ARPEIKPTSTPTDAT	0.5897	2.1
HLA-DPA1*03:01/DPB1*04:02	1	11	25	15	IKTLPILEI	ILIQGIKTLPILEIA	0.2066	2.2
HLA-DRB4*01:01	7	27	41	15	LINAPIDFD	FLDGLINAPIDFDPV	0.2965	2.2
HLA-DRB4*01:01	7	29	43	15	LINAPIDFD	DGLINAPIDFDPVPN	0.298	2.2
HLA-DQA1*01:02/DQB1*06:02	3	21	35	15	IAAMIVNKT	TEGNIAAMIVNKTVH	0.4263	2.2
HLA-DRB1*12:01	1	9	23	15	IQGIKTLPI	SLILIQGIKTLPILE	0.4685	2.2
HLA-DRB1*04:01	6	12	26	15	YDTQSTATE	TNYDTQSTATENEQT	0.5668	2.2
HLA-DRB1*04:01	7	34	48	15	FDPVPNTKT	APIDFDPVPNTKTIF	0.5692	2.2
HLA-DRB1*04:05	2	20	34	15	YNISVTDPS	KTCYNISVTDPSGKS	0.5842	2.2
HLA-DRB1*11:01	9	51	65	15	IEDLSRNIS	IGIEDLSRNISEQID	0.6431	2.2
HLA-DRB1*13:02	9	21	35	15	FSLINRHAI	RTFSLINRHAIDFLL	0.4733	2.3
HLA-DRB1*07:01	4	4	18	15	YNSTKNQTC	ALQEYNSTKNQTCAP	0.5224	2.3
HLA-DRB1*11:01	7	5	19	15	LVYFRKKRS	TQHLVYFRKKRSILW	0.6167	2.3
HLA-DRB1*11:01	7	3	17	15	LVYFRKKRS	PTTQHLVYFRKKRSI	0.6178	2.3
HLA-DRB4*01:01	1	13	27	15	IKTLPILEI	IQGIKTLPILEIASN	0.285	2.4
HLA-DQA1*01:02/DQB1*06:02	5	31	45	15	SQGTVTEPN	NTDHSQGTVTEPNKT	0.4046	2.4
HLA-DRB1*13:02	7	6	20	15	LVYFRKKRS	QHLVYFRKKRSILWR	0.4697	2.4
HLA-DRB1*09:01	2	20	34	15	YNISVTDPS	KTCYNISVTDPSGKS	0.5446	2.4
HLA-DQA1*03:01/DQB1*03:02	8	22	36	15	LRIWSVQED	CDAELRIWSVQEDDL	0.0146	2.5
HLA-DQA1*03:01/DQB1*03:02	3	22	36	15	IAAMIVNKT	EGNIAAMIVNKTVHK	0.0147	2.5
HLA-DQA1*01:01/DQB1*05:01	7	20	34	15	MFPFLDGLI	REGDMFPFLDGLINA	0.0202	2.5
HLA-DPA1*01:03/DPB1*04:01	10	11	25	15	WWTSDWGVL	GGKWWTSDWGVLTNL	0.1125	2.5
HLA-DPA1*01:03/DPB1*04:01	1	13	27	15	IKTLPILEI	IQGIKTLPILEIASN	0.1172	2.5
HLA-DPA1*02:01/DPB1*14:01	5	42	56	15	KTNTTAQPS	PNKTNTTAQPSMPPH	0.1174	2.5
HLA-DQA1*04:01/DQB1*04:02	2	52	66	15	IQGQNPHAQ	IHHIQGQNPHAQGIA	0.1803	2.5
HLA-DQA1*05:01/DQB1*02:01	4	45	59	15	PNNDDEDLI	NTTDPNNDDEDLITS	0.3835	2.5
HLA-DQA1*05:01/DQB1*02:01	4	40	54	15	LNTTDPNND	DATTLNTTDPNNDDE	0.3836	2.5
HLA-DRB1*12:01	8	46	60	15	IEGLYTAGL	FGPGIEGLYTAGLIK	0.4407	2.5
HLA-DRB1*03:01	2	30	44	15	LLLDPPTNI	PSGKSLLLDPPTNIR	0.5155	2.5
HLA-DRB1*04:01	6	9	23	15	YDTQSTATE	QNTTNYDTQSTATEN	0.545	2.5
HLA-DRB1*04:01	4	4	18	15	YNSTKNQTC	ALQEYNSTKNQTCAP	0.5501	2.5
HLA-DRB1*04:05	3	54	68	15	YWTSNNGTQ	TNKYWTSNNGTQTND	0.5607	2.5
HLA-DRB1*04:05	1	17	31	15	ILEIASNNQ	KTLPILEIASNNQPQ	0.563	2.5
HLA-DRB3*02:02	3	52	66	15	WTSNNGTQT	TSTNKYWTSNNGTQT	0.2163	2.6
HLA-DRB3*02:02	2	20	34	15	YNISVTDPS	KTCYNISVTDPSGKS	0.2211	2.6
HLA-DRB4*01:01	8	24	38	15	WSVQEDDLA	AELRIWSVQEDDLAA	0.2625	2.6
HLA-DRB1*15:01	4	1	15	15	LQEYNSTKN	CFGALQEYNSTKNQT	0.4534	2.6
HLA-DRB1*04:01	1	16	30	15	ILEIASNNQ	IKTLPILEIASNNQP	0.5356	2.6
HLA-DRB1*04:05	8	23	37	15	LRIWSVQED	DAELRIWSVQEDDLA	0.5525	2.6
HLA-DQA1*03:01/DQB1*03:02	7	28	42	15	LINAPIDFD	LDGLINAPIDFDPVP	0.0142	2.7
HLA-DPA1*02:01/DPB1*05:01	9	20	34	15	FSLINRHAI	ERTFSLINRHAIDFL	0.0944	2.7
HLA-DPA1*02:01/DPB1*01:01	2	7	21	15	VEYTEGEEA	PPKNVEYTEGEEAKT	0.1149	2.7
HLA-DQA1*04:01/DQB1*04:02	3	21	35	15	IAAMIVNKT	TEGNIAAMIVNKTVH	0.1735	2.7
HLA-DRB3*02:02	7	33	47	15	IDFDPVPNT	NAPIDFDPVPNTKTI	0.2123	2.7
HLA-DRB3*01:01	10	12	26	15	WTSDWGVLT	GKWWTSDWGVLTNLG	0.2313	2.7
HLA-DRB4*01:01	2	50	64	15	IQGQNPHAQ	KTIHHIQGQNPHAQG	0.2529	2.7
HLA-DRB4*01:01	3	20	34	15	IAAMIVNKT	FTEGNIAAMIVNKTV	0.256	2.7
HLA-DRB4*01:01	5	2	16	15	VTKQGLSST	SDAVTKQGLSSTMPP	0.2591	2.7
HLA-DRB1*03:01	7	34	48	15	IDFDPVPNT	APIDFDPVPNTKTIF	0.4896	2.7
HLA-DRB1*09:01	1	47	61	15	FTLSGQKVA	VHLMGFTLSGQKVAD	0.5179	2.7
HLA-DQA1*03:01/DQB1*03:02	7	41	55	15	TKTIFDESS	VPNTKTIFDESSSSG	0.0139	2.8
HLA-DPA1*02:01/DPB1*14:01	3	43	57	15	RHMNLTSTN	GQGYRHMNLTSTNKY	0.1125	2.8
HLA-DRB3*02:02	3	24	38	15	MIVNKTVHK	NIAAMIVNKTVHKMI	0.2014	2.8
HLA-DRB3*01:01	3	1	15	15	FLYDRIAST	GAFFLYDRIASTTMY	0.2213	2.8
HLA-DRB1*03:01	2	33	47	15	LLLDPPTNI	KSLLLDPPTNIRDYP	0.482	2.8
HLA-DRB1*08:02	3	22	36	15	IAAMIVNKT	EGNIAAMIVNKTVHK	0.4883	2.8
HLA-DRB1*04:05	2	19	33	15	YNISVTDPS	AKTCYNISVTDPSGK	0.536	2.8
HLA-DQA1*03:01/DQB1*03:02	4	29	43	15	IKPTSTPTD	RPEIKPTSTPTDATT	0.0136	2.9
HLA-DQA1*04:01/DQB1*04:02	4	4	18	15	YNSTKNQTC	ALQEYNSTKNQTCAP	0.1708	2.9
HLA-DRB4*01:01	8	27	41	15	WSVQEDDLA	RIWSVQEDDLAAGLS	0.243	2.9
HLA-DRB4*01:01	3	23	37	15	IAAMIVNKT	GNIAAMIVNKTVHKM	0.2435	2.9
HLA-DQA1*05:01/DQB1*02:01	2	7	21	15	VEYTEGEEA	PPKNVEYTEGEEAKT	0.3599	2.9
HLA-DRB1*07:01	2	8	22	15	VEYTEGEEA	PKNVEYTEGEEAKTC	0.4744	2.9
HLA-DRB1*09:01	2	19	33	15	YNISVTDPS	AKTCYNISVTDPSGK	0.503	2.9
HLA-DRB1*04:01	3	16	30	15	VFTEGNIAA	RGRVFTEGNIAAMIV	0.5134	2.9
HLA-DQA1*03:01/DQB1*03:02	7	40	54	15	TKTIFDESS	PVPNTKTIFDESSSS	0.0134	3
HLA-DPA1*02:01/DPB1*05:01	1	12	26	15	IKTLPILEI	LIQGIKTLPILEIAS	0.0901	3
HLA-DQA1*04:01/DQB1*04:02	3	54	68	15	YWTSNNGTQ	TNKYWTSNNGTQTND	0.168	3
HLA-DRB3*02:02	3	25	39	15	MIVNKTVHK	IAAMIVNKTVHKMIF	0.1878	3
HLA-DRB3*02:02	7	32	46	15	IDFDPVPNT	INAPIDFDPVPNTKT	0.1878	3
HLA-DRB3*01:01	7	34	48	15	IDFDPVPNT	APIDFDPVPNTKTIF	0.2052	3
HLA-DRB4*01:01	1	55	69	15	VADSPLEAS	SGQKVADSPLEASKR	0.2336	3
HLA-DRB1*07:01	1	9	23	15	IQGIKTLPI	SLILIQGIKTLPILE	0.4683	3
HLA-DRB1*04:01	3	15	29	15	VFTEGNIAA	YRGRVFTEGNIAAMI	0.497	3
HLA-DRB1*09:01	2	6	20	15	VEYTEGEEA	VPPKNVEYTEGEEAK	0.4985	3
HLA-DRB1*04:05	4	26	40	15	IKPTSTPTD	PTARPEIKPTSTPTD	0.5084	3
HLA-DRB1*01:01	8	46	60	15	IEGLYTAGL	FGPGIEGLYTAGLIK	0.5399	3
HLA-DPA1*02:01/DPB1*01:01	1	14	28	15	IKTLPILEI	QGIKTLPILEIASNN	0.1074	3.1
HLA-DPA1*03:01/DPB1*04:02	8	50	64	15	LYTAGLIKN	IEGLYTAGLIKNQNN	0.1684	3.1
HLA-DRB3*01:01	10	10	24	15	WTSDWGVLT	LGGKWWTSDWGVLTN	0.1875	3.1
HLA-DRB3*01:01	10	11	25	15	WTSDWGVLT	GGKWWTSDWGVLTNL	0.1913	3.1
HLA-DQA1*01:02/DQB1*06:02	1	55	69	15	VADSPLEAS	SGQKVADSPLEASKR	0.3648	3.1
HLA-DQA1*01:02/DQB1*06:02	7	50	64	15	SSGASAEED	ESSSSGASAEEDQHA	0.367	3.1
HLA-DQA1*05:01/DQB1*03:01	8	50	64	15	YTAGLIKNQ	IEGLYTAGLIKNQNN	0.4233	3.1
HLA-DPA1*01:03/DPB1*04:01	1	12	26	15	IKTLPILEI	LIQGIKTLPILEIAS	0.0894	3.2
HLA-DPA1*02:01/DPB1*14:01	2	7	21	15	VEYTEGEEA	PPKNVEYTEGEEAKT	0.1027	3.2
HLA-DQA1*04:01/DQB1*04:02	6	10	24	15	YDTQSTATE	NTTNYDTQSTATENE	0.1666	3.2
HLA-DRB3*02:02	4	5	19	15	YNSTKNQTC	LQEYNSTKNQTCAPS	0.1807	3.2
HLA-DRB1*12:01	3	22	36	15	IAAMIVNKT	EGNIAAMIVNKTVHK	0.3961	3.2
HLA-DRB1*08:02	7	4	18	15	LVYFRKKRS	TTQHLVYFRKKRSIL	0.4635	3.2
HLA-DRB1*04:05	8	22	36	15	LRIWSVQED	CDAELRIWSVQEDDL	0.4828	3.2
HLA-DPA1*02:01/DPB1*05:01	9	25	39	15	RHAIDFLLT	LINRHAIDFLLTRWG	0.0861	3.3
HLA-DPA1*02:01/DPB1*01:01	1	11	25	15	IKTLPILEI	ILIQGIKTLPILEIA	0.105	3.3
HLA-DRB4*01:01	1	56	70	15	VADSPLEAS	GQKVADSPLEASKRW	0.2169	3.3
HLA-DRB4*01:01	2	53	67	15	IQGQNPHAQ	HHIQGQNPHAQGIAL	0.2205	3.3
HLA-DQA1*05:01/DQB1*03:01	3	22	36	15	IAAMIVNKT	EGNIAAMIVNKTVHK	0.402	3.3
HLA-DQA1*05:01/DQB1*03:01	3	17	31	15	FTEGNIAAM	GRVFTEGNIAAMIVN	0.4038	3.3
HLA-DQA1*03:01/DQB1*03:02	6	14	28	15	TQSTATENE	YDTQSTATENEQTSA	0.0127	3.4
HLA-DQA1*01:01/DQB1*05:01	8	20	34	15	LRIWSVQED	NDCDAELRIWSVQED	0.0169	3.4
HLA-DPA1*02:01/DPB1*05:01	9	5	19	15	KSLELLLRV	QTAKSLELLLRVTTE	0.0847	3.4
HLA-DPA1*02:01/DPB1*14:01	5	39	53	15	KTNTTAQPS	VTEPNKTNTTAQPSM	0.1004	3.4
HLA-DPA1*02:01/DPB1*01:01	9	18	32	15	FSLINRHAI	TEERTFSLINRHAID	0.1039	3.4
HLA-DRB3*02:02	3	23	37	15	MIVNKTVHK	GNIAAMIVNKTVHKM	0.166	3.4
HLA-DRB3*02:02	2	19	33	15	YNISVTDPS	AKTCYNISVTDPSGK	0.1681	3.4
HLA-DRB3*02:02	3	1	15	15	FLYDRIAST	GAFFLYDRIASTTMY	0.1681	3.4
HLA-DRB4*01:01	1	12	26	15	IKTLPILEI	LIQGIKTLPILEIAS	0.2096	3.4
HLA-DRB4*01:01	1	52	66	15	LSGQKVADS	FTLSGQKVADSPLEA	0.2138	3.4
HLA-DQA1*01:02/DQB1*06:02	1	56	70	15	VADSPLEAS	GQKVADSPLEASKRW	0.3438	3.4
HLA-DRB1*15:01	7	21	35	15	MFPFLDGLI	EGDMFPFLDGLINAP	0.3965	3.4
HLA-DQA1*05:01/DQB1*03:01	7	50	64	15	SSGASAEED	ESSSSGASAEEDQHA	0.3966	3.4
HLA-DRB1*04:05	3	22	36	15	IAAMIVNKT	EGNIAAMIVNKTVHK	0.4734	3.4
HLA-DRB1*11:01	9	21	35	15	FSLINRHAI	RTFSLINRHAIDFLL	0.502	3.4
HLA-DPA1*01:03/DPB1*04:01	3	1	15	15	FLYDRIAST	GAFFLYDRIASTTMY	0.0824	3.5
HLA-DRB4*01:01	8	56	70	15	IKNQNNLVC	AGLIKNQNNLVCRLR	0.2087	3.5
HLA-DQA1*05:01/DQB1*02:01	6	16	30	15	TATENEQTS	TQSTATENEQTSAPS	0.3272	3.5
HLA-DQA1*05:01/DQB1*02:01	6	15	29	15	TATENEQTS	DTQSTATENEQTSAP	0.3309	3.5
HLA-DRB1*12:01	3	34	48	15	IFSRQGQGY	VHKMIFSRQGQGYRH	0.3748	3.5
HLA-DRB1*13:02	8	54	68	15	LIKNQNNLV	YTAGLIKNQNNLVCR	0.3876	3.5
HLA-DRB1*07:01	1	10	24	15	IQGIKTLPI	LILIQGIKTLPILEI	0.4194	3.5
HLA-DRB1*07:01	1	37	51	15	LQKTEDVHL	CSGTLQKTEDVHLMG	0.4217	3.5
HLA-DRB1*01:01	3	21	35	15	IAAMIVNKT	TEGNIAAMIVNKTVH	0.4839	3.5
HLA-DQA1*03:01/DQB1*03:02	7	51	65	15	SSGASAEED	SSSSGASAEEDQHAS	0.012	3.6
HLA-DRB3*02:02	3	22	36	15	IAAMIVNKT	EGNIAAMIVNKTVHK	0.1573	3.6
HLA-DRB1*08:02	9	49	63	15	IEDLSRNIS	CCIGIEDLSRNISEQ	0.4391	3.6
HLA-DRB1*04:01	3	55	69	15	YWTSNNGTQ	NKYWTSNNGTQTNDT	0.4544	3.6
HLA-DRB1*04:05	6	8	22	15	YDTQSTATE	LQNTTNYDTQSTATE	0.459	3.6
HLA-DQA1*04:01/DQB1*04:02	3	50	64	15	NKYWTSNNG	NLTSTNKYWTSNNGT	0.1568	3.7
HLA-DRB1*15:01	8	47	61	15	IEGLYTAGL	GPGIEGLYTAGLIKN	0.3761	3.7
HLA-DRB1*08:02	9	50	64	15	IEDLSRNIS	CIGIEDLSRNISEQI	0.4331	3.7
HLA-DRB1*04:05	4	41	55	15	LNTTDPNND	ATTLNTTDPNNDDED	0.4488	3.7
HLA-DRB1*04:01	1	20	34	15	LEIASNNQP	PILEIASNNQPQNVD	0.4494	3.7
HLA-DRB1*04:05	3	53	67	15	YWTSNNGTQ	STNKYWTSNNGTQTN	0.4505	3.7
HLA-DQA1*03:01/DQB1*03:02	7	39	53	15	TKTIFDESS	DPVPNTKTIFDESSS	0.0118	3.8
HLA-DPA1*02:01/DPB1*14:01	2	6	20	15	VEYTEGEEA	VPPKNVEYTEGEEAK	0.0935	3.8
HLA-DPA1*02:01/DPB1*14:01	1	53	67	15	KVADSPLEA	TLSGQKVADSPLEAS	0.0953	3.8
HLA-DPA1*02:01/DPB1*01:01	1	55	69	15	VADSPLEAS	SGQKVADSPLEASKR	0.0975	3.8
HLA-DQA1*04:01/DQB1*04:02	2	51	65	15	IQGQNPHAQ	TIHHIQGQNPHAQGI	0.1547	3.8
HLA-DQA1*05:01/DQB1*02:01	4	42	56	15	LNTTDPNND	TTLNTTDPNNDDEDL	0.3155	3.8
HLA-DRB1*13:02	7	7	21	15	YFRKKRSIL	HLVYFRKKRSILWRE	0.3732	3.8
HLA-DRB1*07:01	4	6	20	15	YNSTKNQTC	QEYNSTKNQTCAPSK	0.3935	3.8
HLA-DQA1*01:01/DQB1*05:01	1	13	27	15	IKTLPILEI	IQGIKTLPILEIASN	0.0157	3.9
HLA-DPA1*02:01/DPB1*05:01	1	55	69	15	KVADSPLEA	SGQKVADSPLEASKR	0.0813	3.9
HLA-DQA1*05:01/DQB1*02:01	4	44	58	15	PNNDDEDLI	LNTTDPNNDDEDLIT	0.3106	3.9
HLA-DRB1*12:01	3	35	49	15	IFSRQGQGY	HKMIFSRQGQGYRHM	0.3577	3.9
HLA-DRB1*07:01	1	38	52	15	LQKTEDVHL	SGTLQKTEDVHLMGF	0.388	3.9
HLA-DRB1*08:02	9	51	65	15	IEDLSRNIS	IGIEDLSRNISEQID	0.4223	3.9
HLA-DRB1*01:01	4	5	19	15	YNSTKNQTC	LQEYNSTKNQTCAPS	0.4407	3.9
HLA-DQA1*01:01/DQB1*05:01	7	22	36	15	MFPFLDGLI	GDMFPFLDGLINAPI	0.0154	4
HLA-DQA1*01:01/DQB1*05:01	7	19	33	15	MFPFLDGLI	WREGDMFPFLDGLIN	0.0154	4
HLA-DPA1*02:01/DPB1*05:01	9	16	30	15	RTFSLINRH	VTTEERTFSLINRHA	0.0804	4
HLA-DRB3*02:02	2	30	44	15	LLLDPPTNI	PSGKSLLLDPPTNIR	0.1401	4
HLA-DQA1*05:01/DQB1*02:01	2	6	20	15	VEYTEGEEA	VPPKNVEYTEGEEAK	0.3048	4
HLA-DRB1*15:01	1	18	32	15	ILEIASNNQ	TLPILEIASNNQPQN	0.3497	4
HLA-DRB1*15:01	3	22	36	15	IAAMIVNKT	EGNIAAMIVNKTVHK	0.3519	4
HLA-DRB1*13:02	8	55	69	15	LIKNQNNLV	TAGLIKNQNNLVCRL	0.3626	4
HLA-DQA1*05:01/DQB1*03:01	7	49	63	15	SSGASAEED	DESSSSGASAEEDQH	0.3639	4
HLA-DQA1*05:01/DQB1*03:01	8	51	65	15	YTAGLIKNQ	EGLYTAGLIKNQNNL	0.3646	4
HLA-DRB1*04:05	1	19	33	15	ILEIASNNQ	LPILEIASNNQPQNV	0.4122	4
HLA-DRB1*04:01	7	42	56	15	IFDESSSSG	PNTKTIFDESSSSGA	0.4231	4
HLA-DRB1*04:01	8	56	70	15	IKNQNNLVC	AGLIKNQNNLVCRLR	0.4238	4
HLA-DRB1*04:01	4	27	41	15	IKPTSTPTD	TARPEIKPTSTPTDA	0.4244	4
HLA-DRB1*04:01	4	6	20	15	YNSTKNQTC	QEYNSTKNQTCAPSK	0.4249	4
HLA-DRB1*04:05	8	21	35	15	LRIWSVQED	DCDAELRIWSVQEDD	0.4254	4
HLA-DRB1*09:01	7	45	59	15	FDESSSSGA	KTIFDESSSSGASAE	0.4434	4
HLA-DRB1*09:01	3	54	68	15	YWTSNNGTQ	TNKYWTSNNGTQTND	0.4484	4
HLA-DPA1*01:03/DPB1*04:01	10	9	23	15	WWTSDWGVL	GLGGKWWTSDWGVLT	0.0697	4.1
HLA-DPA1*02:01/DPB1*14:01	2	1	15	15	RTGVPPKNV	AFRTGVPPKNVEYTE	0.0897	4.1
HLA-DRB3*01:01	3	55	69	15	WTSNNGTQT	NKYWTSNNGTQTNDT	0.1326	4.1
HLA-DRB3*01:01	3	54	68	15	WTSNNGTQT	TNKYWTSNNGTQTND	0.1326	4.1
HLA-DRB3*02:02	4	4	18	15	YNSTKNQTC	ALQEYNSTKNQTCAP	0.1361	4.1
HLA-DRB4*01:01	1	18	32	15	ILEIASNNQ	TLPILEIASNNQPQN	0.1841	4.1
HLA-DQA1*01:02/DQB1*06:02	5	43	57	15	NTTAQPSMP	NKTNTTAQPSMPPHN	0.3088	4.1
HLA-DQA1*01:02/DQB1*06:02	1	51	65	15	LSGQKVADS	GFTLSGQKVADSPLE	0.3144	4.1
HLA-DRB1*07:01	4	3	17	15	YNSTKNQTC	GALQEYNSTKNQTCA	0.3727	4.1
HLA-DRB1*08:02	7	5	19	15	LVYFRKKRS	TQHLVYFRKKRSILW	0.4094	4.1
HLA-DRB1*04:01	7	31	45	15	IDFDPVPNT	LINAPIDFDPVPNTK	0.4185	4.1
HLA-DQA1*03:01/DQB1*03:02	6	9	23	15	YDTQSTATE	QNTTNYDTQSTATEN	0.0112	4.2
HLA-DPA1*02:01/DPB1*01:01	2	6	20	15	VEYTEGEEA	VPPKNVEYTEGEEAK	0.093	4.2
HLA-DQA1*04:01/DQB1*04:02	4	6	20	15	YNSTKNQTC	QEYNSTKNQTCAPSK	0.1484	4.2
HLA-DPA1*01:03/DPB1*02:01	3	9	23	15	YRGRVFTEG	IASTTMYRGRVFTEG	0.1813	4.2
HLA-DQA1*01:02/DQB1*06:02	5	30	44	15	SQGTVTEPN	NNTDHSQGTVTEPNK	0.2987	4.2
HLA-DQA1*01:02/DQB1*06:02	7	49	63	15	SSGASAEED	DESSSSGASAEEDQH	0.3017	4.2
HLA-DRB1*08:02	7	3	17	15	LVYFRKKRS	PTTQHLVYFRKKRSI	0.4035	4.2
HLA-DRB1*04:01	3	20	34	15	IAAMIVNKT	FTEGNIAAMIVNKTV	0.405	4.2
HLA-DRB1*01:01	2	7	21	15	VEYTEGEEA	PPKNVEYTEGEEAKT	0.42	4.2
HLA-DRB1*11:01	9	7	21	15	LELLLRVTT	AKSLELLLRVTTEER	0.4407	4.2
HLA-DRB3*01:01	7	30	44	15	IDFDPVPNT	GLINAPIDFDPVPNT	0.1242	4.3
HLA-DPA1*03:01/DPB1*04:02	2	7	21	15	VEYTEGEEA	PPKNVEYTEGEEAKT	0.1448	4.3
HLA-DQA1*04:01/DQB1*04:02	8	50	64	15	YTAGLIKNQ	IEGLYTAGLIKNQNN	0.1475	4.3
HLA-DRB4*01:01	9	56	70	15	NISEQIDQI	LSRNISEQIDQIKKD	0.1767	4.3
HLA-DQA1*01:02/DQB1*06:02	3	20	34	15	IAAMIVNKT	FTEGNIAAMIVNKTV	0.2963	4.3
HLA-DQA1*01:02/DQB1*06:02	5	33	47	15	SQGTVTEPN	DHSQGTVTEPNKTNT	0.2963	4.3
HLA-DRB1*07:01	4	29	43	15	IKPTSTPTD	RPEIKPTSTPTDATT	0.3546	4.3
HLA-DRB1*04:05	7	35	49	15	FDPVPNTKT	PIDFDPVPNTKTIFD	0.387	4.3
HLA-DRB1*04:01	3	23	37	15	IAAMIVNKT	GNIAAMIVNKTVHKM	0.3989	4.3
HLA-DRB1*09:01	2	8	22	15	VEYTEGEEA	PKNVEYTEGEEAKTC	0.4264	4.3
HLA-DQA1*03:01/DQB1*03:02	5	30	44	15	SQGTVTEPN	NNTDHSQGTVTEPNK	0.011	4.4
HLA-DRB4*01:01	7	26	40	15	LINAPIDFD	PFLDGLINAPIDFDP	0.1707	4.4
HLA-DQA1*05:01/DQB1*02:01	4	39	53	15	LNTTDPNND	TDATTLNTTDPNNDD	0.2919	4.4
HLA-DRB1*13:02	8	5	19	15	INENTAYSG	FPNINENTAYSGENE	0.3391	4.4
HLA-DRB1*04:05	1	16	30	15	ILEIASNNQ	IKTLPILEIASNNQP	0.3811	4.4
HLA-DPA1*01:03/DPB1*04:01	1	44	58	15	VHLMGFTLS	TEDVHLMGFTLSGQK	0.0624	4.5
HLA-DRB3*01:01	8	54	68	15	LIKNQNNLV	YTAGLIKNQNNLVCR	0.1161	4.5
HLA-DQA1*03:01/DQB1*03:02	4	38	52	15	LNTTDPNND	PTDATTLNTTDPNND	0.0106	4.6
HLA-DQA1*01:01/DQB1*05:01	8	47	61	15	IEGLYTAGL	GPGIEGLYTAGLIKN	0.0143	4.6
HLA-DPA1*02:01/DPB1*01:01	9	19	33	15	FSLINRHAI	EERTFSLINRHAIDF	0.09	4.6
HLA-DRB3*02:02	2	33	47	15	LLLDPPTNI	KSLLLDPPTNIRDYP	0.1227	4.6
HLA-DQA1*04:01/DQB1*04:02	3	23	37	15	IAAMIVNKT	GNIAAMIVNKTVHKM	0.142	4.6
HLA-DPA1*01:03/DPB1*02:01	1	13	27	15	IKTLPILEI	IQGIKTLPILEIASN	0.1635	4.6
HLA-DQA1*03:01/DQB1*03:02	4	28	42	15	IKPTSTPTD	ARPEIKPTSTPTDAT	0.0104	4.7
HLA-DQA1*03:01/DQB1*03:02	2	7	21	15	VEYTEGEEA	PPKNVEYTEGEEAKT	0.0105	4.7
HLA-DQA1*03:01/DQB1*03:02	8	7	21	15	ENTAYSGEN	NINENTAYSGENEND	0.0105	4.7
HLA-DPA1*01:03/DPB1*04:01	1	11	25	15	IKTLPILEI	ILIQGIKTLPILEIA	0.0593	4.7
HLA-DPA1*01:03/DPB1*04:01	1	14	28	15	IKTLPILEI	QGIKTLPILEIASNN	0.0603	4.7
HLA-DPA1*02:01/DPB1*14:01	3	44	58	15	RHMNLTSTN	QGYRHMNLTSTNKYW	0.0831	4.7
HLA-DPA1*03:01/DPB1*04:02	8	49	63	15	LYTAGLIKN	GIEGLYTAGLIKNQN	0.1376	4.7
HLA-DPA1*01:03/DPB1*02:01	1	44	58	15	VHLMGFTLS	TEDVHLMGFTLSGQK	0.16	4.7
HLA-DQA1*05:01/DQB1*02:01	8	27	41	15	IWSVQEDDL	RIWSVQEDDLAAGLS	0.2786	4.7
HLA-DQA1*05:01/DQB1*02:01	6	13	27	15	TQSTATENE	NYDTQSTATENEQTS	0.2796	4.7
HLA-DRB1*12:01	1	8	22	15	IQGIKTLPI	ISLILIQGIKTLPIL	0.3227	4.7
HLA-DRB1*04:05	3	21	35	15	IAAMIVNKT	TEGNIAAMIVNKTVH	0.3613	4.7
HLA-DRB1*08:02	3	26	40	15	IVNKTVHKM	AAMIVNKTVHKMIFS	0.3832	4.7
HLA-DRB3*01:01	2	34	48	15	LLLDPPTNI	SLLLDPPTNIRDYPK	0.1089	4.8
HLA-DQA1*04:01/DQB1*04:02	2	50	64	15	IQGQNPHAQ	KTIHHIQGQNPHAQG	0.1403	4.8
HLA-DQA1*04:01/DQB1*04:02	6	9	23	15	YDTQSTATE	QNTTNYDTQSTATEN	0.1406	4.8
HLA-DRB4*01:01	8	23	37	15	LRIWSVQED	DAELRIWSVQEDDLA	0.1584	4.8
HLA-DRB4*01:01	1	14	28	15	IKTLPILEI	QGIKTLPILEIASNN	0.1594	4.8
HLA-DQA1*05:01/DQB1*02:01	7	50	64	15	SSGASAEED	ESSSSGASAEEDQHA	0.277	4.8
HLA-DQA1*01:02/DQB1*06:02	5	41	55	15	KTNTTAQPS	EPNKTNTTAQPSMPP	0.2793	4.8
HLA-DRB1*15:01	8	38	52	15	WIPFFGPGI	AGLSWIPFFGPGIEG	0.3067	4.8
HLA-DQA1*05:01/DQB1*03:01	6	11	25	15	YDTQSTATE	TTNYDTQSTATENEQ	0.3277	4.8
HLA-DRB1*07:01	4	28	42	15	IKPTSTPTD	ARPEIKPTSTPTDAT	0.3287	4.8
HLA-DRB1*04:05	4	40	54	15	LNTTDPNND	DATTLNTTDPNNDDE	0.357	4.8
HLA-DRB1*04:01	3	52	66	15	YWTSNNGTQ	TSTNKYWTSNNGTQT	0.3751	4.8
HLA-DQA1*04:01/DQB1*04:02	9	18	32	15	FSLINRHAI	TEERTFSLINRHAID	0.1394	4.9
HLA-DRB4*01:01	5	1	15	15	VTKQGLSST	TSDAVTKQGLSSTMP	0.1577	4.9
HLA-DQA1*01:02/DQB1*06:02	5	54	68	15	NTTAISTNN	PPHNTTAISTNNTSK	0.2738	4.9
HLA-DRB1*13:02	3	25	39	15	MIVNKTVHK	IAAMIVNKTVHKMIF	0.3228	4.9
HLA-DRB1*04:05	4	5	19	15	YNSTKNQTC	LQEYNSTKNQTCAPS	0.3535	4.9
HLA-DPA1*02:01/DPB1*01:01	10	10	24	15	WWTSDWGVL	LGGKWWTSDWGVLTN	0.085	5
HLA-DRB4*01:01	2	18	32	15	YNISVTDPS	EAKTCYNISVTDPSG	0.1554	5
HLA-DRB1*04:01	3	14	28	15	VFTEGNIAA	MYRGRVFTEGNIAAM	0.3674	5
HLA-DPA1*02:01/DPB1*14:01	3	12	26	15	RVFTEGNIA	TTMYRGRVFTEGNIA	0.0785	5.1
HLA-DPA1*03:01/DPB1*04:02	3	22	36	15	IAAMIVNKT	EGNIAAMIVNKTVHK	0.1316	5.1
HLA-DRB4*01:01	2	21	35	15	YNISVTDPS	TCYNISVTDPSGKSL	0.1511	5.1
HLA-DRB1*15:01	1	10	24	15	IQGIKTLPI	LILIQGIKTLPILEI	0.2916	5.1
HLA-DRB1*15:01	1	9	23	15	IQGIKTLPI	SLILIQGIKTLPILE	0.2917	5.1
HLA-DQA1*05:01/DQB1*03:01	3	21	35	15	IAAMIVNKT	TEGNIAAMIVNKTVH	0.3103	5.1
HLA-DRB1*13:02	3	26	40	15	IVNKTVHKM	AAMIVNKTVHKMIFS	0.3164	5.1
HLA-DRB1*04:05	2	18	32	15	YNISVTDPS	EAKTCYNISVTDPSG	0.3429	5.1
HLA-DRB1*04:01	4	30	44	15	IKPTSTPTD	PEIKPTSTPTDATTL	0.3631	5.1
HLA-DQA1*03:01/DQB1*03:02	8	21	35	15	LRIWSVQED	DCDAELRIWSVQEDD	0.0098	5.2
HLA-DQA1*03:01/DQB1*03:02	5	32	46	15	SQGTVTEPN	TDHSQGTVTEPNKTN	0.0099	5.2
HLA-DPA1*02:01/DPB1*14:01	3	42	56	15	RHMNLTSTN	QGQGYRHMNLTSTNK	0.0779	5.2
HLA-DPA1*03:01/DPB1*04:02	1	55	69	15	VADSPLEAS	SGQKVADSPLEASKR	0.1297	5.2
HLA-DQA1*05:01/DQB1*03:01	3	16	30	15	FTEGNIAAM	RGRVFTEGNIAAMIV	0.3086	5.2
HLA-DRB1*08:02	2	20	34	15	YNISVTDPS	KTCYNISVTDPSGKS	0.3568	5.2
HLA-DRB1*11:01	9	17	31	15	FSLINRHAI	TTEERTFSLINRHAI	0.3647	5.2
HLA-DRB1*11:01	9	48	62	15	IEDLSRNIS	DCCIGIEDLSRNISE	0.3702	5.2
HLA-DRB1*11:01	3	22	36	15	IAAMIVNKT	EGNIAAMIVNKTVHK	0.3743	5.2
HLA-DRB3*02:02	4	29	43	15	IKPTSTPTD	RPEIKPTSTPTDATT	0.1072	5.3
HLA-DQA1*01:02/DQB1*06:02	5	42	56	15	NTTAQPSMP	PNKTNTTAQPSMPPH	0.2644	5.3
HLA-DRB1*12:01	3	21	35	15	IAAMIVNKT	TEGNIAAMIVNKTVH	0.3041	5.3
HLA-DQA1*05:01/DQB1*03:01	4	54	68	15	ITSGSGSGE	EDLITSGSGSGEQEP	0.3045	5.3
HLA-DRB1*04:01	6	37	51	15	LTTAKSTNN	TGNLTTAKSTNNTKG	0.354	5.3
HLA-DRB1*09:01	3	53	67	15	YWTSNNGTQ	STNKYWTSNNGTQTN	0.3833	5.3
HLA-DQA1*03:01/DQB1*03:02	3	21	35	15	IAAMIVNKT	TEGNIAAMIVNKTVH	0.0097	5.4
HLA-DQA1*03:01/DQB1*03:02	5	31	45	15	SQGTVTEPN	NTDHSQGTVTEPNKT	0.0097	5.4
HLA-DQA1*01:01/DQB1*05:01	3	22	36	15	IAAMIVNKT	EGNIAAMIVNKTVHK	0.013	5.4
HLA-DQA1*04:01/DQB1*04:02	8	24	38	15	LRIWSVQED	AELRIWSVQEDDLAA	0.1352	5.4
HLA-DRB1*15:01	4	2	16	15	LQEYNSTKN	FGALQEYNSTKNQTC	0.2845	5.4
HLA-DRB1*13:02	9	17	31	15	FSLINRHAI	TTEERTFSLINRHAI	0.3065	5.4
HLA-DQA1*01:01/DQB1*05:01	2	7	21	15	NVEYTEGEE	PPKNVEYTEGEEAKT	0.0129	5.5
HLA-DRB3*01:01	8	55	69	15	LIKNQNNLV	TAGLIKNQNNLVCRL	0.0924	5.5
HLA-DPA1*01:03/DPB1*02:01	3	31	45	15	VHKMIFSRQ	NKTVHKMIFSRQGQG	0.1396	5.5
HLA-DRB1*15:01	8	56	70	15	IKNQNNLVC	AGLIKNQNNLVCRLR	0.2785	5.5
HLA-DQA1*05:01/DQB1*03:01	6	37	51	15	LTTAKSTNN	TGNLTTAKSTNNTKG	0.2959	5.5
HLA-DQA1*05:01/DQB1*03:01	1	33	47	15	VCSGTLQKT	VDSVCSGTLQKTEDV	0.2962	5.5
HLA-DRB1*04:05	6	13	27	15	YDTQSTATE	NYDTQSTATENEQTS	0.3194	5.5
HLA-DRB1*04:05	4	31	45	15	IKPTSTPTD	EIKPTSTPTDATTLN	0.3203	5.5
HLA-DRB1*08:02	1	18	32	15	ILEIASNNQ	TLPILEIASNNQPQN	0.3402	5.5
HLA-DRB1*04:01	4	53	67	15	LITSGSGSG	DEDLITSGSGSGEQE	0.3451	5.5
HLA-DQA1*03:01/DQB1*03:02	7	27	41	15	LINAPIDFD	FLDGLINAPIDFDPV	0.0095	5.6
HLA-DQA1*03:01/DQB1*03:02	8	26	40	15	IWSVQEDDL	LRIWSVQEDDLAAGL	0.0095	5.6
HLA-DPA1*02:01/DPB1*05:01	9	24	38	15	RHAIDFLLT	SLINRHAIDFLLTRW	0.0696	5.6
HLA-DPA1*02:01/DPB1*05:01	1	14	28	15	IKTLPILEI	QGIKTLPILEIASNN	0.0699	5.6
HLA-DRB3*02:02	1	23	37	15	IASNNQPQN	EIASNNQPQNVDSVC	0.1003	5.6
HLA-DQA1*05:01/DQB1*02:01	6	8	22	15	YDTQSTATE	LQNTTNYDTQSTATE	0.2571	5.6
HLA-DRB1*15:01	8	46	60	15	IEGLYTAGL	FGPGIEGLYTAGLIK	0.2746	5.6
HLA-DQA1*05:01/DQB1*03:01	5	32	46	15	SQGTVTEPN	TDHSQGTVTEPNKTN	0.294	5.6
HLA-DRB1*07:01	1	36	50	15	LQKTEDVHL	VCSGTLQKTEDVHLM	0.3005	5.6
HLA-DRB1*07:01	1	8	22	15	IQGIKTLPI	ISLILIQGIKTLPIL	0.3013	5.6
HLA-DRB1*04:05	3	52	66	15	YWTSNNGTQ	TSTNKYWTSNNGTQT	0.3132	5.6
HLA-DRB1*04:05	4	4	18	15	YNSTKNQTC	ALQEYNSTKNQTCAP	0.3156	5.6
HLA-DRB1*01:01	4	4	18	15	YNSTKNQTC	ALQEYNSTKNQTCAP	0.3316	5.6
HLA-DRB1*08:02	3	21	35	15	IAAMIVNKT	TEGNIAAMIVNKTVH	0.3382	5.6
HLA-DRB3*01:01	9	52	66	15	LSRNISEQI	GIEDLSRNISEQIDQ	0.0891	5.7
HLA-DQA1*05:01/DQB1*02:01	4	47	61	15	PNNDDEDLI	TDPNNDDEDLITSGS	0.253	5.7
HLA-DQA1*05:01/DQB1*03:01	8	49	63	15	YTAGLIKNQ	GIEGLYTAGLIKNQN	0.2899	5.7
HLA-DRB1*07:01	2	5	19	15	VEYTEGEEA	GVPPKNVEYTEGEEA	0.2925	5.7
HLA-DRB1*01:01	7	35	49	15	FDPVPNTKT	PIDFDPVPNTKTIFD	0.323	5.7
HLA-DRB1*09:01	4	29	43	15	IKPTSTPTD	RPEIKPTSTPTDATT	0.3636	5.7
HLA-DQA1*03:01/DQB1*03:02	7	26	40	15	LINAPIDFD	PFLDGLINAPIDFDP	0.0093	5.8
HLA-DRB3*02:02	7	31	45	15	IDFDPVPNT	LINAPIDFDPVPNTK	0.0972	5.8
HLA-DRB3*02:02	4	6	20	15	YNSTKNQTC	QEYNSTKNQTCAPSK	0.0974	5.8
HLA-DQA1*01:02/DQB1*06:02	1	50	64	15	LSGQKVADS	MGFTLSGQKVADSPL	0.2476	5.8
HLA-DRB1*15:01	8	55	69	15	IKNQNNLVC	TAGLIKNQNNLVCRL	0.2634	5.8
HLA-DRB1*15:01	8	39	53	15	WIPFFGPGI	GLSWIPFFGPGIEGL	0.268	5.8
HLA-DRB1*15:01	1	13	27	15	IKTLPILEI	IQGIKTLPILEIASN	0.2687	5.8
HLA-DQA1*05:01/DQB1*03:01	4	35	49	15	PTDATTLNT	TSTPTDATTLNTTDP	0.2842	5.8
HLA-DRB1*12:01	3	33	47	15	IFSRQGQGY	TVHKMIFSRQGQGYR	0.2843	5.8
HLA-DRB1*13:02	3	24	38	15	MIVNKTVHK	NIAAMIVNKTVHKMI	0.2875	5.8
HLA-DRB1*04:05	7	28	42	15	LINAPIDFD	LDGLINAPIDFDPVP	0.3057	5.8
HLA-DRB1*08:02	3	54	68	15	YWTSNNGTQ	TNKYWTSNNGTQTND	0.3273	5.8
HLA-DRB1*09:01	7	44	58	15	FDESSSSGA	TKTIFDESSSSGASA	0.362	5.8
HLA-DPA1*02:01/DPB1*05:01	9	23	37	15	RHAIDFLLT	FSLINRHAIDFLLTR	0.068	5.9
HLA-DQA1*04:01/DQB1*04:02	1	51	65	15	LSGQKVADS	GFTLSGQKVADSPLE	0.1302	5.9
HLA-DRB4*01:01	8	55	69	15	IKNQNNLVC	TAGLIKNQNNLVCRL	0.1347	5.9
HLA-DQA1*01:02/DQB1*06:02	3	23	37	15	IAAMIVNKT	GNIAAMIVNKTVHKM	0.2439	5.9
HLA-DQA1*05:01/DQB1*02:01	3	22	36	15	IAAMIVNKT	EGNIAAMIVNKTVHK	0.2468	5.9
HLA-DQA1*05:01/DQB1*02:01	7	49	63	15	SSGASAEED	DESSSSGASAEEDQH	0.2474	5.9
HLA-DQA1*05:01/DQB1*02:01	6	14	28	15	TATENEQTS	YDTQSTATENEQTSA	0.248	5.9
HLA-DRB1*15:01	7	20	34	15	MFPFLDGLI	REGDMFPFLDGLINA	0.2603	5.9
HLA-DRB1*15:01	8	23	37	15	LRIWSVQED	DAELRIWSVQEDDLA	0.263	5.9
HLA-DQA1*05:01/DQB1*03:01	6	10	24	15	YDTQSTATE	NTTNYDTQSTATENE	0.2807	5.9
HLA-DQA1*05:01/DQB1*03:01	7	48	62	15	SSGASAEED	FDESSSSGASAEEDQ	0.2835	5.9
HLA-DQA1*03:01/DQB1*03:02	7	29	43	15	LINAPIDFD	DGLINAPIDFDPVPN	0.0091	6
HLA-DPA1*02:01/DPB1*05:01	9	4	18	15	KSLELLLRV	NQTAKSLELLLRVTT	0.0671	6
HLA-DRB3*01:01	9	53	67	15	LSRNISEQI	IEDLSRNISEQIDQI	0.0851	6
HLA-DPA1*03:01/DPB1*04:02	9	18	32	15	FSLINRHAI	TEERTFSLINRHAID	0.1194	6
HLA-DPA1*01:03/DPB1*02:01	9	25	39	15	RHAIDFLLT	LINRHAIDFLLTRWG	0.1314	6
HLA-DRB1*04:01	8	55	69	15	IKNQNNLVC	TAGLIKNQNNLVCRL	0.3186	6
HLA-DRB1*11:01	7	6	20	15	LVYFRKKRS	QHLVYFRKKRSILWR	0.3197	6
HLA-DPA1*02:01/DPB1*01:01	3	1	15	15	FLYDRIAST	GAFFLYDRIASTTMY	0.0778	6.1
HLA-DPA1*03:01/DPB1*04:02	3	2	16	15	FLYDRIAST	AFFLYDRIASTTMYR	0.1185	6.1
HLA-DQA1*05:01/DQB1*03:01	1	32	46	15	VCSGTLQKT	NVDSVCSGTLQKTED	0.276	6.1
HLA-DRB1*01:01	8	48	62	15	IEGLYTAGL	PGIEGLYTAGLIKNQ	0.3049	6.1
HLA-DRB1*08:02	1	49	63	15	FTLSGQKVA	LMGFTLSGQKVADSP	0.3145	6.1
HLA-DRB1*04:01	8	1	15	15	YFPNINENT	TLSYFPNINENTAYS	0.316	6.1
HLA-DPA1*01:03/DPB1*04:01	9	18	32	15	FSLINRHAI	TEERTFSLINRHAID	0.0442	6.2
HLA-DRB3*02:02	6	37	51	15	LTTAKSTNN	TGNLTTAKSTNNTKG	0.0898	6.2
HLA-DQA1*04:01/DQB1*04:02	5	55	69	15	TTAISTNNT	PHNTTAISTNNTSKN	0.1271	6.2
HLA-DQA1*04:01/DQB1*04:02	3	43	57	15	YRHMNLTST	GQGYRHMNLTSTNKY	0.1273	6.2
HLA-DRB5*01:01	9	10	24	15	LLRVTTEER	LELLLRVTTEERTFS	0.178	6.2
HLA-DQA1*05:01/DQB1*02:01	7	41	55	15	TKTIFDESS	VPNTKTIFDESSSSG	0.2393	6.2
HLA-DRB1*15:01	1	17	31	15	ILEIASNNQ	KTLPILEIASNNQPQ	0.2454	6.2
HLA-DRB1*04:05	8	24	38	15	LRIWSVQED	AELRIWSVQEDDLAA	0.2919	6.2
HLA-DRB1*08:02	3	25	39	15	IVNKTVHKM	IAAMIVNKTVHKMIF	0.3096	6.2
HLA-DQA1*03:01/DQB1*03:02	4	30	44	15	IKPTSTPTD	PEIKPTSTPTDATTL	0.0089	6.3
HLA-DQA1*01:01/DQB1*05:01	1	12	26	15	IKTLPILEI	LIQGIKTLPILEIAS	0.0117	6.3
HLA-DRB3*02:02	4	28	42	15	IKPTSTPTD	ARPEIKPTSTPTDAT	0.0891	6.3
HLA-DPA1*03:01/DPB1*04:02	10	10	24	15	WWTSDWGVL	LGGKWWTSDWGVLTN	0.1168	6.3
HLA-DRB4*01:01	1	17	31	15	ILEIASNNQ	KTLPILEIASNNQPQ	0.1248	6.3
HLA-DRB4*01:01	3	5	19	15	IASTTMYRG	LYDRIASTTMYRGRV	0.1249	6.3
HLA-DQA1*04:01/DQB1*04:02	3	42	56	15	YRHMNLTST	QGQGYRHMNLTSTNK	0.1261	6.3
HLA-DQA1*05:01/DQB1*02:01	1	38	52	15	QKTEDVHLM	SGTLQKTEDVHLMGF	0.2376	6.3
HLA-DQA1*05:01/DQB1*02:01	1	13	27	15	IKTLPILEI	IQGIKTLPILEIASN	0.2391	6.3
HLA-DRB1*15:01	8	54	68	15	LIKNQNNLV	YTAGLIKNQNNLVCR	0.2428	6.3
HLA-DQA1*05:01/DQB1*03:01	6	21	35	15	EQTSAPSKT	TENEQTSAPSKTTLP	0.2706	6.3
HLA-DRB1*13:02	8	4	18	15	INENTAYSG	YFPNINENTAYSGEN	0.2738	6.3
HLA-DRB1*13:02	7	2	16	15	LVYFRKKRS	NPTTQHLVYFRKKRS	0.2747	6.3
HLA-DRB1*04:05	3	55	69	15	YWTSNNGTQ	NKYWTSNNGTQTNDT	0.2886	6.3
HLA-DRB1*04:05	7	34	48	15	FDPVPNTKT	APIDFDPVPNTKTIF	0.289	6.3
HLA-DRB1*01:01	3	23	37	15	IAAMIVNKT	GNIAAMIVNKTVHKM	0.2952	6.3
HLA-DRB1*04:01	3	1	15	15	FLYDRIAST	GAFFLYDRIASTTMY	0.3034	6.3
HLA-DRB1*04:01	4	3	17	15	YNSTKNQTC	GALQEYNSTKNQTCA	0.3053	6.3
HLA-DRB1*08:02	4	29	43	15	IKPTSTPTD	RPEIKPTSTPTDATT	0.3053	6.3
HLA-DRB1*04:01	8	25	39	15	WSVQEDDLA	ELRIWSVQEDDLAAG	0.3056	6.3
HLA-DPA1*01:03/DPB1*04:01	2	7	21	15	VEYTEGEEA	PPKNVEYTEGEEAKT	0.0429	6.4
HLA-DQA1*05:01/DQB1*02:01	1	37	51	15	QKTEDVHLM	CSGTLQKTEDVHLMG	0.2356	6.4
HLA-DRB1*09:01	4	28	42	15	IKPTSTPTD	ARPEIKPTSTPTDAT	0.3393	6.4
HLA-DQA1*01:01/DQB1*05:01	8	26	40	15	IWSVQEDDL	LRIWSVQEDDLAAGL	0.0115	6.5
HLA-DRB3*01:01	3	2	16	15	FLYDRIAST	AFFLYDRIASTTMYR	0.0772	6.5
HLA-DRB3*02:02	7	34	48	15	IDFDPVPNT	APIDFDPVPNTKTIF	0.0863	6.5
HLA-DRB4*01:01	3	6	20	15	IASTTMYRG	YDRIASTTMYRGRVF	0.12	6.5
HLA-DQA1*05:01/DQB1*02:01	1	39	53	15	QKTEDVHLM	GTLQKTEDVHLMGFT	0.2327	6.5
HLA-DRB1*12:01	8	48	62	15	IEGLYTAGL	PGIEGLYTAGLIKNQ	0.2639	6.5
HLA-DRB1*07:01	1	11	25	15	IQGIKTLPI	ILIQGIKTLPILEIA	0.2673	6.5
HLA-DRB1*13:02	2	32	46	15	LLLDPPTNI	GKSLLLDPPTNIRDY	0.2686	6.5
HLA-DRB1*04:05	7	33	47	15	FDPVPNTKT	NAPIDFDPVPNTKTI	0.2744	6.5
HLA-DRB1*11:01	1	49	63	15	FTLSGQKVA	LMGFTLSGQKVADSP	0.2968	6.5
HLA-DPA1*02:01/DPB1*05:01	7	3	17	15	LVYFRKKRS	PTTQHLVYFRKKRSI	0.0639	6.6
HLA-DPA1*02:01/DPB1*01:01	8	50	64	15	LYTAGLIKN	IEGLYTAGLIKNQNN	0.0748	6.6
HLA-DRB3*02:02	1	18	32	15	IASNNQPQN	TLPILEIASNNQPQN	0.0843	6.6
HLA-DPA1*03:01/DPB1*04:02	9	19	33	15	FSLINRHAI	EERTFSLINRHAIDF	0.1143	6.6
HLA-DRB4*01:01	7	33	47	15	IDFDPVPNT	NAPIDFDPVPNTKTI	0.1193	6.6
HLA-DQA1*04:01/DQB1*04:02	9	19	33	15	FSLINRHAI	EERTFSLINRHAIDF	0.122	6.6
HLA-DQA1*04:01/DQB1*04:02	6	12	26	15	YDTQSTATE	TNYDTQSTATENEQT	0.1232	6.6
HLA-DQA1*01:02/DQB1*06:02	8	50	64	15	YTAGLIKNQ	IEGLYTAGLIKNQNN	0.2275	6.6
HLA-DRB1*15:01	3	21	35	15	IAAMIVNKT	TEGNIAAMIVNKTVH	0.2325	6.6
HLA-DQA1*03:01/DQB1*03:02	6	15	29	15	TATENEQTS	DTQSTATENEQTSAP	0.0087	6.7
HLA-DPA1*01:03/DPB1*04:01	9	19	33	15	FSLINRHAI	EERTFSLINRHAIDF	0.0407	6.7
HLA-DPA1*01:03/DPB1*02:01	3	30	44	15	VHKMIFSRQ	VNKTVHKMIFSRQGQ	0.1172	6.7
HLA-DRB5*01:01	3	36	50	15	FSRQGQGYR	KMIFSRQGQGYRHMN	0.1652	6.7
HLA-DRB1*03:01	1	21	35	15	IASNNQPQN	ILEIASNNQPQNVDS	0.2162	6.7
HLA-DQA1*01:02/DQB1*06:02	4	36	50	15	TDATTLNTT	STPTDATTLNTTDPN	0.2228	6.7
HLA-DRB1*07:01	7	45	59	15	FDESSSSGA	KTIFDESSSSGASAE	0.2565	6.7
HLA-DQA1*05:01/DQB1*03:01	6	49	63	15	PTTTAPNMT	TKGPTTTAPNMTNGH	0.2588	6.7
HLA-DRB1*04:01	8	54	68	15	IKNQNNLVC	YTAGLIKNQNNLVCR	0.2875	6.7
HLA-DQA1*03:01/DQB1*03:02	2	6	20	15	VEYTEGEEA	VPPKNVEYTEGEEAK	0.0086	6.8
HLA-DPA1*02:01/DPB1*01:01	8	25	39	15	IWSVQEDDL	ELRIWSVQEDDLAAG	0.0737	6.8
HLA-DPA1*02:01/DPB1*01:01	10	11	25	15	WWTSDWGVL	GGKWWTSDWGVLTNL	0.0742	6.8
HLA-DPA1*03:01/DPB1*04:02	1	10	24	15	IKTLPILEI	LILIQGIKTLPILEI	0.1122	6.8
HLA-DRB4*01:01	1	11	25	15	IKTLPILEI	ILIQGIKTLPILEIA	0.115	6.8
HLA-DQA1*01:02/DQB1*06:02	7	51	65	15	SSGASAEED	SSSSGASAEEDQHAS	0.2193	6.8
HLA-DQA1*01:02/DQB1*06:02	1	54	68	15	VADSPLEAS	LSGQKVADSPLEASK	0.2205	6.8
HLA-DQA1*01:02/DQB1*06:02	1	49	63	15	LSGQKVADS	LMGFTLSGQKVADSP	0.2209	6.8
HLA-DQA1*05:01/DQB1*03:01	6	12	26	15	YDTQSTATE	TNYDTQSTATENEQT	0.2557	6.8
HLA-DQA1*05:01/DQB1*03:01	5	31	45	15	SQGTVTEPN	NTDHSQGTVTEPNKT	0.2558	6.8
HLA-DRB1*07:01	9	52	66	15	LSRNISEQI	GIEDLSRNISEQIDQ	0.2559	6.8
HLA-DRB1*07:01	8	38	52	15	WIPFFGPGI	AGLSWIPFFGPGIEG	0.2563	6.8
HLA-DRB1*12:01	6	3	17	15	VSLQNTTNY	TLSVSLQNTTNYDTQ	0.2564	6.8
HLA-DRB1*11:01	9	6	20	15	LELLLRVTT	TAKSLELLLRVTTEE	0.2802	6.8
HLA-DRB1*04:01	6	36	50	15	LTTAKSTNN	PTGNLTTAKSTNNTK	0.2805	6.8
HLA-DRB1*04:01	7	36	50	15	FDPVPNTKT	IDFDPVPNTKTIFDE	0.2847	6.8
HLA-DQA1*03:01/DQB1*03:02	7	42	56	15	TKTIFDESS	PNTKTIFDESSSSGA	0.0085	6.9
HLA-DQA1*01:01/DQB1*05:01	7	41	55	15	TKTIFDESS	VPNTKTIFDESSSSG	0.011	6.9
HLA-DRB3*02:02	3	26	40	15	MIVNKTVHK	AAMIVNKTVHKMIFS	0.0811	6.9
HLA-DPA1*01:03/DPB1*02:01	3	26	40	15	IVNKTVHKM	AAMIVNKTVHKMIFS	0.115	6.9
HLA-DRB5*01:01	3	24	38	15	MIVNKTVHK	NIAAMIVNKTVHKMI	0.1602	6.9
HLA-DQA1*01:02/DQB1*06:02	7	48	62	15	SSGASAEED	FDESSSSGASAEEDQ	0.2161	6.9
HLA-DRB1*07:01	4	27	41	15	IKPTSTPTD	TARPEIKPTSTPTDA	0.2504	6.9
HLA-DRB1*07:01	7	35	49	15	FDPVPNTKT	PIDFDPVPNTKTIFD	0.2517	6.9
HLA-DRB1*12:01	1	15	29	15	IKTLPILEI	GIKTLPILEIASNNQ	0.2536	6.9
HLA-DRB1*08:02	3	34	48	15	MIFSRQGQG	VHKMIFSRQGQGYRH	0.2864	6.9
HLA-DQA1*03:01/DQB1*03:02	5	17	31	15	PQPSTPQQE	TPSPQPSTPQQEGNN	0.0084	7
HLA-DRB3*01:01	3	53	67	15	WTSNNGTQT	STNKYWTSNNGTQTN	0.069	7
HLA-DRB3*01:01	10	13	27	15	WTSDWGVLT	KWWTSDWGVLTNLGI	0.0698	7
HLA-DRB3*02:02	5	55	69	15	ISTNNTSKN	PHNTTAISTNNTSKN	0.0798	7
HLA-DPA1*03:01/DPB1*04:02	3	5	19	15	IASTTMYRG	LYDRIASTTMYRGRV	0.1093	7
HLA-DPA1*03:01/DPB1*04:02	3	6	20	15	IASTTMYRG	YDRIASTTMYRGRVF	0.1104	7
HLA-DRB4*01:01	7	32	46	15	IDFDPVPNT	INAPIDFDPVPNTKT	0.1109	7
HLA-DRB1*04:05	2	21	35	15	YNISVTDPS	TCYNISVTDPSGKSL	0.2507	7
HLA-DRB1*04:01	8	26	40	15	WSVQEDDLA	LRIWSVQEDDLAAGL	0.2738	7
HLA-DRB1*08:02	9	21	35	15	FSLINRHAI	RTFSLINRHAIDFLL	0.2829	7
HLA-DRB1*09:01	4	5	19	15	YNSTKNQTC	LQEYNSTKNQTCAPS	0.3217	7
HLA-DPA1*02:01/DPB1*14:01	3	22	36	15	IAAMIVNKT	EGNIAAMIVNKTVHK	0.0624	7.1
HLA-DPA1*03:01/DPB1*04:02	2	6	20	15	VEYTEGEEA	VPPKNVEYTEGEEAK	0.1082	7.1
HLA-DPA1*01:03/DPB1*02:01	1	12	26	15	IKTLPILEI	LIQGIKTLPILEIAS	0.1123	7.1
HLA-DQA1*05:01/DQB1*03:01	4	53	67	15	ITSGSGSGE	DEDLITSGSGSGEQE	0.2495	7.1
HLA-DRB1*13:02	9	53	67	15	LSRNISEQI	IEDLSRNISEQIDQI	0.2523	7.1
HLA-DRB1*13:02	8	56	70	15	LIKNQNNLV	AGLIKNQNNLVCRLR	0.2544	7.1
HLA-DRB1*13:02	1	21	35	15	IASNNQPQN	ILEIASNNQPQNVDS	0.2551	7.1
HLA-DRB1*01:01	2	8	22	15	VEYTEGEEA	PKNVEYTEGEEAKTC	0.261	7.1
HLA-DRB1*04:01	2	32	46	15	LLLDPPTNI	GKSLLLDPPTNIRDY	0.2683	7.1
HLA-DRB1*08:02	2	19	33	15	YNISVTDPS	AKTCYNISVTDPSGK	0.279	7.1
HLA-DRB1*09:01	2	18	32	15	YNISVTDPS	EAKTCYNISVTDPSG	0.3198	7.1
HLA-DPA1*02:01/DPB1*01:01	8	24	38	15	IWSVQEDDL	AELRIWSVQEDDLAA	0.072	7.2
HLA-DRB3*02:02	3	21	35	15	IAAMIVNKT	TEGNIAAMIVNKTVH	0.0779	7.2
HLA-DPA1*01:03/DPB1*02:01	9	18	32	15	FSLINRHAI	TEERTFSLINRHAID	0.1084	7.2
HLA-DPA1*01:03/DPB1*02:01	9	19	33	15	FSLINRHAI	EERTFSLINRHAIDF	0.1091	7.2
HLA-DRB5*01:01	3	25	39	15	MIVNKTVHK	IAAMIVNKTVHKMIF	0.1546	7.2
HLA-DQA1*05:01/DQB1*02:01	7	40	54	15	TKTIFDESS	PVPNTKTIFDESSSS	0.2177	7.2
HLA-DRB1*07:01	9	53	67	15	LSRNISEQI	IEDLSRNISEQIDQI	0.2433	7.2
HLA-DRB1*13:02	2	31	45	15	LLLDPPTNI	SGKSLLLDPPTNIRD	0.2505	7.2
HLA-DRB1*01:01	1	6	20	15	LILIQGIKT	LFISLILIQGIKTLP	0.256	7.2
HLA-DRB1*01:01	3	55	69	15	WTSNNGTQT	NKYWTSNNGTQTNDT	0.2561	7.2
HLA-DRB1*01:01	1	13	27	15	IKTLPILEI	IQGIKTLPILEIASN	0.2587	7.2
HLA-DRB4*01:01	8	54	68	15	IKNQNNLVC	YTAGLIKNQNNLVCR	0.1074	7.3
HLA-DQA1*01:02/DQB1*06:02	5	55	69	15	TTAISTNNT	PHNTTAISTNNTSKN	0.2107	7.3
HLA-DQA1*05:01/DQB1*03:01	5	17	31	15	PQPSTPQQE	TPSPQPSTPQQEGNN	0.2423	7.3
HLA-DRB1*12:01	9	19	33	15	FSLINRHAI	EERTFSLINRHAIDF	0.2437	7.3
HLA-DRB1*13:02	2	40	54	15	IRDYPKCKT	PTNIRDYPKCKTIHH	0.2464	7.3
HLA-DRB1*13:02	9	52	66	15	LSRNISEQI	GIEDLSRNISEQIDQ	0.2482	7.3
HLA-DRB1*11:01	3	34	48	15	MIFSRQGQG	VHKMIFSRQGQGYRH	0.2605	7.3
HLA-DPA1*01:03/DPB1*04:01	1	43	57	15	VHLMGFTLS	KTEDVHLMGFTLSGQ	0.0365	7.4
HLA-DPA1*02:01/DPB1*14:01	9	15	29	15	RTFSLINRH	RVTTEERTFSLINRH	0.0603	7.4
HLA-DPA1*02:01/DPB1*01:01	1	56	70	15	VADSPLEAS	GQKVADSPLEASKRW	0.0706	7.4
HLA-DPA1*01:03/DPB1*02:01	9	24	38	15	RHAIDFLLT	SLINRHAIDFLLTRW	0.1058	7.4
HLA-DRB4*01:01	9	23	37	15	INRHAIDFL	FSLINRHAIDFLLTR	0.1058	7.4
HLA-DPA1*01:03/DPB1*02:01	10	10	24	15	WWTSDWGVL	LGGKWWTSDWGVLTN	0.1066	7.4
HLA-DRB1*13:02	8	53	67	15	LIKNQNNLV	LYTAGLIKNQNNLVC	0.2422	7.4
HLA-DRB1*12:01	8	45	59	15	IEGLYTAGL	FFGPGIEGLYTAGLI	0.2428	7.4
HLA-DRB1*01:01	4	6	20	15	YNSTKNQTC	QEYNSTKNQTCAPSK	0.2472	7.4
HLA-DRB1*11:01	3	54	68	15	YWTSNNGTQ	TNKYWTSNNGTQTND	0.2534	7.4
HLA-DRB1*04:01	5	56	70	15	TAISTNNTS	HNTTAISTNNTSKNN	0.2581	7.4
HLA-DPA1*02:01/DPB1*05:01	3	22	36	15	IAAMIVNKT	EGNIAAMIVNKTVHK	0.0605	7.5
HLA-DRB1*15:01	8	22	36	15	LRIWSVQED	CDAELRIWSVQEDDL	0.2081	7.5
HLA-DQA1*05:01/DQB1*02:01	5	42	56	15	TNTTAQPSM	PNKTNTTAQPSMPPH	0.2141	7.5
HLA-DQA1*05:01/DQB1*03:01	6	36	50	15	LTTAKSTNN	PTGNLTTAKSTNNTK	0.2383	7.5
HLA-DQA1*03:01/DQB1*03:02	7	52	66	15	ASAEEDQHA	SSSGASAEEDQHASP	0.0081	7.6
HLA-DQA1*01:01/DQB1*05:01	8	46	60	15	IEGLYTAGL	FGPGIEGLYTAGLIK	0.0103	7.6
HLA-DPA1*02:01/DPB1*14:01	6	47	61	15	KGPTTTAPN	NNTKGPTTTAPNMTN	0.0588	7.6
HLA-DPA1*02:01/DPB1*05:01	2	7	21	15	VEYTEGEEA	PPKNVEYTEGEEAKT	0.0602	7.6
HLA-DRB3*01:01	8	53	67	15	LIKNQNNLV	LYTAGLIKNQNNLVC	0.0629	7.6
HLA-DRB3*02:02	7	35	49	15	FDPVPNTKT	PIDFDPVPNTKTIFD	0.0725	7.6
HLA-DRB4*01:01	8	22	36	15	LRIWSVQED	CDAELRIWSVQEDDL	0.1033	7.6
HLA-DQA1*04:01/DQB1*04:02	8	51	65	15	YTAGLIKNQ	EGLYTAGLIKNQNNL	0.1149	7.6
HLA-DRB1*07:01	3	54	68	15	YWTSNNGTQ	TNKYWTSNNGTQTND	0.2284	7.6
HLA-DQA1*05:01/DQB1*03:01	7	47	61	15	ESSSSGASA	IFDESSSSGASAEED	0.2363	7.6
HLA-DRB1*08:02	4	28	42	15	IKPTSTPTD	ARPEIKPTSTPTDAT	0.2663	7.6
HLA-DRB1*09:01	3	52	66	15	YWTSNNGTQ	TSTNKYWTSNNGTQT	0.303	7.6
HLA-DRB4*01:01	6	11	25	15	YDTQSTATE	TTNYDTQSTATENEQ	0.1015	7.7
HLA-DPA1*03:01/DPB1*04:02	10	11	25	15	WWTSDWGVL	GGKWWTSDWGVLTNL	0.1036	7.7
HLA-DRB1*04:05	3	20	34	15	IAAMIVNKT	FTEGNIAAMIVNKTV	0.2279	7.7
HLA-DQA1*05:01/DQB1*03:01	8	25	39	15	IWSVQEDDL	ELRIWSVQEDDLAAG	0.2341	7.7
HLA-DRB1*01:01	3	20	34	15	IAAMIVNKT	FTEGNIAAMIVNKTV	0.2342	7.7
HLA-DRB1*01:01	8	38	52	15	WIPFFGPGI	AGLSWIPFFGPGIEG	0.2354	7.7
HLA-DRB1*09:01	3	34	48	15	MIFSRQGQG	VHKMIFSRQGQGYRH	0.3024	7.7
HLA-DQA1*01:01/DQB1*05:01	2	6	20	15	NVEYTEGEE	VPPKNVEYTEGEEAK	0.0101	7.8
HLA-DQA1*01:01/DQB1*05:01	1	11	25	15	IKTLPILEI	ILIQGIKTLPILEIA	0.0101	7.8
HLA-DRB4*01:01	6	3	17	15	VSLQNTTNY	TLSVSLQNTTNYDTQ	0.0997	7.8
HLA-DPA1*03:01/DPB1*04:02	8	51	65	15	LYTAGLIKN	EGLYTAGLIKNQNNL	0.1022	7.8
HLA-DQA1*04:01/DQB1*04:02	6	37	51	15	LTTAKSTNN	TGNLTTAKSTNNTKG	0.1136	7.8
HLA-DRB5*01:01	3	22	36	15	IAAMIVNKT	EGNIAAMIVNKTVHK	0.1441	7.8
HLA-DQA1*01:02/DQB1*06:02	5	53	67	15	NTTAISTNN	MPPHNTTAISTNNTS	0.1978	7.8
HLA-DQA1*05:01/DQB1*02:01	2	8	22	15	VEYTEGEEA	PKNVEYTEGEEAKTC	0.2086	7.8
HLA-DRB1*11:01	2	20	34	15	YNISVTDPS	KTCYNISVTDPSGKS	0.2401	7.8
HLA-DRB1*04:01	4	52	66	15	LITSGSGSG	DDEDLITSGSGSGEQ	0.2439	7.8
HLA-DRB1*04:01	3	43	57	15	YRHMNLTST	GQGYRHMNLTSTNKY	0.2448	7.8
HLA-DRB1*09:01	4	4	18	15	YNSTKNQTC	ALQEYNSTKNQTCAP	0.2963	7.8
HLA-DRB1*09:01	1	9	23	15	IQGIKTLPI	SLILIQGIKTLPILE	0.2965	7.8
HLA-DQA1*01:01/DQB1*05:01	1	10	24	15	IQGIKTLPI	LILIQGIKTLPILEI	0.01	7.9
HLA-DPA1*01:03/DPB1*04:01	10	12	26	15	WWTSDWGVL	GKWWTSDWGVLTNLG	0.0341	7.9
HLA-DPA1*01:03/DPB1*02:01	3	14	28	15	YRGRVFTEG	MYRGRVFTEGNIAAM	0.0987	7.9
HLA-DPA1*01:03/DPB1*02:01	9	23	37	15	RHAIDFLLT	FSLINRHAIDFLLTR	0.1	7.9
HLA-DRB1*03:01	1	20	34	15	IASNNQPQN	PILEIASNNQPQNVD	0.1793	7.9
HLA-DRB1*15:01	2	7	21	15	VEYTEGEEA	PPKNVEYTEGEEAKT	0.1994	7.9
HLA-DRB1*11:01	3	21	35	15	IAAMIVNKT	TEGNIAAMIVNKTVH	0.236	7.9
HLA-DRB1*04:01	2	31	45	15	LLLDPPTNI	SGKSLLLDPPTNIRD	0.2409	7.9
HLA-DQA1*03:01/DQB1*03:02	5	41	55	15	TNTTAQPSM	EPNKTNTTAQPSMPP	0.0078	8
HLA-DRB4*01:01	9	55	69	15	NISEQIDQI	DLSRNISEQIDQIKK	0.0969	8
HLA-DQA1*04:01/DQB1*04:02	5	54	68	15	TTAISTNNT	PPHNTTAISTNNTSK	0.113	8
HLA-DRB1*01:01	2	6	20	15	VEYTEGEEA	VPPKNVEYTEGEEAK	0.2241	8
HLA-DQA1*03:01/DQB1*03:02	1	13	27	15	IKTLPILEI	IQGIKTLPILEIASN	0.0078	8.1
HLA-DQA1*01:01/DQB1*05:01	3	52	66	15	NKYWTSNNG	TSTNKYWTSNNGTQT	0.0098	8.1
HLA-DRB1*01:01	3	43	57	15	YRHMNLTST	GQGYRHMNLTSTNKY	0.2208	8.1
HLA-DQA1*05:01/DQB1*03:01	3	15	29	15	FTEGNIAAM	YRGRVFTEGNIAAMI	0.225	8.1
HLA-DRB1*13:02	1	20	34	15	IASNNQPQN	PILEIASNNQPQNVD	0.2269	8.1
HLA-DPA1*01:03/DPB1*04:01	8	50	64	15	LYTAGLIKN	IEGLYTAGLIKNQNN	0.0331	8.2
HLA-DPA1*01:03/DPB1*04:01	3	31	45	15	VHKMIFSRQ	NKTVHKMIFSRQGQG	0.0334	8.2
HLA-DRB3*01:01	8	52	66	15	LIKNQNNLV	GLYTAGLIKNQNNLV	0.0562	8.2
HLA-DRB3*01:01	10	9	23	15	WTSDWGVLT	GLGGKWWTSDWGVLT	0.0564	8.2
HLA-DPA1*02:01/DPB1*05:01	7	4	18	15	LVYFRKKRS	TTQHLVYFRKKRSIL	0.0584	8.2
HLA-DRB3*02:02	5	37	51	15	TEPNKTNTT	GTVTEPNKTNTTAQP	0.0654	8.2
HLA-DQA1*04:01/DQB1*04:02	2	53	67	15	IQGQNPHAQ	HHIQGQNPHAQGIAL	0.1115	8.2
HLA-DRB1*07:01	1	49	63	15	FTLSGQKVA	LMGFTLSGQKVADSP	0.2164	8.2
HLA-DQA1*05:01/DQB1*03:01	7	51	65	15	SSGASAEED	SSSSGASAEEDQHAS	0.2224	8.2
HLA-DRB1*12:01	9	20	34	15	FSLINRHAI	ERTFSLINRHAIDFL	0.2242	8.2
HLA-DRB1*09:01	2	9	23	15	YTEGEEAKT	KNVEYTEGEEAKTCY	0.2857	8.2
HLA-DRB3*01:01	7	43	57	15	TIFDESSSS	NTKTIFDESSSSGAS	0.0556	8.3
HLA-DPA1*02:01/DPB1*05:01	9	26	40	15	RHAIDFLLT	INRHAIDFLLTRWGG	0.0578	8.3
HLA-DPA1*02:01/DPB1*01:01	9	20	34	15	FSLINRHAI	ERTFSLINRHAIDFL	0.0666	8.3
HLA-DRB4*01:01	3	31	45	15	VHKMIFSRQ	NKTVHKMIFSRQGQG	0.094	8.3
HLA-DRB5*01:01	3	35	49	15	FSRQGQGYR	HKMIFSRQGQGYRHM	0.1345	8.3
HLA-DQA1*01:02/DQB1*06:02	5	40	54	15	KTNTTAQPS	TEPNKTNTTAQPSMP	0.1895	8.3
HLA-DQA1*01:02/DQB1*06:02	3	56	70	15	NNGTQTNDT	KYWTSNNGTQTNDTG	0.19	8.3
HLA-DQA1*05:01/DQB1*02:01	5	41	55	15	TNTTAQPSM	EPNKTNTTAQPSMPP	0.1961	8.3
HLA-DPA1*01:03/DPB1*04:01	1	55	69	15	VADSPLEAS	SGQKVADSPLEASKR	0.032	8.4
HLA-DPA1*01:03/DPB1*04:01	8	37	51	15	LSWIPFFGP	AAGLSWIPFFGPGIE	0.0321	8.4
HLA-DPA1*02:01/DPB1*01:01	8	23	37	15	LRIWSVQED	DAELRIWSVQEDDLA	0.0656	8.4
HLA-DPA1*02:01/DPB1*01:01	8	49	63	15	LYTAGLIKN	GIEGLYTAGLIKNQN	0.0657	8.4
HLA-DQA1*05:01/DQB1*02:01	7	32	46	15	IDFDPVPNT	INAPIDFDPVPNTKT	0.1959	8.4
HLA-DQA1*05:01/DQB1*03:01	4	41	55	15	LNTTDPNND	ATTLNTTDPNNDDED	0.2165	8.4
HLA-DQA1*05:01/DQB1*03:01	1	55	69	15	VADSPLEAS	SGQKVADSPLEASKR	0.2175	8.4
HLA-DRB1*13:02	8	6	20	15	INENTAYSG	PNINENTAYSGENEN	0.2185	8.4
HLA-DRB1*04:01	3	42	56	15	YRHMNLTST	QGQGYRHMNLTSTNK	0.23	8.4
HLA-DRB1*08:02	3	24	38	15	IVNKTVHKM	NIAAMIVNKTVHKMI	0.2426	8.4
HLA-DRB1*08:02	3	43	57	15	YRHMNLTST	GQGYRHMNLTSTNKY	0.2443	8.4
HLA-DRB1*08:02	3	53	67	15	YWTSNNGTQ	STNKYWTSNNGTQTN	0.2445	8.4
HLA-DRB1*09:01	6	37	51	15	LTTAKSTNN	TGNLTTAKSTNNTKG	0.2813	8.4
HLA-DPA1*02:01/DPB1*14:01	2	8	22	15	VEYTEGEEA	PKNVEYTEGEEAKTC	0.0548	8.5
HLA-DRB3*02:02	6	36	50	15	LTTAKSTNN	PTGNLTTAKSTNNTK	0.0612	8.5
HLA-DPA1*01:03/DPB1*02:01	3	25	39	15	IVNKTVHKM	IAAMIVNKTVHKMIF	0.0916	8.5
HLA-DRB4*01:01	1	54	68	15	VADSPLEAS	LSGQKVADSPLEASK	0.0924	8.5
HLA-DPA1*03:01/DPB1*04:02	8	48	62	15	LYTAGLIKN	PGIEGLYTAGLIKNQ	0.0977	8.5
HLA-DRB5*01:01	4	5	19	15	YNSTKNQTC	LQEYNSTKNQTCAPS	0.1308	8.5
HLA-DRB5*01:01	9	19	33	15	FSLINRHAI	EERTFSLINRHAIDF	0.131	8.5
HLA-DRB1*03:01	8	54	68	15	LIKNQNNLV	YTAGLIKNQNNLVCR	0.1626	8.5
HLA-DQA1*01:02/DQB1*06:02	2	7	21	15	VEYTEGEEA	PPKNVEYTEGEEAKT	0.1854	8.5
HLA-DQA1*05:01/DQB1*02:01	7	28	42	15	LINAPIDFD	LDGLINAPIDFDPVP	0.1921	8.5
HLA-DRB1*04:05	7	44	58	15	IFDESSSSG	TKTIFDESSSSGASA	0.2067	8.5
HLA-DRB1*04:05	4	42	56	15	LNTTDPNND	TTLNTTDPNNDDEDL	0.2077	8.5
HLA-DQA1*05:01/DQB1*03:01	6	48	62	15	PTTTAPNMT	NTKGPTTTAPNMTNG	0.214	8.5
HLA-DQA1*05:01/DQB1*03:01	2	7	21	15	VEYTEGEEA	PPKNVEYTEGEEAKT	0.2151	8.5
HLA-DRB1*12:01	3	23	37	15	IAAMIVNKT	GNIAAMIVNKTVHKM	0.2176	8.5
HLA-DQA1*01:01/DQB1*05:01	8	7	21	15	NTAYSGENE	NINENTAYSGENEND	0.0094	8.6
HLA-DPA1*03:01/DPB1*04:02	1	56	70	15	VADSPLEAS	GQKVADSPLEASKRW	0.0973	8.6
HLA-DQA1*04:01/DQB1*04:02	4	29	43	15	IKPTSTPTD	RPEIKPTSTPTDATT	0.1097	8.6
HLA-DQA1*05:01/DQB1*02:01	1	12	26	15	IKTLPILEI	LIQGIKTLPILEIAS	0.1911	8.6
HLA-DRB1*07:01	3	46	60	15	MNLTSTNKY	YRHMNLTSTNKYWTS	0.2026	8.6
HLA-DRB1*01:01	8	39	53	15	WIPFFGPGI	GLSWIPFFGPGIEGL	0.2035	8.6
HLA-DRB1*01:01	3	54	68	15	WTSNNGTQT	TNKYWTSNNGTQTND	0.205	8.6
HLA-DQA1*05:01/DQB1*03:01	2	20	34	15	YNISVTDPS	KTCYNISVTDPSGKS	0.2124	8.6
HLA-DRB1*13:02	7	8	22	15	YFRKKRSIL	LVYFRKKRSILWREG	0.2155	8.6
HLA-DRB1*08:02	1	17	31	15	ILEIASNNQ	KTLPILEIASNNQPQ	0.2377	8.6
HLA-DQA1*03:01/DQB1*03:02	8	47	61	15	IEGLYTAGL	GPGIEGLYTAGLIKN	0.0074	8.7
HLA-DPA1*01:03/DPB1*04:01	3	12	26	15	YRGRVFTEG	TTMYRGRVFTEGNIA	0.0311	8.7
HLA-DPA1*02:01/DPB1*05:01	3	1	15	15	FLYDRIAST	GAFFLYDRIASTTMY	0.0565	8.7
HLA-DPA1*01:03/DPB1*02:01	10	11	25	15	WWTSDWGVL	GGKWWTSDWGVLTNL	0.0902	8.7
HLA-DQA1*04:01/DQB1*04:02	1	49	63	15	LSGQKVADS	LMGFTLSGQKVADSP	0.1088	8.7
HLA-DQA1*05:01/DQB1*02:01	4	43	57	15	PNNDDEDLI	TLNTTDPNNDDEDLI	0.1902	8.7
HLA-DRB1*07:01	8	39	53	15	WIPFFGPGI	GLSWIPFFGPGIEGL	0.2008	8.7
HLA-DRB1*04:05	7	27	41	15	LINAPIDFD	FLDGLINAPIDFDPV	0.2012	8.7
HLA-DPA1*02:01/DPB1*14:01	8	50	64	15	LYTAGLIKN	IEGLYTAGLIKNQNN	0.0538	8.8
HLA-DPA1*02:01/DPB1*05:01	1	11	25	15	IKTLPILEI	ILIQGIKTLPILEIA	0.056	8.8
HLA-DRB3*02:02	7	45	59	15	FDESSSSGA	KTIFDESSSSGASAE	0.0594	8.8
HLA-DRB5*01:01	9	56	70	15	ISEQIDQIK	LSRNISEQIDQIKKD	0.1267	8.8
HLA-DRB1*15:01	1	12	26	15	IKTLPILEI	LIQGIKTLPILEIAS	0.1777	8.8
HLA-DQA1*05:01/DQB1*02:01	7	33	47	15	IDFDPVPNT	NAPIDFDPVPNTKTI	0.1879	8.8
HLA-DRB1*07:01	7	44	58	15	FDESSSSGA	TKTIFDESSSSGASA	0.1963	8.8
HLA-DRB1*01:01	1	7	21	15	LILIQGIKT	FISLILIQGIKTLPI	0.1981	8.8
HLA-DRB1*04:05	4	6	20	15	YNSTKNQTC	QEYNSTKNQTCAPSK	0.1984	8.8
HLA-DRB1*11:01	7	7	21	15	YFRKKRSIL	HLVYFRKKRSILWRE	0.2086	8.8
HLA-DQA1*03:01/DQB1*03:02	5	42	56	15	TNTTAQPSM	PNKTNTTAQPSMPPH	0.0073	8.9
HLA-DRB3*01:01	9	51	65	15	LSRNISEQI	IGIEDLSRNISEQID	0.0509	8.9
HLA-DPA1*02:01/DPB1*05:01	8	50	64	15	LYTAGLIKN	IEGLYTAGLIKNQNN	0.0555	8.9
HLA-DPA1*02:01/DPB1*05:01	7	2	16	15	LVYFRKKRS	NPTTQHLVYFRKKRS	0.0557	8.9
HLA-DRB3*02:02	4	27	41	15	IKPTSTPTD	TARPEIKPTSTPTDA	0.0587	8.9
HLA-DPA1*03:01/DPB1*04:02	8	25	39	15	IWSVQEDDL	ELRIWSVQEDDLAAG	0.0958	8.9
HLA-DRB1*01:01	8	45	59	15	IEGLYTAGL	FFGPGIEGLYTAGLI	0.1949	8.9
HLA-DRB1*01:01	3	42	56	15	YRHMNLTST	QGQGYRHMNLTSTNK	0.1973	8.9
HLA-DQA1*05:01/DQB1*03:01	3	20	34	15	IAAMIVNKT	FTEGNIAAMIVNKTV	0.2076	8.9
HLA-DRB1*12:01	1	7	21	15	IQGIKTLPI	FISLILIQGIKTLPI	0.2086	8.9
HLA-DRB1*13:02	3	22	36	15	IAAMIVNKT	EGNIAAMIVNKTVHK	0.2096	8.9
HLA-DRB1*09:01	3	33	47	15	MIFSRQGQG	TVHKMIFSRQGQGYR	0.2699	8.9
HLA-DRB1*09:01	3	55	69	15	YWTSNNGTQ	NKYWTSNNGTQTNDT	0.27	8.9
HLA-DRB1*09:01	2	10	24	15	YTEGEEAKT	NVEYTEGEEAKTCYN	0.27	8.9
HLA-DQA1*01:01/DQB1*05:01	9	23	37	15	NRHAIDFLL	FSLINRHAIDFLLTR	0.0091	9
HLA-DPA1*01:03/DPB1*02:01	8	50	64	15	LYTAGLIKN	IEGLYTAGLIKNQNN	0.0875	9
HLA-DPA1*03:01/DPB1*04:02	3	21	35	15	IAAMIVNKT	TEGNIAAMIVNKTVH	0.0951	9
HLA-DRB1*15:01	3	9	23	15	TTMYRGRVF	IASTTMYRGRVFTEG	0.1727	9
HLA-DQA1*01:02/DQB1*06:02	4	35	49	15	TDATTLNTT	TSTPTDATTLNTTDP	0.1789	9
HLA-DQA1*05:01/DQB1*02:01	7	39	53	15	TKTIFDESS	DPVPNTKTIFDESSS	0.1859	9
HLA-DQA1*05:01/DQB1*02:01	7	48	62	15	SSGASAEED	FDESSSSGASAEEDQ	0.1859	9
HLA-DRB1*07:01	2	9	23	15	VEYTEGEEA	KNVEYTEGEEAKTCY	0.1911	9
HLA-DRB1*04:05	8	25	39	15	WSVQEDDLA	ELRIWSVQEDDLAAG	0.1926	9
HLA-DRB1*08:02	3	42	56	15	YRHMNLTST	QGQGYRHMNLTSTNK	0.2269	9
HLA-DQA1*03:01/DQB1*03:02	5	29	43	15	DHSQGTVTE	GNNTDHSQGTVTEPN	0.0073	9.1
HLA-DQA1*01:01/DQB1*05:01	2	20	34	15	NISVTDPSG	KTCYNISVTDPSGKS	0.0091	9.1
HLA-DQA1*01:01/DQB1*05:01	7	40	54	15	TKTIFDESS	PVPNTKTIFDESSSS	0.0091	9.1
HLA-DPA1*02:01/DPB1*14:01	3	17	31	15	RVFTEGNIA	GRVFTEGNIAAMIVN	0.052	9.1
HLA-DPA1*02:01/DPB1*14:01	2	20	34	15	YNISVTDPS	KTCYNISVTDPSGKS	0.0525	9.1
HLA-DPA1*02:01/DPB1*01:01	1	10	24	15	IKTLPILEI	LILIQGIKTLPILEI	0.0626	9.1
HLA-DPA1*02:01/DPB1*01:01	1	54	68	15	VADSPLEAS	LSGQKVADSPLEASK	0.0627	9.1
HLA-DPA1*02:01/DPB1*01:01	9	25	39	15	RHAIDFLLT	LINRHAIDFLLTRWG	0.0628	9.1
HLA-DRB4*01:01	5	3	17	15	VTKQGLSST	DAVTKQGLSSTMPPT	0.0879	9.1
HLA-DQA1*04:01/DQB1*04:02	2	20	34	15	YNISVTDPS	KTCYNISVTDPSGKS	0.1069	9.1
HLA-DRB1*15:01	1	11	25	15	IQGIKTLPI	ILIQGIKTLPILEIA	0.1701	9.1
HLA-DRB1*15:01	1	19	33	15	ILEIASNNQ	LPILEIASNNQPQNV	0.1703	9.1
HLA-DRB1*01:01	7	34	48	15	FDPVPNTKT	APIDFDPVPNTKTIF	0.1897	9.1
HLA-DQA1*05:01/DQB1*03:01	7	56	70	15	DQHASPNIS	ASAEEDQHASPNISL	0.2016	9.1
HLA-DQA1*05:01/DQB1*03:01	5	30	44	15	SQGTVTEPN	NNTDHSQGTVTEPNK	0.2029	9.1
HLA-DRB1*13:02	9	51	65	15	LSRNISEQI	IGIEDLSRNISEQID	0.205	9.1
HLA-DRB1*09:01	4	27	41	15	IKPTSTPTD	TARPEIKPTSTPTDA	0.2631	9.1
HLA-DRB1*09:01	4	53	67	15	LITSGSGSG	DEDLITSGSGSGEQE	0.2636	9.1
HLA-DQA1*03:01/DQB1*03:02	4	27	41	15	IKPTSTPTD	TARPEIKPTSTPTDA	0.0072	9.2
HLA-DQA1*03:01/DQB1*03:02	4	37	51	15	DATTLNTTD	TPTDATTLNTTDPNN	0.0072	9.2
HLA-DRB3*02:02	4	3	17	15	YNSTKNQTC	GALQEYNSTKNQTCA	0.0558	9.2
HLA-DPA1*01:03/DPB1*02:01	1	14	28	15	IKTLPILEI	QGIKTLPILEIASNN	0.0857	9.2
HLA-DPA1*01:03/DPB1*02:01	8	37	51	15	LSWIPFFGP	AAGLSWIPFFGPGIE	0.0863	9.2
HLA-DQA1*04:01/DQB1*04:02	3	55	69	15	YWTSNNGTQ	NKYWTSNNGTQTNDT	0.1065	9.2
HLA-DRB5*01:01	9	9	23	15	LLRVTTEER	SLELLLRVTTEERTF	0.1225	9.2
HLA-DRB5*01:01	3	23	37	15	MIVNKTVHK	GNIAAMIVNKTVHKM	0.1227	9.2
HLA-DRB1*03:01	8	55	69	15	LIKNQNNLV	TAGLIKNQNNLVCRL	0.146	9.2
HLA-DRB1*15:01	4	3	17	15	LQEYNSTKN	GALQEYNSTKNQTCA	0.1683	9.2
HLA-DQA1*01:02/DQB1*06:02	1	52	66	15	LSGQKVADS	FTLSGQKVADSPLEA	0.174	9.2
HLA-DQA1*05:01/DQB1*02:01	8	47	61	15	IEGLYTAGL	GPGIEGLYTAGLIKN	0.182	9.2
HLA-DRB1*04:05	1	13	27	15	IKTLPILEI	IQGIKTLPILEIASN	0.1903	9.2
HLA-DRB1*12:01	9	18	32	15	FSLINRHAI	TEERTFSLINRHAID	0.2045	9.2
HLA-DQA1*01:01/DQB1*05:01	7	53	67	15	ASAEEDQHA	SSGASAEEDQHASPN	0.0089	9.3
HLA-DPA1*01:03/DPB1*04:01	2	6	20	15	VEYTEGEEA	VPPKNVEYTEGEEAK	0.0289	9.3
HLA-DRB3*01:01	8	1	15	15	YFPNINENT	TLSYFPNINENTAYS	0.0475	9.3
HLA-DPA1*01:03/DPB1*02:01	9	26	40	15	RHAIDFLLT	INRHAIDFLLTRWGG	0.0845	9.3
HLA-DPA1*01:03/DPB1*02:01	9	20	34	15	FSLINRHAI	ERTFSLINRHAIDFL	0.0848	9.3
HLA-DQA1*04:01/DQB1*04:02	5	41	55	15	KTNTTAQPS	EPNKTNTTAQPSMPP	0.1057	9.3
HLA-DRB5*01:01	7	35	49	15	FDPVPNTKT	PIDFDPVPNTKTIFD	0.1209	9.3
HLA-DRB1*15:01	8	21	35	15	LRIWSVQED	DCDAELRIWSVQEDD	0.1664	9.3
HLA-DQA1*05:01/DQB1*02:01	3	21	35	15	IAAMIVNKT	TEGNIAAMIVNKTVH	0.1811	9.3
HLA-DRB1*07:01	7	34	48	15	FDPVPNTKT	APIDFDPVPNTKTIF	0.1837	9.3
HLA-DRB1*04:05	1	20	34	15	LEIASNNQP	PILEIASNNQPQNVD	0.1878	9.3
HLA-DRB1*11:01	7	2	16	15	LVYFRKKRS	NPTTQHLVYFRKKRS	0.1959	9.3
HLA-DQA1*05:01/DQB1*03:01	8	24	38	15	IWSVQEDDL	AELRIWSVQEDDLAA	0.1991	9.3
HLA-DQA1*05:01/DQB1*03:01	1	56	70	15	VADSPLEAS	GQKVADSPLEASKRW	0.1997	9.3
HLA-DRB1*09:01	1	10	24	15	IQGIKTLPI	LILIQGIKTLPILEI	0.2593	9.3
HLA-DPA1*02:01/DPB1*05:01	1	54	68	15	KVADSPLEA	LSGQKVADSPLEASK	0.0538	9.4
HLA-DRB5*01:01	3	54	68	15	YWTSNNGTQ	TNKYWTSNNGTQTND	0.1203	9.4
HLA-DRB1*15:01	2	40	54	15	IRDYPKCKT	PTNIRDYPKCKTIHH	0.1638	9.4
HLA-DRB1*04:05	8	47	61	15	IEGLYTAGL	GPGIEGLYTAGLIKN	0.1822	9.4
HLA-DRB1*04:05	4	39	53	15	LNTTDPNND	TDATTLNTTDPNNDD	0.1837	9.4
HLA-DRB1*11:01	3	1	15	15	FFLYDRIAS	GAFFLYDRIASTTMY	0.1937	9.4
HLA-DQA1*05:01/DQB1*03:01	6	9	23	15	YDTQSTATE	QNTTNYDTQSTATEN	0.198	9.4
HLA-DRB1*13:02	2	39	53	15	IRDYPKCKT	PPTNIRDYPKCKTIH	0.2005	9.4
HLA-DRB3*01:01	7	42	56	15	TIFDESSSS	PNTKTIFDESSSSGA	0.0463	9.5
HLA-DQA1*01:02/DQB1*06:02	8	51	65	15	YTAGLIKNQ	EGLYTAGLIKNQNNL	0.1699	9.5
HLA-DRB1*11:01	1	18	32	15	ILEIASNNQ	TLPILEIASNNQPQN	0.1897	9.5
HLA-DRB1*11:01	3	43	57	15	YRHMNLTST	GQGYRHMNLTSTNKY	0.1912	9.5
HLA-DRB1*13:02	3	23	37	15	MIVNKTVHK	GNIAAMIVNKTVHKM	0.1995	9.5
HLA-DQA1*03:01/DQB1*03:02	7	38	52	15	TKTIFDESS	FDPVPNTKTIFDESS	0.007	9.6
HLA-DRB3*02:02	2	18	32	15	YNISVTDPS	EAKTCYNISVTDPSG	0.0532	9.6
HLA-DPA1*03:01/DPB1*04:02	1	44	58	15	VHLMGFTLS	TEDVHLMGFTLSGQK	0.0923	9.6
HLA-DPA1*03:01/DPB1*04:02	3	43	57	15	YRHMNLTST	GQGYRHMNLTSTNKY	0.0924	9.6
HLA-DQA1*04:01/DQB1*04:02	1	50	64	15	LSGQKVADS	MGFTLSGQKVADSPL	0.1036	9.6
HLA-DQA1*01:02/DQB1*06:02	2	52	66	15	IQGQNPHAQ	IHHIQGQNPHAQGIA	0.1691	9.6
HLA-DRB1*04:05	4	3	17	15	YNSTKNQTC	GALQEYNSTKNQTCA	0.1764	9.6
HLA-DRB1*04:01	2	7	21	15	VEYTEGEEA	PPKNVEYTEGEEAKT	0.1942	9.6
HLA-DQA1*05:01/DQB1*03:01	3	23	37	15	IAAMIVNKT	GNIAAMIVNKTVHKM	0.1955	9.6
HLA-DRB1*08:02	9	7	21	15	LELLLRVTT	AKSLELLLRVTTEER	0.2157	9.6
HLA-DPA1*01:03/DPB1*02:01	7	3	17	15	LVYFRKKRS	PTTQHLVYFRKKRSI	0.0819	9.7
HLA-DRB4*01:01	1	16	30	15	LPILEIASN	IKTLPILEIASNNQP	0.082	9.7
HLA-DRB1*03:01	3	24	38	15	MIVNKTVHK	NIAAMIVNKTVHKMI	0.1386	9.7
HLA-DRB1*15:01	8	37	51	15	WIPFFGPGI	AAGLSWIPFFGPGIE	0.1595	9.7
HLA-DRB1*07:01	6	5	19	15	LQNTTNYDT	SVSLQNTTNYDTQST	0.1719	9.7
HLA-DRB1*07:01	3	53	67	15	YWTSNNGTQ	STNKYWTSNNGTQTN	0.1724	9.7
HLA-DRB1*01:01	10	15	29	15	WGVLTNLGI	WTSDWGVLTNLGILL	0.1737	9.7
HLA-DRB1*04:01	2	52	66	15	IQGQNPHAQ	IHHIQGQNPHAQGIA	0.1907	9.7
HLA-DQA1*05:01/DQB1*03:01	4	34	48	15	PTDATTLNT	PTSTPTDATTLNTTD	0.192	9.7
HLA-DRB1*04:01	8	47	61	15	IEGLYTAGL	GPGIEGLYTAGLIKN	0.1924	9.7
HLA-DRB1*12:01	6	2	16	15	VSLQNTTNY	STLSVSLQNTTNYDT	0.1978	9.7
HLA-DRB3*02:02	3	43	57	15	YRHMNLTST	GQGYRHMNLTSTNKY	0.052	9.8
HLA-DPA1*01:03/DPB1*02:01	9	15	29	15	TEERTFSLI	RVTTEERTFSLINRH	0.0812	9.8
HLA-DRB5*01:01	2	20	34	15	YNISVTDPS	KTCYNISVTDPSGKS	0.1144	9.8
HLA-DRB1*07:01	2	20	34	15	YNISVTDPS	KTCYNISVTDPSGKS	0.1697	9.8
HLA-DRB1*04:05	3	23	37	15	IAAMIVNKT	GNIAAMIVNKTVHKM	0.1725	9.8
HLA-DRB1*04:01	1	13	27	15	IKTLPILEI	IQGIKTLPILEIASN	0.1884	9.8
HLA-DQA1*05:01/DQB1*03:01	5	16	30	15	PQPSTPQQE	PTPSPQPSTPQQEGN	0.1913	9.8
HLA-DRB1*12:01	3	46	60	15	MNLTSTNKY	YRHMNLTSTNKYWTS	0.1963	9.8
HLA-DRB1*08:02	3	23	37	15	IAAMIVNKT	GNIAAMIVNKTVHKM	0.2114	9.8
HLA-DQA1*01:01/DQB1*05:01	9	56	70	15	NISEQIDQI	LSRNISEQIDQIKKD	0.0085	9.9
HLA-DPA1*01:03/DPB1*04:01	9	20	34	15	FSLINRHAI	ERTFSLINRHAIDFL	0.027	9.9
HLA-DRB3*01:01	7	35	49	15	IDFDPVPNT	PIDFDPVPNTKTIFD	0.0436	9.9
HLA-DRB3*01:01	1	55	69	15	KVADSPLEA	SGQKVADSPLEASKR	0.0439	9.9
HLA-DRB3*02:02	6	11	25	15	YDTQSTATE	TTNYDTQSTATENEQ	0.0506	9.9
HLA-DQA1*04:01/DQB1*04:02	8	47	61	15	IEGLYTAGL	GPGIEGLYTAGLIKN	0.1024	9.9
HLA-DRB5*01:01	3	34	48	15	FSRQGQGYR	VHKMIFSRQGQGYRH	0.1137	9.9
HLA-DRB1*03:01	3	25	39	15	MIVNKTVHK	IAAMIVNKTVHKMIF	0.1354	9.9
HLA-DRB1*07:01	1	7	21	15	IQGIKTLPI	FISLILIQGIKTLPI	0.1683	9.9
HLA-DRB1*11:01	3	53	67	15	YWTSNNGTQ	STNKYWTSNNGTQTN	0.1789	9.9
HLA-DRB3*01:01	3	56	70	15	WTSNNGTQT	KYWTSNNGTQTNDTG	0.0425	10
HLA-DRB4*01:01	8	21	35	15	LRIWSVQED	DCDAELRIWSVQEDD	0.0802	10
HLA-DQA1*04:01/DQB1*04:02	6	8	22	15	TTNYDTQST	LQNTTNYDTQSTATE	0.1018	10
HLA-DRB1*07:01	3	45	59	15	MNLTSTNKY	GYRHMNLTSTNKYWT	0.167	10
HLA-DRB1*11:01	3	42	56	15	YRHMNLTST	QGQGYRHMNLTSTNK	0.1756	10
HLA-DRB1*11:01	3	33	47	15	MIFSRQGQG	TVHKMIFSRQGQGYR	0.1765	10
HLA-DRB1*04:01	7	46	60	15	FDESSSSGA	TIFDESSSSGASAEE	0.1817	10
HLA-DRB1*12:01	3	20	34	15	IAAMIVNKT	FTEGNIAAMIVNKTV	0.1937	10
HLA-DRB1*08:02	3	33	47	15	MIFSRQGQG	TVHKMIFSRQGQGYR	0.2077	10
HLA-DQA1*03:01/DQB1*03:02	5	16	30	15	PQPSTPQQE	PTPSPQPSTPQQEGN	0.0064	11
HLA-DQA1*01:01/DQB1*05:01	7	28	42	15	LINAPIDFD	LDGLINAPIDFDPVP	0.0079	11
HLA-DQA1*01:01/DQB1*05:01	8	48	62	15	IEGLYTAGL	PGIEGLYTAGLIKNQ	0.0079	11
HLA-DQA1*01:01/DQB1*05:01	7	29	43	15	NAPIDFDPV	DGLINAPIDFDPVPN	0.008	11
HLA-DQA1*01:01/DQB1*05:01	3	21	35	15	IAAMIVNKT	TEGNIAAMIVNKTVH	0.008	11
HLA-DQA1*01:01/DQB1*05:01	9	54	68	15	SRNISEQID	EDLSRNISEQIDQIK	0.0081	11
HLA-DQA1*01:01/DQB1*05:01	3	51	65	15	NKYWTSNNG	LTSTNKYWTSNNGTQ	0.0082	11
HLA-DQA1*01:01/DQB1*05:01	1	14	28	15	IKTLPILEI	QGIKTLPILEIASNN	0.0083	11
HLA-DPA1*01:03/DPB1*04:01	8	49	63	15	LYTAGLIKN	GIEGLYTAGLIKNQN	0.025	11
HLA-DPA1*01:03/DPB1*04:01	1	10	24	15	IKTLPILEI	LILIQGIKTLPILEI	0.0251	11
HLA-DPA1*01:03/DPB1*04:01	3	2	16	15	FLYDRIAST	AFFLYDRIASTTMYR	0.0252	11
HLA-DPA1*01:03/DPB1*04:01	3	30	44	15	VHKMIFSRQ	VNKTVHKMIFSRQGQ	0.0256	11
HLA-DRB3*01:01	9	54	68	15	LSRNISEQI	EDLSRNISEQIDQIK	0.0379	11
HLA-DRB3*02:02	1	55	69	15	KVADSPLEA	SGQKVADSPLEASKR	0.045	11
HLA-DRB3*02:02	9	19	33	15	FSLINRHAI	EERTFSLINRHAIDF	0.0454	11
HLA-DPA1*02:01/DPB1*14:01	3	4	18	15	RIASTTMYR	FLYDRIASTTMYRGR	0.0455	11
HLA-DRB3*02:02	7	44	58	15	FDESSSSGA	TKTIFDESSSSGASA	0.0455	11
HLA-DRB3*02:02	2	21	35	15	YNISVTDPS	TCYNISVTDPSGKSL	0.0467	11
HLA-DPA1*02:01/DPB1*14:01	1	13	27	15	IKTLPILEI	IQGIKTLPILEIASN	0.0471	11
HLA-DRB3*02:02	10	12	26	15	WTSDWGVLT	GKWWTSDWGVLTNLG	0.0472	11
HLA-DPA1*02:01/DPB1*14:01	3	5	19	15	RIASTTMYR	LYDRIASTTMYRGRV	0.0477	11
HLA-DRB3*02:02	3	18	32	15	TEGNIAAMI	RVFTEGNIAAMIVNK	0.0483	11
HLA-DPA1*02:01/DPB1*05:01	9	3	17	15	KSLELLLRV	ANQTAKSLELLLRVT	0.0492	11
HLA-DPA1*02:01/DPB1*05:01	7	5	19	15	LVYFRKKRS	TQHLVYFRKKRSILW	0.0498	11
HLA-DPA1*02:01/DPB1*05:01	1	56	70	15	KVADSPLEA	GQKVADSPLEASKRW	0.0503	11
HLA-DPA1*02:01/DPB1*01:01	10	9	23	15	WWTSDWGVL	GLGGKWWTSDWGVLT	0.0563	11
HLA-DPA1*02:01/DPB1*01:01	9	24	38	15	RHAIDFLLT	SLINRHAIDFLLTRW	0.0575	11
HLA-DPA1*02:01/DPB1*01:01	2	8	22	15	VEYTEGEEA	PKNVEYTEGEEAKTC	0.0578	11
HLA-DPA1*02:01/DPB1*01:01	9	23	37	15	RHAIDFLLT	FSLINRHAIDFLLTR	0.0582	11
HLA-DRB4*01:01	2	49	63	15	IQGQNPHAQ	CKTIHHIQGQNPHAQ	0.072	11
HLA-DRB4*01:01	1	19	33	15	ILEIASNNQ	LPILEIASNNQPQNV	0.0731	11
HLA-DPA1*01:03/DPB1*02:01	3	29	43	15	VHKMIFSRQ	IVNKTVHKMIFSRQG	0.0737	11
HLA-DRB4*01:01	3	4	18	15	IASTTMYRG	FLYDRIASTTMYRGR	0.0745	11
HLA-DRB4*01:01	6	10	24	15	YDTQSTATE	NTTNYDTQSTATENE	0.0758	11
HLA-DPA1*01:03/DPB1*02:01	3	1	15	15	FLYDRIAST	GAFFLYDRIASTTMY	0.0759	11
HLA-DPA1*01:03/DPB1*02:01	1	43	57	15	VHLMGFTLS	KTEDVHLMGFTLSGQ	0.0773	11
HLA-DPA1*01:03/DPB1*02:01	7	4	18	15	LVYFRKKRS	TTQHLVYFRKKRSIL	0.078	11
HLA-DPA1*01:03/DPB1*02:01	1	55	69	15	VADSPLEAS	SGQKVADSPLEASKR	0.0783	11
HLA-DRB4*01:01	2	7	21	15	VEYTEGEEA	PPKNVEYTEGEEAKT	0.0788	11
HLA-DRB4*01:01	4	29	43	15	IKPTSTPTD	RPEIKPTSTPTDATT	0.0792	11
HLA-DPA1*03:01/DPB1*04:02	2	8	22	15	VEYTEGEEA	PKNVEYTEGEEAKTC	0.0858	11
HLA-DPA1*03:01/DPB1*04:02	9	20	34	15	FSLINRHAI	ERTFSLINRHAIDFL	0.0869	11
HLA-DPA1*03:01/DPB1*04:02	8	24	38	15	IWSVQEDDL	AELRIWSVQEDDLAA	0.0871	11
HLA-DPA1*03:01/DPB1*04:02	8	23	37	15	LRIWSVQED	DAELRIWSVQEDDLA	0.0875	11
HLA-DQA1*04:01/DQB1*04:02	3	20	34	15	IAAMIVNKT	FTEGNIAAMIVNKTV	0.0979	11
HLA-DQA1*04:01/DQB1*04:02	4	28	42	15	IKPTSTPTD	ARPEIKPTSTPTDAT	0.0981	11
HLA-DQA1*04:01/DQB1*04:02	8	49	63	15	YTAGLIKNQ	GIEGLYTAGLIKNQN	0.0987	11
HLA-DQA1*04:01/DQB1*04:02	3	5	19	15	IASTTMYRG	LYDRIASTTMYRGRV	0.0995	11
HLA-DQA1*04:01/DQB1*04:02	9	17	31	15	ERTFSLINR	TTEERTFSLINRHAI	0.1008	11
HLA-DRB5*01:01	9	11	25	15	LLRVTTEER	ELLLRVTTEERTFSL	0.1009	11
HLA-DRB5*01:01	2	52	66	15	IQGQNPHAQ	IHHIQGQNPHAQGIA	0.1069	11
HLA-DRB5*01:01	1	18	32	15	ILEIASNNQ	TLPILEIASNNQPQN	0.108	11
HLA-DRB5*01:01	9	18	32	15	FSLINRHAI	TEERTFSLINRHAID	0.1093	11
HLA-DRB5*01:01	9	20	34	15	FSLINRHAI	ERTFSLINRHAIDFL	0.1101	11
HLA-DRB1*03:01	3	1	15	15	FLYDRIAST	GAFFLYDRIASTTMY	0.1189	11
HLA-DRB1*03:01	2	29	43	15	LLLDPPTNI	DPSGKSLLLDPPTNI	0.1204	11
HLA-DRB1*03:01	7	43	57	15	TIFDESSSS	NTKTIFDESSSSGAS	0.1253	11
HLA-DRB1*03:01	7	30	44	15	IDFDPVPNT	GLINAPIDFDPVPNT	0.1295	11
HLA-DRB1*15:01	3	35	49	15	IFSRQGQGY	HKMIFSRQGQGYRHM	0.1409	11
HLA-DRB1*15:01	8	24	38	15	LRIWSVQED	AELRIWSVQEDDLAA	0.1441	11
HLA-DRB1*15:01	3	34	48	15	IFSRQGQGY	VHKMIFSRQGQGYRH	0.1455	11
HLA-DRB1*01:01	10	14	28	15	WGVLTNLGI	WWTSDWGVLTNLGIL	0.1465	11
HLA-DRB1*01:01	1	12	26	15	IKTLPILEI	LIQGIKTLPILEIAS	0.1481	11
HLA-DRB1*04:05	3	42	56	15	YRHMNLTST	QGQGYRHMNLTSTNK	0.1507	11
HLA-DRB1*07:01	9	51	65	15	LSRNISEQI	IGIEDLSRNISEQID	0.1514	11
HLA-DRB1*07:01	8	37	51	15	WIPFFGPGI	AAGLSWIPFFGPGIE	0.1515	11
HLA-DQA1*01:02/DQB1*06:02	8	49	63	15	LYTAGLIKN	GIEGLYTAGLIKNQN	0.1517	11
HLA-DQA1*01:02/DQB1*06:02	6	15	29	15	STATENEQT	DTQSTATENEQTSAP	0.1522	11
HLA-DRB1*04:05	3	43	57	15	YRHMNLTST	GQGYRHMNLTSTNKY	0.1524	11
HLA-DRB1*01:01	2	20	34	15	YNISVTDPS	KTCYNISVTDPSGKS	0.1525	11
HLA-DRB1*04:05	8	26	40	15	WSVQEDDLA	LRIWSVQEDDLAAGL	0.153	11
HLA-DRB1*07:01	1	39	53	15	LQKTEDVHL	GTLQKTEDVHLMGFT	0.1534	11
HLA-DRB1*01:01	7	25	39	15	LDGLINAPI	FPFLDGLINAPIDFD	0.1543	11
HLA-DQA1*01:02/DQB1*06:02	7	41	55	15	TKTIFDESS	VPNTKTIFDESSSSG	0.1546	11
HLA-DRB1*11:01	4	29	43	15	IKPTSTPTD	RPEIKPTSTPTDATT	0.1562	11
HLA-DRB1*07:01	6	4	18	15	LQNTTNYDT	LSVSLQNTTNYDTQS	0.1563	11
HLA-DRB1*04:05	8	1	15	15	LSYFPNINE	TLSYFPNINENTAYS	0.1568	11
HLA-DRB1*07:01	4	2	16	15	YNSTKNQTC	FGALQEYNSTKNQTC	0.1571	11
HLA-DRB1*07:01	4	30	44	15	IKPTSTPTD	PEIKPTSTPTDATTL	0.158	11
HLA-DRB1*04:05	7	29	43	15	LINAPIDFD	DGLINAPIDFDPVPN	0.1582	11
HLA-DRB1*07:01	7	33	47	15	FDPVPNTKT	NAPIDFDPVPNTKTI	0.1585	11
HLA-DRB1*04:05	7	43	57	15	IFDESSSSG	NTKTIFDESSSSGAS	0.16	11
HLA-DRB1*04:05	7	45	59	15	FDESSSSGA	KTIFDESSSSGASAE	0.1613	11
HLA-DRB1*11:01	2	19	33	15	YNISVTDPS	AKTCYNISVTDPSGK	0.1622	11
HLA-DQA1*01:02/DQB1*06:02	1	46	60	15	LMGFTLSGQ	DVHLMGFTLSGQKVA	0.1635	11
HLA-DQA1*05:01/DQB1*02:01	7	51	65	15	SSGASAEED	SSSSGASAEEDQHAS	0.1652	11
HLA-DQA1*05:01/DQB1*02:01	7	31	45	15	IDFDPVPNT	LINAPIDFDPVPNTK	0.1653	11
HLA-DQA1*05:01/DQB1*02:01	6	17	31	15	TATENEQTS	QSTATENEQTSAPSK	0.1664	11
HLA-DRB1*04:05	7	32	46	15	IDFDPVPNT	INAPIDFDPVPNTKT	0.1675	11
HLA-DRB1*04:01	5	55	69	15	TAISTNNTS	PHNTTAISTNNTSKN	0.173	11
HLA-DRB1*11:01	1	48	62	15	FTLSGQKVA	HLMGFTLSGQKVADS	0.1735	11
HLA-DQA1*05:01/DQB1*03:01	3	18	32	15	FTEGNIAAM	RVFTEGNIAAMIVNK	0.1752	11
HLA-DQA1*05:01/DQB1*03:01	2	10	24	15	YTEGEEAKT	NVEYTEGEEAKTCYN	0.176	11
HLA-DQA1*05:01/DQB1*03:01	8	7	21	15	ENTAYSGEN	NINENTAYSGENEND	0.1803	11
HLA-DRB1*12:01	3	26	40	15	IVNKTVHKM	AAMIVNKTVHKMIFS	0.1819	11
HLA-DRB1*13:02	3	1	15	15	FFLYDRIAS	GAFFLYDRIASTTMY	0.182	11
HLA-DQA1*05:01/DQB1*03:01	3	54	68	15	YWTSNNGTQ	TNKYWTSNNGTQTND	0.1829	11
HLA-DQA1*05:01/DQB1*03:01	2	19	33	15	YNISVTDPS	AKTCYNISVTDPSGK	0.1831	11
HLA-DRB1*12:01	3	36	50	15	IFSRQGQGY	KMIFSRQGQGYRHMN	0.1838	11
HLA-DRB1*12:01	1	18	32	15	ILEIASNNQ	TLPILEIASNNQPQN	0.1873	11
HLA-DRB1*13:02	1	18	32	15	ILEIASNNQ	TLPILEIASNNQPQN	0.1875	11
HLA-DRB1*08:02	9	48	62	15	IEDLSRNIS	DCCIGIEDLSRNISE	0.1972	11
HLA-DRB1*08:02	1	48	62	15	FTLSGQKVA	HLMGFTLSGQKVADS	0.2019	11
HLA-DRB1*09:01	2	5	19	15	VEYTEGEEA	GVPPKNVEYTEGEEA	0.2254	11
HLA-DRB1*09:01	7	43	57	15	FDESSSSGA	NTKTIFDESSSSGAS	0.2396	11
HLA-DRB1*09:01	6	36	50	15	LTTAKSTNN	PTGNLTTAKSTNNTK	0.2422	11
HLA-DQA1*03:01/DQB1*03:02	6	49	63	15	PTTTAPNMT	TKGPTTTAPNMTNGH	0.0061	12
HLA-DQA1*03:01/DQB1*03:02	6	8	22	15	YDTQSTATE	LQNTTNYDTQSTATE	0.0061	12
HLA-DQA1*03:01/DQB1*03:02	8	27	41	15	IWSVQEDDL	RIWSVQEDDLAAGLS	0.0061	12
HLA-DQA1*03:01/DQB1*03:02	8	46	60	15	IEGLYTAGL	FGPGIEGLYTAGLIK	0.0061	12
HLA-DQA1*03:01/DQB1*03:02	4	43	57	15	LNTTDPNND	TLNTTDPNNDDEDLI	0.0062	12
HLA-DQA1*03:01/DQB1*03:02	8	6	20	15	ENTAYSGEN	PNINENTAYSGENEN	0.0062	12
HLA-DQA1*03:01/DQB1*03:02	9	56	70	15	NISEQIDQI	LSRNISEQIDQIKKD	0.0063	12
HLA-DQA1*03:01/DQB1*03:02	7	46	60	15	SSSSGASAE	TIFDESSSSGASAEE	0.0063	12
HLA-DQA1*03:01/DQB1*03:02	1	12	26	15	IKTLPILEI	LIQGIKTLPILEIAS	0.0063	12
HLA-DQA1*01:01/DQB1*05:01	9	24	38	15	NRHAIDFLL	SLINRHAIDFLLTRW	0.0075	12
HLA-DQA1*01:01/DQB1*05:01	1	9	23	15	IQGIKTLPI	SLILIQGIKTLPILE	0.0078	12
HLA-DPA1*01:03/DPB1*04:01	10	8	22	15	WWTSDWGVL	WGLGGKWWTSDWGVL	0.0218	12
HLA-DPA1*01:03/DPB1*04:01	9	25	39	15	RHAIDFLLT	LINRHAIDFLLTRWG	0.0223	12
HLA-DPA1*01:03/DPB1*04:01	1	45	59	15	VHLMGFTLS	EDVHLMGFTLSGQKV	0.0225	12
HLA-DPA1*01:03/DPB1*04:01	3	11	25	15	YRGRVFTEG	STTMYRGRVFTEGNI	0.0228	12
HLA-DRB3*01:01	1	21	35	15	IASNNQPQN	ILEIASNNQPQNVDS	0.0345	12
HLA-DPA1*02:01/DPB1*14:01	8	23	37	15	RIWSVQEDD	DAELRIWSVQEDDLA	0.0424	12
HLA-DRB3*02:02	4	39	53	15	TTLNTTDPN	TDATTLNTTDPNNDD	0.0425	12
HLA-DRB3*02:02	3	42	56	15	YRHMNLTST	QGQGYRHMNLTSTNK	0.0428	12
HLA-DPA1*02:01/DPB1*14:01	6	11	25	15	YDTQSTATE	TTNYDTQSTATENEQ	0.0428	12
HLA-DPA1*02:01/DPB1*14:01	9	20	34	15	RTFSLINRH	ERTFSLINRHAIDFL	0.0432	12
HLA-DRB3*02:02	8	7	21	15	INENTAYSG	NINENTAYSGENEND	0.0434	12
HLA-DPA1*02:01/DPB1*14:01	5	38	52	15	KTNTTAQPS	TVTEPNKTNTTAQPS	0.0439	12
HLA-DPA1*02:01/DPB1*14:01	8	24	38	15	RIWSVQEDD	AELRIWSVQEDDLAA	0.0445	12
HLA-DPA1*02:01/DPB1*14:01	4	17	31	15	KIPSPLPTA	APSKIPSPLPTARPE	0.045	12
HLA-DPA1*02:01/DPB1*01:01	9	5	19	15	KSLELLLRV	QTAKSLELLLRVTTE	0.0539	12
HLA-DPA1*02:01/DPB1*01:01	9	17	31	15	RTFSLINRH	TTEERTFSLINRHAI	0.0555	12
HLA-DPA1*02:01/DPB1*01:01	3	5	19	15	IASTTMYRG	LYDRIASTTMYRGRV	0.0558	12
HLA-DRB4*01:01	8	50	64	15	LYTAGLIKN	IEGLYTAGLIKNQNN	0.0665	12
HLA-DPA1*01:03/DPB1*02:01	3	24	38	15	IVNKTVHKM	NIAAMIVNKTVHKMI	0.0684	12
HLA-DPA1*01:03/DPB1*02:01	2	7	21	15	VEYTEGEEA	PPKNVEYTEGEEAKT	0.0684	12
HLA-DPA1*01:03/DPB1*02:01	9	30	44	15	FLLTRWGGT	AIDFLLTRWGGTCKV	0.0684	12
HLA-DRB4*01:01	3	30	44	15	VHKMIFSRQ	VNKTVHKMIFSRQGQ	0.0698	12
HLA-DPA1*03:01/DPB1*04:02	3	12	26	15	YRGRVFTEG	TTMYRGRVFTEGNIA	0.0808	12
HLA-DPA1*03:01/DPB1*04:02	3	42	56	15	YRHMNLTST	QGQGYRHMNLTSTNK	0.0827	12
HLA-DPA1*03:01/DPB1*04:02	3	31	45	15	VHKMIFSRQ	NKTVHKMIFSRQGQG	0.0835	12
HLA-DPA1*03:01/DPB1*04:02	8	47	61	15	IEGLYTAGL	GPGIEGLYTAGLIKN	0.084	12
HLA-DRB5*01:01	1	13	27	15	IKTLPILEI	IQGIKTLPILEIASN	0.0909	12
HLA-DRB5*01:01	4	4	18	15	YNSTKNQTC	ALQEYNSTKNQTCAP	0.0917	12
HLA-DQA1*04:01/DQB1*04:02	3	24	38	15	IVNKTVHKM	NIAAMIVNKTVHKMI	0.0931	12
HLA-DQA1*04:01/DQB1*04:02	3	31	45	15	HKMIFSRQG	NKTVHKMIFSRQGQG	0.0933	12
HLA-DQA1*04:01/DQB1*04:02	4	3	17	15	YNSTKNQTC	GALQEYNSTKNQTCA	0.0961	12
HLA-DQA1*04:01/DQB1*04:02	7	32	46	15	PIDFDPVPN	INAPIDFDPVPNTKT	0.0968	12
HLA-DRB5*01:01	8	47	61	15	IEGLYTAGL	GPGIEGLYTAGLIKN	0.0991	12
HLA-DRB1*03:01	8	5	19	15	INENTAYSG	FPNINENTAYSGENE	0.1058	12
HLA-DRB1*03:01	1	22	36	15	IASNNQPQN	LEIASNNQPQNVDSV	0.1084	12
HLA-DRB1*03:01	7	35	49	15	IDFDPVPNT	PIDFDPVPNTKTIFD	0.1161	12
HLA-DRB1*03:01	1	55	69	15	KVADSPLEA	SGQKVADSPLEASKR	0.117	12
HLA-DRB1*15:01	7	22	36	15	MFPFLDGLI	GDMFPFLDGLINAPI	0.1255	12
HLA-DRB1*15:01	1	8	22	15	IQGIKTLPI	ISLILIQGIKTLPIL	0.1268	12
HLA-DRB1*15:01	2	39	53	15	IRDYPKCKT	PPTNIRDYPKCKTIH	0.128	12
HLA-DRB1*15:01	8	48	62	15	IEGLYTAGL	PGIEGLYTAGLIKNQ	0.1296	12
HLA-DRB1*04:05	7	36	50	15	FDPVPNTKT	IDFDPVPNTKTIFDE	0.1339	12
HLA-DRB1*04:05	8	46	60	15	IEGLYTAGL	FGPGIEGLYTAGLIK	0.1364	12
HLA-DQA1*01:02/DQB1*06:02	2	51	65	15	IQGQNPHAQ	TIHHIQGQNPHAQGI	0.1396	12
HLA-DQA1*01:02/DQB1*06:02	3	19	33	15	NIAAMIVNK	VFTEGNIAAMIVNKT	0.1407	12
HLA-DRB1*07:01	2	19	33	15	YNISVTDPS	AKTCYNISVTDPSGK	0.141	12
HLA-DRB1*11:01	1	50	64	15	FTLSGQKVA	MGFTLSGQKVADSPL	0.1415	12
HLA-DRB1*01:01	1	8	22	15	LILIQGIKT	ISLILIQGIKTLPIL	0.1425	12
HLA-DRB1*11:01	9	8	22	15	LELLLRVTT	KSLELLLRVTTEERT	0.1425	12
HLA-DQA1*01:02/DQB1*06:02	6	14	28	15	QSTATENEQ	YDTQSTATENEQTSA	0.1427	12
HLA-DRB1*01:01	8	56	70	15	IKNQNNLVC	AGLIKNQNNLVCRLR	0.1441	12
HLA-DRB1*04:05	6	37	51	15	LTTAKSTNN	TGNLTTAKSTNNTKG	0.1458	12
HLA-DRB1*07:01	1	35	49	15	LQKTEDVHL	SVCSGTLQKTEDVHL	0.1464	12
HLA-DQA1*05:01/DQB1*02:01	7	29	43	15	LINAPIDFD	DGLINAPIDFDPVPN	0.1477	12
HLA-DQA1*01:02/DQB1*06:02	3	3	17	15	IASTTMYRG	FFLYDRIASTTMYRG	0.1482	12
HLA-DQA1*01:02/DQB1*06:02	7	40	54	15	TKTIFDESS	PVPNTKTIFDESSSS	0.1493	12
HLA-DQA1*05:01/DQB1*02:01	7	52	66	15	GASAEEDQH	SSSGASAEEDQHASP	0.1497	12
HLA-DQA1*05:01/DQB1*02:01	5	32	46	15	SQGTVTEPN	TDHSQGTVTEPNKTN	0.1514	12
HLA-DRB1*04:01	1	51	65	15	LSGQKVADS	GFTLSGQKVADSPLE	0.1515	12
HLA-DRB1*04:01	8	27	41	15	WSVQEDDLA	RIWSVQEDDLAAGLS	0.1524	12
HLA-DRB1*04:01	8	5	19	15	INENTAYSG	FPNINENTAYSGENE	0.1539	12
HLA-DQA1*05:01/DQB1*02:01	1	11	25	15	IKTLPILEI	ILIQGIKTLPILEIA	0.156	12
HLA-DRB1*04:01	8	24	38	15	WSVQEDDLA	AELRIWSVQEDDLAA	0.1561	12
HLA-DQA1*05:01/DQB1*03:01	6	38	52	15	LTTAKSTNN	GNLTTAKSTNNTKGP	0.1609	12
HLA-DQA1*05:01/DQB1*03:01	4	40	54	15	LNTTDPNND	DATTLNTTDPNNDDE	0.161	12
HLA-DQA1*05:01/DQB1*03:01	4	52	66	15	ITSGSGSGE	DDEDLITSGSGSGEQ	0.1612	12
HLA-DQA1*05:01/DQB1*03:01	8	23	37	15	IWSVQEDDL	DAELRIWSVQEDDLA	0.1617	12
HLA-DRB1*12:01	8	25	39	15	IWSVQEDDL	ELRIWSVQEDDLAAG	0.1627	12
HLA-DRB1*13:02	8	52	66	15	LIKNQNNLV	GLYTAGLIKNQNNLV	0.1654	12
HLA-DQA1*05:01/DQB1*03:01	5	33	47	15	SQGTVTEPN	DHSQGTVTEPNKTNT	0.1665	12
HLA-DRB1*13:02	3	35	49	15	IFSRQGQGY	HKMIFSRQGQGYRHM	0.1679	12
HLA-DRB1*12:01	7	25	39	15	LDGLINAPI	FPFLDGLINAPIDFD	0.1686	12
HLA-DQA1*05:01/DQB1*03:01	4	36	50	15	PTDATTLNT	STPTDATTLNTTDPN	0.1686	12
HLA-DQA1*05:01/DQB1*03:01	6	20	34	15	EQTSAPSKT	ATENEQTSAPSKTTL	0.17	12
HLA-DRB1*13:02	8	3	17	15	INENTAYSG	SYFPNINENTAYSGE	0.1725	12
HLA-DRB1*13:02	3	34	48	15	IFSRQGQGY	VHKMIFSRQGQGYRH	0.1759	12
HLA-DRB1*13:02	1	19	33	15	IASNNQPQN	LPILEIASNNQPQNV	0.1778	12
HLA-DRB1*08:02	4	27	41	15	IKPTSTPTD	TARPEIKPTSTPTDA	0.1781	12
HLA-DRB1*08:02	1	50	64	15	FTLSGQKVA	MGFTLSGQKVADSPL	0.1785	12
HLA-DRB1*08:02	9	17	31	15	FSLINRHAI	TTEERTFSLINRHAI	0.1825	12
HLA-DRB1*09:01	4	52	66	15	LITSGSGSG	DDEDLITSGSGSGEQ	0.2118	12
HLA-DRB1*09:01	2	21	35	15	YNISVTDPS	TCYNISVTDPSGKSL	0.2142	12
HLA-DRB1*09:01	8	38	52	15	WIPFFGPGI	AGLSWIPFFGPGIEG	0.2212	12
HLA-DQA1*03:01/DQB1*03:02	9	54	68	15	SRNISEQID	EDLSRNISEQIDQIK	0.0058	13
HLA-DQA1*03:01/DQB1*03:02	7	25	39	15	DGLINAPID	FPFLDGLINAPIDFD	0.0058	13
HLA-DQA1*03:01/DQB1*03:02	3	20	34	15	IAAMIVNKT	FTEGNIAAMIVNKTV	0.0059	13
HLA-DQA1*03:01/DQB1*03:02	4	31	45	15	PTSTPTDAT	EIKPTSTPTDATTLN	0.006	13
HLA-DQA1*03:01/DQB1*03:02	4	36	50	15	DATTLNTTD	STPTDATTLNTTDPN	0.006	13
HLA-DQA1*01:01/DQB1*05:01	7	30	44	15	NAPIDFDPV	GLINAPIDFDPVPNT	0.0071	13
HLA-DRB3*01:01	1	13	27	15	IKTLPILEI	IQGIKTLPILEIASN	0.0297	13
HLA-DRB3*01:01	1	54	68	15	KVADSPLEA	LSGQKVADSPLEASK	0.03	13
HLA-DRB3*01:01	2	20	34	15	YNISVTDPS	KTCYNISVTDPSGKS	0.032	13
HLA-DRB3*02:02	9	20	34	15	FSLINRHAI	ERTFSLINRHAIDFL	0.0353	13
HLA-DRB3*02:02	4	30	44	15	IKPTSTPTD	PEIKPTSTPTDATTL	0.0357	13
HLA-DRB3*02:02	9	18	32	15	FSLINRHAI	TEERTFSLINRHAID	0.0381	13
HLA-DRB3*02:02	5	36	50	15	TEPNKTNTT	QGTVTEPNKTNTTAQ	0.0385	13
HLA-DPA1*02:01/DPB1*14:01	4	29	43	15	IKPTSTPTD	RPEIKPTSTPTDATT	0.0391	13
HLA-DPA1*02:01/DPB1*14:01	6	46	60	15	KGPTTTAPN	TNNTKGPTTTAPNMT	0.0399	13
HLA-DPA1*02:01/DPB1*05:01	2	6	20	15	VEYTEGEEA	VPPKNVEYTEGEEAK	0.0464	13
HLA-DPA1*02:01/DPB1*01:01	3	6	20	15	IASTTMYRG	YDRIASTTMYRGRVF	0.0518	13
HLA-DPA1*02:01/DPB1*01:01	8	48	62	15	LYTAGLIKN	PGIEGLYTAGLIKNQ	0.0524	13
HLA-DRB4*01:01	1	25	39	15	NQPQNVDSV	ASNNQPQNVDSVCSG	0.0604	13
HLA-DRB4*01:01	6	2	16	15	VSLQNTTNY	STLSVSLQNTTNYDT	0.0615	13
HLA-DRB4*01:01	9	24	38	15	INRHAIDFL	SLINRHAIDFLLTRW	0.0622	13
HLA-DPA1*01:03/DPB1*02:01	3	22	36	15	IAAMIVNKT	EGNIAAMIVNKTVHK	0.063	13
HLA-DRB4*01:01	4	28	42	15	IKPTSTPTD	ARPEIKPTSTPTDAT	0.0631	13
HLA-DPA1*01:03/DPB1*02:01	3	43	57	15	YRHMNLTST	GQGYRHMNLTSTNKY	0.0657	13
HLA-DPA1*01:03/DPB1*02:01	1	56	70	15	VADSPLEAS	GQKVADSPLEASKRW	0.0662	13
HLA-DPA1*01:03/DPB1*02:01	7	5	19	15	LVYFRKKRS	TQHLVYFRKKRSILW	0.0663	13
HLA-DPA1*01:03/DPB1*02:01	3	32	46	15	VHKMIFSRQ	KTVHKMIFSRQGQGY	0.0664	13
HLA-DPA1*03:01/DPB1*04:02	1	54	68	15	VADSPLEAS	LSGQKVADSPLEASK	0.075	13
HLA-DPA1*03:01/DPB1*04:02	3	4	18	15	IASTTMYRG	FLYDRIASTTMYRGR	0.0759	13
HLA-DRB5*01:01	3	26	40	15	MIVNKTVHK	AAMIVNKTVHKMIFS	0.0849	13
HLA-DRB1*03:01	7	42	56	15	TIFDESSSS	PNTKTIFDESSSSGA	0.092	13
HLA-DRB1*03:01	1	19	33	15	IASNNQPQN	LPILEIASNNQPQNV	0.0925	13
HLA-DQA1*04:01/DQB1*04:02	8	25	39	15	WSVQEDDLA	ELRIWSVQEDDLAAG	0.0926	13
HLA-DRB1*03:01	2	34	48	15	LLLDPPTNI	SLLLDPPTNIRDYPK	0.0955	13
HLA-DRB1*03:01	9	13	27	15	VTTEERTFS	LLRVTTEERTFSLIN	0.0966	13
HLA-DRB1*03:01	3	23	37	15	MIVNKTVHK	GNIAAMIVNKTVHKM	0.0981	13
HLA-DRB1*03:01	1	13	27	15	IKTLPILEI	IQGIKTLPILEIASN	0.0997	13
HLA-DRB1*01:01	4	3	17	15	YNSTKNQTC	GALQEYNSTKNQTCA	0.1105	13
HLA-DRB1*01:01	2	49	63	15	IHHIQGQNP	CKTIHHIQGQNPHAQ	0.1108	13
HLA-DRB1*01:01	1	43	57	15	DVHLMGFTL	KTEDVHLMGFTLSGQ	0.1112	13
HLA-DRB1*01:01	2	32	46	15	LLLDPPTNI	GKSLLLDPPTNIRDY	0.1129	13
HLA-DRB1*01:01	8	54	68	15	LIKNQNNLV	YTAGLIKNQNNLVCR	0.1135	13
HLA-DRB1*15:01	7	4	18	15	LVYFRKKRS	TTQHLVYFRKKRSIL	0.1158	13
HLA-DRB1*15:01	3	23	37	15	IAAMIVNKT	GNIAAMIVNKTVHKM	0.1161	13
HLA-DRB1*15:01	3	8	22	15	TTMYRGRVF	RIASTTMYRGRVFTE	0.1174	13
HLA-DRB1*01:01	7	45	59	15	FDESSSSGA	KTIFDESSSSGASAE	0.1191	13
HLA-DRB1*01:01	2	50	64	15	IHHIQGQNP	KTIHHIQGQNPHAQG	0.1192	13
HLA-DRB1*01:01	8	55	69	15	LIKNQNNLV	TAGLIKNQNNLVCRL	0.1219	13
HLA-DRB1*04:05	1	54	68	15	QKVADSPLE	LSGQKVADSPLEASK	0.1244	13
HLA-DRB1*07:01	9	19	33	15	FSLINRHAI	EERTFSLINRHAIDF	0.1247	13
HLA-DRB1*07:01	8	54	68	15	LIKNQNNLV	YTAGLIKNQNNLVCR	0.1266	13
HLA-DRB1*11:01	3	23	37	15	IAAMIVNKT	GNIAAMIVNKTVHKM	0.1276	13
HLA-DRB1*04:05	7	26	40	15	LINAPIDFD	PFLDGLINAPIDFDP	0.1279	13
HLA-DRB1*11:01	4	28	42	15	IKPTSTPTD	ARPEIKPTSTPTDAT	0.1282	13
HLA-DRB1*11:01	3	48	62	15	LTSTNKYWT	HMNLTSTNKYWTSNN	0.1285	13
HLA-DRB1*04:05	1	12	26	15	IKTLPILEI	LIQGIKTLPILEIAS	0.132	13
HLA-DRB1*04:01	8	46	60	15	IEGLYTAGL	FGPGIEGLYTAGLIK	0.132	13
HLA-DRB1*04:01	6	38	52	15	LTTAKSTNN	GNLTTAKSTNNTKGP	0.1333	13
HLA-DRB1*04:01	8	23	37	15	LRIWSVQED	DAELRIWSVQEDDLA	0.1343	13
HLA-DQA1*01:02/DQB1*06:02	9	1	15	15	NQTAKSLEL	RLANQTAKSLELLLR	0.1349	13
HLA-DRB1*04:01	4	41	55	15	LNTTDPNND	ATTLNTTDPNNDDED	0.1356	13
HLA-DRB1*07:01	1	48	62	15	FTLSGQKVA	HLMGFTLSGQKVADS	0.1365	13
HLA-DQA1*05:01/DQB1*02:01	1	55	69	15	VADSPLEAS	SGQKVADSPLEASKR	0.1386	13
HLA-DRB1*04:01	2	51	65	15	IQGQNPHAQ	TIHHIQGQNPHAQGI	0.1391	13
HLA-DQA1*05:01/DQB1*02:01	5	30	44	15	SQGTVTEPN	NNTDHSQGTVTEPNK	0.1397	13
HLA-DRB1*04:01	6	8	22	15	YDTQSTATE	LQNTTNYDTQSTATE	0.141	13
HLA-DQA1*05:01/DQB1*02:01	9	56	70	15	NISEQIDQI	LSRNISEQIDQIKKD	0.1414	13
HLA-DQA1*05:01/DQB1*02:01	8	46	60	15	IEGLYTAGL	FGPGIEGLYTAGLIK	0.1437	13
HLA-DQA1*05:01/DQB1*03:01	4	55	69	15	ITSGSGSGE	DLITSGSGSGEQEPY	0.1481	13
HLA-DRB1*12:01	9	51	65	15	IEDLSRNIS	IGIEDLSRNISEQID	0.1503	13
HLA-DQA1*05:01/DQB1*03:01	1	51	65	15	LSGQKVADS	GFTLSGQKVADSPLE	0.1514	13
HLA-DQA1*05:01/DQB1*03:01	6	15	29	15	TATENEQTS	DTQSTATENEQTSAP	0.1537	13
HLA-DQA1*05:01/DQB1*03:01	6	13	27	15	TQSTATENE	NYDTQSTATENEQTS	0.1543	13
HLA-DQA1*05:01/DQB1*03:01	2	8	22	15	VEYTEGEEA	PKNVEYTEGEEAKTC	0.1549	13
HLA-DRB1*12:01	3	45	59	15	MNLTSTNKY	GYRHMNLTSTNKYWT	0.1563	13
HLA-DQA1*05:01/DQB1*03:01	6	19	33	15	EQTSAPSKT	TATENEQTSAPSKTT	0.1565	13
HLA-DRB1*08:02	4	5	19	15	YNSTKNQTC	LQEYNSTKNQTCAPS	0.1609	13
HLA-DRB1*12:01	8	23	37	15	LRIWSVQED	DAELRIWSVQEDDLA	0.1612	13
HLA-DRB1*12:01	3	25	39	15	IVNKTVHKM	IAAMIVNKTVHKMIF	0.1616	13
HLA-DRB1*13:02	3	54	68	15	YWTSNNGTQ	TNKYWTSNNGTQTND	0.1625	13
HLA-DRB1*08:02	1	19	33	15	ILEIASNNQ	LPILEIASNNQPQNV	0.1651	13
HLA-DRB1*08:02	3	20	34	15	IAAMIVNKT	FTEGNIAAMIVNKTV	0.1659	13
HLA-DRB1*08:02	7	6	20	15	LVYFRKKRS	QHLVYFRKKRSILWR	0.1701	13
HLA-DRB1*09:01	1	51	65	15	FTLSGQKVA	GFTLSGQKVADSPLE	0.1933	13
HLA-DRB1*09:01	4	6	20	15	YNSTKNQTC	QEYNSTKNQTCAPSK	0.201	13
HLA-DQA1*03:01/DQB1*03:02	3	54	68	15	YWTSNNGTQ	TNKYWTSNNGTQTND	0.0055	14
HLA-DQA1*03:01/DQB1*03:02	4	53	67	15	LITSGSGSG	DEDLITSGSGSGEQE	0.0056	14
HLA-DQA1*03:01/DQB1*03:02	2	20	34	15	YNISVTDPS	KTCYNISVTDPSGKS	0.0056	14
HLA-DQA1*03:01/DQB1*03:02	5	40	54	15	KTNTTAQPS	TEPNKTNTTAQPSMP	0.0056	14
HLA-DQA1*01:01/DQB1*05:01	2	19	33	15	NISVTDPSG	AKTCYNISVTDPSGK	0.0067	14
HLA-DQA1*01:01/DQB1*05:01	7	23	37	15	MFPFLDGLI	DMFPFLDGLINAPID	0.0067	14
HLA-DQA1*01:01/DQB1*05:01	9	55	69	15	NISEQIDQI	DLSRNISEQIDQIKK	0.0068	14
HLA-DQA1*01:01/DQB1*05:01	9	22	36	15	NRHAIDFLL	TFSLINRHAIDFLLT	0.0069	14
HLA-DQA1*01:01/DQB1*05:01	7	52	66	15	ASAEEDQHA	SSSGASAEEDQHASP	0.007	14
HLA-DPA1*01:03/DPB1*04:01	8	23	37	15	LRIWSVQED	DAELRIWSVQEDDLA	0.0188	14
HLA-DPA1*01:03/DPB1*04:01	9	23	37	15	RHAIDFLLT	FSLINRHAIDFLLTR	0.0188	14
HLA-DPA1*01:03/DPB1*04:01	1	56	70	15	VADSPLEAS	GQKVADSPLEASKRW	0.0199	14
HLA-DPA1*01:03/DPB1*04:01	8	36	50	15	LSWIPFFGP	LAAGLSWIPFFGPGI	0.0199	14
HLA-DRB3*01:01	8	3	17	15	PNINENTAY	SYFPNINENTAYSGE	0.0263	14
HLA-DRB3*01:01	8	56	70	15	LIKNQNNLV	AGLIKNQNNLVCRLR	0.0275	14
HLA-DRB3*01:01	2	19	33	15	YNISVTDPS	AKTCYNISVTDPSGK	0.0279	14
HLA-DRB3*01:01	1	20	34	15	IASNNQPQN	PILEIASNNQPQNVD	0.0283	14
HLA-DRB3*01:01	7	41	55	15	TIFDESSSS	VPNTKTIFDESSSSG	0.0284	14
HLA-DRB3*02:02	6	10	24	15	YDTQSTATE	NTTNYDTQSTATENE	0.0312	14
HLA-DRB3*02:02	3	2	16	15	FLYDRIAST	AFFLYDRIASTTMYR	0.032	14
HLA-DRB3*02:02	4	41	55	15	LNTTDPNND	ATTLNTTDPNNDDED	0.0328	14
HLA-DRB3*02:02	3	20	34	15	IAAMIVNKT	FTEGNIAAMIVNKTV	0.0328	14
HLA-DRB3*02:02	2	7	21	15	VEYTEGEEA	PPKNVEYTEGEEAKT	0.0333	14
HLA-DPA1*02:01/DPB1*14:01	4	41	55	15	LNTTDPNND	ATTLNTTDPNNDDED	0.0366	14
HLA-DPA1*02:01/DPB1*14:01	8	49	63	15	LYTAGLIKN	GIEGLYTAGLIKNQN	0.0373	14
HLA-DPA1*02:01/DPB1*14:01	6	37	51	15	LTTAKSTNN	TGNLTTAKSTNNTKG	0.038	14
HLA-DPA1*02:01/DPB1*14:01	2	19	33	15	YNISVTDPS	AKTCYNISVTDPSGK	0.0387	14
HLA-DPA1*02:01/DPB1*05:01	9	21	35	15	FSLINRHAI	RTFSLINRHAIDFLL	0.0434	14
HLA-DRB4*01:01	3	7	21	15	IASTTMYRG	DRIASTTMYRGRVFT	0.0553	14
HLA-DRB4*01:01	9	22	36	15	INRHAIDFL	TFSLINRHAIDFLLT	0.0569	14
HLA-DPA1*01:03/DPB1*02:01	3	6	20	15	IASTTMYRG	YDRIASTTMYRGRVF	0.057	14
HLA-DPA1*01:03/DPB1*02:01	9	29	43	15	FLLTRWGGT	HAIDFLLTRWGGTCK	0.0581	14
HLA-DPA1*01:03/DPB1*02:01	8	49	63	15	LYTAGLIKN	GIEGLYTAGLIKNQN	0.0585	14
HLA-DRB4*01:01	1	44	58	15	VHLMGFTLS	TEDVHLMGFTLSGQK	0.0586	14
HLA-DRB4*01:01	3	19	33	15	IAAMIVNKT	VFTEGNIAAMIVNKT	0.0587	14
HLA-DRB4*01:01	7	31	45	15	IDFDPVPNT	LINAPIDFDPVPNTK	0.0597	14
HLA-DPA1*03:01/DPB1*04:02	10	9	23	15	WWTSDWGVL	GLGGKWWTSDWGVLT	0.0722	14
HLA-DRB5*01:01	2	19	33	15	YNISVTDPS	AKTCYNISVTDPSGK	0.0776	14
HLA-DRB5*01:01	3	43	57	15	YRHMNLTST	GQGYRHMNLTSTNKY	0.0788	14
HLA-DRB5*01:01	9	8	22	15	LLRVTTEER	KSLELLLRVTTEERT	0.082	14
HLA-DRB1*03:01	7	37	51	15	PVPNTKTIF	DFDPVPNTKTIFDES	0.0833	14
HLA-DRB1*03:01	9	53	67	15	LSRNISEQI	IEDLSRNISEQIDQI	0.0839	14
HLA-DQA1*04:01/DQB1*04:02	9	16	30	15	ERTFSLINR	VTTEERTFSLINRHA	0.0856	14
HLA-DQA1*04:01/DQB1*04:02	7	41	55	15	TKTIFDESS	VPNTKTIFDESSSSG	0.0857	14
HLA-DQA1*04:01/DQB1*04:02	6	38	52	15	TTAKSTNNT	GNLTTAKSTNNTKGP	0.0873	14
HLA-DQA1*04:01/DQB1*04:02	2	19	33	15	YNISVTDPS	AKTCYNISVTDPSGK	0.0884	14
HLA-DQA1*04:01/DQB1*04:02	3	6	20	15	IASTTMYRG	YDRIASTTMYRGRVF	0.0887	14
HLA-DRB1*01:01	7	33	47	15	FDPVPNTKT	NAPIDFDPVPNTKTI	0.0982	14
HLA-DRB1*15:01	7	3	17	15	LVYFRKKRS	PTTQHLVYFRKKRSI	0.0987	14
HLA-DRB1*15:01	7	5	19	15	LVYFRKKRS	TQHLVYFRKKRSILW	0.0988	14
HLA-DRB1*15:01	1	16	30	15	ILEIASNNQ	IKTLPILEIASNNQP	0.0993	14
HLA-DRB1*15:01	3	20	34	15	IAAMIVNKT	FTEGNIAAMIVNKTV	0.0999	14
HLA-DRB1*15:01	2	8	22	15	VEYTEGEEA	PKNVEYTEGEEAKTC	0.1012	14
HLA-DRB1*01:01	2	19	33	15	YNISVTDPS	AKTCYNISVTDPSGK	0.1017	14
HLA-DRB1*15:01	3	26	40	15	IVNKTVHKM	AAMIVNKTVHKMIFS	0.103	14
HLA-DRB1*01:01	10	16	30	15	WGVLTNLGI	TSDWGVLTNLGILLL	0.1047	14
HLA-DRB1*15:01	3	16	30	15	VFTEGNIAA	RGRVFTEGNIAAMIV	0.1057	14
HLA-DRB1*15:01	8	1	15	15	LSYFPNINE	TLSYFPNINENTAYS	0.1068	14
HLA-DRB1*15:01	1	14	28	15	IKTLPILEI	QGIKTLPILEIASNN	0.1074	14
HLA-DRB1*01:01	3	3	17	15	YDRIASTTM	FFLYDRIASTTMYRG	0.1077	14
HLA-DRB1*01:01	7	44	58	15	IFDESSSSG	TKTIFDESSSSGASA	0.1078	14
HLA-DRB1*04:05	8	56	70	15	IKNQNNLVC	AGLIKNQNNLVCRLR	0.1132	14
HLA-DRB1*07:01	3	52	66	15	YWTSNNGTQ	TSTNKYWTSNNGTQT	0.1136	14
HLA-DRB1*04:05	6	36	50	15	LTTAKSTNN	PTGNLTTAKSTNNTK	0.1145	14
HLA-DRB1*04:05	3	15	29	15	VFTEGNIAA	YRGRVFTEGNIAAMI	0.1151	14
HLA-DRB1*04:05	3	51	65	15	YWTSNNGTQ	LTSTNKYWTSNNGTQ	0.1155	14
HLA-DRB1*07:01	1	50	64	15	FTLSGQKVA	MGFTLSGQKVADSPL	0.1155	14
HLA-DRB1*04:05	1	9	23	15	IQGIKTLPI	SLILIQGIKTLPILE	0.1174	14
HLA-DRB1*11:01	1	17	31	15	ILEIASNNQ	KTLPILEIASNNQPQ	0.1176	14
HLA-DRB1*04:05	3	16	30	15	VFTEGNIAA	RGRVFTEGNIAAMIV	0.1178	14
HLA-DRB1*04:05	4	53	67	15	LITSGSGSG	DEDLITSGSGSGEQE	0.1181	14
HLA-DRB1*07:01	3	55	69	15	YWTSNNGTQ	NKYWTSNNGTQTNDT	0.1207	14
HLA-DRB1*04:01	1	12	26	15	IKTLPILEI	LIQGIKTLPILEIAS	0.1212	14
HLA-DRB1*07:01	9	18	32	15	FSLINRHAI	TEERTFSLINRHAID	0.1215	14
HLA-DQA1*01:02/DQB1*06:02	2	50	64	15	IQGQNPHAQ	KTIHHIQGQNPHAQG	0.1222	14
HLA-DQA1*01:02/DQB1*06:02	5	44	58	15	NTTAQPSMP	KTNTTAQPSMPPHNT	0.1225	14
HLA-DQA1*01:02/DQB1*06:02	9	56	70	15	NISEQIDQI	LSRNISEQIDQIKKD	0.1232	14
HLA-DQA1*01:02/DQB1*06:02	6	13	27	15	QSTATENEQ	NYDTQSTATENEQTS	0.1236	14
HLA-DQA1*01:02/DQB1*06:02	1	9	23	15	IQGIKTLPI	SLILIQGIKTLPILE	0.1239	14
HLA-DRB1*04:01	6	13	27	15	YDTQSTATE	NYDTQSTATENEQTS	0.1244	14
HLA-DQA1*01:02/DQB1*06:02	8	5	19	15	INENTAYSG	FPNINENTAYSGENE	0.1248	14
HLA-DRB1*04:01	4	54	68	15	LITSGSGSG	EDLITSGSGSGEQEP	0.1263	14
HLA-DQA1*05:01/DQB1*02:01	8	11	25	15	YSGENENDC	NTAYSGENENDCDAE	0.1266	14
HLA-DQA1*05:01/DQB1*02:01	8	10	24	15	YSGENENDC	ENTAYSGENENDCDA	0.127	14
HLA-DRB1*04:01	2	17	31	15	YNISVTDPS	EEAKTCYNISVTDPS	0.1275	14
HLA-DQA1*01:02/DQB1*06:02	1	45	59	15	LMGFTLSGQ	EDVHLMGFTLSGQKV	0.1275	14
HLA-DQA1*01:02/DQB1*06:02	7	47	61	15	ESSSSGASA	IFDESSSSGASAEED	0.1277	14
HLA-DQA1*05:01/DQB1*02:01	7	1	15	15	PTTQHLVYF	PNPTTQHLVYFRKKR	0.1286	14
HLA-DQA1*05:01/DQB1*02:01	2	20	34	15	YNISVTDPS	KTCYNISVTDPSGKS	0.1287	14
HLA-DQA1*05:01/DQB1*02:01	7	27	41	15	LINAPIDFD	FLDGLINAPIDFDPV	0.1289	14
HLA-DQA1*05:01/DQB1*02:01	2	5	19	15	VEYTEGEEA	GVPPKNVEYTEGEEA	0.129	14
HLA-DQA1*01:02/DQB1*06:02	5	52	66	15	NTTAISTNN	SMPPHNTTAISTNNT	0.1292	14
HLA-DRB1*04:01	3	17	31	15	VFTEGNIAA	GRVFTEGNIAAMIVN	0.1303	14
HLA-DQA1*05:01/DQB1*02:01	6	49	63	15	PTTTAPNMT	TKGPTTTAPNMTNGH	0.1332	14
HLA-DQA1*05:01/DQB1*02:01	5	31	45	15	SQGTVTEPN	NTDHSQGTVTEPNKT	0.1343	14
HLA-DQA1*05:01/DQB1*03:01	6	35	49	15	LTTAKSTNN	PPTGNLTTAKSTNNT	0.1355	14
HLA-DQA1*05:01/DQB1*03:01	8	52	66	15	YTAGLIKNQ	GLYTAGLIKNQNNLV	0.1358	14
HLA-DQA1*05:01/DQB1*03:01	6	47	61	15	PTTTAPNMT	NNTKGPTTTAPNMTN	0.1371	14
HLA-DQA1*05:01/DQB1*03:01	2	9	23	15	YTEGEEAKT	KNVEYTEGEEAKTCY	0.1373	14
HLA-DQA1*05:01/DQB1*03:01	1	54	68	15	VADSPLEAS	LSGQKVADSPLEASK	0.1382	14
HLA-DQA1*05:01/DQB1*03:01	2	6	20	15	VEYTEGEEA	VPPKNVEYTEGEEAK	0.1411	14
HLA-DQA1*05:01/DQB1*03:01	5	52	66	15	PHNTTAIST	SMPPHNTTAISTNNT	0.1412	14
HLA-DQA1*05:01/DQB1*03:01	6	16	30	15	TATENEQTS	TQSTATENEQTSAPS	0.1416	14
HLA-DQA1*05:01/DQB1*03:01	8	33	47	15	LAAGLSWIP	EDDLAAGLSWIPFFG	0.1429	14
HLA-DRB1*12:01	1	17	31	15	ILEIASNNQ	KTLPILEIASNNQPQ	0.1436	14
HLA-DQA1*05:01/DQB1*03:01	6	50	64	15	PTTTAPNMT	KGPTTTAPNMTNGHL	0.1442	14
HLA-DQA1*05:01/DQB1*03:01	1	34	48	15	VCSGTLQKT	DSVCSGTLQKTEDVH	0.1451	14
HLA-DRB1*12:01	8	24	38	15	IWSVQEDDL	AELRIWSVQEDDLAA	0.1459	14
HLA-DRB1*08:02	3	27	41	15	IVNKTVHKM	AMIVNKTVHKMIFSR	0.148	14
HLA-DRB1*08:02	7	35	49	15	FDPVPNTKT	PIDFDPVPNTKTIFD	0.1487	14
HLA-DRB1*12:01	3	24	38	15	IVNKTVHKM	NIAAMIVNKTVHKMI	0.1493	14
HLA-DRB1*13:02	4	29	43	15	IKPTSTPTD	RPEIKPTSTPTDATT	0.1543	14
HLA-DRB1*09:01	3	17	31	15	FTEGNIAAM	GRVFTEGNIAAMIVN	0.1806	14
HLA-DRB1*09:01	4	3	17	15	YNSTKNQTC	GALQEYNSTKNQTCA	0.1828	14
HLA-DRB1*09:01	9	52	66	15	LSRNISEQI	GIEDLSRNISEQIDQ	0.1885	14
HLA-DRB1*09:01	3	22	36	15	IAAMIVNKT	EGNIAAMIVNKTVHK	0.1915	14
HLA-DQA1*03:01/DQB1*03:02	6	48	62	15	PTTTAPNMT	NTKGPTTTAPNMTNG	0.0051	15
HLA-DQA1*03:01/DQB1*03:02	7	53	67	15	ASAEEDQHA	SSGASAEEDQHASPN	0.0052	15
HLA-DQA1*03:01/DQB1*03:02	1	55	69	15	VADSPLEAS	SGQKVADSPLEASKR	0.0053	15
HLA-DQA1*03:01/DQB1*03:02	9	55	69	15	NISEQIDQI	DLSRNISEQIDQIKK	0.0054	15
HLA-DQA1*03:01/DQB1*03:02	2	8	22	15	VEYTEGEEA	PKNVEYTEGEEAKTC	0.0054	15
HLA-DQA1*01:01/DQB1*05:01	7	39	53	15	TKTIFDESS	DPVPNTKTIFDESSS	0.0064	15
HLA-DQA1*01:01/DQB1*05:01	7	18	32	15	MFPFLDGLI	LWREGDMFPFLDGLI	0.0066	15
HLA-DPA1*01:03/DPB1*04:01	7	30	44	15	NAPIDFDPV	GLINAPIDFDPVPNT	0.0173	15
HLA-DPA1*01:03/DPB1*04:01	2	8	22	15	VEYTEGEEA	PKNVEYTEGEEAKTC	0.0176	15
HLA-DPA1*01:03/DPB1*04:01	9	24	38	15	RHAIDFLLT	SLINRHAIDFLLTRW	0.018	15
HLA-DPA1*01:03/DPB1*04:01	1	42	56	15	VHLMGFTLS	QKTEDVHLMGFTLSG	0.018	15
HLA-DPA1*01:03/DPB1*04:01	3	43	57	15	YRHMNLTST	GQGYRHMNLTSTNKY	0.0182	15
HLA-DRB3*01:01	8	5	19	15	INENTAYSG	FPNINENTAYSGENE	0.0232	15
HLA-DRB3*01:01	6	9	23	15	TNYDTQSTA	QNTTNYDTQSTATEN	0.0253	15
HLA-DRB3*01:01	6	11	25	15	YDTQSTATE	TTNYDTQSTATENEQ	0.0255	15
HLA-DRB3*02:02	3	17	31	15	TEGNIAAMI	GRVFTEGNIAAMIVN	0.0283	15
HLA-DRB3*02:02	4	40	54	15	LNTTDPNND	DATTLNTTDPNNDDE	0.0287	15
HLA-DRB3*02:02	2	1	15	15	FRTGVPPKN	AFRTGVPPKNVEYTE	0.0292	15
HLA-DPA1*02:01/DPB1*14:01	3	21	35	15	IAAMIVNKT	TEGNIAAMIVNKTVH	0.0343	15
HLA-DPA1*02:01/DPB1*14:01	3	1	15	15	FLYDRIAST	GAFFLYDRIASTTMY	0.0353	15
HLA-DPA1*02:01/DPB1*05:01	8	23	37	15	LRIWSVQED	DAELRIWSVQEDDLA	0.0418	15
HLA-DPA1*02:01/DPB1*05:01	8	49	63	15	LYTAGLIKN	GIEGLYTAGLIKNQN	0.0422	15
HLA-DPA1*02:01/DPB1*05:01	3	31	45	15	VHKMIFSRQ	NKTVHKMIFSRQGQG	0.0425	15
HLA-DPA1*02:01/DPB1*01:01	3	43	57	15	YRHMNLTST	GQGYRHMNLTSTNKY	0.0461	15
HLA-DPA1*02:01/DPB1*01:01	9	4	18	15	KSLELLLRV	NQTAKSLELLLRVTT	0.0462	15
HLA-DPA1*02:01/DPB1*01:01	3	31	45	15	VHKMIFSRQ	NKTVHKMIFSRQGQG	0.0468	15
HLA-DRB4*01:01	1	53	67	15	LSGQKVADS	TLSGQKVADSPLEAS	0.0526	15
HLA-DPA1*01:03/DPB1*02:01	10	9	23	15	WWTSDWGVL	GLGGKWWTSDWGVLT	0.0536	15
HLA-DPA1*01:03/DPB1*02:01	8	36	50	15	LSWIPFFGP	LAAGLSWIPFFGPGI	0.0539	15
HLA-DRB4*01:01	4	39	53	15	TTLNTTDPN	TDATTLNTTDPNNDD	0.0539	15
HLA-DPA1*01:03/DPB1*02:01	3	5	19	15	IASTTMYRG	LYDRIASTTMYRGRV	0.0549	15
HLA-DPA1*01:03/DPB1*02:01	3	42	56	15	YRHMNLTST	QGQGYRHMNLTSTNK	0.0555	15
HLA-DPA1*01:03/DPB1*02:01	1	45	59	15	VHLMGFTLS	EDVHLMGFTLSGQKV	0.0562	15
HLA-DPA1*01:03/DPB1*02:01	1	11	25	15	IKTLPILEI	ILIQGIKTLPILEIA	0.0566	15
HLA-DPA1*03:01/DPB1*04:02	1	9	23	15	IQGIKTLPI	SLILIQGIKTLPILE	0.0677	15
HLA-DPA1*03:01/DPB1*04:02	3	30	44	15	VHKMIFSRQ	VNKTVHKMIFSRQGQ	0.0682	15
HLA-DRB5*01:01	2	51	65	15	IQGQNPHAQ	TIHHIQGQNPHAQGI	0.0707	15
HLA-DRB5*01:01	3	21	35	15	IAAMIVNKT	TEGNIAAMIVNKTVH	0.0708	15
HLA-DRB5*01:01	4	6	20	15	YNSTKNQTC	QEYNSTKNQTCAPSK	0.0708	15
HLA-DRB5*01:01	3	53	67	15	YWTSNNGTQ	STNKYWTSNNGTQTN	0.0716	15
HLA-DRB5*01:01	2	50	64	15	IHHIQGQNP	KTIHHIQGQNPHAQG	0.072	15
HLA-DRB5*01:01	7	34	48	15	FDPVPNTKT	APIDFDPVPNTKTIF	0.074	15
HLA-DRB5*01:01	2	7	21	15	VEYTEGEEA	PPKNVEYTEGEEAKT	0.0745	15
HLA-DRB5*01:01	1	49	63	15	FTLSGQKVA	LMGFTLSGQKVADSP	0.0748	15
HLA-DRB1*03:01	8	4	18	15	INENTAYSG	YFPNINENTAYSGEN	0.075	15
HLA-DRB1*03:01	1	54	68	15	KVADSPLEA	LSGQKVADSPLEASK	0.076	15
HLA-DRB1*03:01	9	52	66	15	LSRNISEQI	GIEDLSRNISEQIDQ	0.0799	15
HLA-DRB1*03:01	8	53	67	15	LIKNQNNLV	LYTAGLIKNQNNLVC	0.0807	15
HLA-DQA1*04:01/DQB1*04:02	8	7	21	15	NTAYSGENE	NINENTAYSGENEND	0.082	15
HLA-DQA1*04:01/DQB1*04:02	5	30	44	15	DHSQGTVTE	NNTDHSQGTVTEPNK	0.0823	15
HLA-DQA1*04:01/DQB1*04:02	2	7	21	15	VEYTEGEEA	PPKNVEYTEGEEAKT	0.0844	15
HLA-DRB1*01:01	6	11	25	15	YDTQSTATE	TTNYDTQSTATENEQ	0.089	15
HLA-DRB1*15:01	7	35	49	15	FDPVPNTKT	PIDFDPVPNTKTIFD	0.0894	15
HLA-DRB1*15:01	8	25	39	15	IWSVQEDDL	ELRIWSVQEDDLAAG	0.0898	15
HLA-DRB1*15:01	3	15	29	15	VFTEGNIAA	YRGRVFTEGNIAAMI	0.0901	15
HLA-DRB1*01:01	8	5	19	15	INENTAYSG	FPNINENTAYSGENE	0.0939	15
HLA-DRB1*01:01	6	37	51	15	LTTAKSTNN	TGNLTTAKSTNNTKG	0.0951	15
HLA-DRB1*15:01	2	6	20	15	VEYTEGEEA	VPPKNVEYTEGEEAK	0.0954	15
HLA-DRB1*15:01	7	19	33	15	MFPFLDGLI	WREGDMFPFLDGLIN	0.0954	15
HLA-DRB1*01:01	1	14	28	15	IKTLPILEI	QGIKTLPILEIASNN	0.0971	15
HLA-DRB1*11:01	7	35	49	15	FDPVPNTKT	PIDFDPVPNTKTIFD	0.0982	15
HLA-DRB1*11:01	9	52	66	15	IEDLSRNIS	GIEDLSRNISEQIDQ	0.103	15
HLA-DRB1*11:01	4	5	19	15	YNSTKNQTC	LQEYNSTKNQTCAPS	0.1042	15
HLA-DRB1*04:05	3	1	15	15	FLYDRIAST	GAFFLYDRIASTTMY	0.1056	15
HLA-DRB1*07:01	6	37	51	15	LTTAKSTNN	TGNLTTAKSTNNTKG	0.1068	15
HLA-DRB1*07:01	3	44	58	15	MNLTSTNKY	QGYRHMNLTSTNKYW	0.1069	15
HLA-DRB1*11:01	3	26	40	15	IVNKTVHKM	AAMIVNKTVHKMIFS	0.1074	15
HLA-DRB1*04:05	2	7	21	15	VEYTEGEEA	PPKNVEYTEGEEAKT	0.1075	15
HLA-DRB1*04:01	2	6	20	15	VEYTEGEEA	VPPKNVEYTEGEEAK	0.1079	15
HLA-DRB1*07:01	1	13	27	15	IKTLPILEI	IQGIKTLPILEIASN	0.1081	15
HLA-DRB1*07:01	7	43	57	15	FDESSSSGA	NTKTIFDESSSSGAS	0.1088	15
HLA-DRB1*04:01	1	21	35	15	IASNNQPQN	ILEIASNNQPQNVDS	0.1104	15
HLA-DRB1*04:01	6	35	49	15	LTTAKSTNN	PPTGNLTTAKSTNNT	0.1107	15
HLA-DRB1*04:01	8	4	18	15	INENTAYSG	YFPNINENTAYSGEN	0.1131	15
HLA-DRB1*04:01	2	50	64	15	IQGQNPHAQ	KTIHHIQGQNPHAQG	0.1133	15
HLA-DQA1*01:02/DQB1*06:02	6	56	70	15	TNGHLTSPS	APNMTNGHLTSPSPT	0.1142	15
HLA-DQA1*01:02/DQB1*06:02	1	10	24	15	IQGIKTLPI	LILIQGIKTLPILEI	0.1151	15
HLA-DQA1*01:02/DQB1*06:02	2	20	34	15	YNISVTDPS	KTCYNISVTDPSGKS	0.1158	15
HLA-DQA1*01:02/DQB1*06:02	5	56	70	15	TAISTNNTS	HNTTAISTNNTSKNN	0.117	15
HLA-DRB1*04:01	2	22	36	15	YNISVTDPS	CYNISVTDPSGKSLL	0.1177	15
HLA-DQA1*05:01/DQB1*02:01	1	36	50	15	QKTEDVHLM	VCSGTLQKTEDVHLM	0.1189	15
HLA-DQA1*05:01/DQB1*02:01	1	10	24	15	IQGIKTLPI	LILIQGIKTLPILEI	0.1191	15
HLA-DQA1*01:02/DQB1*06:02	2	6	20	15	VEYTEGEEA	VPPKNVEYTEGEEAK	0.1207	15
HLA-DQA1*05:01/DQB1*02:01	4	38	52	15	LNTTDPNND	PTDATTLNTTDPNND	0.1237	15
HLA-DQA1*05:01/DQB1*03:01	3	5	19	15	IASTTMYRG	LYDRIASTTMYRGRV	0.1244	15
HLA-DQA1*05:01/DQB1*02:01	3	54	68	15	YWTSNNGTQ	TNKYWTSNNGTQTND	0.1248	15
HLA-DQA1*05:01/DQB1*03:01	5	18	32	15	PQPSTPQQE	PSPQPSTPQQEGNNT	0.1252	15
HLA-DQA1*05:01/DQB1*03:01	4	5	19	15	YNSTKNQTC	LQEYNSTKNQTCAPS	0.1253	15
HLA-DQA1*05:01/DQB1*03:01	2	1	15	15	FRTGVPPKN	AFRTGVPPKNVEYTE	0.1266	15
HLA-DQA1*05:01/DQB1*03:01	3	53	67	15	YWTSNNGTQ	STNKYWTSNNGTQTN	0.1274	15
HLA-DQA1*05:01/DQB1*03:01	8	5	19	15	INENTAYSG	FPNINENTAYSGENE	0.1278	15
HLA-DQA1*05:01/DQB1*03:01	5	41	55	15	KTNTTAQPS	EPNKTNTTAQPSMPP	0.1319	15
HLA-DQA1*05:01/DQB1*03:01	8	6	20	15	ENTAYSGEN	PNINENTAYSGENEN	0.1333	15
HLA-DQA1*05:01/DQB1*03:01	6	22	36	15	EQTSAPSKT	ENEQTSAPSKTTLPP	0.1342	15
HLA-DQA1*05:01/DQB1*03:01	7	46	60	15	ESSSSGASA	TIFDESSSSGASAEE	0.1344	15
HLA-DRB1*12:01	8	55	69	15	LIKNQNNLV	TAGLIKNQNNLVCRL	0.1345	15
HLA-DRB1*12:01	3	31	45	15	VHKMIFSRQ	NKTVHKMIFSRQGQG	0.1351	15
HLA-DRB1*08:02	3	1	15	15	FFLYDRIAS	GAFFLYDRIASTTMY	0.1399	15
HLA-DRB1*13:02	7	33	47	15	IDFDPVPNT	NAPIDFDPVPNTKTI	0.1399	15
HLA-DRB1*12:01	8	54	68	15	LIKNQNNLV	YTAGLIKNQNNLVCR	0.1402	15
HLA-DRB1*13:02	1	22	36	15	IASNNQPQN	LEIASNNQPQNVDSV	0.1405	15
HLA-DRB1*13:02	3	55	69	15	WTSNNGTQT	NKYWTSNNGTQTNDT	0.1406	15
HLA-DRB1*08:02	3	55	69	15	YWTSNNGTQ	NKYWTSNNGTQTNDT	0.1415	15
HLA-DRB1*08:02	2	52	66	15	IQGQNPHAQ	IHHIQGQNPHAQGIA	0.1425	15
HLA-DRB1*13:02	1	9	23	15	IQGIKTLPI	SLILIQGIKTLPILE	0.1427	15
HLA-DRB1*13:02	9	54	68	15	LSRNISEQI	EDLSRNISEQIDQIK	0.1439	15
HLA-DRB1*13:02	1	10	24	15	IQGIKTLPI	LILIQGIKTLPILEI	0.1457	15
HLA-DRB1*13:02	9	50	64	15	IEDLSRNIS	CIGIEDLSRNISEQI	0.1461	15
HLA-DRB1*09:01	6	11	25	15	YDTQSTATE	TTNYDTQSTATENEQ	0.1708	15
HLA-DRB1*09:01	8	39	53	15	WIPFFGPGI	GLSWIPFFGPGIEGL	0.1711	15
HLA-DRB1*09:01	8	43	57	15	FGPGIEGLY	IPFFGPGIEGLYTAG	0.1724	15
HLA-DRB1*09:01	1	8	22	15	IQGIKTLPI	ISLILIQGIKTLPIL	0.1735	15
HLA-DRB1*09:01	9	53	67	15	LSRNISEQI	IEDLSRNISEQIDQI	0.1737	15
HLA-DRB1*09:01	3	32	46	15	MIFSRQGQG	KTVHKMIFSRQGQGY	0.1741	15
HLA-DRB1*09:01	1	46	60	15	FTLSGQKVA	DVHLMGFTLSGQKVA	0.1768	15
HLA-DQA1*03:01/DQB1*03:02	6	16	30	15	TATENEQTS	TQSTATENEQTSAPS	0.0049	16
HLA-DQA1*03:01/DQB1*03:02	4	35	49	15	DATTLNTTD	TSTPTDATTLNTTDP	0.0049	16
HLA-DQA1*03:01/DQB1*03:02	8	50	64	15	LYTAGLIKN	IEGLYTAGLIKNQNN	0.005	16
HLA-DQA1*03:01/DQB1*03:02	8	8	22	15	ENTAYSGEN	INENTAYSGENENDC	0.005	16
HLA-DQA1*03:01/DQB1*03:02	2	19	33	15	YNISVTDPS	AKTCYNISVTDPSGK	0.005	16
HLA-DQA1*03:01/DQB1*03:02	5	33	47	15	SQGTVTEPN	DHSQGTVTEPNKTNT	0.005	16
HLA-DQA1*03:01/DQB1*03:02	8	48	62	15	IEGLYTAGL	PGIEGLYTAGLIKNQ	0.0051	16
HLA-DQA1*01:01/DQB1*05:01	9	18	32	15	FSLINRHAI	TEERTFSLINRHAID	0.006	16
HLA-DQA1*01:01/DQB1*05:01	7	25	39	15	LDGLINAPI	FPFLDGLINAPIDFD	0.0061	16
HLA-DPA1*01:03/DPB1*04:01	8	48	62	15	LYTAGLIKN	PGIEGLYTAGLIKNQ	0.0159	16
HLA-DPA1*01:03/DPB1*04:01	8	11	25	15	YSGENENDC	NTAYSGENENDCDAE	0.0161	16
HLA-DPA1*01:03/DPB1*04:01	3	10	24	15	YRGRVFTEG	ASTTMYRGRVFTEGN	0.0162	16
HLA-DPA1*01:03/DPB1*04:01	3	22	36	15	IAAMIVNKT	EGNIAAMIVNKTVHK	0.0166	16
HLA-DPA1*01:03/DPB1*04:01	1	54	68	15	KVADSPLEA	LSGQKVADSPLEASK	0.0172	16
HLA-DRB3*01:01	6	10	24	15	YDTQSTATE	NTTNYDTQSTATENE	0.0217	16
HLA-DRB3*01:01	1	12	26	15	IKTLPILEI	LIQGIKTLPILEIAS	0.0217	16
HLA-DRB3*01:01	8	2	16	15	PNINENTAY	LSYFPNINENTAYSG	0.0228	16
HLA-DRB3*02:02	10	11	25	15	WTSDWGVLT	GGKWWTSDWGVLTNL	0.0274	16
HLA-DRB3*02:02	7	43	57	15	FDESSSSGA	NTKTIFDESSSSGAS	0.0278	16
HLA-DRB3*02:02	1	54	68	15	KVADSPLEA	LSGQKVADSPLEASK	0.0278	16
HLA-DPA1*02:01/DPB1*14:01	4	16	30	15	KIPSPLPTA	CAPSKIPSPLPTARP	0.0323	16
HLA-DPA1*02:01/DPB1*14:01	4	28	42	15	IKPTSTPTD	ARPEIKPTSTPTDAT	0.033	16
HLA-DPA1*02:01/DPB1*14:01	6	28	42	15	KTTLPPTGN	APSKTTLPPTGNLTT	0.0338	16
HLA-DPA1*02:01/DPB1*05:01	8	24	38	15	IWSVQEDDL	AELRIWSVQEDDLAA	0.0407	16
HLA-DPA1*02:01/DPB1*01:01	1	44	58	15	VHLMGFTLS	TEDVHLMGFTLSGQK	0.0443	16
HLA-DPA1*02:01/DPB1*01:01	9	16	30	15	RTFSLINRH	VTTEERTFSLINRHA	0.0444	16
HLA-DPA1*02:01/DPB1*01:01	8	51	65	15	LYTAGLIKN	EGLYTAGLIKNQNNL	0.0453	16
HLA-DPA1*02:01/DPB1*01:01	3	12	26	15	YRGRVFTEG	TTMYRGRVFTEGNIA	0.0456	16
HLA-DRB4*01:01	2	54	68	15	IQGQNPHAQ	HIQGQNPHAQGIALH	0.0485	16
HLA-DRB4*01:01	3	16	30	15	VFTEGNIAA	RGRVFTEGNIAAMIV	0.0491	16
HLA-DRB4*01:01	1	20	34	15	IASNNQPQN	PILEIASNNQPQNVD	0.0492	16
HLA-DPA1*01:03/DPB1*02:01	9	14	28	15	TEERTFSLI	LRVTTEERTFSLINR	0.0494	16
HLA-DPA1*01:03/DPB1*02:01	2	6	20	15	VEYTEGEEA	VPPKNVEYTEGEEAK	0.0506	16
HLA-DRB4*01:01	1	21	35	15	IASNNQPQN	ILEIASNNQPQNVDS	0.0508	16
HLA-DRB4*01:01	3	34	48	15	MIFSRQGQG	VHKMIFSRQGQGYRH	0.0512	16
HLA-DPA1*03:01/DPB1*04:02	3	23	37	15	IAAMIVNKT	GNIAAMIVNKTVHKM	0.0645	16
HLA-DRB5*01:01	6	11	25	15	YDTQSTATE	TTNYDTQSTATENEQ	0.0654	16
HLA-DRB5*01:01	1	17	31	15	ILEIASNNQ	KTLPILEIASNNQPQ	0.0666	16
HLA-DPA1*03:01/DPB1*04:02	1	15	29	15	IKTLPILEI	GIKTLPILEIASNNQ	0.0671	16
HLA-DRB5*01:01	6	37	51	15	LTTAKSTNN	TGNLTTAKSTNNTKG	0.0691	16
HLA-DRB5*01:01	3	42	56	15	YRHMNLTST	QGQGYRHMNLTSTNK	0.0692	16
HLA-DRB1*03:01	9	10	24	15	LLRVTTEER	LELLLRVTTEERTFS	0.0702	16
HLA-DRB1*03:01	1	12	26	15	IKTLPILEI	LIQGIKTLPILEIAS	0.0715	16
HLA-DRB1*03:01	3	26	40	15	MIVNKTVHK	AAMIVNKTVHKMIFS	0.0715	16
HLA-DRB1*03:01	8	56	70	15	LIKNQNNLV	AGLIKNQNNLVCRLR	0.0721	16
HLA-DRB1*01:01	7	26	40	15	LDGLINAPI	PFLDGLINAPIDFDP	0.0757	16
HLA-DRB1*01:01	3	44	58	15	YRHMNLTST	QGYRHMNLTSTNKYW	0.0761	16
HLA-DRB1*01:01	1	48	62	15	GFTLSGQKV	HLMGFTLSGQKVADS	0.0776	16
HLA-DQA1*04:01/DQB1*04:02	3	26	40	15	IVNKTVHKM	AAMIVNKTVHKMIFS	0.0793	16
HLA-DQA1*04:01/DQB1*04:02	5	32	46	15	SQGTVTEPN	TDHSQGTVTEPNKTN	0.0796	16
HLA-DQA1*04:01/DQB1*04:02	1	55	69	15	VADSPLEAS	SGQKVADSPLEASKR	0.0799	16
HLA-DRB1*01:01	8	37	51	15	WIPFFGPGI	AAGLSWIPFFGPGIE	0.0799	16
HLA-DQA1*04:01/DQB1*04:02	2	44	58	15	PKCKTIHHI	RDYPKCKTIHHIQGQ	0.0802	16
HLA-DQA1*04:01/DQB1*04:02	4	41	55	15	LNTTDPNND	ATTLNTTDPNNDDED	0.0803	16
HLA-DRB1*01:01	3	41	55	15	YRHMNLTST	RQGQGYRHMNLTSTN	0.0804	16
HLA-DQA1*04:01/DQB1*04:02	7	33	47	15	PIDFDPVPN	NAPIDFDPVPNTKTI	0.0808	16
HLA-DRB1*15:01	8	5	19	15	INENTAYSG	FPNINENTAYSGENE	0.081	16
HLA-DQA1*04:01/DQB1*04:02	6	36	50	15	LTTAKSTNN	PTGNLTTAKSTNNTK	0.0817	16
HLA-DRB1*15:01	8	45	59	15	IEGLYTAGL	FFGPGIEGLYTAGLI	0.082	16
HLA-DRB1*15:01	3	25	39	15	IVNKTVHKM	IAAMIVNKTVHKMIF	0.0821	16
HLA-DRB1*01:01	1	18	32	15	ILEIASNNQ	TLPILEIASNNQPQN	0.0823	16
HLA-DRB1*01:01	3	56	70	15	WTSNNGTQT	KYWTSNNGTQTNDTG	0.0832	16
HLA-DRB1*15:01	2	49	63	15	IHHIQGQNP	CKTIHHIQGQNPHAQ	0.0833	16
HLA-DRB1*01:01	2	31	45	15	LLLDPPTNI	SGKSLLLDPPTNIRD	0.0852	16
HLA-DRB1*15:01	2	50	64	15	IHHIQGQNP	KTIHHIQGQNPHAQG	0.0856	16
HLA-DRB1*15:01	7	25	39	15	LDGLINAPI	FPFLDGLINAPIDFD	0.086	16
HLA-DRB1*11:01	7	8	22	15	FRKKRSILW	LVYFRKKRSILWREG	0.0897	16
HLA-DRB1*11:01	3	55	69	15	YWTSNNGTQ	NKYWTSNNGTQTNDT	0.0911	16
HLA-DRB1*11:01	9	5	19	15	LELLLRVTT	QTAKSLELLLRVTTE	0.0912	16
HLA-DRB1*04:05	5	56	70	15	TAISTNNTS	HNTTAISTNNTSKNN	0.0946	16
HLA-DRB1*04:01	1	49	63	15	FTLSGQKVA	LMGFTLSGQKVADSP	0.0958	16
HLA-DRB1*07:01	6	3	17	15	LQNTTNYDT	TLSVSLQNTTNYDTQ	0.0963	16
HLA-DRB1*04:05	1	10	24	15	IQGIKTLPI	LILIQGIKTLPILEI	0.0965	16
HLA-DRB1*04:05	7	42	56	15	IFDESSSSG	PNTKTIFDESSSSGA	0.0967	16
HLA-DRB1*07:01	9	20	34	15	FSLINRHAI	ERTFSLINRHAIDFL	0.0971	16
HLA-DRB1*07:01	1	30	44	15	VDSVCSGTL	PQNVDSVCSGTLQKT	0.0972	16
HLA-DRB1*11:01	3	20	34	15	IAAMIVNKT	FTEGNIAAMIVNKTV	0.0976	16
HLA-DRB1*04:01	4	40	54	15	LNTTDPNND	DATTLNTTDPNNDDE	0.0981	16
HLA-DRB1*04:01	2	30	44	15	LLLDPPTNI	PSGKSLLLDPPTNIR	0.0997	16
HLA-DRB1*04:01	1	9	23	15	IQGIKTLPI	SLILIQGIKTLPILE	0.1007	16
HLA-DRB1*07:01	4	41	55	15	LNTTDPNND	ATTLNTTDPNNDDED	0.1009	16
HLA-DRB1*07:01	3	3	17	15	YDRIASTTM	FFLYDRIASTTMYRG	0.1014	16
HLA-DRB1*07:01	8	55	69	15	LIKNQNNLV	TAGLIKNQNNLVCRL	0.1018	16
HLA-DRB1*07:01	1	12	26	15	IKTLPILEI	LIQGIKTLPILEIAS	0.1018	16
HLA-DRB1*04:01	1	50	64	15	LSGQKVADS	MGFTLSGQKVADSPL	0.104	16
HLA-DRB1*04:01	8	2	16	15	YFPNINENT	LSYFPNINENTAYSG	0.1049	16
HLA-DRB1*04:01	7	28	42	15	LINAPIDFD	LDGLINAPIDFDPVP	0.1051	16
HLA-DRB1*04:01	2	8	22	15	VEYTEGEEA	PKNVEYTEGEEAKTC	0.1052	16
HLA-DQA1*01:02/DQB1*06:02	4	37	51	15	TDATTLNTT	TPTDATTLNTTDPNN	0.1082	16
HLA-DQA1*01:02/DQB1*06:02	6	37	51	15	LTTAKSTNN	TGNLTTAKSTNNTKG	0.1115	16
HLA-DQA1*01:02/DQB1*06:02	6	12	26	15	DTQSTATEN	TNYDTQSTATENEQT	0.1122	16
HLA-DQA1*01:02/DQB1*06:02	3	8	22	15	IASTTMYRG	RIASTTMYRGRVFTE	0.1124	16
HLA-DQA1*05:01/DQB1*02:01	7	26	40	15	LINAPIDFD	PFLDGLINAPIDFDP	0.1131	16
HLA-DQA1*01:02/DQB1*06:02	2	8	22	15	VEYTEGEEA	PKNVEYTEGEEAKTC	0.1132	16
HLA-DQA1*01:02/DQB1*06:02	1	33	47	15	VCSGTLQKT	VDSVCSGTLQKTEDV	0.1133	16
HLA-DQA1*05:01/DQB1*02:01	4	29	43	15	PTSTPTDAT	RPEIKPTSTPTDATT	0.1137	16
HLA-DQA1*05:01/DQB1*02:01	3	20	34	15	IAAMIVNKT	FTEGNIAAMIVNKTV	0.114	16
HLA-DQA1*05:01/DQB1*02:01	2	19	33	15	YNISVTDPS	AKTCYNISVTDPSGK	0.1142	16
HLA-DQA1*05:01/DQB1*02:01	7	42	56	15	TKTIFDESS	PNTKTIFDESSSSGA	0.1155	16
HLA-DQA1*05:01/DQB1*03:01	4	46	60	15	PNNDDEDLI	TTDPNNDDEDLITSG	0.1179	16
HLA-DQA1*05:01/DQB1*03:01	4	39	53	15	LNTTDPNND	TDATTLNTTDPNNDD	0.1181	16
HLA-DQA1*05:01/DQB1*02:01	1	14	28	15	IKTLPILEI	QGIKTLPILEIASNN	0.1182	16
HLA-DQA1*05:01/DQB1*03:01	3	6	20	15	IASTTMYRG	YDRIASTTMYRGRVF	0.1183	16
HLA-DQA1*05:01/DQB1*03:01	5	15	29	15	PQPSTPQQE	PPTPSPQPSTPQQEG	0.1186	16
HLA-DQA1*05:01/DQB1*02:01	6	48	62	15	PTTTAPNMT	NTKGPTTTAPNMTNG	0.1186	16
HLA-DQA1*05:01/DQB1*03:01	4	42	56	15	LNTTDPNND	TTLNTTDPNNDDEDL	0.1213	16
HLA-DQA1*05:01/DQB1*03:01	6	14	28	15	TATENEQTS	YDTQSTATENEQTSA	0.1222	16
HLA-DQA1*05:01/DQB1*03:01	1	31	45	15	VCSGTLQKT	QNVDSVCSGTLQKTE	0.1223	16
HLA-DQA1*05:01/DQB1*03:01	3	55	69	15	YWTSNNGTQ	NKYWTSNNGTQTNDT	0.1232	16
HLA-DRB1*12:01	9	50	64	15	IEDLSRNIS	CIGIEDLSRNISEQI	0.1247	16
HLA-DRB1*08:02	7	8	22	15	FRKKRSILW	LVYFRKKRSILWREG	0.1254	16
HLA-DRB1*08:02	3	52	66	15	YWTSNNGTQ	TSTNKYWTSNNGTQT	0.126	16
HLA-DRB1*08:02	6	37	51	15	LTTAKSTNN	TGNLTTAKSTNNTKG	0.126	16
HLA-DRB1*12:01	3	32	46	15	IFSRQGQGY	KTVHKMIFSRQGQGY	0.1268	16
HLA-DRB1*08:02	7	7	21	15	FRKKRSILW	HLVYFRKKRSILWRE	0.1271	16
HLA-DRB1*12:01	7	4	18	15	LVYFRKKRS	TTQHLVYFRKKRSIL	0.1282	16
HLA-DRB1*13:02	4	28	42	15	IKPTSTPTD	ARPEIKPTSTPTDAT	0.1289	16
HLA-DRB1*12:01	6	1	15	15	VSLQNTTNY	FSTLSVSLQNTTNYD	0.129	16
HLA-DRB1*08:02	6	11	25	15	YDTQSTATE	TTNYDTQSTATENEQ	0.1302	16
HLA-DRB1*13:02	5	56	70	15	ISTNNTSKN	HNTTAISTNNTSKNN	0.1321	16
HLA-DRB1*08:02	4	30	44	15	IKPTSTPTD	PEIKPTSTPTDATTL	0.1328	16
HLA-DRB1*13:02	2	30	44	15	LLLDPPTNI	PSGKSLLLDPPTNIR	0.1329	16
HLA-DRB1*08:02	3	35	49	15	MIFSRQGQG	HKMIFSRQGQGYRHM	0.1352	16
HLA-DRB1*09:01	8	50	64	15	YTAGLIKNQ	IEGLYTAGLIKNQNN	0.1597	16
HLA-DRB1*09:01	4	30	44	15	IKPTSTPTD	PEIKPTSTPTDATTL	0.1597	16
HLA-DRB1*09:01	3	46	60	15	MNLTSTNKY	YRHMNLTSTNKYWTS	0.1605	16
HLA-DRB1*09:01	1	11	25	15	IQGIKTLPI	ILIQGIKTLPILEIA	0.1662	16
HLA-DRB1*09:01	8	47	61	15	IEGLYTAGL	GPGIEGLYTAGLIKN	0.1673	16
HLA-DQA1*03:01/DQB1*03:02	8	5	19	15	ENTAYSGEN	FPNINENTAYSGENE	0.0047	17
HLA-DQA1*03:01/DQB1*03:02	2	5	19	15	VEYTEGEEA	GVPPKNVEYTEGEEA	0.0048	17
HLA-DQA1*03:01/DQB1*03:02	7	43	57	15	TIFDESSSS	NTKTIFDESSSSGAS	0.0049	17
HLA-DQA1*03:01/DQB1*03:02	1	11	25	15	IKTLPILEI	ILIQGIKTLPILEIA	0.0049	17
HLA-DQA1*01:01/DQB1*05:01	9	53	67	15	SRNISEQID	IEDLSRNISEQIDQI	0.0057	17
HLA-DQA1*01:01/DQB1*05:01	4	41	55	15	LNTTDPNND	ATTLNTTDPNNDDED	0.0057	17
HLA-DQA1*01:01/DQB1*05:01	8	45	59	15	IEGLYTAGL	FFGPGIEGLYTAGLI	0.0058	17
HLA-DQA1*01:01/DQB1*05:01	9	25	39	15	RHAIDFLLT	LINRHAIDFLLTRWG	0.0058	17
HLA-DQA1*01:01/DQB1*05:01	2	21	35	15	NISVTDPSG	TCYNISVTDPSGKSL	0.0059	17
HLA-DQA1*01:01/DQB1*05:01	9	19	33	15	FSLINRHAI	EERTFSLINRHAIDF	0.0059	17
HLA-DPA1*01:03/DPB1*04:01	3	6	20	15	IASTTMYRG	YDRIASTTMYRGRVF	0.0149	17
HLA-DPA1*01:03/DPB1*04:01	4	5	19	15	YNSTKNQTC	LQEYNSTKNQTCAPS	0.015	17
HLA-DPA1*01:03/DPB1*04:01	9	17	31	15	RTFSLINRH	TTEERTFSLINRHAI	0.0153	17
HLA-DPA1*01:03/DPB1*04:01	3	42	56	15	YRHMNLTST	QGQGYRHMNLTSTNK	0.0154	17
HLA-DPA1*01:03/DPB1*04:01	3	5	19	15	IASTTMYRG	LYDRIASTTMYRGRV	0.0155	17
HLA-DPA1*01:03/DPB1*04:01	8	25	39	15	IWSVQEDDL	ELRIWSVQEDDLAAG	0.0155	17
HLA-DRB3*01:01	4	29	43	15	IKPTSTPTD	RPEIKPTSTPTDATT	0.0197	17
HLA-DRB3*01:01	8	4	18	15	INENTAYSG	YFPNINENTAYSGEN	0.02	17
HLA-DRB3*01:01	3	52	66	15	WTSNNGTQT	TSTNKYWTSNNGTQT	0.0201	17
HLA-DRB3*01:01	7	44	58	15	TIFDESSSS	TKTIFDESSSSGASA	0.0206	17
HLA-DRB3*02:02	1	17	31	15	ILEIASNNQ	KTLPILEIASNNQPQ	0.0238	17
HLA-DRB3*02:02	2	52	66	15	IQGQNPHAQ	IHHIQGQNPHAQGIA	0.024	17
HLA-DRB3*02:02	9	50	64	15	LSRNISEQI	CIGIEDLSRNISEQI	0.0242	17
HLA-DRB3*02:02	6	38	52	15	LTTAKSTNN	GNLTTAKSTNNTKGP	0.0243	17
HLA-DRB3*02:02	3	16	30	15	VFTEGNIAA	RGRVFTEGNIAAMIV	0.0244	17
HLA-DRB3*02:02	4	38	52	15	TTLNTTDPN	PTDATTLNTTDPNND	0.0245	17
HLA-DPA1*02:01/DPB1*14:01	3	53	67	15	KYWTSNNGT	STNKYWTSNNGTQTN	0.0311	17
HLA-DPA1*02:01/DPB1*14:01	6	27	41	15	KTTLPPTGN	SAPSKTTLPPTGNLT	0.0311	17
HLA-DPA1*02:01/DPB1*14:01	6	10	24	15	YDTQSTATE	NTTNYDTQSTATENE	0.0318	17
HLA-DPA1*02:01/DPB1*14:01	2	5	19	15	KNVEYTEGE	GVPPKNVEYTEGEEA	0.0321	17
HLA-DPA1*02:01/DPB1*05:01	7	1	15	15	TTQHLVYFR	PNPTTQHLVYFRKKR	0.0382	17
HLA-DPA1*02:01/DPB1*05:01	9	15	29	15	ERTFSLINR	RVTTEERTFSLINRH	0.0389	17
HLA-DPA1*02:01/DPB1*05:01	3	30	44	15	VHKMIFSRQ	VNKTVHKMIFSRQGQ	0.0391	17
HLA-DPA1*02:01/DPB1*01:01	3	22	36	15	IAAMIVNKT	EGNIAAMIVNKTVHK	0.0423	17
HLA-DPA1*02:01/DPB1*01:01	3	4	18	15	IASTTMYRG	FLYDRIASTTMYRGR	0.0438	17
HLA-DRB4*01:01	8	47	61	15	IEGLYTAGL	GPGIEGLYTAGLIKN	0.0456	17
HLA-DRB4*01:01	7	44	58	15	IFDESSSSG	TKTIFDESSSSGASA	0.0456	17
HLA-DRB4*01:01	2	32	46	15	LLLDPPTNI	GKSLLLDPPTNIRDY	0.0458	17
HLA-DPA1*01:03/DPB1*02:01	3	27	41	15	IVNKTVHKM	AMIVNKTVHKMIFSR	0.0462	17
HLA-DPA1*01:03/DPB1*02:01	7	2	16	15	QHLVYFRKK	NPTTQHLVYFRKKRS	0.0472	17
HLA-DRB4*01:01	6	9	23	15	YDTQSTATE	QNTTNYDTQSTATEN	0.0476	17
HLA-DRB4*01:01	6	12	26	15	YDTQSTATE	TNYDTQSTATENEQT	0.0481	17
HLA-DPA1*03:01/DPB1*04:02	4	5	19	15	YNSTKNQTC	LQEYNSTKNQTCAPS	0.0621	17
HLA-DPA1*03:01/DPB1*04:02	1	43	57	15	VHLMGFTLS	KTEDVHLMGFTLSGQ	0.0623	17
HLA-DRB5*01:01	8	46	60	15	IEGLYTAGL	FGPGIEGLYTAGLIK	0.0624	17
HLA-DRB1*03:01	9	11	25	15	VTTEERTFS	ELLLRVTTEERTFSL	0.0633	17
HLA-DRB1*03:01	9	12	26	15	VTTEERTFS	LLLRVTTEERTFSLI	0.0639	17
HLA-DRB1*03:01	5	56	70	15	ISTNNTSKN	HNTTAISTNNTSKNN	0.064	17
HLA-DRB1*03:01	7	36	50	15	PVPNTKTIF	IDFDPVPNTKTIFDE	0.065	17
HLA-DRB5*01:01	8	38	52	15	WIPFFGPGI	AGLSWIPFFGPGIEG	0.065	17
HLA-DRB1*01:01	1	42	56	15	DVHLMGFTL	QKTEDVHLMGFTLSG	0.0672	17
HLA-DRB1*03:01	9	51	65	15	IEDLSRNIS	IGIEDLSRNISEQID	0.0677	17
HLA-DRB1*01:01	7	24	38	15	LDGLINAPI	MFPFLDGLINAPIDF	0.0683	17
HLA-DRB1*01:01	3	16	30	15	VFTEGNIAA	RGRVFTEGNIAAMIV	0.0697	17
HLA-DRB1*01:01	8	1	15	15	YFPNINENT	TLSYFPNINENTAYS	0.072	17
HLA-DRB1*01:01	3	53	67	15	WTSNNGTQT	STNKYWTSNNGTQTN	0.0742	17
HLA-DRB1*01:01	1	9	23	15	IQGIKTLPI	SLILIQGIKTLPILE	0.0747	17
HLA-DRB1*01:01	7	36	50	15	FDPVPNTKT	IDFDPVPNTKTIFDE	0.0748	17
HLA-DRB1*15:01	1	38	52	15	LQKTEDVHL	SGTLQKTEDVHLMGF	0.075	17
HLA-DRB1*15:01	3	33	47	15	IFSRQGQGY	TVHKMIFSRQGQGYR	0.0751	17
HLA-DQA1*04:01/DQB1*04:02	4	27	41	15	IKPTSTPTD	TARPEIKPTSTPTDA	0.0761	17
HLA-DRB1*15:01	8	40	54	15	WIPFFGPGI	LSWIPFFGPGIEGLY	0.0763	17
HLA-DQA1*04:01/DQB1*04:02	5	53	67	15	TTAISTNNT	MPPHNTTAISTNNTS	0.0764	17
HLA-DQA1*04:01/DQB1*04:02	5	31	45	15	SQGTVTEPN	NTDHSQGTVTEPNKT	0.0767	17
HLA-DQA1*04:01/DQB1*04:02	7	40	54	15	TKTIFDESS	PVPNTKTIFDESSSS	0.0769	17
HLA-DQA1*04:01/DQB1*04:02	8	48	62	15	EGLYTAGLI	PGIEGLYTAGLIKNQ	0.0779	17
HLA-DQA1*04:01/DQB1*04:02	5	40	54	15	KTNTTAQPS	TEPNKTNTTAQPSMP	0.079	17
HLA-DQA1*04:01/DQB1*04:02	3	4	18	15	IASTTMYRG	FLYDRIASTTMYRGR	0.0792	17
HLA-DRB1*11:01	3	25	39	15	IVNKTVHKM	IAAMIVNKTVHKMIF	0.0817	17
HLA-DRB1*11:01	3	52	66	15	YWTSNNGTQ	TSTNKYWTSNNGTQT	0.0817	17
HLA-DRB1*04:05	2	17	31	15	YNISVTDPS	EEAKTCYNISVTDPS	0.0836	17
HLA-DRB1*04:05	3	19	33	15	IAAMIVNKT	VFTEGNIAAMIVNKT	0.0837	17
HLA-DRB1*11:01	2	40	54	15	IRDYPKCKT	PTNIRDYPKCKTIHH	0.0847	17
HLA-DRB1*04:05	8	27	41	15	WSVQEDDLA	RIWSVQEDDLAAGLS	0.0851	17
HLA-DRB1*11:01	3	35	49	15	MIFSRQGQG	HKMIFSRQGQGYRHM	0.0859	17
HLA-DRB1*11:01	1	13	27	15	IKTLPILEI	IQGIKTLPILEIASN	0.0859	17
HLA-DRB1*04:01	8	11	25	15	YSGENENDC	NTAYSGENENDCDAE	0.0867	17
HLA-DRB1*07:01	8	47	61	15	IEGLYTAGL	GPGIEGLYTAGLIKN	0.0868	17
HLA-DRB1*11:01	9	34	48	15	WGGTCKVLG	LLTRWGGTCKVLGPD	0.0873	17
HLA-DRB1*07:01	6	36	50	15	LTTAKSTNN	PTGNLTTAKSTNNTK	0.0877	17
HLA-DRB1*07:01	1	29	43	15	VDSVCSGTL	QPQNVDSVCSGTLQK	0.0881	17
HLA-DRB1*04:01	8	22	36	15	LRIWSVQED	CDAELRIWSVQEDDL	0.0886	17
HLA-DRB1*04:05	3	14	28	15	VFTEGNIAA	MYRGRVFTEGNIAAM	0.0899	17
HLA-DRB1*04:01	5	54	68	15	TTAISTNNT	PPHNTTAISTNNTSK	0.0901	17
HLA-DRB1*04:05	8	55	69	15	IKNQNNLVC	TAGLIKNQNNLVCRL	0.0902	17
HLA-DRB1*04:05	8	54	68	15	IKNQNNLVC	YTAGLIKNQNNLVCR	0.0905	17
HLA-DRB1*04:01	4	26	40	15	IKPTSTPTD	PTARPEIKPTSTPTD	0.0906	17
HLA-DRB1*04:01	1	10	24	15	IQGIKTLPI	LILIQGIKTLPILEI	0.0906	17
HLA-DRB1*07:01	3	22	36	15	IAAMIVNKT	EGNIAAMIVNKTVHK	0.0927	17
HLA-DRB1*04:01	4	51	65	15	LITSGSGSG	NDDEDLITSGSGSGE	0.0927	17
HLA-DRB1*04:01	3	41	55	15	YRHMNLTST	RQGQGYRHMNLTSTN	0.0931	17
HLA-DRB1*07:01	9	54	68	15	LSRNISEQI	EDLSRNISEQIDQIK	0.0935	17
HLA-DQA1*01:02/DQB1*06:02	1	20	34	15	EIASNNQPQ	PILEIASNNQPQNVD	0.101	17
HLA-DQA1*01:02/DQB1*06:02	2	53	67	15	IQGQNPHAQ	HHIQGQNPHAQGIAL	0.1036	17
HLA-DQA1*01:02/DQB1*06:02	6	10	24	15	NYDTQSTAT	NTTNYDTQSTATENE	0.1037	17
HLA-DQA1*05:01/DQB1*02:01	1	9	23	15	IQGIKTLPI	SLILIQGIKTLPILE	0.1045	17
HLA-DQA1*01:02/DQB1*06:02	8	4	18	15	INENTAYSG	YFPNINENTAYSGEN	0.1049	17
HLA-DQA1*05:01/DQB1*02:01	4	54	68	15	ITSGSGSGE	EDLITSGSGSGEQEP	0.1051	17
HLA-DQA1*05:01/DQB1*02:01	4	31	45	15	PTSTPTDAT	EIKPTSTPTDATTLN	0.1059	17
HLA-DQA1*01:02/DQB1*06:02	7	39	53	15	TKTIFDESS	DPVPNTKTIFDESSS	0.1059	17
HLA-DQA1*05:01/DQB1*02:01	7	38	52	15	TKTIFDESS	FDPVPNTKTIFDESS	0.1066	17
HLA-DQA1*05:01/DQB1*02:01	8	9	23	15	YSGENENDC	NENTAYSGENENDCD	0.1068	17
HLA-DQA1*05:01/DQB1*03:01	5	53	67	15	PHNTTAIST	MPPHNTTAISTNNTS	0.1076	17
HLA-DQA1*05:01/DQB1*02:01	1	51	65	15	LSGQKVADS	GFTLSGQKVADSPLE	0.1084	17
HLA-DQA1*05:01/DQB1*03:01	7	32	46	15	IDFDPVPNT	INAPIDFDPVPNTKT	0.1084	17
HLA-DQA1*05:01/DQB1*03:01	3	19	33	15	IAAMIVNKT	VFTEGNIAAMIVNKT	0.1094	17
HLA-DQA1*05:01/DQB1*03:01	1	50	64	15	LSGQKVADS	MGFTLSGQKVADSPL	0.11	17
HLA-DQA1*05:01/DQB1*02:01	1	56	70	15	VADSPLEAS	GQKVADSPLEASKRW	0.1101	17
HLA-DQA1*05:01/DQB1*03:01	3	11	25	15	MYRGRVFTE	STTMYRGRVFTEGNI	0.1101	17
HLA-DQA1*05:01/DQB1*03:01	7	45	59	15	FDESSSSGA	KTIFDESSSSGASAE	0.1112	17
HLA-DQA1*05:01/DQB1*03:01	5	51	65	15	PHNTTAIST	PSMPPHNTTAISTNN	0.1136	17
HLA-DQA1*05:01/DQB1*03:01	5	42	56	15	TNTTAQPSM	PNKTNTTAQPSMPPH	0.1136	17
HLA-DRB1*08:02	9	6	20	15	LELLLRVTT	TAKSLELLLRVTTEE	0.1166	17
HLA-DRB1*12:01	9	49	63	15	IEDLSRNIS	CCIGIEDLSRNISEQ	0.1184	17
HLA-DRB1*13:02	1	17	31	15	ILEIASNNQ	KTLPILEIASNNQPQ	0.1185	17
HLA-DRB1*08:02	4	4	18	15	YNSTKNQTC	ALQEYNSTKNQTCAP	0.1187	17
HLA-DRB1*08:02	2	21	35	15	YNISVTDPS	TCYNISVTDPSGKSL	0.1188	17
HLA-DRB1*08:02	1	13	27	15	IKTLPILEI	IQGIKTLPILEIASN	0.119	17
HLA-DRB1*13:02	9	49	63	15	IEDLSRNIS	CCIGIEDLSRNISEQ	0.1191	17
HLA-DRB1*08:02	2	18	32	15	YNISVTDPS	EAKTCYNISVTDPSG	0.1218	17
HLA-DRB1*13:02	7	32	46	15	IDFDPVPNT	INAPIDFDPVPNTKT	0.1222	17
HLA-DRB1*13:02	3	46	60	15	MNLTSTNKY	YRHMNLTSTNKYWTS	0.1228	17
HLA-DRB1*12:01	7	3	17	15	LVYFRKKRS	PTTQHLVYFRKKRSI	0.1231	17
HLA-DRB1*13:02	3	27	41	15	IVNKTVHKM	AMIVNKTVHKMIFSR	0.1237	17
HLA-DRB1*13:02	8	1	15	15	YFPNINENT	TLSYFPNINENTAYS	0.1251	17
HLA-DRB1*09:01	7	46	60	15	FDESSSSGA	TIFDESSSSGASAEE	0.1493	17
HLA-DRB1*09:01	7	35	49	15	FDPVPNTKT	PIDFDPVPNTKTIFD	0.1498	17
HLA-DRB1*09:01	6	35	49	15	LTTAKSTNN	PPTGNLTTAKSTNNT	0.1527	17
HLA-DRB1*09:01	6	1	15	15	LSVSLQNTT	FSTLSVSLQNTTNYD	0.156	17
HLA-DQA1*03:01/DQB1*03:02	5	15	29	15	PQPSTPQQE	PPTPSPQPSTPQQEG	0.0046	18
HLA-DQA1*03:01/DQB1*03:02	8	49	63	15	LYTAGLIKN	GIEGLYTAGLIKNQN	0.0046	18
HLA-DQA1*03:01/DQB1*03:02	1	18	32	15	ILEIASNNQ	TLPILEIASNNQPQN	0.0046	18
HLA-DQA1*03:01/DQB1*03:02	1	54	68	15	VADSPLEAS	LSGQKVADSPLEASK	0.0046	18
HLA-DQA1*01:01/DQB1*05:01	7	42	56	15	TKTIFDESS	PNTKTIFDESSSSGA	0.0054	18
HLA-DQA1*01:01/DQB1*05:01	1	55	69	15	VADSPLEAS	SGQKVADSPLEASKR	0.0054	18
HLA-DPA1*01:03/DPB1*04:01	7	29	43	15	NAPIDFDPV	DGLINAPIDFDPVPN	0.0146	18
HLA-DRB3*01:01	5	56	70	15	ISTNNTSKN	HNTTAISTNNTSKNN	0.0174	18
HLA-DRB3*01:01	4	28	42	15	IKPTSTPTD	ARPEIKPTSTPTDAT	0.0178	18
HLA-DRB3*01:01	8	25	39	15	IWSVQEDDL	ELRIWSVQEDDLAAG	0.0184	18
HLA-DRB3*02:02	4	53	67	15	LITSGSGSG	DEDLITSGSGSGEQE	0.0225	18
HLA-DRB3*02:02	1	49	63	15	FTLSGQKVA	LMGFTLSGQKVADSP	0.0226	18
HLA-DPA1*02:01/DPB1*14:01	1	12	26	15	IKTLPILEI	LIQGIKTLPILEIAS	0.0294	18
HLA-DPA1*02:01/DPB1*14:01	6	36	50	15	LTTAKSTNN	PTGNLTTAKSTNNTK	0.03	18
HLA-DPA1*02:01/DPB1*14:01	8	51	65	15	LYTAGLIKN	EGLYTAGLIKNQNNL	0.0302	18
HLA-DPA1*02:01/DPB1*14:01	3	54	68	15	YWTSNNGTQ	TNKYWTSNNGTQTND	0.0302	18
HLA-DPA1*02:01/DPB1*05:01	8	25	39	15	IWSVQEDDL	ELRIWSVQEDDLAAG	0.0374	18
HLA-DPA1*02:01/DPB1*01:01	8	22	36	15	LRIWSVQED	CDAELRIWSVQEDDL	0.0415	18
HLA-DPA1*02:01/DPB1*01:01	9	26	40	15	RHAIDFLLT	INRHAIDFLLTRWGG	0.0418	18
HLA-DRB4*01:01	1	7	21	15	ILIQGIKTL	FISLILIQGIKTLPI	0.042	18
HLA-DRB4*01:01	4	41	55	15	LNTTDPNND	ATTLNTTDPNNDDED	0.0425	18
HLA-DRB4*01:01	3	24	38	15	IAAMIVNKT	NIAAMIVNKTVHKMI	0.0428	18
HLA-DRB4*01:01	3	32	46	15	VHKMIFSRQ	KTVHKMIFSRQGQGY	0.0428	18
HLA-DRB4*01:01	7	30	44	15	LINAPIDFD	GLINAPIDFDPVPNT	0.0432	18
HLA-DRB4*01:01	3	15	29	15	VFTEGNIAA	YRGRVFTEGNIAAMI	0.0433	18
HLA-DRB4*01:01	1	10	24	15	IQGIKTLPI	LILIQGIKTLPILEI	0.0434	18
HLA-DRB4*01:01	8	49	63	15	LYTAGLIKN	GIEGLYTAGLIKNQN	0.0436	18
HLA-DPA1*01:03/DPB1*02:01	9	17	31	15	RTFSLINRH	TTEERTFSLINRHAI	0.0436	18
HLA-DPA1*01:03/DPB1*02:01	4	5	19	15	YNSTKNQTC	LQEYNSTKNQTCAPS	0.0439	18
HLA-DRB4*01:01	7	34	48	15	IDFDPVPNT	APIDFDPVPNTKTIF	0.0444	18
HLA-DRB4*01:01	2	6	20	15	VEYTEGEEA	VPPKNVEYTEGEEAK	0.0444	18
HLA-DRB4*01:01	3	43	57	15	YRHMNLTST	GQGYRHMNLTSTNKY	0.0446	18
HLA-DRB1*03:01	9	19	33	15	FSLINRHAI	EERTFSLINRHAIDF	0.0581	18
HLA-DRB1*03:01	3	46	60	15	MNLTSTNKY	YRHMNLTSTNKYWTS	0.0588	18
HLA-DRB5*01:01	8	5	19	15	INENTAYSG	FPNINENTAYSGENE	0.0597	18
HLA-DPA1*03:01/DPB1*04:02	3	20	34	15	IAAMIVNKT	FTEGNIAAMIVNKTV	0.0598	18
HLA-DPA1*03:01/DPB1*04:02	3	7	21	15	IASTTMYRG	DRIASTTMYRGRVFT	0.0599	18
HLA-DRB1*01:01	3	4	18	15	YDRIASTTM	FLYDRIASTTMYRGR	0.06	18
HLA-DPA1*03:01/DPB1*04:02	3	11	25	15	YRGRVFTEG	STTMYRGRVFTEGNI	0.0605	18
HLA-DRB5*01:01	3	55	69	15	WTSNNGTQT	NKYWTSNNGTQTNDT	0.0607	18
HLA-DPA1*03:01/DPB1*04:02	9	5	19	15	KSLELLLRV	QTAKSLELLLRVTTE	0.0611	18
HLA-DPA1*03:01/DPB1*04:02	9	56	70	15	NISEQIDQI	LSRNISEQIDQIKKD	0.0613	18
HLA-DRB1*03:01	4	29	43	15	IKPTSTPTD	RPEIKPTSTPTDATT	0.0622	18
HLA-DRB1*01:01	2	9	23	15	VEYTEGEEA	KNVEYTEGEEAKTCY	0.0632	18
HLA-DRB1*01:01	1	11	25	15	IKTLPILEI	ILIQGIKTLPILEIA	0.0638	18
HLA-DRB1*01:01	1	10	24	15	IQGIKTLPI	LILIQGIKTLPILEI	0.0665	18
HLA-DRB1*01:01	9	19	33	15	FSLINRHAI	EERTFSLINRHAIDF	0.0667	18
HLA-DRB1*15:01	8	53	67	15	LIKNQNNLV	LYTAGLIKNQNNLVC	0.07	18
HLA-DRB1*15:01	2	38	52	15	IRDYPKCKT	DPPTNIRDYPKCKTI	0.071	18
HLA-DRB1*15:01	3	10	24	15	TTMYRGRVF	ASTTMYRGRVFTEGN	0.0723	18
HLA-DQA1*04:01/DQB1*04:02	5	56	70	15	TTAISTNNT	HNTTAISTNNTSKNN	0.0732	18
HLA-DQA1*04:01/DQB1*04:02	3	10	24	15	YRGRVFTEG	ASTTMYRGRVFTEGN	0.0735	18
HLA-DRB1*11:01	4	27	41	15	IKPTSTPTD	TARPEIKPTSTPTDA	0.0739	18
HLA-DQA1*04:01/DQB1*04:02	3	32	46	15	HKMIFSRQG	KTVHKMIFSRQGQGY	0.0739	18
HLA-DQA1*04:01/DQB1*04:02	7	39	53	15	PNTKTIFDE	DPVPNTKTIFDESSS	0.0741	18
HLA-DQA1*04:01/DQB1*04:02	1	46	60	15	LMGFTLSGQ	DVHLMGFTLSGQKVA	0.0742	18
HLA-DQA1*04:01/DQB1*04:02	8	20	34	15	LRIWSVQED	NDCDAELRIWSVQED	0.0753	18
HLA-DRB1*11:01	3	47	61	15	LTSTNKYWT	RHMNLTSTNKYWTSN	0.0755	18
HLA-DQA1*04:01/DQB1*04:02	8	5	19	15	INENTAYSG	FPNINENTAYSGENE	0.0756	18
HLA-DRB1*04:01	6	5	19	15	LQNTTNYDT	SVSLQNTTNYDTQST	0.0766	18
HLA-DRB1*04:05	4	52	66	15	LITSGSGSG	DDEDLITSGSGSGEQ	0.0768	18
HLA-DRB1*04:05	5	55	69	15	TTAISTNNT	PHNTTAISTNNTSKN	0.0791	18
HLA-DRB1*04:05	1	11	25	15	IKTLPILEI	ILIQGIKTLPILEIA	0.0806	18
HLA-DRB1*07:01	1	47	61	15	FTLSGQKVA	VHLMGFTLSGQKVAD	0.0813	18
HLA-DRB1*04:01	1	55	69	15	KVADSPLEA	SGQKVADSPLEASKR	0.0816	18
HLA-DRB1*07:01	9	10	24	15	LRVTTEERT	LELLLRVTTEERTFS	0.0819	18
HLA-DRB1*07:01	6	11	25	15	YDTQSTATE	TTNYDTQSTATENEQ	0.082	18
HLA-DRB1*07:01	1	18	32	15	ILEIASNNQ	TLPILEIASNNQPQN	0.0831	18
HLA-DRB1*07:01	4	26	40	15	IKPTSTPTD	PTARPEIKPTSTPTD	0.084	18
HLA-DRB1*04:01	2	33	47	15	LLLDPPTNI	KSLLLDPPTNIRDYP	0.0844	18
HLA-DQA1*01:02/DQB1*06:02	6	11	25	15	DTQSTATEN	TTNYDTQSTATENEQ	0.0951	18
HLA-DQA1*01:02/DQB1*06:02	1	32	46	15	VCSGTLQKT	NVDSVCSGTLQKTED	0.0974	18
HLA-DQA1*01:02/DQB1*06:02	7	52	66	15	SSGASAEED	SSSGASAEEDQHASP	0.0986	18
HLA-DQA1*05:01/DQB1*02:01	1	54	68	15	VADSPLEAS	LSGQKVADSPLEASK	0.1005	18
HLA-DQA1*05:01/DQB1*03:01	2	18	32	15	YNISVTDPS	EAKTCYNISVTDPSG	0.1008	18
HLA-DQA1*05:01/DQB1*03:01	1	49	63	15	LSGQKVADS	LMGFTLSGQKVADSP	0.1016	18
HLA-DQA1*05:01/DQB1*03:01	7	33	47	15	IDFDPVPNT	NAPIDFDPVPNTKTI	0.102	18
HLA-DQA1*05:01/DQB1*03:01	8	26	40	15	IWSVQEDDL	LRIWSVQEDDLAAGL	0.1023	18
HLA-DQA1*05:01/DQB1*03:01	3	10	24	15	MYRGRVFTE	ASTTMYRGRVFTEGN	0.103	18
HLA-DQA1*05:01/DQB1*03:01	5	54	68	15	NTTAISTNN	PPHNTTAISTNNTSK	0.1032	18
HLA-DQA1*05:01/DQB1*03:01	4	45	59	15	PNNDDEDLI	NTTDPNNDDEDLITS	0.1035	18
HLA-DQA1*05:01/DQB1*03:01	8	48	62	15	YTAGLIKNQ	PGIEGLYTAGLIKNQ	0.1041	18
HLA-DQA1*05:01/DQB1*02:01	7	53	67	15	ASAEEDQHA	SSGASAEEDQHASPN	0.1043	18
HLA-DQA1*05:01/DQB1*03:01	4	4	18	15	YNSTKNQTC	ALQEYNSTKNQTCAP	0.1055	18
HLA-DQA1*05:01/DQB1*03:01	7	52	66	15	SSGASAEED	SSSGASAEEDQHASP	0.1056	18
HLA-DRB1*08:02	8	47	61	15	IEGLYTAGL	GPGIEGLYTAGLIKN	0.1083	18
HLA-DRB1*13:02	2	38	52	15	IRDYPKCKT	DPPTNIRDYPKCKTI	0.1114	18
HLA-DRB1*08:02	4	53	67	15	LITSGSGSG	DEDLITSGSGSGEQE	0.1132	18
HLA-DRB1*12:01	3	27	41	15	IVNKTVHKM	AMIVNKTVHKMIFSR	0.1133	18
HLA-DRB1*13:02	2	33	47	15	LLLDPPTNI	KSLLLDPPTNIRDYP	0.1168	18
HLA-DRB1*09:01	1	18	32	15	LEIASNNQP	TLPILEIASNNQPQN	0.1412	18
HLA-DRB1*09:01	6	10	24	15	YDTQSTATE	NTTNYDTQSTATENE	0.1415	18
HLA-DRB1*09:01	3	16	30	15	FTEGNIAAM	RGRVFTEGNIAAMIV	0.1436	18
HLA-DQA1*03:01/DQB1*03:02	3	16	30	15	VFTEGNIAA	RGRVFTEGNIAAMIV	0.0044	19
HLA-DQA1*01:01/DQB1*05:01	7	26	40	15	LDGLINAPI	PFLDGLINAPIDFDP	0.0051	19
HLA-DQA1*01:01/DQB1*05:01	2	8	22	15	VEYTEGEEA	PKNVEYTEGEEAKTC	0.0053	19
HLA-DPA1*01:03/DPB1*04:01	3	29	43	15	VHKMIFSRQ	IVNKTVHKMIFSRQG	0.0133	19
HLA-DPA1*01:03/DPB1*04:01	8	51	65	15	LYTAGLIKN	EGLYTAGLIKNQNNL	0.0136	19
HLA-DPA1*01:03/DPB1*04:01	8	24	38	15	IWSVQEDDL	AELRIWSVQEDDLAA	0.0136	19
HLA-DPA1*01:03/DPB1*04:01	8	35	49	15	LSWIPFFGP	DLAAGLSWIPFFGPG	0.0136	19
HLA-DPA1*01:03/DPB1*04:01	9	26	40	15	RHAIDFLLT	INRHAIDFLLTRWGG	0.0137	19
HLA-DRB3*01:01	9	19	33	15	FSLINRHAI	EERTFSLINRHAIDF	0.0161	19
HLA-DRB3*01:01	3	3	17	15	FLYDRIAST	FFLYDRIASTTMYRG	0.0161	19
HLA-DRB3*01:01	10	14	28	15	WTSDWGVLT	WWTSDWGVLTNLGIL	0.0164	19
HLA-DRB3*01:01	2	7	21	15	VEYTEGEEA	PPKNVEYTEGEEAKT	0.0168	19
HLA-DRB3*02:02	8	23	37	15	LRIWSVQED	DAELRIWSVQEDDLA	0.0199	19
HLA-DRB3*02:02	9	55	69	15	LSRNISEQI	DLSRNISEQIDQIKK	0.0201	19
HLA-DRB3*02:02	10	10	24	15	WTSDWGVLT	LGGKWWTSDWGVLTN	0.0209	19
HLA-DPA1*02:01/DPB1*14:01	9	5	19	15	KSLELLLRV	QTAKSLELLLRVTTE	0.0281	19
HLA-DPA1*02:01/DPB1*14:01	3	6	20	15	RIASTTMYR	YDRIASTTMYRGRVF	0.0287	19
HLA-DPA1*02:01/DPB1*05:01	3	43	57	15	YRHMNLTST	GQGYRHMNLTSTNKY	0.0363	19
HLA-DPA1*02:01/DPB1*01:01	9	3	17	15	KSLELLLRV	ANQTAKSLELLLRVT	0.0391	19
HLA-DPA1*01:03/DPB1*02:01	1	54	68	15	VADSPLEAS	LSGQKVADSPLEASK	0.0393	19
HLA-DPA1*02:01/DPB1*01:01	3	42	56	15	YRHMNLTST	QGQGYRHMNLTSTNK	0.0393	19
HLA-DPA1*02:01/DPB1*01:01	8	47	61	15	IEGLYTAGL	GPGIEGLYTAGLIKN	0.0398	19
HLA-DRB4*01:01	3	42	56	15	YRHMNLTST	QGQGYRHMNLTSTNK	0.04	19
HLA-DPA1*02:01/DPB1*01:01	6	11	25	15	YDTQSTATE	TTNYDTQSTATENEQ	0.0402	19
HLA-DPA1*02:01/DPB1*01:01	3	30	44	15	VHKMIFSRQ	VNKTVHKMIFSRQGQ	0.0404	19
HLA-DPA1*01:03/DPB1*02:01	7	8	22	15	FRKKRSILW	LVYFRKKRSILWREG	0.0405	19
HLA-DPA1*01:03/DPB1*02:01	8	51	65	15	LYTAGLIKN	EGLYTAGLIKNQNNL	0.041	19
HLA-DRB4*01:01	1	15	29	15	LPILEIASN	GIKTLPILEIASNNQ	0.0415	19
HLA-DRB5*01:01	8	56	70	15	IKNQNNLVC	AGLIKNQNNLVCRLR	0.0526	19
HLA-DRB1*01:01	1	49	63	15	FTLSGQKVA	LMGFTLSGQKVADSP	0.0539	19
HLA-DRB1*03:01	9	9	23	15	LLRVTTEER	SLELLLRVTTEERTF	0.054	19
HLA-DRB1*01:01	8	4	18	15	INENTAYSG	YFPNINENTAYSGEN	0.0546	19
HLA-DRB1*03:01	1	18	32	15	ILEIASNNQ	TLPILEIASNNQPQN	0.0554	19
HLA-DRB5*01:01	1	12	26	15	IKTLPILEI	LIQGIKTLPILEIAS	0.0557	19
HLA-DRB5*01:01	8	39	53	15	WIPFFGPGI	GLSWIPFFGPGIEGL	0.0558	19
HLA-DRB1*03:01	8	6	20	15	INENTAYSG	PNINENTAYSGENEN	0.0559	19
HLA-DRB1*03:01	1	56	70	15	KVADSPLEA	GQKVADSPLEASKRW	0.056	19
HLA-DRB1*03:01	6	9	23	15	TNYDTQSTA	QNTTNYDTQSTATEN	0.056	19
HLA-DRB5*01:01	9	55	69	15	ISEQIDQIK	DLSRNISEQIDQIKK	0.0562	19
HLA-DRB1*01:01	2	52	66	15	IQGQNPHAQ	IHHIQGQNPHAQGIA	0.0578	19
HLA-DRB1*01:01	3	2	16	15	YDRIASTTM	AFFLYDRIASTTMYR	0.0583	19
HLA-DRB1*01:01	6	10	24	15	YDTQSTATE	NTTNYDTQSTATENE	0.059	19
HLA-DRB1*01:01	10	12	26	15	WTSDWGVLT	GKWWTSDWGVLTNLG	0.059	19
HLA-DPA1*03:01/DPB1*04:02	9	17	31	15	RTFSLINRH	TTEERTFSLINRHAI	0.0593	19
HLA-DRB1*01:01	8	11	25	15	YSGENENDC	NTAYSGENENDCDAE	0.0593	19
HLA-DRB1*15:01	7	33	47	15	IDFDPVPNT	NAPIDFDPVPNTKTI	0.063	19
HLA-DRB1*15:01	1	7	21	15	LILIQGIKT	FISLILIQGIKTLPI	0.0633	19
HLA-DRB1*15:01	4	29	43	15	IKPTSTPTD	RPEIKPTSTPTDATT	0.0641	19
HLA-DRB1*15:01	2	32	46	15	LLLDPPTNI	GKSLLLDPPTNIRDY	0.0665	19
HLA-DRB1*15:01	1	37	51	15	LQKTEDVHL	CSGTLQKTEDVHLMG	0.0676	19
HLA-DRB1*15:01	1	6	20	15	LILIQGIKT	LFISLILIQGIKTLP	0.068	19
HLA-DRB1*15:01	6	5	19	15	LQNTTNYDT	SVSLQNTTNYDTQST	0.0682	19
HLA-DRB1*11:01	4	4	18	15	YNSTKNQTC	ALQEYNSTKNQTCAP	0.0682	19
HLA-DRB1*04:01	8	53	67	15	LIKNQNNLV	LYTAGLIKNQNNLVC	0.0686	19
HLA-DRB1*04:01	2	53	67	15	IQGQNPHAQ	HHIQGQNPHAQGIAL	0.0706	19
HLA-DQA1*04:01/DQB1*04:02	7	31	45	15	PIDFDPVPN	LINAPIDFDPVPNTK	0.0707	19
HLA-DQA1*04:01/DQB1*04:02	3	49	63	15	NKYWTSNNG	MNLTSTNKYWTSNNG	0.0711	19
HLA-DQA1*04:01/DQB1*04:02	6	15	29	15	TATENEQTS	DTQSTATENEQTSAP	0.0714	19
HLA-DRB1*04:01	8	6	20	15	INENTAYSG	PNINENTAYSGENEN	0.0717	19
HLA-DQA1*04:01/DQB1*04:02	3	30	44	15	HKMIFSRQG	VNKTVHKMIFSRQGQ	0.0718	19
HLA-DQA1*04:01/DQB1*04:02	3	25	39	15	IVNKTVHKM	IAAMIVNKTVHKMIF	0.0722	19
HLA-DQA1*04:01/DQB1*04:02	3	12	26	15	YRGRVFTEG	TTMYRGRVFTEGNIA	0.0723	19
HLA-DRB1*04:05	1	14	28	15	IKTLPILEI	QGIKTLPILEIASNN	0.0724	19
HLA-DQA1*04:01/DQB1*04:02	9	20	34	15	FSLINRHAI	ERTFSLINRHAIDFL	0.0724	19
HLA-DQA1*04:01/DQB1*04:02	3	11	25	15	YRGRVFTEG	STTMYRGRVFTEGNI	0.0725	19
HLA-DRB1*04:05	2	6	20	15	VEYTEGEEA	VPPKNVEYTEGEEAK	0.0729	19
HLA-DRB1*04:05	7	31	45	15	IDFDPVPNT	LINAPIDFDPVPNTK	0.0732	19
HLA-DRB1*04:05	3	41	55	15	YRHMNLTST	RQGQGYRHMNLTSTN	0.0734	19
HLA-DRB1*04:05	1	15	29	15	ILEIASNNQ	GIKTLPILEIASNNQ	0.0734	19
HLA-DRB1*07:01	4	7	21	15	YNSTKNQTC	EYNSTKNQTCAPSKI	0.0739	19
HLA-DRB1*04:01	3	51	65	15	YWTSNNGTQ	LTSTNKYWTSNNGTQ	0.0739	19
HLA-DRB1*04:01	3	56	70	15	YWTSNNGTQ	KYWTSNNGTQTNDTG	0.0746	19
HLA-DRB1*07:01	4	53	67	15	LITSGSGSG	DEDLITSGSGSGEQE	0.0756	19
HLA-DRB1*07:01	3	47	61	15	MNLTSTNKY	RHMNLTSTNKYWTSN	0.0796	19
HLA-DQA1*01:02/DQB1*06:02	1	44	58	15	LMGFTLSGQ	TEDVHLMGFTLSGQK	0.0899	19
HLA-DQA1*01:02/DQB1*06:02	8	6	20	15	INENTAYSG	PNINENTAYSGENEN	0.0908	19
HLA-DQA1*01:02/DQB1*06:02	8	23	37	15	LRIWSVQED	DAELRIWSVQEDDLA	0.0925	19
HLA-DQA1*05:01/DQB1*02:01	4	53	67	15	ITSGSGSGE	DEDLITSGSGSGEQE	0.0929	19
HLA-DQA1*01:02/DQB1*06:02	5	39	53	15	KTNTTAQPS	VTEPNKTNTTAQPSM	0.0941	19
HLA-DQA1*05:01/DQB1*02:01	3	17	31	15	FTEGNIAAM	GRVFTEGNIAAMIVN	0.0942	19
HLA-DQA1*05:01/DQB1*02:01	7	30	44	15	IDFDPVPNT	GLINAPIDFDPVPNT	0.0948	19
HLA-DQA1*05:01/DQB1*03:01	4	33	47	15	PTDATTLNT	KPTSTPTDATTLNTT	0.095	19
HLA-DQA1*05:01/DQB1*03:01	7	55	69	15	DQHASPNIS	GASAEEDQHASPNIS	0.0956	19
HLA-DQA1*05:01/DQB1*02:01	2	9	23	15	VEYTEGEEA	KNVEYTEGEEAKTCY	0.0966	19
HLA-DQA1*05:01/DQB1*02:01	2	16	30	15	AKTCYNISV	GEEAKTCYNISVTDP	0.0971	19
HLA-DQA1*05:01/DQB1*03:01	8	32	46	15	LAAGLSWIP	QEDDLAAGLSWIPFF	0.0976	19
HLA-DRB1*08:02	2	51	65	15	IQGQNPHAQ	TIHHIQGQNPHAQGI	0.098	19
HLA-DQA1*05:01/DQB1*02:01	5	40	54	15	TNTTAQPSM	TEPNKTNTTAQPSMP	0.0983	19
HLA-DQA1*05:01/DQB1*03:01	6	8	22	15	YDTQSTATE	LQNTTNYDTQSTATE	0.0983	19
HLA-DRB1*08:02	8	23	37	15	LRIWSVQED	DAELRIWSVQEDDLA	0.0987	19
HLA-DRB1*08:02	9	8	22	15	LLLRVTTEE	KSLELLLRVTTEERT	0.0993	19
HLA-DRB1*08:02	3	12	26	15	YRGRVFTEG	TTMYRGRVFTEGNIA	0.1064	19
HLA-DRB1*13:02	1	49	63	15	FTLSGQKVA	LMGFTLSGQKVADSP	0.1083	19
HLA-DRB1*12:01	3	47	61	15	MNLTSTNKY	RHMNLTSTNKYWTSN	0.1089	19
HLA-DRB1*12:01	3	30	44	15	VHKMIFSRQ	VNKTVHKMIFSRQGQ	0.1101	19
HLA-DRB1*12:01	9	21	35	15	LINRHAIDF	RTFSLINRHAIDFLL	0.1108	19
HLA-DRB1*12:01	6	4	18	15	VSLQNTTNY	LSVSLQNTTNYDTQS	0.1108	19
HLA-DRB1*09:01	8	37	51	15	WIPFFGPGI	AAGLSWIPFFGPGIE	0.1282	19
HLA-DRB1*09:01	8	25	39	15	IWSVQEDDL	ELRIWSVQEDDLAAG	0.1296	19
HLA-DRB1*09:01	1	13	27	15	IKTLPILEI	IQGIKTLPILEIASN	0.1298	19
HLA-DRB1*09:01	8	42	56	15	FGPGIEGLY	WIPFFGPGIEGLYTA	0.1313	19
HLA-DRB1*09:01	8	23	37	15	LRIWSVQED	DAELRIWSVQEDDLA	0.1317	19
HLA-DRB1*09:01	3	45	59	15	MNLTSTNKY	GYRHMNLTSTNKYWT	0.134	19
HLA-DRB1*09:01	4	54	68	15	LITSGSGSG	EDLITSGSGSGEQEP	0.1349	19
HLA-DRB1*09:01	3	35	49	15	MIFSRQGQG	HKMIFSRQGQGYRHM	0.136	19
HLA-DRB1*09:01	3	51	65	15	YWTSNNGTQ	LTSTNKYWTSNNGTQ	0.1366	19
HLA-DRB1*09:01	3	21	35	15	IAAMIVNKT	TEGNIAAMIVNKTVH	0.1367	19
HLA-DQA1*03:01/DQB1*03:02	7	32	46	15	IDFDPVPNT	INAPIDFDPVPNTKT	0.0041	20
HLA-DQA1*03:01/DQB1*03:02	8	9	23	15	AYSGENEND	NENTAYSGENENDCD	0.0042	20
HLA-DQA1*03:01/DQB1*03:02	1	39	53	15	QKTEDVHLM	GTLQKTEDVHLMGFT	0.0042	20
HLA-DQA1*03:01/DQB1*03:02	1	51	65	15	LSGQKVADS	GFTLSGQKVADSPLE	0.0042	20
HLA-DQA1*03:01/DQB1*03:02	5	43	57	15	NTTAQPSMP	NKTNTTAQPSMPPHN	0.0042	20
HLA-DQA1*03:01/DQB1*03:02	1	38	52	15	QKTEDVHLM	SGTLQKTEDVHLMGF	0.0042	20
HLA-DQA1*01:01/DQB1*05:01	8	6	20	15	NTAYSGENE	PNINENTAYSGENEN	0.005	20
HLA-DQA1*01:01/DQB1*05:01	9	26	40	15	RHAIDFLLT	INRHAIDFLLTRWGG	0.005	20
HLA-DPA1*01:03/DPB1*04:01	3	13	27	15	YRGRVFTEG	TMYRGRVFTEGNIAA	0.0126	20
HLA-DPA1*01:03/DPB1*04:01	8	47	61	15	IEGLYTAGL	GPGIEGLYTAGLIKN	0.0126	20
HLA-DPA1*01:03/DPB1*04:01	6	11	25	15	YDTQSTATE	TTNYDTQSTATENEQ	0.0126	20
HLA-DPA1*01:03/DPB1*04:01	8	10	24	15	YSGENENDC	ENTAYSGENENDCDA	0.0128	20
HLA-DRB3*01:01	6	8	22	15	TNYDTQSTA	LQNTTNYDTQSTATE	0.0153	20
HLA-DRB3*01:01	2	18	32	15	YNISVTDPS	EAKTCYNISVTDPSG	0.0154	20
HLA-DRB3*02:02	5	38	52	15	TEPNKTNTT	TVTEPNKTNTTAQPS	0.0191	20
HLA-DPA1*02:01/DPB1*14:01	6	48	62	15	KGPTTTAPN	NTKGPTTTAPNMTNG	0.0261	20
HLA-DPA1*02:01/DPB1*14:01	3	2	16	15	FLYDRIAST	AFFLYDRIASTTMYR	0.0261	20
HLA-DPA1*02:01/DPB1*14:01	8	25	39	15	IWSVQEDDL	ELRIWSVQEDDLAAG	0.0262	20
HLA-DPA1*02:01/DPB1*14:01	4	40	54	15	LNTTDPNND	DATTLNTTDPNNDDE	0.0262	20
HLA-DPA1*02:01/DPB1*14:01	4	5	19	15	YNSTKNQTC	LQEYNSTKNQTCAPS	0.0264	20
HLA-DPA1*02:01/DPB1*14:01	3	3	17	15	RIASTTMYR	FFLYDRIASTTMYRG	0.027	20
HLA-DPA1*02:01/DPB1*14:01	3	45	59	15	RHMNLTSTN	GYRHMNLTSTNKYWT	0.0271	20
HLA-DPA1*02:01/DPB1*05:01	3	5	19	15	IASTTMYRG	LYDRIASTTMYRGRV	0.0337	20
HLA-DPA1*02:01/DPB1*05:01	3	26	40	15	IVNKTVHKM	AAMIVNKTVHKMIFS	0.0339	20
HLA-DRB4*01:01	3	33	47	15	MIFSRQGQG	TVHKMIFSRQGQGYR	0.0367	20
HLA-DRB4*01:01	4	27	41	15	IKPTSTPTD	TARPEIKPTSTPTDA	0.0368	20
HLA-DRB4*01:01	4	40	54	15	LNTTDPNND	DATTLNTTDPNNDDE	0.0371	20
HLA-DPA1*01:03/DPB1*02:01	2	8	22	15	VEYTEGEEA	PKNVEYTEGEEAKTC	0.0372	20
HLA-DRB4*01:01	2	8	22	15	VEYTEGEEA	PKNVEYTEGEEAKTC	0.0372	20
HLA-DPA1*01:03/DPB1*02:01	7	7	21	15	FRKKRSILW	HLVYFRKKRSILWRE	0.0373	20
HLA-DRB4*01:01	1	9	23	15	IQGIKTLPI	SLILIQGIKTLPILE	0.0373	20
HLA-DPA1*02:01/DPB1*01:01	7	28	42	15	LINAPIDFD	LDGLINAPIDFDPVP	0.0377	20
HLA-DPA1*01:03/DPB1*02:01	8	35	49	15	LSWIPFFGP	DLAAGLSWIPFFGPG	0.0378	20
HLA-DRB4*01:01	2	31	45	15	LLLDPPTNI	SGKSLLLDPPTNIRD	0.0382	20
HLA-DPA1*01:03/DPB1*02:01	7	6	20	15	LVYFRKKRS	QHLVYFRKKRSILWR	0.0382	20
HLA-DPA1*02:01/DPB1*01:01	7	29	43	15	NAPIDFDPV	DGLINAPIDFDPVPN	0.0383	20
HLA-DRB4*01:01	1	24	38	15	NQPQNVDSV	IASNNQPQNVDSVCS	0.0391	20
HLA-DRB1*01:01	9	20	34	15	FSLINRHAI	ERTFSLINRHAIDFL	0.0485	20
HLA-DRB1*01:01	1	47	61	15	GFTLSGQKV	VHLMGFTLSGQKVAD	0.0488	20
HLA-DRB1*01:01	1	17	31	15	ILEIASNNQ	KTLPILEIASNNQPQ	0.0498	20
HLA-DRB1*01:01	1	5	19	15	LILIQGIKT	CLFISLILIQGIKTL	0.0498	20
HLA-DRB5*01:01	7	33	47	15	FDPVPNTKT	NAPIDFDPVPNTKTI	0.05	20
HLA-DRB1*03:01	7	44	58	15	TIFDESSSS	TKTIFDESSSSGASA	0.0502	20
HLA-DRB1*01:01	9	18	32	15	FSLINRHAI	TEERTFSLINRHAID	0.0511	20
HLA-DRB1*01:01	3	15	29	15	VFTEGNIAA	YRGRVFTEGNIAAMI	0.0519	20
HLA-DRB1*03:01	3	22	36	15	IAAMIVNKT	EGNIAAMIVNKTVHK	0.0522	20
HLA-DRB1*03:01	4	28	42	15	IKPTSTPTD	ARPEIKPTSTPTDAT	0.0526	20
HLA-DRB1*01:01	2	48	62	15	IHHIQGQNP	KCKTIHHIQGQNPHA	0.0527	20
HLA-DRB1*03:01	8	27	41	15	VQEDDLAAG	RIWSVQEDDLAAGLS	0.0532	20
HLA-DRB1*03:01	8	52	66	15	LIKNQNNLV	GLYTAGLIKNQNNLV	0.0534	20
HLA-DRB1*01:01	6	36	50	15	LTTAKSTNN	PTGNLTTAKSTNNTK	0.0534	20
HLA-DPA1*03:01/DPB1*04:02	8	22	36	15	LRIWSVQED	CDAELRIWSVQEDDL	0.0563	20
HLA-DRB1*15:01	2	41	55	15	IRDYPKCKT	TNIRDYPKCKTIHHI	0.0592	20
HLA-DRB1*15:01	9	19	33	15	FSLINRHAI	EERTFSLINRHAIDF	0.0594	20
HLA-DRB1*11:01	3	41	55	15	YRHMNLTST	RQGQGYRHMNLTSTN	0.0596	20
HLA-DRB1*11:01	3	44	58	15	YRHMNLTST	QGYRHMNLTSTNKYW	0.0599	20
HLA-DRB1*15:01	7	34	48	15	FDPVPNTKT	APIDFDPVPNTKTIF	0.0604	20
HLA-DRB1*11:01	3	24	38	15	IVNKTVHKM	NIAAMIVNKTVHKMI	0.0608	20
HLA-DRB1*15:01	3	14	28	15	VFTEGNIAA	MYRGRVFTEGNIAAM	0.0613	20
HLA-DRB1*11:01	1	47	61	15	FTLSGQKVA	VHLMGFTLSGQKVAD	0.0623	20
HLA-DRB1*04:01	8	21	35	15	LRIWSVQED	DCDAELRIWSVQEDD	0.0626	20
HLA-DRB1*04:01	3	2	16	15	FLYDRIAST	AFFLYDRIASTTMYR	0.0628	20
HLA-DRB1*04:01	4	39	53	15	LNTTDPNND	TDATTLNTTDPNNDD	0.0641	20
HLA-DRB1*04:01	1	54	68	15	QKVADSPLE	LSGQKVADSPLEASK	0.0643	20
HLA-DRB1*11:01	8	47	61	15	IEGLYTAGL	GPGIEGLYTAGLIKN	0.0644	20
HLA-DRB1*04:01	1	11	25	15	IKTLPILEI	ILIQGIKTLPILEIA	0.0646	20
HLA-DRB1*04:01	3	19	33	15	IAAMIVNKT	VFTEGNIAAMIVNKT	0.0647	20
HLA-DRB1*04:01	1	14	28	15	IKTLPILEI	QGIKTLPILEIASNN	0.0661	20
HLA-DRB1*07:01	8	53	67	15	LIKNQNNLV	LYTAGLIKNQNNLVC	0.0687	20
HLA-DQA1*04:01/DQB1*04:02	6	56	70	15	TNGHLTSPS	APNMTNGHLTSPSPT	0.0689	20
HLA-DQA1*04:01/DQB1*04:02	3	41	55	15	YRHMNLTST	RQGQGYRHMNLTSTN	0.069	20
HLA-DRB1*07:01	2	32	46	15	LLLDPPTNI	GKSLLLDPPTNIRDY	0.069	20
HLA-DRB1*07:01	2	31	45	15	LLLDPPTNI	SGKSLLLDPPTNIRD	0.0697	20
HLA-DRB1*04:05	1	53	67	15	QKVADSPLE	TLSGQKVADSPLEAS	0.07	20
HLA-DQA1*04:01/DQB1*04:02	1	18	32	15	ILEIASNNQ	TLPILEIASNNQPQN	0.0704	20
HLA-DRB1*07:01	4	40	54	15	LNTTDPNND	DATTLNTTDPNNDDE	0.071	20
HLA-DRB1*07:01	7	32	46	15	FDPVPNTKT	INAPIDFDPVPNTKT	0.0714	20
HLA-DRB1*07:01	3	2	16	15	YDRIASTTM	AFFLYDRIASTTMYR	0.0721	20
HLA-DRB1*07:01	7	36	50	15	FDPVPNTKT	IDFDPVPNTKTIFDE	0.0725	20
HLA-DQA1*01:02/DQB1*06:02	7	56	70	15	DQHASPNIS	ASAEEDQHASPNISL	0.0862	20
HLA-DQA1*01:02/DQB1*06:02	7	42	56	15	TKTIFDESS	PNTKTIFDESSSSGA	0.0869	20
HLA-DQA1*01:02/DQB1*06:02	1	18	32	15	ILEIASNNQ	TLPILEIASNNQPQN	0.0872	20
HLA-DQA1*01:02/DQB1*06:02	6	22	36	15	QTSAPSKTT	ENEQTSAPSKTTLPP	0.0875	20
HLA-DQA1*01:02/DQB1*06:02	9	55	69	15	NISEQIDQI	DLSRNISEQIDQIKK	0.0882	20
HLA-DQA1*05:01/DQB1*03:01	4	31	45	15	PTSTPTDAT	EIKPTSTPTDATTLN	0.0887	20
HLA-DQA1*05:01/DQB1*03:01	4	6	20	15	YNSTKNQTC	QEYNSTKNQTCAPSK	0.0888	20
HLA-DQA1*05:01/DQB1*03:01	5	29	43	15	SQGTVTEPN	GNNTDHSQGTVTEPN	0.0889	20
HLA-DQA1*05:01/DQB1*03:01	3	4	18	15	IASTTMYRG	FLYDRIASTTMYRGR	0.0892	20
HLA-DQA1*01:02/DQB1*06:02	6	36	50	15	LTTAKSTNN	PTGNLTTAKSTNNTK	0.0896	20
HLA-DQA1*05:01/DQB1*02:01	4	30	44	15	PTSTPTDAT	PEIKPTSTPTDATTL	0.0903	20
HLA-DQA1*05:01/DQB1*03:01	8	47	61	15	IEGLYTAGL	GPGIEGLYTAGLIKN	0.0905	20
HLA-DQA1*05:01/DQB1*03:01	5	3	17	15	TKQGLSSTM	DAVTKQGLSSTMPPT	0.0909	20
HLA-DRB1*08:02	1	16	30	15	ILEIASNNQ	IKTLPILEIASNNQP	0.0911	20
HLA-DQA1*05:01/DQB1*02:01	3	16	30	15	FTEGNIAAM	RGRVFTEGNIAAMIV	0.0919	20
HLA-DQA1*05:01/DQB1*02:01	7	47	61	15	SSGASAEED	IFDESSSSGASAEED	0.0922	20
HLA-DQA1*05:01/DQB1*03:01	8	8	22	15	ENTAYSGEN	INENTAYSGENENDC	0.0923	20
HLA-DQA1*05:01/DQB1*03:01	2	21	35	15	YNISVTDPS	TCYNISVTDPSGKSL	0.0923	20
HLA-DQA1*05:01/DQB1*02:01	8	50	64	15	LYTAGLIKN	IEGLYTAGLIKNQNN	0.0923	20
HLA-DRB1*08:02	7	2	16	15	LVYFRKKRS	NPTTQHLVYFRKKRS	0.0929	20
HLA-DRB1*08:02	1	21	35	15	IASNNQPQN	ILEIASNNQPQNVDS	0.093	20
HLA-DQA1*05:01/DQB1*03:01	4	29	43	15	PTSTPTDAT	RPEIKPTSTPTDATT	0.0937	20
HLA-DRB1*08:02	8	50	64	15	YTAGLIKNQ	IEGLYTAGLIKNQNN	0.0939	20
HLA-DRB1*08:02	1	20	34	15	IASNNQPQN	PILEIASNNQPQNVD	0.094	20
[truncated: 12,608 more rows]
