# Supplementary material for: Design of a novel multi-epitope vaccine against Marburg virus using immunoinformatics studies
Source: BMC Biotechnol. 2024 Jul 5;24:45. doi: 10.1186/s12896-024-00873-2 (PMC11227231; doi:10.1186/s12896-024-00873-2)
Supplement: Supplementary file 6 — Supplementary Material 6 [file 12896_2024_873_MOESM6_ESM.xls]

## Sheet: Sheet1
allele	seq_num	start	end	length	core_peptide	peptide	score	rank		MASSSNYNTYMQYLNPPPYADHGANQLIPADQLSNQQGITPNYVGDLNLDDQFKGNVCHA	0.44
HLA-DRB1*11:01	2	47	61	15	FVRVNRLGT	GQKFVRVNRLGTGIP	0.9849	0.01
HLA-DRB1*11:01	2	46	60	15	FVRVNRLGT	NGQKFVRVNRLGTGI	0.977	0.02		MASSSNYNTYMQYLNPPPYADHGANQLIPADQLSNQQGITPNYVGDLNLD	0.51
HLA-DRB1*08:02	2	47	61	15	FVRVNRLGT	GQKFVRVNRLGTGIP	0.9361	0.03
HLA-DRB1*15:01	5	8	22	15	VLAYANPTL	NRQVVLAYANPTLSA	0.9631	0.03	0.8623
HLA-DRB1*15:01	5	9	23	15	VLAYANPTL	RQVVLAYANPTLSAV	0.9637	0.03
HLA-DQA1*01:02/DQB1*06:02	5	5	19	15	NRQVVLAYA	GFNNRQVVLAYANPT	0.8547	0.05
HLA-DRB3*02:02	3	17	31	15	FTYNLTNLV	TNQFTYNLTNLVLSV	0.919	0.05	0.46
HLA-DRB3*02:02	3	16	30	15	FTYNLTNLV	STNQFTYNLTNLVLS	0.919	0.05	0.41
HLA-DPA1*02:01/DPB1*05:01	2	35	49	15	YTITQFTHN	TGSYTITQFTHNGQK	0.2432	0.06	0.47
HLA-DRB1*15:01	5	7	21	15	VLAYANPTL	NNRQVVLAYANPTLS	0.9332	0.06
HLA-DRB1*11:01	2	45	59	15	FVRVNRLGT	HNGQKFVRVNRLGTG	0.9682	0.06
HLA-DQA1*01:02/DQB1*06:02	5	4	18	15	NRQVVLAYA	NGFNNRQVVLAYANP	0.8335	0.07	0.79
HLA-DPA1*02:01/DPB1*01:01	2	35	49	15	YTITQFTHN	TGSYTITQFTHNGQK	0.3642	0.09	0.47
HLA-DRB1*13:02	2	47	61	15	FVRVNRLGT	GQKFVRVNRLGTGIP	0.7918	0.1
HLA-DRB1*08:02	2	46	60	15	FVRVNRLGT	NGQKFVRVNRLGTGI	0.8945	0.1
HLA-DRB1*11:01	2	48	62	15	FVRVNRLGT	QKFVRVNRLGTGIPA	0.9496	0.1
HLA-DPA1*03:01/DPB1*04:02	2	35	49	15	YTITQFTHN	TGSYTITQFTHNGQK	0.5178	0.13	0.47
HLA-DRB3*02:02	3	15	29	15	FTYNLTNLV	FSTNQFTYNLTNLVL	0.8208	0.14
HLA-DRB1*04:05	1	40	54	15	YVGDLNLDD	TPNYVGDLNLDDQFK	0.9396	0.16	0.88
HLA-DRB1*12:01	1	8	22	15	MQYLNPPPY	NTYMQYLNPPPYADH	0.8083	0.17	0.61
HLA-DRB1*09:01	3	36	50	15	WRPSKDKLI	DDAWRPSKDKLIGNT	0.8246	0.17
HLA-DRB1*08:02	2	45	59	15	FVRVNRLGT	HNGQKFVRVNRLGTG	0.86	0.17
HLA-DRB3*02:02	3	54	68	15	IHPNLPPIV	AVSIHPNLPPIVLPT	0.8076	0.18
HLA-DPA1*01:03/DPB1*04:01	2	35	49	15	YTITQFTHN	TGSYTITQFTHNGQK	0.64	0.2	0.47
HLA-DRB1*12:01	1	7	21	15	MQYLNPPPY	YNTYMQYLNPPPYAD	0.7813	0.23	0.64
HLA-DPA1*02:01/DPB1*01:01	2	34	48	15	YTITQFTHN	LTGSYTITQFTHNGQ	0.3015	0.24	0.64
HLA-DRB3*02:02	3	53	67	15	IHPNLPPIV	PAVSIHPNLPPIVLP	0.7637	0.26
HLA-DPA1*01:03/DPB1*02:01	2	35	49	15	YTITQFTHN	TGSYTITQFTHNGQK	0.7818	0.26	0.47
HLA-DRB1*09:01	3	35	49	15	WRPSKDKLI	PDDAWRPSKDKLIGN	0.814	0.26
HLA-DRB1*07:01	3	36	50	15	WRPSKDKLI	DDAWRPSKDKLIGNT	0.8705	0.26
HLA-DRB1*04:01	1	40	54	15	YVGDLNLDD	TPNYVGDLNLDDQFK	0.8775	0.26
HLA-DPA1*02:01/DPB1*14:01	5	5	19	15	RQVVLAYAN	GFNNRQVVLAYANPT	0.3177	0.28
HLA-DPA1*03:01/DPB1*04:02	2	34	48	15	YTITQFTHN	LTGSYTITQFTHNGQ	0.4306	0.28	0.63
HLA-DRB1*07:01	3	35	49	15	WRPSKDKLI	PDDAWRPSKDKLIGN	0.8647	0.28
HLA-DPA1*01:03/DPB1*04:01	2	34	48	15	YTITQFTHN	LTGSYTITQFTHNGQ	0.5547	0.29	0.63
HLA-DRB3*02:02	3	18	32	15	FTYNLTNLV	NQFTYNLTNLVLSVQ	0.7308	0.29	0.72
HLA-DRB1*04:05	1	39	53	15	YVGDLNLDD	ITPNYVGDLNLDDQF	0.904	0.29	1.1
HLA-DRB1*07:01	2	23	37	15	LAHTVAALL	EYPLAHTVAALLTGS	0.8539	0.3
HLA-DRB1*13:02	2	46	60	15	FVRVNRLGT	NGQKFVRVNRLGTGI	0.7059	0.32
HLA-DQA1*01:02/DQB1*06:02	5	6	20	15	NRQVVLAYA	FNNRQVVLAYANPTL	0.7042	0.33
HLA-DQA1*01:02/DQB1*06:02	5	3	17	15	NRQVVLAYA	LNGFNNRQVVLAYAN	0.7068	0.33	0.69
HLA-DRB1*12:01	4	19	33	15	LHQLRVEKV	SGILHQLRVEKVPEK	0.7385	0.34
HLA-DPA1*02:01/DPB1*14:01	5	6	20	15	RQVVLAYAN	FNNRQVVLAYANPTL	0.278	0.36
HLA-DRB1*07:01	2	22	36	15	LAHTVAALL	FEYPLAHTVAALLTG	0.8295	0.36
HLA-DRB1*07:01	3	34	48	15	WRPSKDKLI	LPDDAWRPSKDKLIG	0.8076	0.45
HLA-DRB1*07:01	1	16	30	15	YADHGANQL	PPPYADHGANQLIPA	0.8079	0.45
HLA-DPA1*02:01/DPB1*05:01	2	34	48	15	YTITQFTHN	LTGSYTITQFTHNGQ	0.1627	0.46
HLA-DRB1*04:05	1	38	52	15	YVGDLNLDD	GITPNYVGDLNLDDQ	0.8763	0.46
HLA-DPA1*01:03/DPB1*02:01	2	34	48	15	YTITQFTHN	LTGSYTITQFTHNGQ	0.6903	0.47	0.63
HLA-DRB1*09:01	3	34	48	15	WRPSKDKLI	LPDDAWRPSKDKLIG	0.746	0.48
HLA-DRB1*08:02	2	48	62	15	FVRVNRLGT	QKFVRVNRLGTGIPA	0.7869	0.5
HLA-DPA1*02:01/DPB1*14:01	5	4	18	15	RQVVLAYAN	NGFNNRQVVLAYANP	0.2433	0.54
HLA-DPA1*01:03/DPB1*04:01	2	33	47	15	YTITQFTHN	LLTGSYTITQFTHNG	0.4252	0.54
HLA-DPA1*01:03/DPB1*04:01	2	36	50	15	YTITQFTHN	GSYTITQFTHNGQKF	0.4049	0.55
HLA-DPA1*02:01/DPB1*01:01	2	33	47	15	YTITQFTHN	LLTGSYTITQFTHNG	0.2282	0.58
HLA-DPA1*02:01/DPB1*01:01	2	36	50	15	YTITQFTHN	GSYTITQFTHNGQKF	0.2286	0.58
HLA-DPA1*03:01/DPB1*04:02	2	36	50	15	YTITQFTHN	GSYTITQFTHNGQKF	0.3488	0.6
HLA-DRB1*07:01	1	15	29	15	YADHGANQL	NPPPYADHGANQLIP	0.7784	0.61
HLA-DRB3*02:02	3	2	16	15	FIQNMVIPR	NQAFIQNMVIPRNFS	0.5953	0.62
HLA-DPA1*01:03/DPB1*02:01	2	36	50	15	YTITQFTHN	GSYTITQFTHNGQKF	0.624	0.64
HLA-DRB1*12:01	2	27	41	15	VAALLTGSY	AHTVAALLTGSYTIT	0.6672	0.64
HLA-DRB1*12:01	4	18	32	15	LHQLRVEKV	ISGILHQLRVEKVPE	0.6682	0.64
HLA-DPA1*01:03/DPB1*04:01	3	12	26	15	FSTNQFTYN	PRNFSTNQFTYNLTN	0.365	0.67
HLA-DRB3*02:02	3	55	69	15	IHPNLPPIV	VSIHPNLPPIVLPTV	0.5757	0.69
HLA-DRB1*12:01	1	6	20	15	MQYLNPPPY	NYNTYMQYLNPPPYA	0.659	0.7	0.7
HLA-DRB1*04:05	1	41	55	15	YVGDLNLDD	PNYVGDLNLDDQFKG	0.8169	0.72	0.94
HLA-DRB3*01:01	1	40	54	15	YVGDLNLDD	TPNYVGDLNLDDQFK	0.5725	0.74
HLA-DRB1*09:01	1	16	30	15	YADHGANQL	PPPYADHGANQLIPA	0.7106	0.74
HLA-DPA1*02:01/DPB1*14:01	5	7	21	15	RQVVLAYAN	NNRQVVLAYANPTLS	0.2112	0.75
HLA-DPA1*03:01/DPB1*04:02	2	33	47	15	YTITQFTHN	LLTGSYTITQFTHNG	0.3194	0.77
HLA-DRB3*02:02	3	52	66	15	IHPNLPPIV	HPAVSIHPNLPPIVL	0.547	0.79	1.03
HLA-DRB1*12:01	1	9	23	15	MQYLNPPPY	TYMQYLNPPPYADHG	0.6336	0.81	0.72
HLA-DRB3*02:02	3	1	15	15	FIQNMVIPR	GNQAFIQNMVIPRNF	0.5314	0.82
HLA-DRB1*13:02	2	45	59	15	FVRVNRLGT	HNGQKFVRVNRLGTG	0.6296	0.82
HLA-DRB1*12:01	2	26	40	15	VAALLTGSY	LAHTVAALLTGSYTI	0.6284	0.83	0.49
HLA-DRB1*04:01	1	39	53	15	YVGDLNLDD	ITPNYVGDLNLDDQF	0.785	0.83
HLA-DRB1*01:01	4	19	33	15	LHQLRVEKV	SGILHQLRVEKVPEK	0.8197	0.83
HLA-DPA1*03:01/DPB1*04:02	3	12	26	15	FSTNQFTYN	PRNFSTNQFTYNLTN	0.309	0.87
HLA-DPA1*01:03/DPB1*04:01	3	11	25	15	FSTNQFTYN	IPRNFSTNQFTYNLT	0.3	0.88
HLA-DRB3*02:02	3	14	28	15	FTYNLTNLV	NFSTNQFTYNLTNLV	0.5076	0.9
HLA-DRB1*07:01	2	21	35	15	LAHTVAALL	NFEYPLAHTVAALLT	0.7179	0.9	0.54
HLA-DPA1*02:01/DPB1*05:01	2	36	50	15	YTITQFTHN	GSYTITQFTHNGQKF	0.1334	0.97
HLA-DPA1*02:01/DPB1*14:01	2	18	32	15	FEYPLAHTV	IMSNFEYPLAHTVAA	0.1914	0.98
HLA-DPA1*01:03/DPB1*02:01	2	33	47	15	YTITQFTHN	LLTGSYTITQFTHNG	0.5346	0.98
HLA-DPA1*02:01/DPB1*01:01	3	12	26	15	FSTNQFTYN	PRNFSTNQFTYNLTN	0.1813	0.99
HLA-DRB3*01:01	1	39	53	15	YVGDLNLDD	ITPNYVGDLNLDDQF	0.4743	0.99
HLA-DRB3*02:02	3	43	57	15	LIGNTMHPA	KDKLIGNTMHPAVSI	0.4494	1
HLA-DQA1*05:01/DQB1*02:01	4	42	56	15	MFSVKEGMM	PADMFSVKEGMMKKR	0.5156	1
HLA-DQA1*04:01/DQB1*04:02	1	16	30	15	YADHGANQL	PPPYADHGANQLIPA	0.228	1.1
HLA-DRB3*02:02	3	42	56	15	LIGNTMHPA	SKDKLIGNTMHPAVS	0.4418	1.1
HLA-DRB5*01:01	4	21	35	15	LRVEKVPEK	ILHQLRVEKVPEKTS	0.4973	1.1
HLA-DPA1*01:03/DPB1*02:01	3	12	26	15	FSTNQFTYN	PRNFSTNQFTYNLTN	0.5063	1.1
HLA-DRB1*13:02	3	2	16	15	FIQNMVIPR	NQAFIQNMVIPRNFS	0.5905	1.1
HLA-DRB1*09:01	1	15	29	15	YADHGANQL	NPPPYADHGANQLIP	0.6774	1.1
HLA-DQA1*01:01/DQB1*05:01	4	19	33	15	LHQLRVEKV	SGILHQLRVEKVPEK	0.0291	1.2
HLA-DRB3*01:01	1	38	52	15	YVGDLNLDD	GITPNYVGDLNLDDQ	0.4175	1.2
HLA-DRB5*01:01	4	22	36	15	LRVEKVPEK	LHQLRVEKVPEKTSL	0.4664	1.2
HLA-DRB5*01:01	4	43	57	15	FSVKEGMMK	ADMFSVKEGMMKKRG	0.4668	1.2
HLA-DRB1*07:01	1	14	28	15	YADHGANQL	LNPPPYADHGANQLI	0.6717	1.2
HLA-DRB1*01:01	5	8	22	15	VVLAYANPT	NRQVVLAYANPTLSA	0.7785	1.2
HLA-DPA1*02:01/DPB1*14:01	2	19	33	15	FEYPLAHTV	MSNFEYPLAHTVAAL	0.1695	1.3
HLA-DPA1*01:03/DPB1*04:01	3	10	24	15	FSTNQFTYN	VIPRNFSTNQFTYNL	0.2135	1.3
HLA-DRB1*12:01	2	25	39	15	VAALLTGSY	PLAHTVAALLTGSYT	0.5656	1.3
HLA-DRB1*15:01	5	1	15	15	LNGFNNRQV	FPLNGFNNRQVVLAY	0.6329	1.3
HLA-DRB1*07:01	3	37	51	15	WRPSKDKLI	DAWRPSKDKLIGNTM	0.6625	1.3
HLA-DPA1*02:01/DPB1*01:01	2	18	32	15	FEYPLAHTV	IMSNFEYPLAHTVAA	0.1571	1.4
HLA-DPA1*03:01/DPB1*04:02	4	19	33	15	LHQLRVEKV	SGILHQLRVEKVPEK	0.2489	1.4
HLA-DPA1*03:01/DPB1*04:02	3	11	25	15	FSTNQFTYN	IPRNFSTNQFTYNLT	0.2557	1.4
HLA-DRB1*12:01	2	13	27	15	LGIMSNFEY	WLPLGIMSNFEYPLA	0.5456	1.4
HLA-DRB1*12:01	4	20	34	15	LHQLRVEKV	GILHQLRVEKVPEKT	0.5474	1.4
HLA-DRB1*15:01	5	6	20	15	VLAYANPTL	FNNRQVVLAYANPTL	0.6116	1.4
HLA-DRB1*08:02	5	3	17	15	FNNRQVVLA	LNGFNNRQVVLAYAN	0.6157	1.4
HLA-DQA1*01:01/DQB1*05:01	5	8	22	15	VLAYANPTL	NRQVVLAYANPTLSA	0.0266	1.5
HLA-DPA1*02:01/DPB1*01:01	3	11	25	15	FSTNQFTYN	IPRNFSTNQFTYNLT	0.1539	1.5
HLA-DPA1*02:01/DPB1*14:01	2	23	37	15	LAHTVAALL	EYPLAHTVAALLTGS	0.1576	1.5
HLA-DPA1*01:03/DPB1*02:01	3	11	25	15	FSTNQFTYN	IPRNFSTNQFTYNLT	0.4127	1.5
HLA-DQA1*05:01/DQB1*02:01	4	41	55	15	MFSVKEGMM	LPADMFSVKEGMMKK	0.4594	1.5
HLA-DRB1*03:01	1	43	57	15	LNLDDQFKG	YVGDLNLDDQFKGNV	0.6695	1.5
HLA-DRB1*04:01	1	38	52	15	YVGDLNLDD	GITPNYVGDLNLDDQ	0.6986	1.5
HLA-DQA1*01:01/DQB1*05:01	5	9	23	15	VLAYANPTL	RQVVLAYANPTLSAV	0.0253	1.6
HLA-DPA1*02:01/DPB1*01:01	2	41	55	15	HNGQKFVRV	TQFTHNGQKFVRVNR	0.1481	1.6
HLA-DPA1*01:03/DPB1*02:01	3	7	21	15	VIPRNFSTN	QNMVIPRNFSTNQFT	0.3949	1.6
HLA-DRB5*01:01	3	2	16	15	FIQNMVIPR	NQAFIQNMVIPRNFS	0.4177	1.6
HLA-DRB1*12:01	4	17	31	15	LHQLRVEKV	AISGILHQLRVEKVP	0.527	1.6
HLA-DRB1*13:02	2	48	62	15	FVRVNRLGT	QKFVRVNRLGTGIPA	0.5376	1.6
HLA-DRB1*09:01	3	37	51	15	WRPSKDKLI	DAWRPSKDKLIGNTM	0.6275	1.6
HLA-DRB1*04:01	1	41	55	15	YVGDLNLDD	PNYVGDLNLDDQFKG	0.6753	1.6
HLA-DPA1*02:01/DPB1*05:01	2	47	61	15	FVRVNRLGT	GQKFVRVNRLGTGIP	0.1134	1.7
HLA-DRB1*11:01	2	44	58	15	FVRVNRLGT	THNGQKFVRVNRLGT	0.7081	1.7
HLA-DPA1*01:03/DPB1*04:01	2	41	55	15	HNGQKFVRV	TQFTHNGQKFVRVNR	0.1654	1.8
HLA-DPA1*01:03/DPB1*04:01	2	32	46	15	YTITQFTHN	ALLTGSYTITQFTHN	0.168	1.8
HLA-DRB3*02:02	1	40	54	15	YVGDLNLDD	TPNYVGDLNLDDQFK	0.3041	1.8
HLA-DRB3*02:02	3	3	17	15	FIQNMVIPR	QAFIQNMVIPRNFST	0.3087	1.8
HLA-DRB3*02:02	2	40	54	15	FTHNGQKFV	ITQFTHNGQKFVRVN	0.3112	1.8
HLA-DRB3*02:02	1	50	64	15	FKGNVCHAF	DDQFKGNVCHAFTLE	0.3118	1.8
HLA-DRB3*01:01	1	41	55	15	YVGDLNLDD	PNYVGDLNLDDQFKG	0.3158	1.8
HLA-DRB4*01:01	3	26	40	15	LSVQKLPDD	NLVLSVQKLPDDAWR	0.329	1.8
HLA-DRB1*13:02	3	1	15	15	FIQNMVIPR	GNQAFIQNMVIPRNF	0.5196	1.8
HLA-DRB1*07:01	1	17	31	15	YADHGANQL	PPYADHGANQLIPAD	0.5844	1.8
HLA-DPA1*02:01/DPB1*14:01	2	17	31	15	FEYPLAHTV	GIMSNFEYPLAHTVA	0.1383	1.9
HLA-DRB5*01:01	4	42	56	15	FSVKEGMMK	PADMFSVKEGMMKKR	0.3859	1.9
HLA-DQA1*05:01/DQB1*03:01	5	8	22	15	VVLAYANPT	NRQVVLAYANPTLSA	0.5379	1.9
HLA-DRB1*01:01	4	18	32	15	LHQLRVEKV	ISGILHQLRVEKVPE	0.6722	1.9
HLA-DPA1*02:01/DPB1*01:01	2	19	33	15	FEYPLAHTV	MSNFEYPLAHTVAAL	0.1332	2
HLA-DQA1*04:01/DQB1*04:02	1	15	29	15	YADHGANQL	NPPPYADHGANQLIP	0.1915	2
HLA-DRB3*02:02	3	41	55	15	LIGNTMHPA	PSKDKLIGNTMHPAV	0.2866	2
HLA-DRB4*01:01	4	19	33	15	LHQLRVEKV	SGILHQLRVEKVPEK	0.3149	2
HLA-DPA1*01:03/DPB1*02:01	2	41	55	15	HNGQKFVRV	TQFTHNGQKFVRVNR	0.3469	2
HLA-DPA1*01:03/DPB1*02:01	3	6	20	15	VIPRNFSTN	IQNMVIPRNFSTNQF	0.3535	2
HLA-DRB1*07:01	2	24	38	15	LAHTVAALL	YPLAHTVAALLTGSY	0.5581	2
HLA-DRB1*01:01	5	7	21	15	VVLAYANPT	NNRQVVLAYANPTLS	0.6592	2
HLA-DPA1*02:01/DPB1*14:01	2	22	36	15	LAHTVAALL	FEYPLAHTVAALLTG	0.1291	2.1
HLA-DPA1*02:01/DPB1*01:01	2	42	56	15	HNGQKFVRV	QFTHNGQKFVRVNRL	0.1297	2.1
HLA-DPA1*01:03/DPB1*04:01	2	42	56	15	HNGQKFVRV	QFTHNGQKFVRVNRL	0.1413	2.1
HLA-DRB5*01:01	3	1	15	15	FIQNMVIPR	GNQAFIQNMVIPRNF	0.356	2.1
HLA-DRB1*09:01	5	8	22	15	VVLAYANPT	NRQVVLAYANPTLSA	0.5739	2.1
HLA-DPA1*02:01/DPB1*14:01	2	20	34	15	FEYPLAHTV	SNFEYPLAHTVAALL	0.1255	2.2
HLA-DPA1*02:01/DPB1*01:01	4	19	33	15	LHQLRVEKV	SGILHQLRVEKVPEK	0.1267	2.2
HLA-DPA1*02:01/DPB1*01:01	2	17	31	15	FEYPLAHTV	GIMSNFEYPLAHTVA	0.1268	2.2
HLA-DRB3*02:02	4	1	15	15	YRQHKNPNN	KQAYRQHKNPNNGPL	0.2652	2.2
HLA-DRB1*12:01	2	12	26	15	LGIMSNFEY	AWLPLGIMSNFEYPL	0.4636	2.2
HLA-DRB1*12:01	2	14	28	15	LGIMSNFEY	LPLGIMSNFEYPLAH	0.4663	2.2
HLA-DRB1*07:01	3	33	47	15	WRPSKDKLI	KLPDDAWRPSKDKLI	0.5353	2.2
HLA-DRB1*09:01	1	14	28	15	YADHGANQL	LNPPPYADHGANQLI	0.5637	2.2
HLA-DPA1*02:01/DPB1*01:01	3	10	24	15	FSTNQFTYN	VIPRNFSTNQFTYNL	0.1255	2.3
HLA-DRB3*02:02	1	36	50	15	ITPNYVGDL	QQGITPNYVGDLNLD	0.239	2.3
HLA-DRB3*01:01	3	17	31	15	FTYNLTNLV	TNQFTYNLTNLVLSV	0.2575	2.3
HLA-DPA1*01:03/DPB1*02:01	2	42	56	15	HNGQKFVRV	QFTHNGQKFVRVNRL	0.3228	2.3
HLA-DRB1*03:01	1	42	56	15	LNLDDQFKG	NYVGDLNLDDQFKGN	0.543	2.3
HLA-DRB1*09:01	2	23	37	15	LAHTVAALL	EYPLAHTVAALLTGS	0.5544	2.3
HLA-DPA1*03:01/DPB1*04:02	3	10	24	15	FSTNQFTYN	VIPRNFSTNQFTYNL	0.1904	2.4
HLA-DPA1*03:01/DPB1*04:02	4	18	32	15	LHQLRVEKV	ISGILHQLRVEKVPE	0.1906	2.4
HLA-DRB3*02:02	2	39	53	15	FTHNGQKFV	TITQFTHNGQKFVRV	0.2383	2.4
HLA-DRB3*01:01	3	16	30	15	FTYNLTNLV	STNQFTYNLTNLVLS	0.2549	2.4
HLA-DPA1*01:03/DPB1*04:01	3	13	27	15	FSTNQFTYN	RNFSTNQFTYNLTNL	0.1177	2.5
HLA-DQA1*04:01/DQB1*04:02	1	4	18	15	YNTYMQYLN	SSNYNTYMQYLNPPP	0.1778	2.5
HLA-DRB4*01:01	1	41	55	15	VGDLNLDDQ	PNYVGDLNLDDQFKG	0.2693	2.5
HLA-DRB5*01:01	4	20	34	15	LRVEKVPEK	GILHQLRVEKVPEKT	0.3305	2.5
HLA-DRB1*12:01	2	11	25	15	LGIMSNFEY	PAWLPLGIMSNFEYP	0.4375	2.5
HLA-DRB1*08:02	5	2	16	15	FNNRQVVLA	PLNGFNNRQVVLAYA	0.5048	2.5
HLA-DPA1*01:03/DPB1*04:01	2	18	32	15	FEYPLAHTV	IMSNFEYPLAHTVAA	0.1084	2.6
HLA-DPA1*01:03/DPB1*04:01	3	9	23	15	FSTNQFTYN	MVIPRNFSTNQFTYN	0.1102	2.6
HLA-DQA1*04:01/DQB1*04:02	2	45	59	15	QKFVRVNRL	HNGQKFVRVNRLGTG	0.1751	2.6
HLA-DPA1*03:01/DPB1*04:02	3	17	31	15	FTYNLTNLV	TNQFTYNLTNLVLSV	0.187	2.6
HLA-DRB3*02:02	3	19	33	15	FTYNLTNLV	QFTYNLTNLVLSVQK	0.2236	2.6
HLA-DRB3*02:02	1	49	63	15	FKGNVCHAF	LDDQFKGNVCHAFTL	0.2263	2.6
HLA-DQA1*01:02/DQB1*06:02	3	43	57	15	LIGNTMHPA	KDKLIGNTMHPAVSI	0.39	2.6
HLA-DRB1*03:01	1	44	58	15	LNLDDQFKG	VGDLNLDDQFKGNVC	0.5078	2.6
HLA-DPA1*02:01/DPB1*05:01	4	19	33	15	LHQLRVEKV	SGILHQLRVEKVPEK	0.0948	2.7
HLA-DQA1*04:01/DQB1*04:02	3	36	50	15	WRPSKDKLI	DDAWRPSKDKLIGNT	0.1731	2.7
HLA-DPA1*01:03/DPB1*02:01	3	5	19	15	VIPRNFSTN	FIQNMVIPRNFSTNQ	0.2714	2.7
HLA-DPA1*01:03/DPB1*02:01	3	10	24	15	FSTNQFTYN	VIPRNFSTNQFTYNL	0.2762	2.7
HLA-DRB5*01:01	4	23	37	15	LRVEKVPEK	HQLRVEKVPEKTSLF	0.3175	2.7
HLA-DQA1*05:01/DQB1*03:01	5	7	21	15	VVLAYANPT	NNRQVVLAYANPTLS	0.4508	2.7
HLA-DRB1*09:01	2	22	36	15	LAHTVAALL	FEYPLAHTVAALLTG	0.5209	2.7
HLA-DRB1*09:01	5	7	21	15	VVLAYANPT	NNRQVVLAYANPTLS	0.5235	2.7
HLA-DRB1*11:01	3	24	38	15	VLSVQKLPD	LTNLVLSVQKLPDDA	0.5759	2.7
HLA-DPA1*02:01/DPB1*01:01	2	32	46	15	YTITQFTHN	ALLTGSYTITQFTHN	0.1132	2.8
HLA-DQA1*04:01/DQB1*04:02	2	35	49	15	ITQFTHNGQ	TGSYTITQFTHNGQK	0.1725	2.8
HLA-DPA1*03:01/DPB1*04:02	3	16	30	15	FTYNLTNLV	STNQFTYNLTNLVLS	0.1781	2.8
HLA-DQA1*01:02/DQB1*06:02	3	42	56	15	LIGNTMHPA	SKDKLIGNTMHPAVS	0.3842	2.8
HLA-DPA1*02:01/DPB1*05:01	2	41	55	15	HNGQKFVRV	TQFTHNGQKFVRVNR	0.0924	2.9
HLA-DPA1*02:01/DPB1*05:01	2	33	47	15	YTITQFTHN	LLTGSYTITQFTHNG	0.0928	2.9
HLA-DRB3*02:02	3	51	65	15	IHPNLPPIV	MHPAVSIHPNLPPIV	0.1984	2.9
HLA-DRB1*08:02	5	4	18	15	FNNRQVVLA	NGFNNRQVVLAYANP	0.4844	2.9
HLA-DRB1*09:01	3	33	47	15	WRPSKDKLI	KLPDDAWRPSKDKLI	0.5052	2.9
HLA-DQA1*01:01/DQB1*05:01	5	7	21	15	VLAYANPTL	NNRQVVLAYANPTLS	0.018	3
HLA-DQA1*01:01/DQB1*05:01	4	18	32	15	LHQLRVEKV	ISGILHQLRVEKVPE	0.0182	3
HLA-DPA1*02:01/DPB1*05:01	2	45	59	15	FVRVNRLGT	HNGQKFVRVNRLGTG	0.0904	3
HLA-DPA1*01:03/DPB1*04:01	2	19	33	15	FEYPLAHTV	MSNFEYPLAHTVAAL	0.0967	3
HLA-DPA1*01:03/DPB1*02:01	2	18	32	15	FEYPLAHTV	IMSNFEYPLAHTVAA	0.2478	3
HLA-DRB1*13:02	2	40	54	15	FTHNGQKFV	ITQFTHNGQKFVRVN	0.4305	3
HLA-DQA1*05:01/DQB1*03:01	5	9	23	15	LAYANPTLS	RQVVLAYANPTLSAV	0.4326	3
HLA-DRB1*09:01	1	24	38	15	LIPADQLSN	ANQLIPADQLSNQQG	0.496	3
HLA-DPA1*01:03/DPB1*04:01	2	40	54	15	HNGQKFVRV	ITQFTHNGQKFVRVN	0.0928	3.1
HLA-DPA1*03:01/DPB1*04:02	2	18	32	15	FEYPLAHTV	IMSNFEYPLAHTVAA	0.1669	3.1
HLA-DQA1*04:01/DQB1*04:02	4	19	33	15	LHQLRVEKV	SGILHQLRVEKVPEK	0.1676	3.1
HLA-DRB3*02:02	1	39	53	15	YVGDLNLDD	ITPNYVGDLNLDDQF	0.1849	3.1
HLA-DRB3*02:02	1	48	62	15	FKGNVCHAF	NLDDQFKGNVCHAFT	0.1861	3.1
HLA-DQA1*01:02/DQB1*06:02	5	7	21	15	NRQVVLAYA	NNRQVVLAYANPTLS	0.3675	3.1
HLA-DRB1*07:01	1	13	27	15	YADHGANQL	YLNPPPYADHGANQL	0.4515	3.1
HLA-DRB1*07:01	4	19	33	15	LHQLRVEKV	SGILHQLRVEKVPEK	0.4596	3.1
HLA-DRB1*09:01	1	17	31	15	YADHGANQL	PPYADHGANQLIPAD	0.4929	3.1
HLA-DRB1*11:01	3	25	39	15	VLSVQKLPD	TNLVLSVQKLPDDAW	0.5265	3.1
HLA-DQA1*03:01/DQB1*03:02	1	38	52	15	YVGDLNLDD	GITPNYVGDLNLDDQ	0.013	3.2
HLA-DPA1*03:01/DPB1*04:02	2	41	55	15	HNGQKFVRV	TQFTHNGQKFVRVNR	0.1654	3.2
HLA-DRB3*02:02	1	16	30	15	YADHGANQL	PPPYADHGANQLIPA	0.182	3.2
HLA-DRB3*01:01	1	43	57	15	LNLDDQFKG	YVGDLNLDDQFKGNV	0.1837	3.2
HLA-DQA1*05:01/DQB1*02:01	4	40	54	15	MFSVKEGMM	SLPADMFSVKEGMMK	0.346	3.2
HLA-DRB1*12:01	2	28	42	15	VAALLTGSY	HTVAALLTGSYTITQ	0.3994	3.2
HLA-DRB1*13:02	3	17	31	15	FTYNLTNLV	TNQFTYNLTNLVLSV	0.4078	3.2
HLA-DRB1*07:01	3	16	30	15	FTYNLTNLV	STNQFTYNLTNLVLS	0.4479	3.2
HLA-DRB3*01:01	3	15	29	15	FTYNLTNLV	FSTNQFTYNLTNLVL	0.1769	3.3
HLA-DRB4*01:01	1	40	54	15	VGDLNLDDQ	TPNYVGDLNLDDQFK	0.2167	3.3
HLA-DRB4*01:01	3	25	39	15	LSVQKLPDD	TNLVLSVQKLPDDAW	0.2168	3.3
HLA-DRB1*07:01	2	20	34	15	LAHTVAALL	SNFEYPLAHTVAALL	0.4413	3.3
HLA-DRB1*09:01	4	33	47	15	FRISLPADM	KTSLFRISLPADMFS	0.4818	3.3
HLA-DRB1*01:01	4	20	34	15	LHQLRVEKV	GILHQLRVEKVPEKT	0.5096	3.3
HLA-DPA1*02:01/DPB1*05:01	2	46	60	15	FVRVNRLGT	NGQKFVRVNRLGTGI	0.0849	3.4
HLA-DPA1*02:01/DPB1*01:01	2	40	54	15	HNGQKFVRV	ITQFTHNGQKFVRVN	0.104	3.4
HLA-DRB3*02:02	3	44	58	15	LIGNTMHPA	DKLIGNTMHPAVSIH	0.1654	3.4
HLA-DRB3*02:02	3	56	70	15	IHPNLPPIV	SIHPNLPPIVLPTVK	0.1663	3.4
HLA-DPA1*01:03/DPB1*02:01	2	19	33	15	FEYPLAHTV	MSNFEYPLAHTVAAL	0.2227	3.4
HLA-DPA1*01:03/DPB1*02:01	3	43	57	15	LIGNTMHPA	KDKLIGNTMHPAVSI	0.2273	3.4
HLA-DRB1*13:02	3	43	57	15	LIGNTMHPA	KDKLIGNTMHPAVSI	0.393	3.4
HLA-DRB1*13:02	1	16	30	15	YADHGANQL	PPPYADHGANQLIPA	0.3944	3.4
HLA-DRB1*13:02	3	16	30	15	FTYNLTNLV	STNQFTYNLTNLVLS	0.3955	3.4
HLA-DRB1*07:01	3	17	31	15	FTYNLTNLV	TNQFTYNLTNLVLSV	0.432	3.4
HLA-DPA1*01:03/DPB1*04:01	4	19	33	15	LHQLRVEKV	SGILHQLRVEKVPEK	0.0814	3.5
HLA-DPA1*02:01/DPB1*05:01	2	18	32	15	FEYPLAHTV	IMSNFEYPLAHTVAA	0.0837	3.5
HLA-DPA1*02:01/DPB1*14:01	2	35	49	15	YTITQFTHN	TGSYTITQFTHNGQK	0.0994	3.5
HLA-DRB4*01:01	4	18	32	15	LHQLRVEKV	ISGILHQLRVEKVPE	0.2084	3.5
HLA-DPA1*01:03/DPB1*02:01	2	37	51	15	YTITQFTHN	SYTITQFTHNGQKFV	0.2161	3.5
HLA-DPA1*01:03/DPB1*02:01	3	13	27	15	FSTNQFTYN	RNFSTNQFTYNLTNL	0.2187	3.5
HLA-DPA1*01:03/DPB1*02:01	3	42	56	15	LIGNTMHPA	SKDKLIGNTMHPAVS	0.2193	3.5
HLA-DRB1*13:02	3	54	68	15	IHPNLPPIV	AVSIHPNLPPIVLPT	0.3886	3.5
HLA-DRB1*15:01	3	51	65	15	VSIHPNLPP	MHPAVSIHPNLPPIV	0.392	3.5
HLA-DRB3*02:02	2	38	52	15	FTHNGQKFV	YTITQFTHNGQKFVR	0.1593	3.6
HLA-DRB3*02:02	5	8	22	15	VVLAYANPT	NRQVVLAYANPTLSA	0.16	3.6
HLA-DQA1*05:01/DQB1*02:01	1	38	52	15	PNYVGDLNL	GITPNYVGDLNLDDQ	0.3247	3.6
HLA-DRB1*15:01	3	52	66	15	VSIHPNLPP	HPAVSIHPNLPPIVL	0.3799	3.6
HLA-DRB1*13:02	3	42	56	15	LIGNTMHPA	SKDKLIGNTMHPAVS	0.3822	3.6
HLA-DRB1*09:01	4	34	48	15	FRISLPADM	TSLFRISLPADMFSV	0.4665	3.6
HLA-DRB3*02:02	2	48	62	15	VRVNRLGTG	QKFVRVNRLGTGIPA	0.1484	3.7
HLA-DRB3*02:02	1	9	23	15	QYLNPPPYA	TYMQYLNPPPYADHG	0.1493	3.7
HLA-DRB3*02:02	2	41	55	15	FTHNGQKFV	TQFTHNGQKFVRVNR	0.1502	3.7
HLA-DQA1*04:01/DQB1*04:02	3	35	49	15	WRPSKDKLI	PDDAWRPSKDKLIGN	0.156	3.7
HLA-DRB1*08:02	3	24	38	15	VLSVQKLPD	LTNLVLSVQKLPDDA	0.4311	3.7
HLA-DPA1*02:01/DPB1*14:01	4	22	36	15	RVEKVPEKT	LHQLRVEKVPEKTSL	0.0941	3.8
HLA-DRB3*01:01	1	42	56	15	LNLDDQFKG	NYVGDLNLDDQFKGN	0.1468	3.8
HLA-DPA1*01:03/DPB1*02:01	2	40	54	15	HNGQKFVRV	ITQFTHNGQKFVRVN	0.1991	3.8
HLA-DRB1*01:01	2	23	37	15	LAHTVAALL	EYPLAHTVAALLTGS	0.4484	3.8
HLA-DRB1*09:01	1	23	37	15	LIPADQLSN	GANQLIPADQLSNQQ	0.455	3.8
HLA-DPA1*02:01/DPB1*14:01	4	34	48	15	FRISLPADM	TSLFRISLPADMFSV	0.0927	3.9
HLA-DPA1*03:01/DPB1*04:02	2	42	56	15	HNGQKFVRV	QFTHNGQKFVRVNRL	0.1499	3.9
HLA-DPA1*03:01/DPB1*04:02	4	20	34	15	LHQLRVEKV	GILHQLRVEKVPEKT	0.1508	3.9
HLA-DPA1*01:03/DPB1*02:01	2	32	46	15	YTITQFTHN	ALLTGSYTITQFTHN	0.1959	3.9
HLA-DPA1*01:03/DPB1*04:01	2	37	51	15	YTITQFTHN	SYTITQFTHNGQKFV	0.0718	4
HLA-DPA1*02:01/DPB1*05:01	2	42	56	15	HNGQKFVRV	QFTHNGQKFVRVNRL	0.0801	4
HLA-DPA1*02:01/DPB1*14:01	2	21	35	15	LAHTVAALL	NFEYPLAHTVAALLT	0.0915	4
HLA-DRB3*01:01	1	37	51	15	YVGDLNLDD	QGITPNYVGDLNLDD	0.138	4
HLA-DRB3*02:02	1	15	29	15	YADHGANQL	NPPPYADHGANQLIP	0.1405	4
HLA-DQA1*04:01/DQB1*04:02	4	1	15	15	YRQHKNPNN	KQAYRQHKNPNNGPL	0.1521	4
HLA-DQA1*05:01/DQB1*02:01	4	19	33	15	LHQLRVEKV	SGILHQLRVEKVPEK	0.3071	4
HLA-DRB1*15:01	2	37	51	15	ITQFTHNGQ	SYTITQFTHNGQKFV	0.3487	4
HLA-DRB1*07:01	4	18	32	15	LHQLRVEKV	ISGILHQLRVEKVPE	0.378	4
HLA-DRB1*04:05	1	37	51	15	YVGDLNLDD	QGITPNYVGDLNLDD	0.4091	4
HLA-DRB1*01:01	1	16	30	15	YADHGANQL	PPPYADHGANQLIPA	0.4286	4
HLA-DRB1*11:01	2	49	63	15	FVRVNRLGT	KFVRVNRLGTGIPAH	0.4558	4
HLA-DQA1*01:01/DQB1*05:01	1	38	52	15	PNYVGDLNL	GITPNYVGDLNLDDQ	0.0151	4.1
HLA-DPA1*01:03/DPB1*04:01	2	17	31	15	FEYPLAHTV	GIMSNFEYPLAHTVA	0.0702	4.1
HLA-DRB3*02:02	1	35	49	15	ITPNYVGDL	NQQGITPNYVGDLNL	0.1375	4.1
HLA-DRB1*13:02	3	53	67	15	IHPNLPPIV	PAVSIHPNLPPIVLP	0.3572	4.1
HLA-DQA1*03:01/DQB1*03:02	1	39	53	15	YVGDLNLDD	ITPNYVGDLNLDDQF	0.0113	4.2
HLA-DRB4*01:01	3	24	38	15	LSVQKLPDD	LTNLVLSVQKLPDDA	0.1814	4.2
HLA-DRB1*13:02	2	39	53	15	FTHNGQKFV	TITQFTHNGQKFVRV	0.3525	4.2
HLA-DRB1*08:02	2	37	51	15	ITQFTHNGQ	SYTITQFTHNGQKFV	0.405	4.2
HLA-DQA1*03:01/DQB1*03:02	1	40	54	15	YVGDLNLDD	TPNYVGDLNLDDQFK	0.0111	4.3
HLA-DPA1*01:03/DPB1*04:01	3	17	31	15	FTYNLTNLV	TNQFTYNLTNLVLSV	0.0655	4.3
HLA-DPA1*02:01/DPB1*14:01	4	21	35	15	RVEKVPEKT	ILHQLRVEKVPEKTS	0.0874	4.3
HLA-DPA1*02:01/DPB1*14:01	4	23	37	15	RVEKVPEKT	HQLRVEKVPEKTSLF	0.0878	4.3
HLA-DRB3*02:02	2	47	61	15	VRVNRLGTG	GQKFVRVNRLGTGIP	0.1309	4.3
HLA-DRB3*02:02	1	38	52	15	YVGDLNLDD	GITPNYVGDLNLDDQ	0.1315	4.3
HLA-DRB3*02:02	3	12	26	15	FSTNQFTYN	PRNFSTNQFTYNLTN	0.1327	4.3
HLA-DPA1*03:01/DPB1*04:02	2	19	33	15	FEYPLAHTV	MSNFEYPLAHTVAAL	0.1452	4.3
HLA-DQA1*04:01/DQB1*04:02	2	36	50	15	ITQFTHNGQ	GSYTITQFTHNGQKF	0.1469	4.3
HLA-DRB4*01:01	3	3	17	15	IQNMVIPRN	QAFIQNMVIPRNFST	0.1769	4.3
HLA-DRB5*01:01	4	44	58	15	FSVKEGMMK	DMFSVKEGMMKKRGE	0.2399	4.3
HLA-DQA1*01:02/DQB1*06:02	5	2	16	15	NRQVVLAYA	PLNGFNNRQVVLAYA	0.2927	4.3
HLA-DQA1*01:02/DQB1*06:02	3	41	55	15	LIGNTMHPA	PSKDKLIGNTMHPAV	0.2937	4.3
HLA-DPA1*02:01/DPB1*14:01	5	8	22	15	VVLAYANPT	NRQVVLAYANPTLSA	0.0864	4.4
HLA-DPA1*02:01/DPB1*01:01	2	20	34	15	FEYPLAHTV	SNFEYPLAHTVAALL	0.0918	4.4
HLA-DRB3*02:02	3	36	50	15	WRPSKDKLI	DDAWRPSKDKLIGNT	0.1284	4.4
HLA-DRB3*02:02	1	8	22	15	QYLNPPPYA	NTYMQYLNPPPYADH	0.1291	4.4
HLA-DPA1*01:03/DPB1*02:01	1	16	30	15	YADHGANQL	PPPYADHGANQLIPA	0.175	4.4
HLA-DRB1*15:01	2	36	50	15	ITQFTHNGQ	GSYTITQFTHNGQKF	0.327	4.4
HLA-DRB1*15:01	4	19	33	15	LHQLRVEKV	SGILHQLRVEKVPEK	0.3287	4.4
HLA-DRB1*08:02	2	44	58	15	FVRVNRLGT	THNGQKFVRVNRLGT	0.3938	4.4
HLA-DRB1*08:02	2	36	50	15	ITQFTHNGQ	GSYTITQFTHNGQKF	0.3957	4.4
HLA-DRB1*01:01	5	9	23	15	VVLAYANPT	RQVVLAYANPTLSAV	0.4068	4.4
HLA-DPA1*02:01/DPB1*05:01	4	21	35	15	LRVEKVPEK	ILHQLRVEKVPEKTS	0.0764	4.5
HLA-DPA1*02:01/DPB1*01:01	4	18	32	15	LHQLRVEKV	ISGILHQLRVEKVPE	0.0907	4.5
HLA-DPA1*03:01/DPB1*04:02	3	43	57	15	LIGNTMHPA	KDKLIGNTMHPAVSI	0.1399	4.5
HLA-DPA1*01:03/DPB1*02:01	4	29	43	15	EKTSLFRIS	KVPEKTSLFRISLPA	0.1689	4.5
HLA-DPA1*01:03/DPB1*02:01	3	8	22	15	VIPRNFSTN	NMVIPRNFSTNQFTY	0.1743	4.5
HLA-DPA1*01:03/DPB1*04:01	3	16	30	15	FTYNLTNLV	STNQFTYNLTNLVLS	0.0615	4.6
HLA-DRB3*02:02	1	41	55	15	YVGDLNLDD	PNYVGDLNLDDQFKG	0.1224	4.6
HLA-DPA1*01:03/DPB1*02:01	2	17	31	15	FEYPLAHTV	GIMSNFEYPLAHTVA	0.1644	4.6
HLA-DPA1*03:01/DPB1*04:02	2	32	46	15	YTITQFTHN	ALLTGSYTITQFTHN	0.1374	4.7
HLA-DPA1*03:01/DPB1*04:02	3	42	56	15	LIGNTMHPA	SKDKLIGNTMHPAVS	0.1379	4.7
HLA-DRB1*08:02	3	25	39	15	VLSVQKLPD	TNLVLSVQKLPDDAW	0.3805	4.7
HLA-DRB1*09:01	5	6	20	15	VVLAYANPT	FNNRQVVLAYANPTL	0.4108	4.7
HLA-DPA1*02:01/DPB1*14:01	4	33	47	15	FRISLPADM	KTSLFRISLPADMFS	0.0812	4.8
HLA-DPA1*02:01/DPB1*01:01	3	24	38	15	VLSVQKLPD	LTNLVLSVQKLPDDA	0.086	4.8
HLA-DPA1*02:01/DPB1*01:01	1	40	54	15	YVGDLNLDD	TPNYVGDLNLDDQFK	0.0862	4.8
HLA-DPA1*02:01/DPB1*01:01	3	9	23	15	FSTNQFTYN	MVIPRNFSTNQFTYN	0.0873	4.8
HLA-DRB3*01:01	3	36	50	15	WRPSKDKLI	DDAWRPSKDKLIGNT	0.1083	4.8
HLA-DRB3*01:01	3	18	32	15	FTYNLTNLV	NQFTYNLTNLVLSVQ	0.1095	4.8
HLA-DRB1*07:01	5	8	22	15	VVLAYANPT	NRQVVLAYANPTLSA	0.3287	4.8
HLA-DRB1*04:01	4	1	15	15	YRQHKNPNN	KQAYRQHKNPNNGPL	0.3754	4.8
HLA-DPA1*02:01/DPB1*05:01	2	19	33	15	FEYPLAHTV	MSNFEYPLAHTVAAL	0.0735	4.9
HLA-DPA1*02:01/DPB1*05:01	3	12	26	15	FSTNQFTYN	PRNFSTNQFTYNLTN	0.0737	4.9
HLA-DRB5*01:01	4	41	55	15	FSVKEGMMK	LPADMFSVKEGMMKK	0.2171	4.9
HLA-DPA1*01:03/DPB1*04:01	2	20	34	15	FEYPLAHTV	SNFEYPLAHTVAALL	0.0558	5
HLA-DPA1*01:03/DPB1*04:01	4	18	32	15	LHQLRVEKV	ISGILHQLRVEKVPE	0.0567	5
HLA-DPA1*03:01/DPB1*04:02	3	13	27	15	FSTNQFTYN	RNFSTNQFTYNLTNL	0.1326	5
HLA-DPA1*01:03/DPB1*02:01	2	20	34	15	FEYPLAHTV	SNFEYPLAHTVAALL	0.1506	5
HLA-DQA1*05:01/DQB1*03:01	5	6	20	15	VVLAYANPT	FNNRQVVLAYANPTL	0.3169	5
HLA-DRB1*07:01	3	15	29	15	FTYNLTNLV	FSTNQFTYNLTNLVL	0.3223	5
HLA-DRB1*01:01	5	6	20	15	VVLAYANPT	FNNRQVVLAYANPTL	0.363	5
HLA-DQA1*03:01/DQB1*03:02	2	45	59	15	FVRVNRLGT	HNGQKFVRVNRLGTG	0.0099	5.1
HLA-DPA1*01:03/DPB1*04:01	1	16	30	15	YADHGANQL	PPPYADHGANQLIPA	0.0551	5.1
HLA-DRB4*01:01	3	27	41	15	LSVQKLPDD	LVLSVQKLPDDAWRP	0.152	5.1
HLA-DRB1*13:02	2	37	51	15	ITQFTHNGQ	SYTITQFTHNGQKFV	0.3139	5.1
HLA-DRB1*13:02	4	1	15	15	YRQHKNPNN	KQAYRQHKNPNNGPL	0.3146	5.1
HLA-DRB1*07:01	4	33	47	15	FRISLPADM	KTSLFRISLPADMFS	0.3189	5.1
HLA-DPA1*02:01/DPB1*01:01	3	17	31	15	FTYNLTNLV	TNQFTYNLTNLVLSV	0.0834	5.2
HLA-DRB3*01:01	3	35	49	15	WRPSKDKLI	PDDAWRPSKDKLIGN	0.1004	5.2
HLA-DRB1*01:01	4	17	31	15	LHQLRVEKV	AISGILHQLRVEKVP	0.3548	5.2
HLA-DRB1*09:01	2	21	35	15	LAHTVAALL	NFEYPLAHTVAALLT	0.3871	5.2
HLA-DRB1*09:01	3	48	62	15	MHPAVSIHP	GNTMHPAVSIHPNLP	0.3877	5.2
HLA-DPA1*02:01/DPB1*01:01	3	13	27	15	FSTNQFTYN	RNFSTNQFTYNLTNL	0.0821	5.3
HLA-DRB3*02:02	5	7	21	15	VVLAYANPT	NNRQVVLAYANPTLS	0.1063	5.3
HLA-DPA1*01:03/DPB1*02:01	1	15	29	15	YADHGANQL	NPPPYADHGANQLIP	0.1432	5.3
HLA-DRB4*01:01	3	2	16	15	IQNMVIPRN	NQAFIQNMVIPRNFS	0.1454	5.3
HLA-DQA1*01:02/DQB1*06:02	1	32	46	15	QQGITPNYV	QLSNQQGITPNYVGD	0.2644	5.3
HLA-DRB1*03:01	4	21	35	15	LRVEKVPEK	ILHQLRVEKVPEKTS	0.2769	5.3
HLA-DRB1*07:01	2	45	59	15	QKFVRVNRL	HNGQKFVRVNRLGTG	0.3105	5.3
HLA-DRB1*07:01	2	18	32	15	FEYPLAHTV	IMSNFEYPLAHTVAA	0.3111	5.3
HLA-DRB1*07:01	4	34	48	15	FRISLPADM	TSLFRISLPADMFSV	0.3117	5.3
HLA-DRB1*08:02	2	35	49	15	ITQFTHNGQ	TGSYTITQFTHNGQK	0.3501	5.3
HLA-DRB1*09:01	4	32	46	15	FRISLPADM	EKTSLFRISLPADMF	0.3823	5.3
HLA-DRB1*09:01	4	19	33	15	LHQLRVEKV	SGILHQLRVEKVPEK	0.3846	5.3
HLA-DRB1*09:01	1	13	27	15	YADHGANQL	YLNPPPYADHGANQL	0.3847	5.3
HLA-DRB3*01:01	3	54	68	15	IHPNLPPIV	AVSIHPNLPPIVLPT	0.0952	5.4
HLA-DRB3*02:02	3	35	49	15	WRPSKDKLI	PDDAWRPSKDKLIGN	0.1044	5.4
HLA-DPA1*03:01/DPB1*04:02	3	19	33	15	YNLTNLVLS	QFTYNLTNLVLSVQK	0.1267	5.4
HLA-DRB4*01:01	4	12	26	15	LAISGILHQ	NGPLLAISGILHQLR	0.1434	5.4
HLA-DRB4*01:01	4	20	34	15	LHQLRVEKV	GILHQLRVEKVPEKT	0.144	5.4
HLA-DRB1*13:02	1	15	29	15	YADHGANQL	NPPPYADHGANQLIP	0.3065	5.4
HLA-DRB1*13:02	3	52	66	15	IHPNLPPIV	HPAVSIHPNLPPIVL	0.3076	5.4
HLA-DPA1*01:03/DPB1*02:01	2	43	57	15	HNGQKFVRV	FTHNGQKFVRVNRLG	0.1406	5.5
HLA-DQA1*05:01/DQB1*02:01	4	43	57	15	MFSVKEGMM	ADMFSVKEGMMKKRG	0.262	5.5
HLA-DRB1*03:01	1	45	59	15	LNLDDQFKG	GDLNLDDQFKGNVCH	0.2661	5.5
HLA-DRB1*12:01	1	5	19	15	MQYLNPPPY	SNYNTYMQYLNPPPY	0.2957	5.5
HLA-DRB1*01:01	3	17	31	15	FTYNLTNLV	TNQFTYNLTNLVLSV	0.3407	5.5
HLA-DRB1*08:02	1	24	38	15	LIPADQLSN	ANQLIPADQLSNQQG	0.3428	5.5
HLA-DQA1*01:01/DQB1*05:01	2	45	59	15	QKFVRVNRL	HNGQKFVRVNRLGTG	0.0127	5.6
HLA-DPA1*02:01/DPB1*14:01	2	52	66	15	RLGTGIPAH	RVNRLGTGIPAHPLR	0.0739	5.6
HLA-DPA1*02:01/DPB1*01:01	3	16	30	15	FTYNLTNLV	STNQFTYNLTNLVLS	0.0803	5.6
HLA-DPA1*03:01/DPB1*04:02	3	15	29	15	FTYNLTNLV	FSTNQFTYNLTNLVL	0.1241	5.6
HLA-DPA1*01:03/DPB1*02:01	3	41	55	15	LIGNTMHPA	PSKDKLIGNTMHPAV	0.1373	5.6
HLA-DRB4*01:01	4	13	27	15	LAISGILHQ	GPLLAISGILHQLRV	0.1402	5.6
HLA-DQA1*05:01/DQB1*02:01	1	37	51	15	PNYVGDLNL	QGITPNYVGDLNLDD	0.2591	5.6
HLA-DRB1*13:02	2	38	52	15	FTHNGQKFV	YTITQFTHNGQKFVR	0.3009	5.6
HLA-DRB1*01:01	1	15	29	15	YADHGANQL	NPPPYADHGANQLIP	0.3284	5.6
HLA-DRB3*01:01	1	50	64	15	FKGNVCHAF	DDQFKGNVCHAFTLE	0.0895	5.7
HLA-DRB3*02:02	4	34	48	15	FRISLPADM	TSLFRISLPADMFSV	0.0992	5.7
HLA-DPA1*01:03/DPB1*02:01	4	19	33	15	LHQLRVEKV	SGILHQLRVEKVPEK	0.1367	5.7
HLA-DRB5*01:01	5	8	22	15	VVLAYANPT	NRQVVLAYANPTLSA	0.1922	5.7
HLA-DRB1*03:01	1	40	54	15	YVGDLNLDD	TPNYVGDLNLDDQFK	0.2548	5.7
HLA-DRB1*13:02	3	3	17	15	FIQNMVIPR	QAFIQNMVIPRNFST	0.2959	5.7
HLA-DRB1*01:01	2	22	36	15	LAHTVAALL	FEYPLAHTVAALLTG	0.327	5.7
HLA-DRB1*11:01	3	23	37	15	VLSVQKLPD	NLTNLVLSVQKLPDD	0.3386	5.7
HLA-DPA1*01:03/DPB1*04:01	2	23	37	15	LAHTVAALL	EYPLAHTVAALLTGS	0.0479	5.8
HLA-DPA1*02:01/DPB1*05:01	4	18	32	15	LHQLRVEKV	ISGILHQLRVEKVPE	0.0688	5.8
HLA-DQA1*04:01/DQB1*04:02	1	3	17	15	YNTYMQYLN	SSSNYNTYMQYLNPP	0.131	5.8
HLA-DRB5*01:01	4	1	15	15	YRQHKNPNN	KQAYRQHKNPNNGPL	0.1901	5.8
HLA-DRB1*03:01	4	22	36	15	LRVEKVPEK	LHQLRVEKVPEKTSL	0.2504	5.8
HLA-DQA1*05:01/DQB1*02:01	4	18	32	15	LHQLRVEKV	ISGILHQLRVEKVPE	0.251	5.8
HLA-DRB1*08:02	4	1	15	15	YRQHKNPNN	KQAYRQHKNPNNGPL	0.3249	5.8
HLA-DRB1*09:01	1	22	36	15	LIPADQLSN	HGANQLIPADQLSNQ	0.3611	5.8
HLA-DPA1*02:01/DPB1*05:01	4	22	36	15	LRVEKVPEK	LHQLRVEKVPEKTSL	0.0679	5.9
HLA-DRB3*01:01	3	2	16	15	FIQNMVIPR	NQAFIQNMVIPRNFS	0.0857	5.9
HLA-DRB3*01:01	3	14	28	15	FTYNLTNLV	NFSTNQFTYNLTNLV	0.0866	5.9
HLA-DRB3*02:02	1	51	65	15	FKGNVCHAF	DQFKGNVCHAFTLEA	0.0952	5.9
HLA-DRB3*02:02	4	2	16	15	YRQHKNPNN	QAYRQHKNPNNGPLL	0.096	5.9
HLA-DRB3*02:02	3	11	25	15	FSTNQFTYN	IPRNFSTNQFTYNLT	0.096	5.9
HLA-DPA1*03:01/DPB1*04:02	2	40	54	15	HNGQKFVRV	ITQFTHNGQKFVRVN	0.1206	5.9
HLA-DPA1*03:01/DPB1*04:02	4	17	31	15	LHQLRVEKV	AISGILHQLRVEKVP	0.1211	5.9
HLA-DPA1*01:03/DPB1*02:01	4	28	42	15	EKTSLFRIS	EKVPEKTSLFRISLP	0.1315	5.9
HLA-DQA1*01:02/DQB1*06:02	1	33	47	15	QQGITPNYV	LSNQQGITPNYVGDL	0.2441	5.9
HLA-DRB1*03:01	3	2	16	15	FIQNMVIPR	NQAFIQNMVIPRNFS	0.2456	5.9
HLA-DRB1*15:01	2	35	49	15	ITQFTHNGQ	TGSYTITQFTHNGQK	0.2632	5.9
HLA-DRB1*11:01	2	37	51	15	ITQFTHNGQ	SYTITQFTHNGQKFV	0.3297	5.9
HLA-DRB1*09:01	3	16	30	15	FTYNLTNLV	STNQFTYNLTNLVLS	0.3587	5.9
HLA-DPA1*02:01/DPB1*14:01	2	45	59	15	QKFVRVNRL	HNGQKFVRVNRLGTG	0.0706	6
HLA-DRB5*01:01	1	16	30	15	YADHGANQL	PPPYADHGANQLIPA	0.1843	6
HLA-DRB1*15:01	1	7	21	15	YMQYLNPPP	YNTYMQYLNPPPYAD	0.254	6
HLA-DRB1*13:02	2	36	50	15	ITQFTHNGQ	GSYTITQFTHNGQKF	0.2841	6
HLA-DRB1*11:01	2	36	50	15	ITQFTHNGQ	GSYTITQFTHNGQKF	0.3175	6
HLA-DQA1*01:01/DQB1*05:01	2	15	29	15	IMSNFEYPL	PLGIMSNFEYPLAHT	0.012	6.1
HLA-DQA1*01:01/DQB1*05:01	1	37	51	15	PNYVGDLNL	QGITPNYVGDLNLDD	0.012	6.1
HLA-DRB3*01:01	3	53	67	15	IHPNLPPIV	PAVSIHPNLPPIVLP	0.0834	6.1
HLA-DPA1*03:01/DPB1*04:02	2	23	37	15	LAHTVAALL	EYPLAHTVAALLTGS	0.1183	6.1
HLA-DPA1*03:01/DPB1*04:02	3	18	32	15	FTYNLTNLV	NQFTYNLTNLVLSVQ	0.1192	6.1
HLA-DQA1*05:01/DQB1*02:01	1	40	54	15	YVGDLNLDD	TPNYVGDLNLDDQFK	0.2414	6.1
HLA-DRB1*01:01	3	16	30	15	FTYNLTNLV	STNQFTYNLTNLVLS	0.3044	6.1
HLA-DRB1*04:01	3	17	31	15	FTYNLTNLV	TNQFTYNLTNLVLSV	0.3136	6.1
HLA-DPA1*01:03/DPB1*04:01	1	15	29	15	YADHGANQL	NPPPYADHGANQLIP	0.0447	6.2
HLA-DPA1*03:01/DPB1*04:02	2	17	31	15	FEYPLAHTV	GIMSNFEYPLAHTVA	0.1179	6.2
HLA-DRB4*01:01	2	48	62	15	VRVNRLGTG	QKFVRVNRLGTGIPA	0.1265	6.2
HLA-DRB1*15:01	3	50	64	15	VSIHPNLPP	TMHPAVSIHPNLPPI	0.2462	6.2
HLA-DRB1*07:01	5	7	21	15	VVLAYANPT	NNRQVVLAYANPTLS	0.2768	6.2
HLA-DRB1*04:01	3	16	30	15	FTYNLTNLV	STNQFTYNLTNLVLS	0.3065	6.2
HLA-DRB3*01:01	1	44	58	15	LNLDDQFKG	VGDLNLDDQFKGNVC	0.0803	6.3
HLA-DRB3*02:02	1	34	48	15	ITPNYVGDL	SNQQGITPNYVGDLN	0.0894	6.3
HLA-DRB5*01:01	4	12	26	15	LLAISGILH	NGPLLAISGILHQLR	0.1751	6.3
HLA-DQA1*05:01/DQB1*02:01	2	15	29	15	IMSNFEYPL	PLGIMSNFEYPLAHT	0.2389	6.3
HLA-DRB1*09:01	3	17	31	15	FTYNLTNLV	TNQFTYNLTNLVLSV	0.3422	6.3
HLA-DRB4*01:01	1	24	38	15	LIPADQLSN	ANQLIPADQLSNQQG	0.1234	6.4
HLA-DQA1*05:01/DQB1*02:01	2	14	28	15	IMSNFEYPL	LPLGIMSNFEYPLAH	0.2361	6.4
HLA-DRB1*13:02	1	36	50	15	ITPNYVGDL	QQGITPNYVGDLNLD	0.2716	6.4
HLA-DRB1*01:01	4	12	26	15	LLAISGILH	NGPLLAISGILHQLR	0.2906	6.4
HLA-DPA1*01:03/DPB1*04:01	2	43	57	15	HNGQKFVRV	FTHNGQKFVRVNRLG	0.0421	6.5
HLA-DPA1*02:01/DPB1*14:01	4	19	33	15	LHQLRVEKV	SGILHQLRVEKVPEK	0.0667	6.5
HLA-DPA1*02:01/DPB1*14:01	1	16	30	15	YADHGANQL	PPPYADHGANQLIPA	0.0668	6.5
HLA-DQA1*04:01/DQB1*04:02	2	44	58	15	QKFVRVNRL	THNGQKFVRVNRLGT	0.1243	6.5
HLA-DQA1*05:01/DQB1*02:01	1	39	53	15	YVGDLNLDD	ITPNYVGDLNLDDQF	0.2326	6.5
HLA-DRB1*15:01	5	2	16	15	LNGFNNRQV	PLNGFNNRQVVLAYA	0.2355	6.5
HLA-DRB1*07:01	2	44	58	15	QKFVRVNRL	THNGQKFVRVNRLGT	0.2635	6.5
HLA-DPA1*01:03/DPB1*04:01	1	40	54	15	YVGDLNLDD	TPNYVGDLNLDDQFK	0.0412	6.6
HLA-DPA1*02:01/DPB1*05:01	4	20	34	15	LHQLRVEKV	GILHQLRVEKVPEKT	0.064	6.6
HLA-DRB3*01:01	1	16	30	15	YADHGANQL	PPPYADHGANQLIPA	0.0748	6.6
HLA-DPA1*02:01/DPB1*01:01	2	23	37	15	LAHTVAALL	EYPLAHTVAALLTGS	0.075	6.6
HLA-DRB3*01:01	3	1	15	15	FIQNMVIPR	GNQAFIQNMVIPRNF	0.0754	6.6
HLA-DRB3*02:02	4	33	47	15	FRISLPADM	KTSLFRISLPADMFS	0.085	6.6
HLA-DPA1*03:01/DPB1*04:02	2	37	51	15	YTITQFTHN	SYTITQFTHNGQKFV	0.1152	6.6
HLA-DRB1*12:01	2	15	29	15	IMSNFEYPL	PLGIMSNFEYPLAHT	0.263	6.6
HLA-DRB1*13:02	2	41	55	15	FTHNGQKFV	TQFTHNGQKFVRVNR	0.2659	6.6
HLA-DRB3*01:01	1	15	29	15	YADHGANQL	NPPPYADHGANQLIP	0.0733	6.7
HLA-DPA1*01:03/DPB1*02:01	3	17	31	15	FTYNLTNLV	TNQFTYNLTNLVLSV	0.1178	6.7
HLA-DQA1*01:02/DQB1*06:02	3	44	58	15	LIGNTMHPA	DKLIGNTMHPAVSIH	0.2242	6.7
HLA-DRB1*12:01	2	24	38	15	VAALLTGSY	YPLAHTVAALLTGSY	0.2574	6.7
HLA-DRB1*13:02	3	41	55	15	LIGNTMHPA	PSKDKLIGNTMHPAV	0.2648	6.7
HLA-DQA1*01:01/DQB1*05:01	3	36	50	15	WRPSKDKLI	DDAWRPSKDKLIGNT	0.0113	6.8
HLA-DPA1*02:01/DPB1*05:01	3	24	38	15	VLSVQKLPD	LTNLVLSVQKLPDDA	0.063	6.8
HLA-DRB3*01:01	2	40	54	15	FTHNGQKFV	ITQFTHNGQKFVRVN	0.0722	6.8
HLA-DPA1*02:01/DPB1*01:01	2	43	57	15	HNGQKFVRV	FTHNGQKFVRVNRLG	0.0741	6.8
HLA-DPA1*02:01/DPB1*01:01	2	16	30	15	FEYPLAHTV	LGIMSNFEYPLAHTV	0.0743	6.8
HLA-DRB5*01:01	3	3	17	15	FIQNMVIPR	QAFIQNMVIPRNFST	0.1644	6.8
HLA-DRB1*03:01	1	41	55	15	LNLDDQFKG	PNYVGDLNLDDQFKG	0.2105	6.8
HLA-DRB1*03:01	3	1	15	15	FIQNMVIPR	GNQAFIQNMVIPRNF	0.2119	6.8
HLA-DQA1*01:02/DQB1*06:02	1	18	32	15	HGANQLIPA	PYADHGANQLIPADQ	0.2187	6.8
HLA-DQA1*01:02/DQB1*06:02	4	56	70	15	NSPVVYFQA	RGENSPVVYFQAPEN	0.2198	6.8
HLA-DQA1*01:02/DQB1*06:02	2	45	59	15	QKFVRVNRL	HNGQKFVRVNRLGTG	0.22	6.8
HLA-DRB1*04:05	4	1	15	15	YRQHKNPNN	KQAYRQHKNPNNGPL	0.2597	6.8
HLA-DRB1*09:01	5	9	23	15	VVLAYANPT	RQVVLAYANPTLSAV	0.3294	6.8
HLA-DPA1*01:03/DPB1*04:01	3	42	56	15	LIGNTMHPA	SKDKLIGNTMHPAVS	0.0393	6.9
HLA-DPA1*01:03/DPB1*04:01	3	43	57	15	LIGNTMHPA	KDKLIGNTMHPAVSI	0.0394	6.9
HLA-DPA1*02:01/DPB1*14:01	5	3	17	15	RQVVLAYAN	LNGFNNRQVVLAYAN	0.0642	6.9
HLA-DRB1*07:01	2	19	33	15	FEYPLAHTV	MSNFEYPLAHTVAAL	0.2532	6.9
HLA-DRB1*13:02	5	8	22	15	VVLAYANPT	NRQVVLAYANPTLSA	0.2587	6.9
HLA-DRB1*13:02	3	15	29	15	FTYNLTNLV	FSTNQFTYNLTNLVL	0.2593	6.9
HLA-DPA1*02:01/DPB1*14:01	2	34	48	15	YTITQFTHN	LTGSYTITQFTHNGQ	0.0634	7
HLA-DPA1*02:01/DPB1*14:01	4	35	49	15	FRISLPADM	SLFRISLPADMFSVK	0.0637	7
HLA-DPA1*02:01/DPB1*01:01	3	25	39	15	VLSVQKLPD	TNLVLSVQKLPDDAW	0.0727	7
HLA-DQA1*04:01/DQB1*04:02	2	46	60	15	QKFVRVNRL	NGQKFVRVNRLGTGI	0.1195	7
HLA-DRB1*15:01	4	18	32	15	LHQLRVEKV	ISGILHQLRVEKVPE	0.2208	7
HLA-DRB1*12:01	3	24	38	15	VLSVQKLPD	LTNLVLSVQKLPDDA	0.2502	7
HLA-DRB1*11:01	2	35	49	15	ITQFTHNGQ	TGSYTITQFTHNGQK	0.2703	7
HLA-DPA1*01:03/DPB1*04:01	2	22	36	15	LAHTVAALL	FEYPLAHTVAALLTG	0.0383	7.1
HLA-DPA1*02:01/DPB1*01:01	2	37	51	15	YTITQFTHN	SYTITQFTHNGQKFV	0.0721	7.1
HLA-DRB4*01:01	4	21	35	15	LRVEKVPEK	ILHQLRVEKVPEKTS	0.1099	7.1
HLA-DQA1*01:02/DQB1*06:02	4	19	33	15	LHQLRVEKV	SGILHQLRVEKVPEK	0.2138	7.1
HLA-DRB1*09:01	2	18	32	15	FEYPLAHTV	IMSNFEYPLAHTVAA	0.3177	7.1
HLA-DRB1*09:01	4	18	32	15	LHQLRVEKV	ISGILHQLRVEKVPE	0.3199	7.1
HLA-DQA1*01:01/DQB1*05:01	4	20	34	15	LHQLRVEKV	GILHQLRVEKVPEKT	0.0106	7.2
HLA-DRB3*02:02	1	7	21	15	QYLNPPPYA	YNTYMQYLNPPPYAD	0.0769	7.2
HLA-DQA1*04:01/DQB1*04:02	5	3	17	15	FNNRQVVLA	LNGFNNRQVVLAYAN	0.1172	7.2
HLA-DQA1*04:01/DQB1*04:02	5	4	18	15	FNNRQVVLA	NGFNNRQVVLAYANP	0.1178	7.2
HLA-DRB5*01:01	4	19	33	15	LHQLRVEKV	SGILHQLRVEKVPEK	0.156	7.2
HLA-DRB1*07:01	4	17	31	15	LHQLRVEKV	AISGILHQLRVEKVP	0.2425	7.2
HLA-DRB1*04:01	5	8	22	15	VVLAYANPT	NRQVVLAYANPTLSA	0.2639	7.2
HLA-DRB1*08:02	5	1	15	15	FNNRQVVLA	FPLNGFNNRQVVLAY	0.2764	7.2
HLA-DQA1*01:01/DQB1*05:01	2	14	28	15	IMSNFEYPL	LPLGIMSNFEYPLAH	0.0106	7.3
HLA-DPA1*01:03/DPB1*02:01	3	16	30	15	FTYNLTNLV	STNQFTYNLTNLVLS	0.1068	7.3
HLA-DPA1*03:01/DPB1*04:02	2	47	61	15	FVRVNRLGT	GQKFVRVNRLGTGIP	0.107	7.3
HLA-DRB1*04:05	4	33	47	15	LFRISLPAD	KTSLFRISLPADMFS	0.2407	7.3
HLA-DRB1*13:02	3	51	65	15	VSIHPNLPP	MHPAVSIHPNLPPIV	0.2484	7.3
HLA-DPA1*02:01/DPB1*05:01	2	17	31	15	FEYPLAHTV	GIMSNFEYPLAHTVA	0.0609	7.4
HLA-DRB3*01:01	3	34	48	15	WRPSKDKLI	LPDDAWRPSKDKLIG	0.0651	7.4
HLA-DPA1*01:03/DPB1*02:01	3	9	23	15	FSTNQFTYN	MVIPRNFSTNQFTYN	0.1064	7.4
HLA-DRB1*12:01	4	16	30	15	LHQLRVEKV	LAISGILHQLRVEKV	0.243	7.4
HLA-DQA1*03:01/DQB1*03:02	1	4	18	15	YNTYMQYLN	SSNYNTYMQYLNPPP	0.0082	7.5
HLA-DPA1*02:01/DPB1*05:01	4	42	56	15	MFSVKEGMM	PADMFSVKEGMMKKR	0.0606	7.5
HLA-DQA1*01:02/DQB1*06:02	2	25	39	15	HTVAALLTG	PLAHTVAALLTGSYT	0.2037	7.5
HLA-DRB1*07:01	4	32	46	15	FRISLPADM	EKTSLFRISLPADMF	0.2317	7.5
HLA-DPA1*01:03/DPB1*02:01	2	47	61	15	FVRVNRLGT	GQKFVRVNRLGTGIP	0.1043	7.6
HLA-DQA1*04:01/DQB1*04:02	1	14	28	15	YADHGANQL	LNPPPYADHGANQLI	0.1151	7.6
HLA-DQA1*01:02/DQB1*06:02	4	55	69	15	NSPVVYFQA	KRGENSPVVYFQAPE	0.201	7.6
HLA-DRB1*13:02	2	35	49	15	ITQFTHNGQ	TGSYTITQFTHNGQK	0.2386	7.6
HLA-DQA1*03:01/DQB1*03:02	1	37	51	15	PNYVGDLNL	QGITPNYVGDLNLDD	0.0081	7.7
HLA-DPA1*02:01/DPB1*14:01	3	9	23	15	RNFSTNQFT	MVIPRNFSTNQFTYN	0.0583	7.7
HLA-DPA1*02:01/DPB1*01:01	1	16	30	15	YADHGANQL	PPPYADHGANQLIPA	0.069	7.7
HLA-DPA1*02:01/DPB1*01:01	2	45	59	15	QKFVRVNRL	HNGQKFVRVNRLGTG	0.0693	7.7
HLA-DRB4*01:01	3	28	42	15	VQKLPDDAW	VLSVQKLPDDAWRPS	0.1018	7.7
HLA-DPA1*01:03/DPB1*02:01	2	23	37	15	LAHTVAALL	EYPLAHTVAALLTGS	0.1027	7.7
HLA-DRB3*01:01	1	49	63	15	FKGNVCHAF	LDDQFKGNVCHAFTL	0.0606	7.8
HLA-DRB3*02:02	2	35	49	15	YTITQFTHN	TGSYTITQFTHNGQK	0.0703	7.8
HLA-DRB4*01:01	2	36	50	15	ITQFTHNGQ	GSYTITQFTHNGQKF	0.0993	7.8
HLA-DPA1*01:03/DPB1*04:01	3	15	29	15	FTYNLTNLV	FSTNQFTYNLTNLVL	0.0343	7.9
HLA-DPA1*02:01/DPB1*14:01	4	20	34	15	LHQLRVEKV	GILHQLRVEKVPEKT	0.0575	7.9
HLA-DRB3*01:01	1	48	62	15	FKGNVCHAF	NLDDQFKGNVCHAFT	0.0595	7.9
HLA-DRB3*02:02	5	9	23	15	VVLAYANPT	RQVVLAYANPTLSAV	0.0684	7.9
HLA-DRB1*03:01	4	20	34	15	LRVEKVPEK	GILHQLRVEKVPEKT	0.1774	7.9
HLA-DRB1*03:01	1	39	53	15	YVGDLNLDD	ITPNYVGDLNLDDQF	0.1791	7.9
HLA-DRB1*07:01	2	17	31	15	FEYPLAHTV	GIMSNFEYPLAHTVA	0.2228	7.9
HLA-DRB1*13:02	2	44	58	15	FVRVNRLGT	THNGQKFVRVNRLGT	0.2328	7.9
HLA-DRB1*09:01	3	47	61	15	MHPAVSIHP	IGNTMHPAVSIHPNL	0.2953	7.9
HLA-DRB5*01:01	1	15	29	15	YADHGANQL	NPPPYADHGANQLIP	0.1398	8
HLA-DRB1*07:01	2	28	42	15	ALLTGSYTI	HTVAALLTGSYTITQ	0.2212	8
HLA-DRB1*12:01	4	42	56	15	MFSVKEGMM	PADMFSVKEGMMKKR	0.2273	8
HLA-DRB1*13:02	3	55	69	15	IHPNLPPIV	VSIHPNLPPIVLPTV	0.2287	8
HLA-DRB1*09:01	3	46	60	15	MHPAVSIHP	LIGNTMHPAVSIHPN	0.2919	8
HLA-DQA1*03:01/DQB1*03:02	2	46	60	15	FVRVNRLGT	NGQKFVRVNRLGTGI	0.0078	8.1
HLA-DPA1*02:01/DPB1*05:01	3	11	25	15	FSTNQFTYN	IPRNFSTNQFTYNLT	0.0584	8.1
HLA-DRB1*15:01	1	16	30	15	YADHGANQL	PPPYADHGANQLIPA	0.195	8.1
HLA-DRB1*09:01	3	24	38	15	LVLSVQKLP	LTNLVLSVQKLPDDA	0.2907	8.1
HLA-DQA1*01:01/DQB1*05:01	3	35	49	15	WRPSKDKLI	PDDAWRPSKDKLIGN	0.0097	8.2
HLA-DPA1*02:01/DPB1*14:01	2	24	38	15	LAHTVAALL	YPLAHTVAALLTGSY	0.056	8.2
HLA-DRB1*04:05	1	42	56	15	YVGDLNLDD	NYVGDLNLDDQFKGN	0.216	8.2
HLA-DPA1*02:01/DPB1*14:01	4	1	15	15	YRQHKNPNN	KQAYRQHKNPNNGPL	0.0556	8.3
HLA-DRB3*02:02	2	15	29	15	IMSNFEYPL	PLGIMSNFEYPLAHT	0.0637	8.3
HLA-DRB3*02:02	1	14	28	15	YADHGANQL	LNPPPYADHGANQLI	0.064	8.3
HLA-DRB4*01:01	2	47	61	15	VRVNRLGTG	GQKFVRVNRLGTGIP	0.0944	8.3
HLA-DQA1*04:01/DQB1*04:02	2	37	51	15	ITQFTHNGQ	SYTITQFTHNGQKFV	0.111	8.3
HLA-DQA1*04:01/DQB1*04:02	3	42	56	15	LIGNTMHPA	SKDKLIGNTMHPAVS	0.1111	8.3
HLA-DQA1*05:01/DQB1*03:01	4	42	56	15	MFSVKEGMM	PADMFSVKEGMMKKR	0.2206	8.3
HLA-DRB1*13:02	3	18	32	15	FTYNLTNLV	NQFTYNLTNLVLSVQ	0.2225	8.3
HLA-DQA1*01:01/DQB1*05:01	4	56	70	15	VVYFQAPEN	RGENSPVVYFQAPEN	0.0096	8.4
HLA-DPA1*01:03/DPB1*04:01	4	20	34	15	LHQLRVEKV	GILHQLRVEKVPEKT	0.0321	8.4
HLA-DRB3*02:02	3	40	54	15	LIGNTMHPA	RPSKDKLIGNTMHPA	0.0627	8.4
HLA-DPA1*03:01/DPB1*04:02	3	9	23	15	FSTNQFTYN	MVIPRNFSTNQFTYN	0.0984	8.4
HLA-DPA1*03:01/DPB1*04:02	2	20	34	15	FEYPLAHTV	SNFEYPLAHTVAALL	0.0987	8.4
HLA-DQA1*04:01/DQB1*04:02	4	18	32	15	LHQLRVEKV	ISGILHQLRVEKVPE	0.1106	8.4
HLA-DRB5*01:01	3	36	50	15	WRPSKDKLI	DDAWRPSKDKLIGNT	0.1325	8.4
HLA-DRB1*15:01	2	15	29	15	IMSNFEYPL	PLGIMSNFEYPLAHT	0.1854	8.4
HLA-DRB1*15:01	1	8	22	15	YMQYLNPPP	NTYMQYLNPPPYADH	0.1879	8.4
HLA-DQA1*05:01/DQB1*02:01	1	16	30	15	YADHGANQL	PPPYADHGANQLIPA	0.1932	8.4
HLA-DRB1*12:01	1	10	24	15	MQYLNPPPY	YMQYLNPPPYADHGA	0.2194	8.4
HLA-DRB1*08:02	1	23	37	15	LIPADQLSN	GANQLIPADQLSNQQ	0.2435	8.4
HLA-DRB1*09:01	1	25	39	15	LIPADQLSN	NQLIPADQLSNQQGI	0.2814	8.4
HLA-DRB3*02:02	1	10	24	15	QYLNPPPYA	YMQYLNPPPYADHGA	0.0619	8.5
HLA-DRB3*02:02	1	37	51	15	ITPNYVGDL	QGITPNYVGDLNLDD	0.062	8.5
HLA-DPA1*02:01/DPB1*01:01	4	20	34	15	LHQLRVEKV	GILHQLRVEKVPEKT	0.0648	8.5
HLA-DPA1*03:01/DPB1*04:02	1	40	54	15	YVGDLNLDD	TPNYVGDLNLDDQFK	0.0981	8.5
HLA-DQA1*04:01/DQB1*04:02	3	43	57	15	LIGNTMHPA	KDKLIGNTMHPAVSI	0.1101	8.5
HLA-DRB1*03:01	3	54	68	15	IHPNLPPIV	AVSIHPNLPPIVLPT	0.1639	8.5
HLA-DRB1*15:01	3	53	67	15	VSIHPNLPP	PAVSIHPNLPPIVLP	0.1835	8.5
HLA-DRB1*07:01	2	43	57	15	QKFVRVNRL	FTHNGQKFVRVNRLG	0.208	8.5
HLA-DRB1*08:02	3	23	37	15	VLSVQKLPD	NLTNLVLSVQKLPDD	0.2398	8.5
HLA-DPA1*02:01/DPB1*01:01	2	22	36	15	LAHTVAALL	FEYPLAHTVAALLTG	0.0645	8.6
HLA-DPA1*02:01/DPB1*01:01	4	29	43	15	EKTSLFRIS	KVPEKTSLFRISLPA	0.0645	8.6
HLA-DQA1*04:01/DQB1*04:02	1	17	31	15	YADHGANQL	PPYADHGANQLIPAD	0.1096	8.6
HLA-DQA1*05:01/DQB1*02:01	1	15	29	15	YADHGANQL	NPPPYADHGANQLIP	0.1912	8.6
HLA-DRB1*09:01	5	5	19	15	VVLAYANPT	GFNNRQVVLAYANPT	0.2764	8.6
HLA-DRB3*01:01	2	39	53	15	FTHNGQKFV	TITQFTHNGQKFVRV	0.0519	8.7
HLA-DPA1*02:01/DPB1*14:01	3	10	24	15	RNFSTNQFT	VIPRNFSTNQFTYNL	0.0539	8.7
HLA-DPA1*02:01/DPB1*14:01	1	15	29	15	YADHGANQL	NPPPYADHGANQLIP	0.054	8.7
HLA-DPA1*02:01/DPB1*14:01	2	44	58	15	QKFVRVNRL	THNGQKFVRVNRLGT	0.0542	8.7
HLA-DPA1*02:01/DPB1*05:01	2	48	62	15	FVRVNRLGT	QKFVRVNRLGTGIPA	0.0567	8.7
HLA-DPA1*02:01/DPB1*01:01	2	47	61	15	FVRVNRLGT	GQKFVRVNRLGTGIP	0.064	8.7
HLA-DPA1*03:01/DPB1*04:02	2	22	36	15	LAHTVAALL	FEYPLAHTVAALLTG	0.0965	8.7
HLA-DRB1*03:01	1	36	50	15	ITPNYVGDL	QQGITPNYVGDLNLD	0.1584	8.7
HLA-DPA1*01:03/DPB1*04:01	2	16	30	15	FEYPLAHTV	LGIMSNFEYPLAHTV	0.0308	8.8
HLA-DPA1*01:03/DPB1*02:01	4	18	32	15	LHQLRVEKV	ISGILHQLRVEKVPE	0.089	8.8
HLA-DRB4*01:01	4	17	31	15	LHQLRVEKV	AISGILHQLRVEKVP	0.0904	8.8
HLA-DRB5*01:01	5	7	21	15	VVLAYANPT	NNRQVVLAYANPTLS	0.1272	8.8
HLA-DQA1*01:02/DQB1*06:02	2	44	58	15	QKFVRVNRL	THNGQKFVRVNRLGT	0.1808	8.8
HLA-DQA1*01:02/DQB1*06:02	2	31	45	15	LTGSYTITQ	AALLTGSYTITQFTH	0.1818	8.8
HLA-DRB1*07:01	3	14	28	15	FTYNLTNLV	NFSTNQFTYNLTNLV	0.1963	8.8
HLA-DRB1*11:01	1	24	38	15	LIPADQLSN	ANQLIPADQLSNQQG	0.209	8.8
HLA-DRB1*13:02	4	18	32	15	ILHQLRVEK	ISGILHQLRVEKVPE	0.211	8.8
HLA-DQA1*03:01/DQB1*03:02	1	3	17	15	YNTYMQYLN	SSSNYNTYMQYLNPP	0.0073	8.9
HLA-DPA1*01:03/DPB1*04:01	4	17	31	15	LHQLRVEKV	AISGILHQLRVEKVP	0.0304	8.9
HLA-DPA1*02:01/DPB1*05:01	2	37	51	15	ITQFTHNGQ	SYTITQFTHNGQKFV	0.0558	8.9
HLA-DRB3*02:02	2	46	60	15	FVRVNRLGT	NGQKFVRVNRLGTGI	0.0581	8.9
HLA-DRB3*02:02	1	17	31	15	YADHGANQL	PPYADHGANQLIPAD	0.0586	8.9
HLA-DRB4*01:01	1	42	56	15	VGDLNLDDQ	NYVGDLNLDDQFKGN	0.0895	8.9
HLA-DQA1*04:01/DQB1*04:02	3	34	48	15	WRPSKDKLI	LPDDAWRPSKDKLIG	0.108	8.9
HLA-DRB5*01:01	2	47	61	15	FVRVNRLGT	GQKFVRVNRLGTGIP	0.1253	8.9
HLA-DRB1*04:05	4	32	46	15	LFRISLPAD	EKTSLFRISLPADMF	0.1978	8.9
HLA-DQA1*01:01/DQB1*05:01	3	16	30	15	FTYNLTNLV	STNQFTYNLTNLVLS	0.0091	9
HLA-DQA1*01:01/DQB1*05:01	2	44	58	15	QKFVRVNRL	THNGQKFVRVNRLGT	0.0092	9
HLA-DPA1*02:01/DPB1*14:01	2	16	30	15	FEYPLAHTV	LGIMSNFEYPLAHTV	0.0527	9
HLA-DRB3*02:02	3	10	24	15	FSTNQFTYN	VIPRNFSTNQFTYNL	0.0569	9
HLA-DRB4*01:01	4	22	36	15	LRVEKVPEK	LHQLRVEKVPEKTSL	0.0881	9
HLA-DRB5*01:01	1	8	22	15	MQYLNPPPY	NTYMQYLNPPPYADH	0.1246	9
HLA-DQA1*01:02/DQB1*06:02	1	34	48	15	QQGITPNYV	SNQQGITPNYVGDLN	0.1776	9
HLA-DRB1*12:01	3	25	39	15	VLSVQKLPD	TNLVLSVQKLPDDAW	0.208	9
HLA-DRB1*09:01	2	19	33	15	FEYPLAHTV	MSNFEYPLAHTVAAL	0.266	9
HLA-DRB1*09:01	2	20	34	15	LAHTVAALL	SNFEYPLAHTVAALL	0.267	9
HLA-DRB1*09:01	2	40	54	15	FTHNGQKFV	ITQFTHNGQKFVRVN	0.2675	9
HLA-DPA1*02:01/DPB1*14:01	4	32	46	15	FRISLPADM	EKTSLFRISLPADMF	0.0523	9.1
HLA-DPA1*02:01/DPB1*05:01	2	40	54	15	HNGQKFVRV	ITQFTHNGQKFVRVN	0.055	9.1
HLA-DPA1*02:01/DPB1*05:01	5	5	19	15	RQVVLAYAN	GFNNRQVVLAYANPT	0.0551	9.1
HLA-DRB1*07:01	5	6	20	15	VVLAYANPT	FNNRQVVLAYANPTL	0.1872	9.1
HLA-DRB1*12:01	4	21	35	15	LHQLRVEKV	ILHQLRVEKVPEKTS	0.2066	9.1
HLA-DRB3*02:02	3	4	18	15	FIQNMVIPR	AFIQNMVIPRNFSTN	0.0562	9.2
HLA-DPA1*03:01/DPB1*04:02	3	41	55	15	LIGNTMHPA	PSKDKLIGNTMHPAV	0.0943	9.2
HLA-DQA1*04:01/DQB1*04:02	2	47	61	15	FVRVNRLGT	GQKFVRVNRLGTGIP	0.1068	9.2
HLA-DRB1*04:05	3	17	31	15	FTYNLTNLV	TNQFTYNLTNLVLSV	0.1896	9.2
HLA-DRB1*04:05	3	16	30	15	FTYNLTNLV	STNQFTYNLTNLVLS	0.1896	9.2
HLA-DRB1*12:01	4	12	26	15	LLAISGILH	NGPLLAISGILHQLR	0.2046	9.2
HLA-DRB1*12:01	3	23	37	15	VLSVQKLPD	NLTNLVLSVQKLPDD	0.2061	9.2
HLA-DQA1*01:01/DQB1*05:01	4	17	31	15	LHQLRVEKV	AISGILHQLRVEKVP	0.0089	9.3
HLA-DPA1*02:01/DPB1*14:01	4	24	38	15	RVEKVPEKT	QLRVEKVPEKTSLFR	0.0514	9.3
HLA-DPA1*02:01/DPB1*05:01	3	25	39	15	VLSVQKLPD	TNLVLSVQKLPDDAW	0.0539	9.3
HLA-DRB3*02:02	3	34	48	15	WRPSKDKLI	LPDDAWRPSKDKLIG	0.0551	9.3
HLA-DRB4*01:01	1	23	37	15	LIPADQLSN	GANQLIPADQLSNQQ	0.0861	9.3
HLA-DRB1*15:01	2	38	52	15	ITQFTHNGQ	YTITQFTHNGQKFVR	0.1658	9.3
HLA-DRB1*07:01	4	20	34	15	LHQLRVEKV	GILHQLRVEKVPEKT	0.1818	9.3
HLA-DRB1*13:02	1	35	49	15	ITPNYVGDL	NQQGITPNYVGDLNL	0.2025	9.3
HLA-DRB1*09:01	3	15	29	15	FTYNLTNLV	FSTNQFTYNLTNLVL	0.2589	9.3
HLA-DQA1*03:01/DQB1*03:02	2	47	61	15	FVRVNRLGT	GQKFVRVNRLGTGIP	0.0071	9.4
HLA-DQA1*01:01/DQB1*05:01	5	6	20	15	VLAYANPTL	FNNRQVVLAYANPTL	0.0088	9.4
HLA-DPA1*02:01/DPB1*01:01	4	42	56	15	MFSVKEGMM	PADMFSVKEGMMKKR	0.0616	9.4
HLA-DRB1*15:01	2	14	28	15	IMSNFEYPL	LPLGIMSNFEYPLAH	0.1629	9.4
HLA-DQA1*05:01/DQB1*02:01	2	23	37	15	LAHTVAALL	EYPLAHTVAALLTGS	0.1804	9.4
HLA-DRB1*01:01	3	36	50	15	WRPSKDKLI	DDAWRPSKDKLIGNT	0.182	9.4
HLA-DRB1*04:05	4	19	33	15	LHQLRVEKV	SGILHQLRVEKVPEK	0.1848	9.4
HLA-DRB1*04:01	4	19	33	15	LHQLRVEKV	SGILHQLRVEKVPEK	0.2003	9.4
HLA-DRB1*09:01	2	24	38	15	LAHTVAALL	YPLAHTVAALLTGSY	0.257	9.4
HLA-DPA1*01:03/DPB1*04:01	2	39	53	15	HNGQKFVRV	TITQFTHNGQKFVRV	0.0281	9.5
HLA-DPA1*01:03/DPB1*02:01	2	22	36	15	LAHTVAALL	FEYPLAHTVAALLTG	0.0836	9.5
HLA-DPA1*01:03/DPB1*02:01	1	17	31	15	YADHGANQL	PPYADHGANQLIPAD	0.0837	9.5
HLA-DRB4*01:01	2	35	49	15	ITQFTHNGQ	TGSYTITQFTHNGQK	0.0846	9.5
HLA-DRB1*03:01	4	18	32	15	ILHQLRVEK	ISGILHQLRVEKVPE	0.1412	9.5
HLA-DRB1*15:01	1	6	20	15	YMQYLNPPP	NYNTYMQYLNPPPYA	0.1616	9.5
HLA-DRB1*11:01	4	1	15	15	YRQHKNPNN	KQAYRQHKNPNNGPL	0.1896	9.5
HLA-DRB1*13:02	3	36	50	15	WRPSKDKLI	DDAWRPSKDKLIGNT	0.1998	9.5
HLA-DPA1*02:01/DPB1*01:01	3	23	37	15	VLSVQKLPD	NLTNLVLSVQKLPDD	0.0606	9.6
HLA-DPA1*02:01/DPB1*01:01	2	44	58	15	QKFVRVNRL	THNGQKFVRVNRLGT	0.0607	9.6
HLA-DRB1*03:01	3	53	67	15	IHPNLPPIV	PAVSIHPNLPPIVLP	0.1399	9.6
HLA-DPA1*01:03/DPB1*04:01	2	47	61	15	FVRVNRLGT	GQKFVRVNRLGTGIP	0.0277	9.7
HLA-DPA1*02:01/DPB1*05:01	4	29	43	15	EKTSLFRIS	KVPEKTSLFRISLPA	0.0529	9.7
HLA-DRB1*03:01	1	38	52	15	YVGDLNLDD	GITPNYVGDLNLDDQ	0.1395	9.7
HLA-DQA1*05:01/DQB1*02:01	1	36	50	15	PNYVGDLNL	QQGITPNYVGDLNLD	0.1758	9.7
HLA-DRB1*11:01	3	26	40	15	VLSVQKLPD	NLVLSVQKLPDDAWR	0.1852	9.7
HLA-DRB1*12:01	5	8	22	15	VVLAYANPT	NRQVVLAYANPTLSA	0.1975	9.7
HLA-DRB1*09:01	3	23	37	15	LVLSVQKLP	NLTNLVLSVQKLPDD	0.2511	9.7
HLA-DPA1*01:03/DPB1*04:01	3	14	28	15	FSTNQFTYN	NFSTNQFTYNLTNLV	0.0272	9.8
HLA-DPA1*01:03/DPB1*02:01	1	14	28	15	YADHGANQL	LNPPPYADHGANQLI	0.0811	9.8
HLA-DPA1*03:01/DPB1*04:02	2	45	59	15	QKFVRVNRL	HNGQKFVRVNRLGTG	0.0915	9.8
HLA-DRB1*03:01	3	24	38	15	VLSVQKLPD	LTNLVLSVQKLPDDA	0.1362	9.8
HLA-DRB1*01:01	1	17	31	15	YADHGANQL	PPYADHGANQLIPAD	0.1719	9.8
HLA-DRB1*04:01	3	2	16	15	IQNMVIPRN	NQAFIQNMVIPRNFS	0.1877	9.8
HLA-DRB1*04:01	5	9	23	15	LAYANPTLS	RQVVLAYANPTLSAV	0.1883	9.8
HLA-DRB1*04:01	3	36	50	15	WRPSKDKLI	DDAWRPSKDKLIGNT	0.1891	9.8
HLA-DQA1*01:01/DQB1*05:01	3	17	31	15	FTYNLTNLV	TNQFTYNLTNLVLSV	0.0085	9.9
HLA-DPA1*01:03/DPB1*04:01	2	21	35	15	LAHTVAALL	NFEYPLAHTVAALLT	0.0269	9.9
HLA-DPA1*02:01/DPB1*05:01	2	20	34	15	FEYPLAHTV	SNFEYPLAHTVAALL	0.0523	9.9
HLA-DPA1*02:01/DPB1*01:01	4	28	42	15	EKTSLFRIS	EKVPEKTSLFRISLP	0.0598	9.9
HLA-DRB4*01:01	1	39	53	15	VGDLNLDDQ	ITPNYVGDLNLDDQF	0.0806	9.9
HLA-DRB4*01:01	2	37	51	15	ITQFTHNGQ	SYTITQFTHNGQKFV	0.0807	9.9
HLA-DRB4*01:01	3	43	57	15	LIGNTMHPA	KDKLIGNTMHPAVSI	0.0808	9.9
HLA-DRB1*03:01	4	23	37	15	LRVEKVPEK	HQLRVEKVPEKTSLF	0.1353	9.9
HLA-DRB1*13:02	3	44	58	15	LIGNTMHPA	DKLIGNTMHPAVSIH	0.1927	9.9
HLA-DQA1*01:01/DQB1*05:01	1	39	53	15	YVGDLNLDD	ITPNYVGDLNLDDQF	0.0085	10
HLA-DRB1*04:01	3	3	17	15	IQNMVIPRN	QAFIQNMVIPRNFST	0.1827	10
HLA-DQA1*03:01/DQB1*03:02	3	24	38	15	VLSVQKLPD	LTNLVLSVQKLPDDA	0.0064	11
HLA-DQA1*03:01/DQB1*03:02	2	44	58	15	QKFVRVNRL	THNGQKFVRVNRLGT	0.0066	11
HLA-DQA1*03:01/DQB1*03:02	1	5	19	15	YNTYMQYLN	SNYNTYMQYLNPPPY	0.0066	11
HLA-DQA1*01:01/DQB1*05:01	1	40	54	15	YVGDLNLDD	TPNYVGDLNLDDQFK	0.0082	11
HLA-DPA1*01:03/DPB1*04:01	1	39	53	15	YVGDLNLDD	ITPNYVGDLNLDDQF	0.0241	11
HLA-DRB3*01:01	3	37	51	15	WRPSKDKLI	DAWRPSKDKLIGNTM	0.0373	11
HLA-DRB3*01:01	1	14	28	15	YADHGANQL	LNPPPYADHGANQLI	0.0408	11
HLA-DPA1*02:01/DPB1*14:01	5	9	23	15	LAYANPTLS	RQVVLAYANPTLSAV	0.0451	11
HLA-DRB3*02:02	5	6	20	15	VVLAYANPT	FNNRQVVLAYANPTL	0.0453	11
HLA-DRB3*02:02	3	37	51	15	WRPSKDKLI	DAWRPSKDKLIGNTM	0.0454	11
HLA-DRB3*02:02	2	23	37	15	LAHTVAALL	EYPLAHTVAALLTGS	0.0459	11
HLA-DRB3*02:02	2	14	28	15	IMSNFEYPL	LPLGIMSNFEYPLAH	0.0484	11
HLA-DPA1*02:01/DPB1*05:01	4	23	37	15	LRVEKVPEK	HQLRVEKVPEKTSLF	0.0494	11
HLA-DPA1*02:01/DPB1*01:01	1	39	53	15	YVGDLNLDD	ITPNYVGDLNLDDQF	0.0569	11
HLA-DPA1*01:03/DPB1*02:01	2	39	53	15	HNGQKFVRV	TITQFTHNGQKFVRV	0.0724	11
HLA-DPA1*01:03/DPB1*02:01	3	44	58	15	LIGNTMHPA	DKLIGNTMHPAVSIH	0.0727	11
HLA-DPA1*01:03/DPB1*02:01	2	16	30	15	FEYPLAHTV	LGIMSNFEYPLAHTV	0.0743	11
HLA-DPA1*01:03/DPB1*02:01	2	21	35	15	LAHTVAALL	NFEYPLAHTVAALLT	0.0752	11
HLA-DRB4*01:01	5	8	22	15	VVLAYANPT	NRQVVLAYANPTLSA	0.0767	11
HLA-DRB4*01:01	3	42	56	15	LIGNTMHPA	SKDKLIGNTMHPAVS	0.0782	11
HLA-DRB4*01:01	3	1	15	15	IQNMVIPRN	GNQAFIQNMVIPRNF	0.0791	11
HLA-DPA1*03:01/DPB1*04:02	1	16	30	15	YADHGANQL	PPPYADHGANQLIPA	0.0895	11
HLA-DQA1*04:01/DQB1*04:02	5	8	22	15	VVLAYANPT	NRQVVLAYANPTLSA	0.0981	11
HLA-DRB5*01:01	4	11	25	15	LLAISGILH	NNGPLLAISGILHQL	0.0998	11
HLA-DQA1*04:01/DQB1*04:02	4	42	56	15	MFSVKEGMM	PADMFSVKEGMMKKR	0.0998	11
HLA-DRB5*01:01	3	35	49	15	WRPSKDKLI	PDDAWRPSKDKLIGN	0.1089	11
HLA-DRB1*15:01	1	15	29	15	YADHGANQL	NPPPYADHGANQLIP	0.1464	11
HLA-DRB1*01:01	4	11	25	15	LLAISGILH	NNGPLLAISGILHQL	0.1482	11
HLA-DRB1*01:01	1	14	28	15	YADHGANQL	LNPPPYADHGANQLI	0.1485	11
HLA-DRB1*04:05	3	36	50	15	WRPSKDKLI	DDAWRPSKDKLIGNT	0.1492	11
HLA-DQA1*01:02/DQB1*06:02	4	18	32	15	LHQLRVEKV	ISGILHQLRVEKVPE	0.1517	11
HLA-DRB1*07:01	4	1	15	15	YRQHKNPNN	KQAYRQHKNPNNGPL	0.1548	11
HLA-DQA1*01:02/DQB1*06:02	1	19	33	15	HGANQLIPA	YADHGANQLIPADQL	0.1556	11
HLA-DRB1*04:05	4	31	45	15	LFRISLPAD	PEKTSLFRISLPADM	0.1556	11
HLA-DQA1*05:01/DQB1*02:01	5	8	22	15	VVLAYANPT	NRQVVLAYANPTLSA	0.1567	11
HLA-DQA1*05:01/DQB1*02:01	4	17	31	15	LHQLRVEKV	AISGILHQLRVEKVP	0.1572	11
HLA-DQA1*05:01/DQB1*02:01	1	32	46	15	QQGITPNYV	QLSNQQGITPNYVGD	0.1573	11
HLA-DRB1*04:05	1	7	21	15	YMQYLNPPP	YNTYMQYLNPPPYAD	0.1579	11
HLA-DRB1*07:01	2	25	39	15	LAHTVAALL	PLAHTVAALLTGSYT	0.1585	11
HLA-DQA1*01:02/DQB1*06:02	5	9	23	15	LAYANPTLS	RQVVLAYANPTLSAV	0.1587	11
HLA-DRB1*01:01	2	18	32	15	FEYPLAHTV	IMSNFEYPLAHTVAA	0.1598	11
HLA-DRB1*07:01	3	18	32	15	FTYNLTNLV	NQFTYNLTNLVLSVQ	0.16	11
HLA-DQA1*01:02/DQB1*06:02	2	24	38	15	HTVAALLTG	YPLAHTVAALLTGSY	0.1612	11
HLA-DRB1*07:01	2	29	43	15	ALLTGSYTI	TVAALLTGSYTITQF	0.1619	11
HLA-DRB1*07:01	3	38	52	15	WRPSKDKLI	AWRPSKDKLIGNTMH	0.1619	11
HLA-DRB1*04:01	5	7	21	15	VVLAYANPT	NNRQVVLAYANPTLS	0.1637	11
HLA-DRB1*01:01	1	8	22	15	MQYLNPPPY	NTYMQYLNPPPYADH	0.1641	11
HLA-DRB1*04:01	3	35	49	15	WRPSKDKLI	PDDAWRPSKDKLIGN	0.1651	11
HLA-DRB1*04:01	3	15	29	15	FTYNLTNLV	FSTNQFTYNLTNLVL	0.1653	11
HLA-DRB1*07:01	2	35	49	15	YTITQFTHN	TGSYTITQFTHNGQK	0.1654	11
HLA-DQA1*05:01/DQB1*02:01	4	39	53	15	MFSVKEGMM	ISLPADMFSVKEGMM	0.1658	11
HLA-DRB1*11:01	5	3	17	15	FNNRQVVLA	LNGFNNRQVVLAYAN	0.166	11
HLA-DQA1*05:01/DQB1*02:01	2	13	27	15	IMSNFEYPL	WLPLGIMSNFEYPLA	0.167	11
HLA-DRB1*04:01	1	16	30	15	YADHGANQL	PPPYADHGANQLIPA	0.1683	11
HLA-DRB1*11:01	3	2	16	15	FIQNMVIPR	NQAFIQNMVIPRNFS	0.1713	11
HLA-DQA1*05:01/DQB1*03:01	4	41	55	15	MFSVKEGMM	LPADMFSVKEGMMKK	0.1767	11
HLA-DRB1*04:01	1	37	51	15	YVGDLNLDD	QGITPNYVGDLNLDD	0.1775	11
HLA-DQA1*05:01/DQB1*03:01	5	5	19	15	VVLAYANPT	GFNNRQVVLAYANPT	0.179	11
HLA-DRB1*13:02	1	14	28	15	YADHGANQL	LNPPPYADHGANQLI	0.1791	11
HLA-DQA1*05:01/DQB1*03:01	2	23	37	15	LAHTVAALL	EYPLAHTVAALLTGS	0.1808	11
HLA-DRB1*13:02	1	17	31	15	YADHGANQL	PPYADHGANQLIPAD	0.1809	11
HLA-DRB1*13:02	4	19	33	15	LHQLRVEKV	SGILHQLRVEKVPEK	0.1822	11
HLA-DRB1*13:02	3	24	38	15	VLSVQKLPD	LTNLVLSVQKLPDDA	0.1843	11
HLA-DRB1*13:02	4	43	57	15	FSVKEGMMK	ADMFSVKEGMMKKRG	0.1864	11
HLA-DRB1*08:02	3	17	31	15	FTYNLTNLV	TNQFTYNLTNLVLSV	0.1926	11
HLA-DRB1*08:02	5	8	22	15	VVLAYANPT	NRQVVLAYANPTLSA	0.1935	11
HLA-DRB1*08:02	2	49	63	15	FVRVNRLGT	KFVRVNRLGTGIPAH	0.2034	11
HLA-DRB1*09:01	2	39	53	15	FTHNGQKFV	TITQFTHNGQKFVRV	0.2234	11
HLA-DRB1*09:01	4	35	49	15	FRISLPADM	SLFRISLPADMFSVK	0.2249	11
HLA-DRB1*09:01	4	31	45	15	FRISLPADM	PEKTSLFRISLPADM	0.2272	11
HLA-DRB1*09:01	2	17	31	15	FEYPLAHTV	GIMSNFEYPLAHTVA	0.2343	11
HLA-DQA1*01:01/DQB1*05:01	3	15	29	15	FTYNLTNLV	FSTNQFTYNLTNLVL	0.0075	12
HLA-DQA1*01:01/DQB1*05:01	1	8	22	15	MQYLNPPPY	NTYMQYLNPPPYADH	0.0076	12
HLA-DQA1*01:01/DQB1*05:01	1	36	50	15	PNYVGDLNL	QQGITPNYVGDLNLD	0.0076	12
HLA-DQA1*01:01/DQB1*05:01	1	22	36	15	NQLIPADQL	HGANQLIPADQLSNQ	0.0079	12
HLA-DPA1*01:03/DPB1*04:01	1	14	28	15	YADHGANQL	LNPPPYADHGANQLI	0.0226	12
HLA-DPA1*01:03/DPB1*04:01	3	18	32	15	FTYNLTNLV	NQFTYNLTNLVLSVQ	0.0232	12
HLA-DPA1*01:03/DPB1*04:01	3	24	38	15	VLSVQKLPD	LTNLVLSVQKLPDDA	0.0233	12
HLA-DRB3*01:01	1	8	22	15	MQYLNPPPY	NTYMQYLNPPPYADH	0.0328	12
HLA-DRB3*01:01	2	14	28	15	IMSNFEYPL	LPLGIMSNFEYPLAH	0.0341	12
HLA-DRB3*01:01	3	52	66	15	IHPNLPPIV	HPAVSIHPNLPPIVL	0.0362	12
HLA-DRB3*01:01	2	15	29	15	IMSNFEYPL	PLGIMSNFEYPLAHT	0.0364	12
HLA-DRB3*01:01	2	38	52	15	FTHNGQKFV	YTITQFTHNGQKFVR	0.0367	12
HLA-DRB3*02:02	4	32	46	15	FRISLPADM	EKTSLFRISLPADMF	0.0388	12
HLA-DRB3*02:02	4	19	33	15	LHQLRVEKV	SGILHQLRVEKVPEK	0.0401	12
HLA-DRB3*02:02	2	34	48	15	YTITQFTHN	LTGSYTITQFTHNGQ	0.041	12
HLA-DPA1*02:01/DPB1*14:01	3	16	30	15	FTYNLTNLV	STNQFTYNLTNLVLS	0.0417	12
HLA-DPA1*02:01/DPB1*14:01	3	17	31	15	FTYNLTNLV	TNQFTYNLTNLVLSV	0.0438	12
HLA-DRB3*02:02	2	18	32	15	FEYPLAHTV	IMSNFEYPLAHTVAA	0.0438	12
HLA-DPA1*02:01/DPB1*14:01	2	51	65	15	RLGTGIPAH	VRVNRLGTGIPAHPL	0.0441	12
HLA-DPA1*02:01/DPB1*05:01	3	2	16	15	FIQNMVIPR	NQAFIQNMVIPRNFS	0.0486	12
HLA-DPA1*02:01/DPB1*01:01	3	43	57	15	LIGNTMHPA	KDKLIGNTMHPAVSI	0.0532	12
HLA-DPA1*02:01/DPB1*01:01	3	42	56	15	LIGNTMHPA	SKDKLIGNTMHPAVS	0.054	12
HLA-DPA1*02:01/DPB1*01:01	4	17	31	15	LHQLRVEKV	AISGILHQLRVEKVP	0.0542	12
HLA-DPA1*02:01/DPB1*01:01	2	46	60	15	FVRVNRLGT	NGQKFVRVNRLGTGI	0.0546	12
HLA-DPA1*02:01/DPB1*01:01	2	21	35	15	LAHTVAALL	NFEYPLAHTVAALLT	0.0548	12
HLA-DPA1*02:01/DPB1*01:01	3	15	29	15	FTYNLTNLV	FSTNQFTYNLTNLVL	0.0551	12
HLA-DPA1*02:01/DPB1*01:01	1	15	29	15	YADHGANQL	NPPPYADHGANQLIP	0.0562	12
HLA-DPA1*01:03/DPB1*02:01	3	15	29	15	FTYNLTNLV	FSTNQFTYNLTNLVL	0.0669	12
HLA-DPA1*01:03/DPB1*02:01	2	46	60	15	FVRVNRLGT	NGQKFVRVNRLGTGI	0.0703	12
HLA-DPA1*03:01/DPB1*04:02	2	46	60	15	FVRVNRLGT	NGQKFVRVNRLGTGI	0.0798	12
HLA-DPA1*03:01/DPB1*04:02	3	14	28	15	FTYNLTNLV	NFSTNQFTYNLTNLV	0.0818	12
HLA-DPA1*03:01/DPB1*04:02	1	24	38	15	LIPADQLSN	ANQLIPADQLSNQQG	0.0823	12
HLA-DRB5*01:01	3	17	31	15	FTYNLTNLV	TNQFTYNLTNLVLSV	0.0918	12
HLA-DQA1*04:01/DQB1*04:02	1	5	19	15	YNTYMQYLN	SNYNTYMQYLNPPPY	0.095	12
HLA-DRB5*01:01	1	7	21	15	MQYLNPPPY	YNTYMQYLNPPPYAD	0.0969	12
HLA-DRB1*03:01	1	35	49	15	ITPNYVGDL	NQQGITPNYVGDLNL	0.1034	12
HLA-DRB1*03:01	3	25	39	15	VLSVQKLPD	TNLVLSVQKLPDDAW	0.1087	12
HLA-DRB1*03:01	2	47	61	15	FVRVNRLGT	GQKFVRVNRLGTGIP	0.1096	12
HLA-DRB1*15:01	4	12	26	15	LLAISGILH	NGPLLAISGILHQLR	0.125	12
HLA-DRB1*15:01	4	56	70	15	VVYFQAPEN	RGENSPVVYFQAPEN	0.1251	12
HLA-DRB1*15:01	4	20	34	15	LHQLRVEKV	GILHQLRVEKVPEKT	0.1278	12
HLA-DRB1*01:01	2	21	35	15	LAHTVAALL	NFEYPLAHTVAALLT	0.1334	12
HLA-DRB1*01:01	2	24	38	15	LAHTVAALL	YPLAHTVAALLTGSY	0.1338	12
HLA-DRB1*01:01	3	15	29	15	FTYNLTNLV	FSTNQFTYNLTNLVL	0.1361	12
HLA-DRB1*01:01	2	19	33	15	FEYPLAHTV	MSNFEYPLAHTVAAL	0.1363	12
HLA-DRB1*04:05	3	35	49	15	WRPSKDKLI	PDDAWRPSKDKLIGN	0.1383	12
HLA-DRB1*07:01	1	50	64	15	FKGNVCHAF	DDQFKGNVCHAFTLE	0.1384	12
HLA-DRB1*01:01	3	35	49	15	WRPSKDKLI	PDDAWRPSKDKLIGN	0.1394	12
HLA-DQA1*01:02/DQB1*06:02	5	8	22	15	VVLAYANPT	NRQVVLAYANPTLSA	0.1397	12
HLA-DRB1*04:05	1	16	30	15	YADHGANQL	PPPYADHGANQLIPA	0.1422	12
HLA-DRB1*01:01	4	34	48	15	FRISLPADM	TSLFRISLPADMFSV	0.1427	12
HLA-DQA1*01:02/DQB1*06:02	1	17	31	15	DHGANQLIP	PPYADHGANQLIPAD	0.1441	12
HLA-DRB1*11:01	4	18	32	15	ILHQLRVEK	ISGILHQLRVEKVPE	0.1516	12
HLA-DRB1*04:01	4	2	16	15	YRQHKNPNN	QAYRQHKNPNNGPLL	0.1528	12
HLA-DQA1*05:01/DQB1*02:01	2	22	36	15	LAHTVAALL	FEYPLAHTVAALLTG	0.1548	12
HLA-DQA1*05:01/DQB1*03:01	1	16	30	15	YADHGANQL	PPPYADHGANQLIPA	0.1628	12
HLA-DRB1*12:01	4	41	55	15	MFSVKEGMM	LPADMFSVKEGMMKK	0.1655	12
HLA-DRB1*13:02	1	34	48	15	ITPNYVGDL	SNQQGITPNYVGDLN	0.1684	12
HLA-DRB1*13:02	3	35	49	15	WRPSKDKLI	PDDAWRPSKDKLIGN	0.1697	12
HLA-DRB1*12:01	2	23	37	15	LAHTVAALL	EYPLAHTVAALLTGS	0.1734	12
HLA-DRB1*13:02	2	15	29	15	IMSNFEYPL	PLGIMSNFEYPLAHT	0.1743	12
HLA-DRB1*08:02	3	16	30	15	FTYNLTNLV	STNQFTYNLTNLVLS	0.1757	12
HLA-DRB1*13:02	5	7	21	15	VVLAYANPT	NNRQVVLAYANPTLS	0.1767	12
HLA-DRB1*08:02	3	2	16	15	FIQNMVIPR	NQAFIQNMVIPRNFS	0.1806	12
HLA-DRB1*08:02	2	38	52	15	ITQFTHNGQ	YTITQFTHNGQKFVR	0.1807	12
HLA-DRB1*09:01	2	35	49	15	YTITQFTHN	TGSYTITQFTHNGQK	0.2199	12
HLA-DQA1*03:01/DQB1*03:02	3	25	39	15	VLSVQKLPD	TNLVLSVQKLPDDAW	0.0059	13
HLA-DPA1*01:03/DPB1*04:01	3	19	33	15	YNLTNLVLS	QFTYNLTNLVLSVQK	0.0208	13
HLA-DPA1*01:03/DPB1*04:01	3	41	55	15	LIGNTMHPA	PSKDKLIGNTMHPAV	0.0209	13
HLA-DPA1*01:03/DPB1*04:01	2	15	29	15	IMSNFEYPL	PLGIMSNFEYPLAHT	0.0213	13
HLA-DRB3*01:01	4	19	33	15	LHQLRVEKV	SGILHQLRVEKVPEK	0.0291	13
HLA-DRB3*01:01	4	33	47	15	FRISLPADM	KTSLFRISLPADMFS	0.0291	13
HLA-DRB3*01:01	3	3	17	15	FIQNMVIPR	QAFIQNMVIPRNFST	0.0297	13
HLA-DRB3*01:01	2	41	55	15	FTHNGQKFV	TQFTHNGQKFVRVNR	0.0299	13
HLA-DRB3*01:01	1	36	50	15	ITPNYVGDL	QQGITPNYVGDLNLD	0.0305	13
HLA-DRB3*01:01	4	34	48	15	FRISLPADM	TSLFRISLPADMFSV	0.0308	13
HLA-DRB3*02:02	2	45	59	15	FVRVNRLGT	HNGQKFVRVNRLGTG	0.0349	13
HLA-DRB3*02:02	4	5	19	15	KNPNNGPLL	RQHKNPNNGPLLAIS	0.0357	13
HLA-DRB3*02:02	3	13	27	15	FSTNQFTYN	RNFSTNQFTYNLTNL	0.037	13
HLA-DPA1*02:01/DPB1*14:01	2	46	60	15	QKFVRVNRL	NGQKFVRVNRLGTGI	0.0397	13
HLA-DPA1*02:01/DPB1*14:01	4	18	32	15	LHQLRVEKV	ISGILHQLRVEKVPE	0.0411	13
HLA-DPA1*02:01/DPB1*05:01	1	24	38	15	LIPADQLSN	ANQLIPADQLSNQQG	0.0461	13
HLA-DPA1*02:01/DPB1*05:01	2	23	37	15	LAHTVAALL	EYPLAHTVAALLTGS	0.0463	13
HLA-DPA1*02:01/DPB1*05:01	2	44	58	15	QKFVRVNRL	THNGQKFVRVNRLGT	0.047	13
HLA-DPA1*02:01/DPB1*01:01	1	38	52	15	YVGDLNLDD	GITPNYVGDLNLDDQ	0.0506	13
HLA-DPA1*02:01/DPB1*01:01	3	14	28	15	FTYNLTNLV	NFSTNQFTYNLTNLV	0.0506	13
HLA-DRB4*01:01	3	4	18	15	IQNMVIPRN	AFIQNMVIPRNFSTN	0.0599	13
HLA-DPA1*01:03/DPB1*02:01	3	14	28	15	FSTNQFTYN	NFSTNQFTYNLTNLV	0.0626	13
HLA-DPA1*01:03/DPB1*02:01	3	18	32	15	FTYNLTNLV	NQFTYNLTNLVLSVQ	0.0631	13
HLA-DPA1*01:03/DPB1*02:01	4	20	34	15	LHQLRVEKV	GILHQLRVEKVPEKT	0.0639	13
HLA-DRB4*01:01	1	22	36	15	NQLIPADQL	HGANQLIPADQLSNQ	0.0641	13
HLA-DPA1*03:01/DPB1*04:02	3	24	38	15	VLSVQKLPD	LTNLVLSVQKLPDDA	0.0757	13
HLA-DRB5*01:01	5	9	23	15	VVLAYANPT	RQVVLAYANPTLSAV	0.0847	13
HLA-DRB5*01:01	2	18	32	15	FEYPLAHTV	IMSNFEYPLAHTVAA	0.0847	13
HLA-DQA1*04:01/DQB1*04:02	2	34	48	15	YTITQFTHN	LTGSYTITQFTHNGQ	0.0925	13
HLA-DRB1*03:01	4	15	29	15	ISGILHQLR	LLAISGILHQLRVEK	0.0925	13
HLA-DRB1*03:01	3	3	17	15	FIQNMVIPR	QAFIQNMVIPRNFST	0.094	13
HLA-DRB1*03:01	4	19	33	15	ILHQLRVEK	SGILHQLRVEKVPEK	0.096	13
HLA-DRB1*03:01	2	15	29	15	IMSNFEYPL	PLGIMSNFEYPLAHT	0.097	13
HLA-DRB1*03:01	4	17	31	15	ILHQLRVEK	AISGILHQLRVEKVP	0.0992	13
HLA-DRB1*15:01	1	4	18	15	YNTYMQYLN	SSNYNTYMQYLNPPP	0.1112	13
HLA-DRB1*15:01	2	13	27	15	LGIMSNFEY	WLPLGIMSNFEYPLA	0.1167	13
HLA-DRB1*01:01	1	7	21	15	MQYLNPPPY	YNTYMQYLNPPPYAD	0.1178	13
HLA-DRB1*04:05	3	2	16	15	IQNMVIPRN	NQAFIQNMVIPRNFS	0.1205	13
HLA-DRB1*01:01	4	33	47	15	FRISLPADM	KTSLFRISLPADMFS	0.1242	13
HLA-DRB1*07:01	5	9	23	15	VVLAYANPT	RQVVLAYANPTLSAV	0.126	13
HLA-DRB1*11:01	3	1	15	15	FIQNMVIPR	GNQAFIQNMVIPRNF	0.1267	13
HLA-DRB1*04:05	5	8	22	15	VVLAYANPT	NRQVVLAYANPTLSA	0.1268	13
HLA-DRB1*07:01	3	46	60	15	NTMHPAVSI	LIGNTMHPAVSIHPN	0.1272	13
HLA-DRB1*04:05	3	3	17	15	IQNMVIPRN	QAFIQNMVIPRNFST	0.1285	13
HLA-DRB1*11:01	2	38	52	15	ITQFTHNGQ	YTITQFTHNGQKFVR	0.1285	13
HLA-DRB1*04:05	4	18	32	15	LHQLRVEKV	ISGILHQLRVEKVPE	0.1285	13
HLA-DRB1*07:01	2	46	60	15	QKFVRVNRL	NGQKFVRVNRLGTGI	0.1287	13
HLA-DRB1*11:01	1	23	37	15	LIPADQLSN	GANQLIPADQLSNQQ	0.1302	13
HLA-DRB1*11:01	3	17	31	15	FTYNLTNLV	TNQFTYNLTNLVLSV	0.1302	13
HLA-DQA1*01:02/DQB1*06:02	4	7	21	15	NNGPLLAIS	HKNPNNGPLLAISGI	0.1309	13
HLA-DQA1*01:02/DQB1*06:02	4	8	22	15	NNGPLLAIS	KNPNNGPLLAISGIL	0.1311	13
HLA-DRB1*11:01	4	19	33	15	LHQLRVEKV	SGILHQLRVEKVPEK	0.133	13
HLA-DRB1*07:01	2	40	54	15	FTHNGQKFV	ITQFTHNGQKFVRVN	0.1333	13
HLA-DQA1*01:02/DQB1*06:02	1	3	17	15	NYNTYMQYL	SSSNYNTYMQYLNPP	0.134	13
HLA-DQA1*01:02/DQB1*06:02	2	43	57	15	QKFVRVNRL	FTHNGQKFVRVNRLG	0.1342	13
HLA-DRB1*07:01	4	31	45	15	FRISLPADM	PEKTSLFRISLPADM	0.1367	13
HLA-DRB1*04:01	1	15	29	15	YADHGANQL	NPPPYADHGANQLIP	0.137	13
HLA-DQA1*05:01/DQB1*02:01	4	20	34	15	LHQLRVEKV	GILHQLRVEKVPEKT	0.1419	13
HLA-DRB1*04:01	3	48	62	15	MHPAVSIHP	GNTMHPAVSIHPNLP	0.1432	13
HLA-DQA1*05:01/DQB1*03:01	1	15	29	15	YADHGANQL	NPPPYADHGANQLIP	0.1474	13
HLA-DQA1*05:01/DQB1*03:01	1	32	46	15	QQGITPNYV	QLSNQQGITPNYVGD	0.1523	13
HLA-DRB1*13:02	1	50	64	15	FKGNVCHAF	DDQFKGNVCHAFTLE	0.1588	13
HLA-DRB1*13:02	5	9	23	15	VLAYANPTL	RQVVLAYANPTLSAV	0.1591	13
HLA-DRB1*12:01	3	54	68	15	IHPNLPPIV	AVSIHPNLPPIVLPT	0.16	13
HLA-DRB1*08:02	4	19	33	15	LHQLRVEKV	SGILHQLRVEKVPEK	0.1736	13
HLA-DRB1*09:01	4	1	15	15	YRQHKNPNN	KQAYRQHKNPNNGPL	0.1941	13
HLA-DRB1*09:01	4	42	56	15	MFSVKEGMM	PADMFSVKEGMMKKR	0.195	13
HLA-DRB1*09:01	1	4	18	15	YNTYMQYLN	SSNYNTYMQYLNPPP	0.2001	13
HLA-DRB1*09:01	4	17	31	15	LHQLRVEKV	AISGILHQLRVEKVP	0.2075	13
HLA-DQA1*03:01/DQB1*03:02	2	23	37	15	LAHTVAALL	EYPLAHTVAALLTGS	0.0055	14
HLA-DQA1*03:01/DQB1*03:02	5	8	22	15	VVLAYANPT	NRQVVLAYANPTLSA	0.0056	14
HLA-DQA1*03:01/DQB1*03:02	1	2	16	15	YNTYMQYLN	ASSSNYNTYMQYLNP	0.0056	14
HLA-DQA1*03:01/DQB1*03:02	3	23	37	15	VLSVQKLPD	NLTNLVLSVQKLPDD	0.0057	14
HLA-DQA1*01:01/DQB1*05:01	1	16	30	15	YADHGANQL	PPPYADHGANQLIPA	0.0067	14
HLA-DQA1*01:01/DQB1*05:01	2	46	60	15	QKFVRVNRL	NGQKFVRVNRLGTGI	0.0069	14
HLA-DQA1*01:01/DQB1*05:01	1	7	21	15	MQYLNPPPY	YNTYMQYLNPPPYAD	0.0069	14
HLA-DPA1*01:03/DPB1*04:01	2	14	28	15	IMSNFEYPL	LPLGIMSNFEYPLAH	0.0188	14
HLA-DRB3*01:01	3	33	47	15	WRPSKDKLI	KLPDDAWRPSKDKLI	0.0264	14
HLA-DRB3*01:01	1	7	21	15	MQYLNPPPY	YNTYMQYLNPPPYAD	0.0267	14
HLA-DRB3*01:01	3	55	69	15	IHPNLPPIV	VSIHPNLPPIVLPTV	0.0274	14
HLA-DRB3*02:02	4	21	35	15	LRVEKVPEK	ILHQLRVEKVPEKTS	0.0312	14
HLA-DRB3*02:02	1	47	61	15	FKGNVCHAF	LNLDDQFKGNVCHAF	0.0313	14
HLA-DRB3*02:02	1	24	38	15	LIPADQLSN	ANQLIPADQLSNQQG	0.0324	14
HLA-DRB3*02:02	4	35	49	15	FRISLPADM	SLFRISLPADMFSVK	0.0325	14
HLA-DRB3*02:02	2	49	63	15	VRVNRLGTG	KFVRVNRLGTGIPAH	0.0329	14
HLA-DRB3*02:02	2	19	33	15	FEYPLAHTV	MSNFEYPLAHTVAAL	0.0334	14
HLA-DPA1*02:01/DPB1*14:01	4	2	16	15	RQHKNPNNG	QAYRQHKNPNNGPLL	0.0382	14
HLA-DPA1*02:01/DPB1*14:01	2	36	50	15	YTITQFTHN	GSYTITQFTHNGQKF	0.0385	14
HLA-DPA1*02:01/DPB1*14:01	1	40	54	15	YVGDLNLDD	TPNYVGDLNLDDQFK	0.0388	14
HLA-DPA1*02:01/DPB1*05:01	1	8	22	15	MQYLNPPPY	NTYMQYLNPPPYADH	0.0432	14
HLA-DPA1*02:01/DPB1*05:01	1	40	54	15	YVGDLNLDD	TPNYVGDLNLDDQFK	0.0436	14
HLA-DPA1*02:01/DPB1*05:01	3	10	24	15	FSTNQFTYN	VIPRNFSTNQFTYNL	0.0438	14
HLA-DPA1*02:01/DPB1*05:01	2	43	57	15	HNGQKFVRV	FTHNGQKFVRVNRLG	0.0445	14
HLA-DPA1*02:01/DPB1*01:01	4	33	47	15	FRISLPADM	KTSLFRISLPADMFS	0.0488	14
HLA-DRB4*01:01	1	25	39	15	LIPADQLSN	NQLIPADQLSNQQGI	0.0554	14
HLA-DRB4*01:01	5	9	23	15	LAYANPTLS	RQVVLAYANPTLSAV	0.0564	14
HLA-DPA1*01:03/DPB1*02:01	2	45	59	15	FVRVNRLGT	HNGQKFVRVNRLGTG	0.0579	14
HLA-DPA1*01:03/DPB1*02:01	3	19	33	15	YNLTNLVLS	QFTYNLTNLVLSVQK	0.0585	14
HLA-DPA1*01:03/DPB1*02:01	4	27	41	15	EKTSLFRIS	VEKVPEKTSLFRISL	0.0599	14
HLA-DPA1*03:01/DPB1*04:02	1	23	37	15	LIPADQLSN	GANQLIPADQLSNQQ	0.0709	14
HLA-DPA1*03:01/DPB1*04:02	3	2	16	15	FIQNMVIPR	NQAFIQNMVIPRNFS	0.0711	14
HLA-DPA1*03:01/DPB1*04:02	1	15	29	15	YADHGANQL	NPPPYADHGANQLIP	0.0729	14
HLA-DPA1*03:01/DPB1*04:02	4	33	47	15	FRISLPADM	KTSLFRISLPADMFS	0.0729	14
HLA-DPA1*03:01/DPB1*04:02	4	21	35	15	LRVEKVPEK	ILHQLRVEKVPEKTS	0.0733	14
HLA-DPA1*03:01/DPB1*04:02	2	43	57	15	HNGQKFVRV	FTHNGQKFVRVNRLG	0.0739	14
HLA-DRB5*01:01	2	23	37	15	LAHTVAALL	EYPLAHTVAALLTGS	0.0794	14
HLA-DRB5*01:01	4	10	24	15	LLAISGILH	PNNGPLLAISGILHQ	0.0802	14
HLA-DRB5*01:01	2	46	60	15	FVRVNRLGT	NGQKFVRVNRLGTGI	0.081	14
HLA-DRB5*01:01	3	16	30	15	FTYNLTNLV	STNQFTYNLTNLVLS	0.0814	14
HLA-DRB1*03:01	2	14	28	15	IMSNFEYPL	LPLGIMSNFEYPLAH	0.0822	14
HLA-DRB5*01:01	4	18	32	15	LHQLRVEKV	ISGILHQLRVEKVPE	0.0823	14
HLA-DRB1*03:01	3	23	37	15	VLSVQKLPD	NLTNLVLSVQKLPDD	0.0851	14
HLA-DRB1*03:01	3	42	56	15	LIGNTMHPA	SKDKLIGNTMHPAVS	0.0852	14
HLA-DQA1*04:01/DQB1*04:02	2	43	57	15	QKFVRVNRL	FTHNGQKFVRVNRLG	0.0865	14
HLA-DQA1*04:01/DQB1*04:02	1	50	64	15	FKGNVCHAF	DDQFKGNVCHAFTLE	0.0872	14
HLA-DQA1*04:01/DQB1*04:02	3	33	47	15	DDAWRPSKD	KLPDDAWRPSKDKLI	0.0879	14
HLA-DQA1*04:01/DQB1*04:02	5	5	19	15	NRQVVLAYA	GFNNRQVVLAYANPT	0.088	14
HLA-DRB1*03:01	3	43	57	15	LIGNTMHPA	KDKLIGNTMHPAVSI	0.0912	14
HLA-DRB1*01:01	3	54	68	15	IHPNLPPIV	AVSIHPNLPPIVLPT	0.0987	14
HLA-DRB1*01:01	3	18	32	15	FTYNLTNLV	NQFTYNLTNLVLSVQ	0.1009	14
HLA-DRB1*11:01	2	40	54	15	FTHNGQKFV	ITQFTHNGQKFVRVN	0.1103	14
HLA-DRB1*11:01	1	40	54	15	YVGDLNLDD	TPNYVGDLNLDDQFK	0.1111	14
HLA-DRB1*04:05	1	8	22	15	MQYLNPPPY	NTYMQYLNPPPYADH	0.1121	14
HLA-DRB1*04:05	3	15	29	15	FTYNLTNLV	FSTNQFTYNLTNLVL	0.1122	14
HLA-DRB1*04:05	1	15	29	15	YADHGANQL	NPPPYADHGANQLIP	0.116	14
HLA-DRB1*07:01	1	40	54	15	YVGDLNLDD	TPNYVGDLNLDDQFK	0.1163	14
HLA-DRB1*07:01	4	35	49	15	FRISLPADM	SLFRISLPADMFSVK	0.1164	14
HLA-DRB1*11:01	3	16	30	15	FTYNLTNLV	STNQFTYNLTNLVLS	0.1176	14
HLA-DRB1*07:01	2	34	48	15	YTITQFTHN	LTGSYTITQFTHNGQ	0.1189	14
HLA-DRB1*07:01	1	18	32	15	YADHGANQL	PYADHGANQLIPADQ	0.1193	14
HLA-DRB1*07:01	3	48	62	15	MHPAVSIHP	GNTMHPAVSIHPNLP	0.123	14
HLA-DQA1*01:02/DQB1*06:02	2	26	40	15	TVAALLTGS	LAHTVAALLTGSYTI	0.1253	14
HLA-DQA1*01:02/DQB1*06:02	2	23	37	15	HTVAALLTG	EYPLAHTVAALLTGS	0.1253	14
HLA-DQA1*01:02/DQB1*06:02	1	31	45	15	QQGITPNYV	DQLSNQQGITPNYVG	0.1261	14
HLA-DQA1*01:02/DQB1*06:02	2	30	44	15	LTGSYTITQ	VAALLTGSYTITQFT	0.1285	14
HLA-DQA1*05:01/DQB1*02:01	1	41	55	15	YVGDLNLDD	PNYVGDLNLDDQFKG	0.1333	14
HLA-DQA1*05:01/DQB1*02:01	1	33	47	15	QQGITPNYV	LSNQQGITPNYVGDL	0.1337	14
HLA-DQA1*05:01/DQB1*03:01	3	36	50	15	WRPSKDKLI	DDAWRPSKDKLIGNT	0.1363	14
HLA-DRB1*12:01	2	36	50	15	ITQFTHNGQ	GSYTITQFTHNGQKF	0.1413	14
HLA-DQA1*05:01/DQB1*03:01	2	52	66	15	LGTGIPAHP	RVNRLGTGIPAHPLR	0.1425	14
HLA-DRB1*12:01	4	11	25	15	LLAISGILH	NNGPLLAISGILHQL	0.1428	14
HLA-DRB1*12:01	3	53	67	15	IHPNLPPIV	PAVSIHPNLPPIVLP	0.143	14
HLA-DRB1*12:01	5	9	23	15	VLAYANPTL	RQVVLAYANPTLSAV	0.1434	14
HLA-DQA1*05:01/DQB1*03:01	2	22	36	15	LAHTVAALL	FEYPLAHTVAALLTG	0.1434	14
HLA-DRB1*08:02	4	49	63	15	MMKKRGENS	KEGMMKKRGENSPVV	0.1473	14
HLA-DRB1*13:02	3	25	39	15	VLSVQKLPD	TNLVLSVQKLPDDAW	0.1486	14
HLA-DRB1*12:01	2	37	51	15	ITQFTHNGQ	SYTITQFTHNGQKFV	0.1489	14
HLA-DRB1*13:02	4	42	56	15	FSVKEGMMK	PADMFSVKEGMMKKR	0.1518	14
HLA-DRB1*13:02	2	14	28	15	IMSNFEYPL	LPLGIMSNFEYPLAH	0.1546	14
HLA-DRB1*09:01	3	38	52	15	WRPSKDKLI	AWRPSKDKLIGNTMH	0.1821	14
HLA-DRB1*09:01	4	20	34	15	LHQLRVEKV	GILHQLRVEKVPEKT	0.1843	14
HLA-DRB1*09:01	2	38	52	15	FTHNGQKFV	YTITQFTHNGQKFVR	0.1868	14
HLA-DQA1*03:01/DQB1*03:02	1	54	68	15	VCHAFTLEA	KGNVCHAFTLEAIID	0.0052	15
HLA-DQA1*03:01/DQB1*03:02	1	41	55	15	YVGDLNLDD	PNYVGDLNLDDQFKG	0.0052	15
HLA-DQA1*03:01/DQB1*03:02	1	32	46	15	QQGITPNYV	QLSNQQGITPNYVGD	0.0053	15
HLA-DQA1*03:01/DQB1*03:02	2	11	25	15	PLGIMSNFE	PAWLPLGIMSNFEYP	0.0053	15
HLA-DQA1*01:01/DQB1*05:01	3	28	42	15	VQKLPDDAW	VLSVQKLPDDAWRPS	0.0063	15
HLA-DQA1*01:01/DQB1*05:01	3	23	37	15	NLVLSVQKL	NLTNLVLSVQKLPDD	0.0064	15
HLA-DQA1*01:01/DQB1*05:01	4	42	56	15	MFSVKEGMM	PADMFSVKEGMMKKR	0.0065	15
HLA-DQA1*01:01/DQB1*05:01	2	43	57	15	QKFVRVNRL	FTHNGQKFVRVNRLG	0.0065	15
HLA-DQA1*01:01/DQB1*05:01	5	1	15	15	LNGFNNRQV	FPLNGFNNRQVVLAY	0.0067	15
HLA-DPA1*01:03/DPB1*04:01	1	50	64	15	FKGNVCHAF	DDQFKGNVCHAFTLE	0.0176	15
HLA-DPA1*01:03/DPB1*04:01	4	42	56	15	MFSVKEGMM	PADMFSVKEGMMKKR	0.018	15
HLA-DPA1*01:03/DPB1*04:01	1	38	52	15	YVGDLNLDD	GITPNYVGDLNLDDQ	0.0183	15
HLA-DRB3*01:01	1	51	65	15	FKGNVCHAF	DQFKGNVCHAFTLEA	0.023	15
HLA-DRB3*01:01	1	45	59	15	LNLDDQFKG	GDLNLDDQFKGNVCH	0.0231	15
HLA-DRB3*01:01	1	17	31	15	YADHGANQL	PPYADHGANQLIPAD	0.0232	15
HLA-DRB3*01:01	1	47	61	15	FKGNVCHAF	LNLDDQFKGNVCHAF	0.0252	15
HLA-DRB3*02:02	2	22	36	15	LAHTVAALL	FEYPLAHTVAALLTG	0.029	15
HLA-DPA1*02:01/DPB1*14:01	2	43	57	15	QKFVRVNRL	FTHNGQKFVRVNRLG	0.0356	15
HLA-DPA1*02:01/DPB1*05:01	4	43	57	15	FSVKEGMMK	ADMFSVKEGMMKKRG	0.0416	15
HLA-DPA1*02:01/DPB1*05:01	1	16	30	15	YADHGANQL	PPPYADHGANQLIPA	0.0427	15
HLA-DPA1*02:01/DPB1*05:01	5	6	20	15	RQVVLAYAN	FNNRQVVLAYANPTL	0.0429	15
HLA-DPA1*02:01/DPB1*01:01	3	26	40	15	LSVQKLPDD	NLVLSVQKLPDDAWR	0.0467	15
HLA-DRB4*01:01	4	11	25	15	LAISGILHQ	NNGPLLAISGILHQL	0.0536	15
HLA-DPA1*01:03/DPB1*02:01	3	4	18	15	VIPRNFSTN	AFIQNMVIPRNFSTN	0.0548	15
HLA-DPA1*03:01/DPB1*04:02	2	16	30	15	FEYPLAHTV	LGIMSNFEYPLAHTV	0.0694	15
HLA-DRB5*01:01	1	17	31	15	YADHGANQL	PPYADHGANQLIPAD	0.0712	15
HLA-DRB5*01:01	1	24	38	15	LIPADQLSN	ANQLIPADQLSNQQG	0.0739	15
HLA-DRB5*01:01	4	2	16	15	YRQHKNPNN	QAYRQHKNPNNGPLL	0.0744	15
HLA-DRB1*03:01	3	52	66	15	IHPNLPPIV	HPAVSIHPNLPPIVL	0.0776	15
HLA-DRB1*03:01	1	34	48	15	ITPNYVGDL	SNQQGITPNYVGDLN	0.0813	15
HLA-DQA1*04:01/DQB1*04:02	5	2	16	15	FNNRQVVLA	PLNGFNNRQVVLAYA	0.0829	15
HLA-DRB1*01:01	4	10	24	15	LLAISGILH	PNNGPLLAISGILHQ	0.0904	15
HLA-DRB1*15:01	4	17	31	15	LHQLRVEKV	AISGILHQLRVEKVP	0.091	15
HLA-DRB1*15:01	2	23	37	15	LAHTVAALL	EYPLAHTVAALLTGS	0.0927	15
HLA-DRB1*15:01	4	1	15	15	YRQHKNPNN	KQAYRQHKNPNNGPL	0.093	15
HLA-DRB1*15:01	3	36	50	15	WRPSKDKLI	DDAWRPSKDKLIGNT	0.0955	15
HLA-DRB1*15:01	1	5	19	15	YMQYLNPPP	SNYNTYMQYLNPPPY	0.0967	15
HLA-DRB1*11:01	5	2	16	15	FNNRQVVLA	PLNGFNNRQVVLAYA	0.0982	15
HLA-DRB1*04:05	4	2	16	15	YRQHKNPNN	QAYRQHKNPNNGPLL	0.0995	15
HLA-DRB1*04:05	5	9	23	15	VLAYANPTL	RQVVLAYANPTLSAV	0.1012	15
HLA-DRB1*07:01	5	5	19	15	VVLAYANPT	GFNNRQVVLAYANPT	0.1034	15
HLA-DRB1*04:05	3	24	38	15	VLSVQKLPD	LTNLVLSVQKLPDDA	0.1051	15
HLA-DRB1*07:01	2	27	41	15	ALLTGSYTI	AHTVAALLTGSYTIT	0.1076	15
HLA-DRB1*11:01	4	43	57	15	FSVKEGMMK	ADMFSVKEGMMKKRG	0.1095	15
HLA-DRB1*07:01	2	39	53	15	FTHNGQKFV	TITQFTHNGQKFVRV	0.1109	15
HLA-DRB1*04:01	1	42	56	15	YVGDLNLDD	NYVGDLNLDDQFKGN	0.1138	15
HLA-DQA1*01:02/DQB1*06:02	4	54	68	15	NSPVVYFQA	KKRGENSPVVYFQAP	0.116	15
HLA-DQA1*01:02/DQB1*06:02	2	46	60	15	QKFVRVNRL	NGQKFVRVNRLGTGI	0.1162	15
HLA-DQA1*01:02/DQB1*06:02	3	48	62	15	MHPAVSIHP	GNTMHPAVSIHPNLP	0.1174	15
HLA-DRB1*04:01	4	18	32	15	LHQLRVEKV	ISGILHQLRVEKVPE	0.1179	15
HLA-DQA1*05:01/DQB1*02:01	2	45	59	15	QKFVRVNRL	HNGQKFVRVNRLGTG	0.1209	15
HLA-DQA1*05:01/DQB1*02:01	5	7	21	15	VVLAYANPT	NNRQVVLAYANPTLS	0.1219	15
HLA-DQA1*05:01/DQB1*03:01	3	35	49	15	WRPSKDKLI	PDDAWRPSKDKLIGN	0.126	15
HLA-DQA1*05:01/DQB1*03:01	1	33	47	15	QQGITPNYV	LSNQQGITPNYVGDL	0.1281	15
HLA-DQA1*05:01/DQB1*03:01	1	17	31	15	ADHGANQLI	PPYADHGANQLIPAD	0.1305	15
HLA-DQA1*05:01/DQB1*03:01	4	19	33	15	LHQLRVEKV	SGILHQLRVEKVPEK	0.1325	15
HLA-DQA1*05:01/DQB1*03:01	2	53	67	15	LGTGIPAHP	VNRLGTGIPAHPLRM	0.1335	15
HLA-DRB1*12:01	2	22	36	15	LAHTVAALL	FEYPLAHTVAALLTG	0.1365	15
HLA-DRB1*12:01	5	7	21	15	VVLAYANPT	NNRQVVLAYANPTLS	0.1367	15
HLA-DRB1*08:02	5	9	23	15	LAYANPTLS	RQVVLAYANPTLSAV	0.1374	15
HLA-DRB1*08:02	1	40	54	15	YVGDLNLDD	TPNYVGDLNLDDQFK	0.1377	15
HLA-DRB1*08:02	1	16	30	15	YADHGANQL	PPPYADHGANQLIPA	0.1378	15
HLA-DRB1*08:02	4	43	57	15	FSVKEGMMK	ADMFSVKEGMMKKRG	0.1404	15
HLA-DRB1*09:01	1	50	64	15	FKGNVCHAF	DDQFKGNVCHAFTLE	0.1689	15
HLA-DRB1*09:01	3	25	39	15	LVLSVQKLP	TNLVLSVQKLPDDAW	0.1767	15
HLA-DQA1*03:01/DQB1*03:02	2	22	36	15	LAHTVAALL	FEYPLAHTVAALLTG	0.0051	16
HLA-DQA1*03:01/DQB1*03:02	2	12	26	15	PLGIMSNFE	AWLPLGIMSNFEYPL	0.0051	16
HLA-DQA1*01:01/DQB1*05:01	2	16	30	15	IMSNFEYPL	LGIMSNFEYPLAHTV	0.0062	16
HLA-DQA1*01:01/DQB1*05:01	1	4	18	15	YNTYMQYLN	SSNYNTYMQYLNPPP	0.0062	16
HLA-DPA1*01:03/DPB1*04:01	1	17	31	15	YADHGANQL	PPYADHGANQLIPAD	0.0162	16
HLA-DPA1*01:03/DPB1*04:01	2	46	60	15	FVRVNRLGT	NGQKFVRVNRLGTGI	0.0164	16
HLA-DPA1*01:03/DPB1*04:01	2	45	59	15	FVRVNRLGT	HNGQKFVRVNRLGTG	0.0165	16
HLA-DPA1*01:03/DPB1*04:01	4	29	43	15	EKTSLFRIS	KVPEKTSLFRISLPA	0.0169	16
HLA-DPA1*01:03/DPB1*04:01	3	25	39	15	VLSVQKLPD	TNLVLSVQKLPDDAW	0.0171	16
HLA-DRB3*01:01	3	12	26	15	FSTNQFTYN	PRNFSTNQFTYNLTN	0.0215	16
HLA-DRB3*01:01	2	13	27	15	IMSNFEYPL	WLPLGIMSNFEYPLA	0.0219	16
HLA-DRB3*01:01	3	19	33	15	FTYNLTNLV	QFTYNLTNLVLSVQK	0.0225	16
HLA-DRB3*02:02	4	4	18	15	KNPNNGPLL	YRQHKNPNNGPLLAI	0.0257	16
HLA-DRB3*02:02	4	22	36	15	LRVEKVPEK	LHQLRVEKVPEKTSL	0.0268	16
HLA-DPA1*02:01/DPB1*14:01	2	50	64	15	RLGTGIPAH	FVRVNRLGTGIPAHP	0.0326	16
HLA-DPA1*02:01/DPB1*14:01	2	47	61	15	FVRVNRLGT	GQKFVRVNRLGTGIP	0.0332	16
HLA-DPA1*02:01/DPB1*14:01	2	33	47	15	YTITQFTHN	LLTGSYTITQFTHNG	0.0335	16
HLA-DPA1*02:01/DPB1*14:01	4	52	66	15	KRGENSPVV	MMKKRGENSPVVYFQ	0.0336	16
HLA-DPA1*02:01/DPB1*05:01	4	17	31	15	LHQLRVEKV	AISGILHQLRVEKVP	0.0396	16
HLA-DPA1*02:01/DPB1*05:01	3	43	57	15	LIGNTMHPA	KDKLIGNTMHPAVSI	0.0409	16
HLA-DPA1*02:01/DPB1*05:01	3	23	37	15	VLSVQKLPD	NLTNLVLSVQKLPDD	0.041	16
HLA-DPA1*02:01/DPB1*01:01	4	41	55	15	MFSVKEGMM	LPADMFSVKEGMMKK	0.044	16
HLA-DPA1*02:01/DPB1*01:01	1	24	38	15	LIPADQLSN	ANQLIPADQLSNQQG	0.0458	16
HLA-DRB4*01:01	4	23	37	15	LRVEKVPEK	HQLRVEKVPEKTSLF	0.0486	16
HLA-DRB4*01:01	5	7	21	15	VVLAYANPT	NNRQVVLAYANPTLS	0.049	16
HLA-DPA1*01:03/DPB1*02:01	5	3	17	15	FNNRQVVLA	LNGFNNRQVVLAYAN	0.0496	16
HLA-DRB4*01:01	1	8	22	15	MQYLNPPPY	NTYMQYLNPPPYADH	0.0497	16
HLA-DPA1*01:03/DPB1*02:01	4	30	44	15	EKTSLFRIS	VPEKTSLFRISLPAD	0.051	16
HLA-DPA1*01:03/DPB1*02:01	1	50	64	15	FKGNVCHAF	DDQFKGNVCHAFTLE	0.0515	16
HLA-DPA1*03:01/DPB1*04:02	2	21	35	15	LAHTVAALL	NFEYPLAHTVAALLT	0.0648	16
HLA-DRB5*01:01	2	40	54	15	FTHNGQKFV	ITQFTHNGQKFVRVN	0.0653	16
HLA-DPA1*03:01/DPB1*04:02	4	42	56	15	MFSVKEGMM	PADMFSVKEGMMKKR	0.0668	16
HLA-DPA1*03:01/DPB1*04:02	3	25	39	15	VLSVQKLPD	TNLVLSVQKLPDDAW	0.0669	16
HLA-DPA1*03:01/DPB1*04:02	4	12	26	15	LAISGILHQ	NGPLLAISGILHQLR	0.0669	16
HLA-DPA1*03:01/DPB1*04:02	2	48	62	15	VRVNRLGTG	QKFVRVNRLGTGIPA	0.0671	16
HLA-DRB5*01:01	1	14	28	15	YADHGANQL	LNPPPYADHGANQLI	0.068	16
HLA-DRB5*01:01	2	45	59	15	FVRVNRLGT	HNGQKFVRVNRLGTG	0.069	16
HLA-DRB5*01:01	2	19	33	15	FEYPLAHTV	MSNFEYPLAHTVAAL	0.0699	16
HLA-DRB1*03:01	1	24	38	15	LIPADQLSN	ANQLIPADQLSNQQG	0.0708	16
HLA-DRB1*03:01	1	37	51	15	ITPNYVGDL	QGITPNYVGDLNLDD	0.071	16
HLA-DRB1*03:01	2	48	62	15	VRVNRLGTG	QKFVRVNRLGTGIPA	0.0725	16
HLA-DRB1*03:01	3	55	69	15	IHPNLPPIV	VSIHPNLPPIVLPTV	0.073	16
HLA-DRB1*01:01	2	20	34	15	FEYPLAHTV	SNFEYPLAHTVAALL	0.0777	16
HLA-DRB1*01:01	2	17	31	15	FEYPLAHTV	GIMSNFEYPLAHTVA	0.078	16
HLA-DRB1*01:01	4	1	15	15	YRQHKNPNN	KQAYRQHKNPNNGPL	0.0789	16
HLA-DQA1*04:01/DQB1*04:02	3	37	51	15	WRPSKDKLI	DAWRPSKDKLIGNTM	0.0797	16
HLA-DQA1*04:01/DQB1*04:02	4	56	70	15	VVYFQAPEN	RGENSPVVYFQAPEN	0.0805	16
HLA-DQA1*04:01/DQB1*04:02	4	41	55	15	MFSVKEGMM	LPADMFSVKEGMMKK	0.0808	16
HLA-DQA1*04:01/DQB1*04:02	3	24	38	15	VLSVQKLPD	LTNLVLSVQKLPDDA	0.0809	16
HLA-DQA1*04:01/DQB1*04:02	4	20	34	15	LHQLRVEKV	GILHQLRVEKVPEKT	0.0812	16
HLA-DRB1*15:01	3	54	68	15	IHPNLPPIV	AVSIHPNLPPIVLPT	0.0871	16
HLA-DRB1*11:01	5	8	22	15	VVLAYANPT	NRQVVLAYANPTLSA	0.0896	16
HLA-DRB1*04:05	1	6	20	15	YMQYLNPPP	NYNTYMQYLNPPPYA	0.0912	16
HLA-DRB1*07:01	2	42	56	15	QKFVRVNRL	QFTHNGQKFVRVNRL	0.0949	16
HLA-DRB1*04:01	4	12	26	15	LLAISGILH	NGPLLAISGILHQLR	0.0949	16
HLA-DRB1*07:01	2	16	30	15	FEYPLAHTV	LGIMSNFEYPLAHTV	0.0955	16
HLA-DRB1*07:01	1	49	63	15	FKGNVCHAF	LDDQFKGNVCHAFTL	0.0958	16
HLA-DRB1*04:01	4	21	35	15	LRVEKVPEK	ILHQLRVEKVPEKTS	0.0967	16
HLA-DRB1*07:01	3	54	68	15	IHPNLPPIV	AVSIHPNLPPIVLPT	0.0982	16
HLA-DRB1*04:01	3	1	15	15	FIQNMVIPR	GNQAFIQNMVIPRNF	0.1004	16
HLA-DRB1*04:01	1	24	38	15	LIPADQLSN	ANQLIPADQLSNQQG	0.1009	16
HLA-DRB1*07:01	3	47	61	15	MHPAVSIHP	IGNTMHPAVSIHPNL	0.1022	16
HLA-DRB1*04:01	3	18	32	15	FTYNLTNLV	NQFTYNLTNLVLSVQ	0.1037	16
HLA-DQA1*01:02/DQB1*06:02	3	40	54	15	LIGNTMHPA	RPSKDKLIGNTMHPA	0.1078	16
HLA-DQA1*05:01/DQB1*02:01	1	34	48	15	QQGITPNYV	SNQQGITPNYVGDLN	0.1148	16
HLA-DRB1*12:01	4	10	24	15	LLAISGILH	PNNGPLLAISGILHQ	0.1249	16
HLA-DRB1*08:02	3	42	56	15	LIGNTMHPA	SKDKLIGNTMHPAVS	0.1254	16
HLA-DRB1*13:02	4	17	31	15	ILHQLRVEK	AISGILHQLRVEKVP	0.1287	16
HLA-DRB1*08:02	3	43	57	15	LIGNTMHPA	KDKLIGNTMHPAVSI	0.1309	16
HLA-DRB1*08:02	3	1	15	15	FIQNMVIPR	GNQAFIQNMVIPRNF	0.1314	16
HLA-DRB1*08:02	4	2	16	15	YRQHKNPNN	QAYRQHKNPNNGPLL	0.1336	16
HLA-DRB1*13:02	4	2	16	15	YRQHKNPNN	QAYRQHKNPNNGPLL	0.1358	16
HLA-DRB1*09:01	3	14	28	15	FTYNLTNLV	NFSTNQFTYNLTNLV	0.1565	16
HLA-DRB1*09:01	1	40	54	15	YVGDLNLDD	TPNYVGDLNLDDQFK	0.1614	16
HLA-DQA1*03:01/DQB1*03:02	5	7	21	15	VVLAYANPT	NNRQVVLAYANPTLS	0.0047	17
HLA-DQA1*03:01/DQB1*03:02	4	19	33	15	LHQLRVEKV	SGILHQLRVEKVPEK	0.0047	17
HLA-DQA1*03:01/DQB1*03:02	3	26	40	15	VLSVQKLPD	NLVLSVQKLPDDAWR	0.0048	17
HLA-DQA1*03:01/DQB1*03:02	2	14	28	15	IMSNFEYPL	LPLGIMSNFEYPLAH	0.0049	17
HLA-DQA1*01:01/DQB1*05:01	3	24	38	15	VLSVQKLPD	LTNLVLSVQKLPDDA	0.0057	17
HLA-DQA1*01:01/DQB1*05:01	2	13	27	15	IMSNFEYPL	WLPLGIMSNFEYPLA	0.0057	17
HLA-DQA1*01:01/DQB1*05:01	3	1	15	15	QAFIQNMVI	GNQAFIQNMVIPRNF	0.0057	17
HLA-DQA1*01:01/DQB1*05:01	1	54	68	15	CHAFTLEAI	KGNVCHAFTLEAIID	0.0057	17
HLA-DQA1*01:01/DQB1*05:01	3	14	28	15	QFTYNLTNL	NFSTNQFTYNLTNLV	0.0058	17
HLA-DPA1*01:03/DPB1*04:01	4	33	47	15	FRISLPADM	KTSLFRISLPADMFS	0.0153	17
HLA-DPA1*01:03/DPB1*04:01	4	34	48	15	FRISLPADM	TSLFRISLPADMFSV	0.0153	17
HLA-DPA1*01:03/DPB1*04:01	1	41	55	15	YVGDLNLDD	PNYVGDLNLDDQFKG	0.0153	17
HLA-DRB3*01:01	4	18	32	15	LHQLRVEKV	ISGILHQLRVEKVPE	0.0199	17
HLA-DRB3*01:01	1	13	27	15	YADHGANQL	YLNPPPYADHGANQL	0.02	17
HLA-DRB3*01:01	4	32	46	15	FRISLPADM	EKTSLFRISLPADMF	0.02	17
HLA-DRB3*02:02	2	36	50	15	YTITQFTHN	GSYTITQFTHNGQKF	0.0242	17
HLA-DRB3*02:02	2	17	31	15	FEYPLAHTV	GIMSNFEYPLAHTVA	0.0243	17
HLA-DRB3*02:02	3	45	59	15	LIGNTMHPA	KLIGNTMHPAVSIHP	0.0243	17
HLA-DRB3*02:02	4	3	17	15	KNPNNGPLL	AYRQHKNPNNGPLLA	0.0249	17
HLA-DPA1*02:01/DPB1*14:01	1	24	38	15	LIPADQLSN	ANQLIPADQLSNQQG	0.0307	17
HLA-DPA1*02:01/DPB1*05:01	2	32	46	15	YTITQFTHN	ALLTGSYTITQFTHN	0.0382	17
HLA-DPA1*02:01/DPB1*05:01	5	4	18	15	RQVVLAYAN	NGFNNRQVVLAYANP	0.0383	17
HLA-DPA1*02:01/DPB1*05:01	3	42	56	15	LIGNTMHPA	SKDKLIGNTMHPAVS	0.0385	17
HLA-DPA1*02:01/DPB1*01:01	3	18	32	15	FTYNLTNLV	NQFTYNLTNLVLSVQ	0.043	17
HLA-DPA1*02:01/DPB1*01:01	2	39	53	15	HNGQKFVRV	TITQFTHNGQKFVRV	0.0432	17
HLA-DPA1*02:01/DPB1*01:01	2	15	29	15	IMSNFEYPL	PLGIMSNFEYPLAHT	0.0435	17
HLA-DPA1*01:03/DPB1*02:01	1	4	18	15	YNTYMQYLN	SSNYNTYMQYLNPPP	0.0458	17
HLA-DPA1*01:03/DPB1*02:01	4	17	31	15	LHQLRVEKV	AISGILHQLRVEKVP	0.046	17
HLA-DRB4*01:01	1	43	57	15	LNLDDQFKG	YVGDLNLDDQFKGNV	0.0467	17
HLA-DPA1*01:03/DPB1*02:01	2	44	58	15	HNGQKFVRV	THNGQKFVRVNRLGT	0.0479	17
HLA-DPA1*01:03/DPB1*02:01	2	48	62	15	FVRVNRLGT	QKFVRVNRLGTGIPA	0.0481	17
HLA-DRB5*01:01	4	13	27	15	LLAISGILH	GPLLAISGILHQLRV	0.0619	17
HLA-DRB5*01:01	4	34	48	15	FRISLPADM	TSLFRISLPADMFSV	0.0625	17
HLA-DPA1*03:01/DPB1*04:02	2	15	29	15	IMSNFEYPL	PLGIMSNFEYPLAHT	0.0626	17
HLA-DPA1*03:01/DPB1*04:02	4	13	27	15	LAISGILHQ	GPLLAISGILHQLRV	0.0627	17
HLA-DRB5*01:01	2	35	49	15	YTITQFTHN	TGSYTITQFTHNGQK	0.0646	17
HLA-DRB1*03:01	2	46	60	15	FVRVNRLGT	NGQKFVRVNRLGTGI	0.0654	17
HLA-DRB1*03:01	4	16	30	15	ISGILHQLR	LAISGILHQLRVEKV	0.0681	17
HLA-DRB1*15:01	3	35	49	15	WRPSKDKLI	PDDAWRPSKDKLIGN	0.0739	17
HLA-DQA1*04:01/DQB1*04:02	2	18	32	15	FEYPLAHTV	IMSNFEYPLAHTVAA	0.0775	17
HLA-DRB1*15:01	4	42	56	15	MFSVKEGMM	PADMFSVKEGMMKKR	0.0787	17
HLA-DRB1*11:01	4	42	56	15	FSVKEGMMK	PADMFSVKEGMMKKR	0.081	17
HLA-DRB1*11:01	4	17	31	15	ILHQLRVEK	AISGILHQLRVEKVP	0.0816	17
HLA-DRB1*11:01	5	4	18	15	FNNRQVVLA	NGFNNRQVVLAYANP	0.0823	17
HLA-DRB1*04:01	3	52	66	15	VSIHPNLPP	HPAVSIHPNLPPIVL	0.0863	17
HLA-DRB1*04:05	1	24	38	15	LIPADQLSN	ANQLIPADQLSNQQG	0.0873	17
HLA-DRB1*04:05	3	34	48	15	WRPSKDKLI	LPDDAWRPSKDKLIG	0.0873	17
HLA-DRB1*04:05	3	25	39	15	VLSVQKLPD	TNLVLSVQKLPDDAW	0.0874	17
HLA-DRB1*04:01	3	34	48	15	WRPSKDKLI	LPDDAWRPSKDKLIG	0.0876	17
HLA-DRB1*07:01	2	38	52	15	FTHNGQKFV	YTITQFTHNGQKFVR	0.0884	17
HLA-DRB1*04:01	2	47	61	15	FVRVNRLGT	GQKFVRVNRLGTGIP	0.0891	17
HLA-DRB1*04:05	2	35	49	15	YTITQFTHN	TGSYTITQFTHNGQK	0.0896	17
HLA-DRB1*07:01	3	53	67	15	IHPNLPPIV	PAVSIHPNLPPIVLP	0.0899	17
HLA-DRB1*07:01	1	48	62	15	FKGNVCHAF	NLDDQFKGNVCHAFT	0.0901	17
HLA-DRB1*04:01	3	51	65	15	VSIHPNLPP	MHPAVSIHPNLPPIV	0.0908	17
HLA-DQA1*01:02/DQB1*06:02	4	20	34	15	LHQLRVEKV	GILHQLRVEKVPEKT	0.1041	17
HLA-DQA1*05:01/DQB1*02:01	2	24	38	15	AHTVAALLT	YPLAHTVAALLTGSY	0.1053	17
HLA-DQA1*05:01/DQB1*03:01	2	24	38	15	AHTVAALLT	YPLAHTVAALLTGSY	0.1081	17
HLA-DQA1*05:01/DQB1*03:01	4	40	54	15	MFSVKEGMM	SLPADMFSVKEGMMK	0.1097	17
HLA-DRB1*08:02	2	40	54	15	FTHNGQKFV	ITQFTHNGQKFVRVN	0.1176	17
HLA-DRB1*13:02	1	37	51	15	ITPNYVGDL	QGITPNYVGDLNLDD	0.1179	17
HLA-DRB1*08:02	4	18	32	15	LHQLRVEKV	ISGILHQLRVEKVPE	0.1197	17
HLA-DRB1*08:02	1	25	39	15	LIPADQLSN	NQLIPADQLSNQQGI	0.1207	17
HLA-DRB1*08:02	3	26	40	15	VLSVQKLPD	NLVLSVQKLPDDAWR	0.1213	17
HLA-DRB1*08:02	4	42	56	15	FSVKEGMMK	PADMFSVKEGMMKKR	0.1213	17
HLA-DRB1*12:01	3	26	40	15	VLSVQKLPD	NLVLSVQKLPDDAWR	0.1214	17
HLA-DRB1*08:02	4	48	62	15	MMKKRGENS	VKEGMMKKRGENSPV	0.1222	17
HLA-DRB1*08:02	4	12	26	15	LAISGILHQ	NGPLLAISGILHQLR	0.1227	17
HLA-DRB1*12:01	2	35	49	15	ITQFTHNGQ	TGSYTITQFTHNGQK	0.1227	17
HLA-DRB1*13:02	2	49	63	15	FVRVNRLGT	KFVRVNRLGTGIPAH	0.125	17
HLA-DRB1*13:02	1	8	22	15	MQYLNPPPY	NTYMQYLNPPPYADH	0.1265	17
HLA-DRB1*09:01	2	34	48	15	YTITQFTHN	LTGSYTITQFTHNGQ	0.1534	17
HLA-DRB1*09:01	3	49	63	15	MHPAVSIHP	NTMHPAVSIHPNLPP	0.1554	17
HLA-DRB1*09:01	4	41	55	15	MFSVKEGMM	LPADMFSVKEGMMKK	0.1558	17
HLA-DQA1*03:01/DQB1*03:02	1	33	47	15	QQGITPNYV	LSNQQGITPNYVGDL	0.0046	18
HLA-DQA1*01:01/DQB1*05:01	3	34	48	15	WRPSKDKLI	LPDDAWRPSKDKLIG	0.0055	18
HLA-DQA1*01:01/DQB1*05:01	1	21	35	15	NQLIPADQL	DHGANQLIPADQLSN	0.0055	18
HLA-DPA1*01:03/DPB1*04:01	4	28	42	15	EKTSLFRIS	EKVPEKTSLFRISLP	0.0142	18
HLA-DRB3*01:01	3	51	65	15	IHPNLPPIV	MHPAVSIHPNLPPIV	0.0178	18
HLA-DRB3*01:01	2	18	32	15	FEYPLAHTV	IMSNFEYPLAHTVAA	0.0179	18
HLA-DRB3*02:02	1	23	37	15	LIPADQLSN	GANQLIPADQLSNQQ	0.0227	18
HLA-DPA1*02:01/DPB1*14:01	3	11	25	15	RNFSTNQFT	IPRNFSTNQFTYNLT	0.0295	18
HLA-DPA1*02:01/DPB1*14:01	1	14	28	15	YADHGANQL	LNPPPYADHGANQLI	0.0301	18
HLA-DPA1*02:01/DPB1*05:01	4	30	44	15	KTSLFRISL	VPEKTSLFRISLPAD	0.0363	18
HLA-DPA1*02:01/DPB1*05:01	1	4	18	15	YNTYMQYLN	SSNYNTYMQYLNPPP	0.0366	18
HLA-DPA1*02:01/DPB1*05:01	3	1	15	15	FIQNMVIPR	GNQAFIQNMVIPRNF	0.037	18
HLA-DPA1*02:01/DPB1*05:01	4	28	42	15	EKTSLFRIS	EKVPEKTSLFRISLP	0.0377	18
HLA-DPA1*02:01/DPB1*05:01	3	17	31	15	FTYNLTNLV	TNQFTYNLTNLVLSV	0.0377	18
HLA-DPA1*02:01/DPB1*01:01	3	41	55	15	LIGNTMHPA	PSKDKLIGNTMHPAV	0.0406	18
HLA-DPA1*02:01/DPB1*01:01	1	8	22	15	MQYLNPPPY	NTYMQYLNPPPYADH	0.0407	18
HLA-DPA1*02:01/DPB1*01:01	4	34	48	15	FRISLPADM	TSLFRISLPADMFSV	0.0412	18
HLA-DRB4*01:01	4	14	28	15	LAISGILHQ	PLLAISGILHQLRVE	0.0438	18
HLA-DRB1*03:01	4	14	28	15	ISGILHQLR	PLLAISGILHQLRVE	0.0597	18
HLA-DRB1*01:01	4	21	35	15	LHQLRVEKV	ILHQLRVEKVPEKTS	0.06	18
HLA-DRB5*01:01	1	4	18	15	YNTYMQYLN	SSNYNTYMQYLNPPP	0.0605	18
HLA-DPA1*03:01/DPB1*04:02	3	26	40	15	LSVQKLPDD	NLVLSVQKLPDDAWR	0.0615	18
HLA-DRB1*01:01	3	53	67	15	IHPNLPPIV	PAVSIHPNLPPIVLP	0.0651	18
HLA-DRB1*15:01	1	3	17	15	YNTYMQYLN	SSSNYNTYMQYLNPP	0.0704	18
HLA-DRB1*15:01	1	17	31	15	YADHGANQL	PPYADHGANQLIPAD	0.071	18
HLA-DQA1*04:01/DQB1*04:02	1	48	62	15	FKGNVCHAF	NLDDQFKGNVCHAFT	0.074	18
HLA-DQA1*04:01/DQB1*04:02	4	40	54	15	ADMFSVKEG	SLPADMFSVKEGMMK	0.0742	18
HLA-DQA1*04:01/DQB1*04:02	5	1	15	15	FNNRQVVLA	FPLNGFNNRQVVLAY	0.0753	18
HLA-DRB1*11:01	2	39	53	15	FTHNGQKFV	TITQFTHNGQKFVRV	0.0765	18
HLA-DRB1*11:01	4	12	26	15	LLAISGILH	NGPLLAISGILHQLR	0.0782	18
HLA-DRB1*04:01	1	7	21	15	YMQYLNPPP	YNTYMQYLNPPPYAD	0.0825	18
HLA-DRB1*07:01	1	38	52	15	YVGDLNLDD	GITPNYVGDLNLDDQ	0.0826	18
HLA-DRB1*07:01	2	3	17	15	VKGVPAWLP	NERTVKGVPAWLPLG	0.0826	18
HLA-DRB1*07:01	3	45	59	15	NTMHPAVSI	KLIGNTMHPAVSIHP	0.0828	18
HLA-DRB1*04:01	1	43	57	15	LNLDDQFKG	YVGDLNLDDQFKGNV	0.0846	18
HLA-DRB1*07:01	4	42	56	15	MFSVKEGMM	PADMFSVKEGMMKKR	0.0849	18
HLA-DRB1*07:01	1	39	53	15	YVGDLNLDD	ITPNYVGDLNLDDQF	0.0857	18
HLA-DQA1*01:02/DQB1*06:02	1	38	52	15	NYVGDLNLD	GITPNYVGDLNLDDQ	0.0944	18
HLA-DQA1*01:02/DQB1*06:02	4	9	23	15	NGPLLAISG	NPNNGPLLAISGILH	0.0986	18
HLA-DQA1*05:01/DQB1*02:01	3	36	50	15	WRPSKDKLI	DDAWRPSKDKLIGNT	0.0996	18
HLA-DQA1*05:01/DQB1*02:01	3	28	42	15	VQKLPDDAW	VLSVQKLPDDAWRPS	0.0997	18
HLA-DQA1*05:01/DQB1*03:01	1	34	48	15	QQGITPNYV	SNQQGITPNYVGDLN	0.1032	18
HLA-DQA1*05:01/DQB1*02:01	1	14	28	15	YADHGANQL	LNPPPYADHGANQLI	0.1035	18
HLA-DQA1*05:01/DQB1*03:01	3	48	62	15	MHPAVSIHP	GNTMHPAVSIHPNLP	0.1039	18
HLA-DRB1*08:02	5	7	21	15	VVLAYANPT	NNRQVVLAYANPTLS	0.1118	18
HLA-DRB1*13:02	1	49	63	15	FKGNVCHAF	LDDQFKGNVCHAFTL	0.1162	18
HLA-DRB1*13:02	2	23	37	15	LAHTVAALL	EYPLAHTVAALLTGS	0.1172	18
HLA-DRB1*13:02	3	14	28	15	FTYNLTNLV	NFSTNQFTYNLTNLV	0.1173	18
HLA-DRB1*09:01	3	43	57	15	LIGNTMHPA	KDKLIGNTMHPAVSI	0.1375	18
HLA-DRB1*09:01	1	21	35	15	LIPADQLSN	DHGANQLIPADQLSN	0.1408	18
HLA-DRB1*09:01	2	36	50	15	YTITQFTHN	GSYTITQFTHNGQKF	0.1412	18
HLA-DRB1*09:01	3	42	56	15	LIGNTMHPA	SKDKLIGNTMHPAVS	0.1416	18
HLA-DRB1*09:01	1	3	17	15	YNTYMQYLN	SSSNYNTYMQYLNPP	0.1423	18
HLA-DQA1*03:01/DQB1*03:02	2	21	35	15	LAHTVAALL	NFEYPLAHTVAALLT	0.0043	19
HLA-DQA1*03:01/DQB1*03:02	4	42	56	15	MFSVKEGMM	PADMFSVKEGMMKKR	0.0043	19
HLA-DQA1*03:01/DQB1*03:02	2	13	27	15	IMSNFEYPL	WLPLGIMSNFEYPLA	0.0044	19
HLA-DQA1*03:01/DQB1*03:02	2	15	29	15	IMSNFEYPL	PLGIMSNFEYPLAHT	0.0045	19
HLA-DQA1*01:01/DQB1*05:01	3	27	41	15	VQKLPDDAW	LVLSVQKLPDDAWRP	0.0051	19
HLA-DQA1*01:01/DQB1*05:01	1	32	46	15	QQGITPNYV	QLSNQQGITPNYVGD	0.0051	19
HLA-DQA1*01:01/DQB1*05:01	2	23	37	15	LAHTVAALL	EYPLAHTVAALLTGS	0.0052	19
HLA-DQA1*01:01/DQB1*05:01	1	15	29	15	YADHGANQL	NPPPYADHGANQLIP	0.0052	19
HLA-DQA1*01:01/DQB1*05:01	1	55	69	15	CHAFTLEAI	GNVCHAFTLEAIIDI	0.0053	19
HLA-DPA1*01:03/DPB1*04:01	3	54	68	15	IHPNLPPIV	AVSIHPNLPPIVLPT	0.0136	19
HLA-DRB3*01:01	3	11	25	15	FSTNQFTYN	IPRNFSTNQFTYNLT	0.0162	19
HLA-DRB3*01:01	4	1	15	15	YRQHKNPNN	KQAYRQHKNPNNGPL	0.0168	19
HLA-DRB3*02:02	4	18	32	15	LHQLRVEKV	ISGILHQLRVEKVPE	0.0206	19
HLA-DRB3*02:02	2	37	51	15	FTHNGQKFV	SYTITQFTHNGQKFV	0.021	19
HLA-DPA1*02:01/DPB1*14:01	3	43	57	15	LIGNTMHPA	KDKLIGNTMHPAVSI	0.0277	19
HLA-DPA1*02:01/DPB1*05:01	3	16	30	15	FTYNLTNLV	STNQFTYNLTNLVLS	0.0349	19
HLA-DPA1*02:01/DPB1*05:01	2	22	36	15	LAHTVAALL	FEYPLAHTVAALLTG	0.0352	19
HLA-DPA1*02:01/DPB1*05:01	4	41	55	15	MFSVKEGMM	LPADMFSVKEGMMKK	0.0358	19
HLA-DPA1*02:01/DPB1*05:01	1	23	37	15	LIPADQLSN	GANQLIPADQLSNQQ	0.0358	19
HLA-DPA1*02:01/DPB1*01:01	4	21	35	15	LRVEKVPEK	ILHQLRVEKVPEKTS	0.0395	19
HLA-DPA1*02:01/DPB1*01:01	2	14	28	15	IMSNFEYPL	LPLGIMSNFEYPLAH	0.0401	19
HLA-DRB4*01:01	2	49	63	15	VRVNRLGTG	KFVRVNRLGTGIPAH	0.0403	19
HLA-DPA1*02:01/DPB1*01:01	1	23	37	15	LIPADQLSN	GANQLIPADQLSNQQ	0.0404	19
HLA-DRB4*01:01	3	41	55	15	LIGNTMHPA	PSKDKLIGNTMHPAV	0.0404	19
HLA-DRB1*01:01	3	34	48	15	WRPSKDKLI	LPDDAWRPSKDKLIG	0.0535	19
HLA-DRB5*01:01	2	22	36	15	LAHTVAALL	FEYPLAHTVAALLTG	0.0538	19
HLA-DRB5*01:01	3	37	51	15	WRPSKDKLI	DAWRPSKDKLIGNTM	0.0543	19
HLA-DRB5*01:01	4	33	47	15	FRISLPADM	KTSLFRISLPADMFS	0.0545	19
HLA-DRB1*01:01	5	5	19	15	VVLAYANPT	GFNNRQVVLAYANPT	0.0559	19
HLA-DRB5*01:01	3	34	48	15	WRPSKDKLI	LPDDAWRPSKDKLIG	0.0561	19
HLA-DRB5*01:01	5	6	20	15	VVLAYANPT	FNNRQVVLAYANPTL	0.0566	19
HLA-DRB1*01:01	4	13	27	15	LLAISGILH	GPLLAISGILHQLRV	0.0569	19
HLA-DPA1*03:01/DPB1*04:02	3	44	58	15	LIGNTMHPA	DKLIGNTMHPAVSIH	0.0579	19
HLA-DPA1*03:01/DPB1*04:02	1	39	53	15	YVGDLNLDD	ITPNYVGDLNLDDQF	0.0589	19
HLA-DPA1*03:01/DPB1*04:02	4	34	48	15	FRISLPADM	TSLFRISLPADMFSV	0.0592	19
HLA-DPA1*03:01/DPB1*04:02	3	1	15	15	FIQNMVIPR	GNQAFIQNMVIPRNF	0.0593	19
HLA-DRB1*15:01	1	14	28	15	YADHGANQL	LNPPPYADHGANQLI	0.0656	19
HLA-DRB1*11:01	1	39	53	15	YVGDLNLDD	ITPNYVGDLNLDDQF	0.0662	19
HLA-DRB1*11:01	3	42	56	15	LIGNTMHPA	SKDKLIGNTMHPAVS	0.0685	19
HLA-DRB1*04:05	3	1	15	15	IQNMVIPRN	GNQAFIQNMVIPRNF	0.0702	19
HLA-DRB1*11:01	3	43	57	15	LIGNTMHPA	KDKLIGNTMHPAVSI	0.0705	19
HLA-DQA1*04:01/DQB1*04:02	3	41	55	15	LIGNTMHPA	PSKDKLIGNTMHPAV	0.0714	19
HLA-DRB1*11:01	3	3	17	15	FIQNMVIPR	QAFIQNMVIPRNFST	0.0716	19
HLA-DRB1*04:05	1	4	18	15	YNTYMQYLN	SSNYNTYMQYLNPPP	0.0716	19
HLA-DRB1*04:05	4	12	26	15	LLAISGILH	NGPLLAISGILHQLR	0.0718	19
HLA-DQA1*04:01/DQB1*04:02	1	32	46	15	QQGITPNYV	QLSNQQGITPNYVGD	0.0721	19
HLA-DRB1*04:05	3	18	32	15	FTYNLTNLV	NQFTYNLTNLVLSVQ	0.0723	19
HLA-DRB1*04:05	4	34	48	15	LFRISLPAD	TSLFRISLPADMFSV	0.0726	19
HLA-DQA1*04:01/DQB1*04:02	5	7	21	15	VVLAYANPT	NNRQVVLAYANPTLS	0.0726	19
HLA-DRB1*04:01	3	47	61	15	MHPAVSIHP	IGNTMHPAVSIHPNL	0.073	19
HLA-DRB1*04:01	4	22	36	15	LRVEKVPEK	LHQLRVEKVPEKTSL	0.0742	19
HLA-DRB1*07:01	2	4	18	15	VKGVPAWLP	ERTVKGVPAWLPLGI	0.0743	19
HLA-DRB1*07:01	1	36	50	15	ITPNYVGDL	QQGITPNYVGDLNLD	0.0743	19
HLA-DRB1*04:01	2	35	49	15	YTITQFTHN	TGSYTITQFTHNGQK	0.0753	19
HLA-DRB1*04:05	5	7	21	15	VVLAYANPT	NNRQVVLAYANPTLS	0.0758	19
HLA-DRB1*04:01	4	20	34	15	LHQLRVEKV	GILHQLRVEKVPEKT	0.076	19
HLA-DRB1*07:01	2	33	47	15	YTITQFTHN	LLTGSYTITQFTHNG	0.0763	19
HLA-DQA1*01:02/DQB1*06:02	1	54	68	15	VCHAFTLEA	KGNVCHAFTLEAIID	0.0914	19
HLA-DQA1*01:02/DQB1*06:02	1	39	53	15	NYVGDLNLD	ITPNYVGDLNLDDQF	0.0927	19
HLA-DQA1*05:01/DQB1*02:01	2	16	30	15	IMSNFEYPL	LGIMSNFEYPLAHTV	0.0928	19
HLA-DQA1*05:01/DQB1*03:01	1	38	52	15	PNYVGDLNL	GITPNYVGDLNLDDQ	0.0953	19
HLA-DQA1*05:01/DQB1*02:01	5	9	23	15	LAYANPTLS	RQVVLAYANPTLSAV	0.0964	19
HLA-DQA1*05:01/DQB1*02:01	3	27	41	15	VQKLPDDAW	LVLSVQKLPDDAWRP	0.0965	19
HLA-DQA1*05:01/DQB1*02:01	2	44	58	15	QKFVRVNRL	THNGQKFVRVNRLGT	0.0977	19
HLA-DRB1*08:02	1	22	36	15	LIPADQLSN	HGANQLIPADQLSNQ	0.0979	19
HLA-DQA1*05:01/DQB1*02:01	3	35	49	15	WRPSKDKLI	PDDAWRPSKDKLIGN	0.0981	19
HLA-DRB1*08:02	1	15	29	15	YADHGANQL	NPPPYADHGANQLIP	0.0983	19
HLA-DQA1*05:01/DQB1*03:01	2	51	65	15	LGTGIPAHP	VRVNRLGTGIPAHPL	0.0999	19
HLA-DRB1*08:02	3	3	17	15	IQNMVIPRN	QAFIQNMVIPRNFST	0.1028	19
HLA-DRB1*13:02	3	23	37	15	VLSVQKLPD	NLTNLVLSVQKLPDD	0.1053	19
HLA-DRB1*13:02	3	40	54	15	LIGNTMHPA	RPSKDKLIGNTMHPA	0.1057	19
HLA-DRB1*08:02	2	34	48	15	YTITQFTHN	LTGSYTITQFTHNGQ	0.1059	19
HLA-DRB1*12:01	2	47	61	15	FVRVNRLGT	GQKFVRVNRLGTGIP	0.1067	19
HLA-DRB1*13:02	1	7	21	15	MQYLNPPPY	YNTYMQYLNPPPYAD	0.1068	19
HLA-DRB1*12:01	2	10	24	15	LGIMSNFEY	VPAWLPLGIMSNFEY	0.1073	19
HLA-DRB1*12:01	4	15	29	15	ISGILHQLR	LLAISGILHQLRVEK	0.1117	19
HLA-DRB1*09:01	3	18	32	15	FTYNLTNLV	NQFTYNLTNLVLSVQ	0.1352	19
HLA-DRB1*09:01	2	15	29	15	IMSNFEYPL	PLGIMSNFEYPLAHT	0.1357	19
HLA-DQA1*03:01/DQB1*03:02	5	9	23	15	LAYANPTLS	RQVVLAYANPTLSAV	0.0041	20
HLA-DQA1*03:01/DQB1*03:02	5	5	19	15	NRQVVLAYA	GFNNRQVVLAYANPT	0.0042	20
HLA-DQA1*01:01/DQB1*05:01	1	3	17	15	YNTYMQYLN	SSSNYNTYMQYLNPP	0.0049	20
HLA-DQA1*01:01/DQB1*05:01	3	43	57	15	LIGNTMHPA	KDKLIGNTMHPAVSI	0.0049	20
HLA-DQA1*01:01/DQB1*05:01	1	33	47	15	QQGITPNYV	LSNQQGITPNYVGDL	0.005	20
HLA-DQA1*01:01/DQB1*05:01	3	25	39	15	VLSVQKLPD	TNLVLSVQKLPDDAW	0.005	20
HLA-DPA1*01:03/DPB1*04:01	1	24	38	15	LIPADQLSN	ANQLIPADQLSNQQG	0.0128	20
HLA-DRB3*01:01	2	19	33	15	FEYPLAHTV	MSNFEYPLAHTVAAL	0.0151	20
HLA-DRB3*01:01	1	35	49	15	ITPNYVGDL	NQQGITPNYVGDLNL	0.0155	20
HLA-DRB3*02:02	2	33	47	15	YTITQFTHN	LLTGSYTITQFTHNG	0.0186	20
HLA-DRB3*02:02	4	20	34	15	LRVEKVPEK	GILHQLRVEKVPEKT	0.0187	20
HLA-DRB3*02:02	2	13	27	15	IMSNFEYPL	WLPLGIMSNFEYPLA	0.0194	20
HLA-DPA1*02:01/DPB1*14:01	4	53	67	15	KRGENSPVV	MKKRGENSPVVYFQA	0.0262	20
HLA-DPA1*02:01/DPB1*14:01	1	17	31	15	YADHGANQL	PPYADHGANQLIPAD	0.027	20
HLA-DPA1*02:01/DPB1*14:01	3	8	22	15	RNFSTNQFT	NMVIPRNFSTNQFTY	0.0272	20
HLA-DPA1*02:01/DPB1*05:01	1	7	21	15	MQYLNPPPY	YNTYMQYLNPPPYAD	0.0337	20
HLA-DPA1*02:01/DPB1*05:01	5	7	21	15	RQVVLAYAN	NNRQVVLAYANPTLS	0.0346	20
HLA-DPA1*01:03/DPB1*02:01	3	40	54	15	LIGNTMHPA	RPSKDKLIGNTMHPA	0.037	20
HLA-DRB4*01:01	1	36	50	15	ITPNYVGDL	QQGITPNYVGDLNLD	0.037	20
HLA-DRB4*01:01	2	46	60	15	VRVNRLGTG	NGQKFVRVNRLGTGI	0.0379	20
HLA-DRB4*01:01	3	23	37	15	VLSVQKLPD	NLTNLVLSVQKLPDD	0.0384	20
HLA-DRB4*01:01	3	29	43	15	VQKLPDDAW	LSVQKLPDDAWRPSK	0.0387	20
HLA-DPA1*02:01/DPB1*01:01	4	32	46	15	FRISLPADM	EKTSLFRISLPADMF	0.0389	20
HLA-DPA1*02:01/DPB1*01:01	1	41	55	15	YVGDLNLDD	PNYVGDLNLDDQFKG	0.0389	20
HLA-DRB1*03:01	2	13	27	15	IMSNFEYPL	WLPLGIMSNFEYPLA	0.0484	20
HLA-DRB1*03:01	1	8	22	15	MQYLNPPPY	NTYMQYLNPPPYADH	0.0486	20
HLA-DRB1*03:01	1	23	37	15	LIPADQLSN	GANQLIPADQLSNQQ	0.0493	20
HLA-DRB1*01:01	3	2	16	15	FIQNMVIPR	NQAFIQNMVIPRNFS	0.0501	20
HLA-DRB1*03:01	3	17	31	15	FTYNLTNLV	TNQFTYNLTNLVLSV	0.0515	20
HLA-DRB1*01:01	1	9	23	15	MQYLNPPPY	TYMQYLNPPPYADHG	0.0521	20
HLA-DRB1*01:01	4	32	46	15	FRISLPADM	EKTSLFRISLPADMF	0.0522	20
HLA-DRB1*01:01	3	37	51	15	WRPSKDKLI	DAWRPSKDKLIGNTM	0.0525	20
HLA-DRB1*03:01	4	13	27	15	LAISGILHQ	GPLLAISGILHQLRV	0.0527	20
HLA-DPA1*03:01/DPB1*04:02	4	32	46	15	FRISLPADM	EKTSLFRISLPADMF	0.0548	20
HLA-DPA1*03:01/DPB1*04:02	2	44	58	15	QKFVRVNRL	THNGQKFVRVNRLGT	0.0551	20
HLA-DPA1*03:01/DPB1*04:02	3	23	37	15	VLSVQKLPD	NLTNLVLSVQKLPDD	0.0566	20
HLA-DPA1*03:01/DPB1*04:02	2	39	53	15	FTHNGQKFV	TITQFTHNGQKFVRV	0.0568	20
HLA-DRB1*15:01	2	22	36	15	LAHTVAALL	FEYPLAHTVAALLTG	0.0601	20
HLA-DRB1*04:01	5	6	20	15	VVLAYANPT	FNNRQVVLAYANPTL	0.0624	20
HLA-DRB1*04:01	3	19	33	15	YNLTNLVLS	QFTYNLTNLVLSVQK	0.0625	20
HLA-DRB1*04:01	2	36	50	15	ITQFTHNGQ	GSYTITQFTHNGQKF	0.0627	20
HLA-DRB1*15:01	4	11	25	15	LLAISGILH	NNGPLLAISGILHQL	0.0627	20
HLA-DRB1*04:01	1	54	68	15	VCHAFTLEA	KGNVCHAFTLEAIID	0.0629	20
HLA-DRB1*11:01	2	34	48	15	YTITQFTHN	LTGSYTITQFTHNGQ	0.0631	20
HLA-DRB1*04:05	1	23	37	15	LIPADQLSN	GANQLIPADQLSNQQ	0.0658	20
HLA-DRB1*04:01	3	37	51	15	WRPSKDKLI	DAWRPSKDKLIGNTM	0.0674	20
HLA-DRB1*04:01	1	23	37	15	LIPADQLSN	GANQLIPADQLSNQQ	0.0677	20
HLA-DRB1*04:05	3	51	65	15	VSIHPNLPP	MHPAVSIHPNLPPIV	0.0678	20
HLA-DRB1*04:01	1	8	22	15	MQYLNPPPY	NTYMQYLNPPPYADH	0.0679	20
HLA-DQA1*04:01/DQB1*04:02	3	32	46	15	DDAWRPSKD	QKLPDDAWRPSKDKL	0.0687	20
HLA-DQA1*04:01/DQB1*04:02	3	25	39	15	VLSVQKLPD	TNLVLSVQKLPDDAW	0.0695	20
HLA-DQA1*04:01/DQB1*04:02	4	2	16	15	YRQHKNPNN	QAYRQHKNPNNGPLL	0.0701	20
HLA-DRB1*07:01	2	36	50	15	YTITQFTHN	GSYTITQFTHNGQKF	0.0732	20
HLA-DQA1*01:02/DQB1*06:02	2	32	46	15	LTGSYTITQ	ALLTGSYTITQFTHN	0.086	20
HLA-DQA1*01:02/DQB1*06:02	1	20	34	15	HGANQLIPA	ADHGANQLIPADQLS	0.0867	20
HLA-DQA1*01:02/DQB1*06:02	4	13	27	15	LAISGILHQ	GPLLAISGILHQLRV	0.087	20
HLA-DQA1*05:01/DQB1*02:01	2	21	35	15	LAHTVAALL	NFEYPLAHTVAALLT	0.0874	20
HLA-DQA1*01:02/DQB1*06:02	3	23	37	15	NLVLSVQKL	NLTNLVLSVQKLPDD	0.0876	20
HLA-DQA1*01:02/DQB1*06:02	3	45	59	15	GNTMHPAVS	KLIGNTMHPAVSIHP	0.0878	20
HLA-DQA1*05:01/DQB1*03:01	4	43	57	15	MFSVKEGMM	ADMFSVKEGMMKKRG	0.0887	20
HLA-DQA1*05:01/DQB1*03:01	2	3	17	15	TVKGVPAWL	NERTVKGVPAWLPLG	0.0892	20
HLA-DQA1*05:01/DQB1*03:01	4	18	32	15	LHQLRVEKV	ISGILHQLRVEKVPE	0.0915	20
HLA-DQA1*05:01/DQB1*02:01	1	8	22	15	MQYLNPPPY	NTYMQYLNPPPYADH	0.0922	20
HLA-DQA1*05:01/DQB1*03:01	1	50	64	15	FKGNVCHAF	DDQFKGNVCHAFTLE	0.0937	20
HLA-DRB1*08:02	2	39	53	15	FTHNGQKFV	TITQFTHNGQKFVRV	0.0949	20
HLA-DRB1*13:02	3	34	48	15	WRPSKDKLI	LPDDAWRPSKDKLIG	0.0998	20
HLA-DRB1*13:02	1	48	62	15	FKGNVCHAF	NLDDQFKGNVCHAFT	0.1	20
HLA-DRB1*13:02	2	13	27	15	IMSNFEYPL	WLPLGIMSNFEYPLA	0.1011	20
HLA-DRB1*13:02	5	3	17	15	FNNRQVVLA	LNGFNNRQVVLAYAN	0.1029	20
HLA-DRB1*13:02	3	50	64	15	VSIHPNLPP	TMHPAVSIHPNLPPI	0.1035	20
HLA-DRB1*09:01	2	45	59	15	QKFVRVNRL	HNGQKFVRVNRLGTG	0.1235	20
HLA-DRB1*09:01	1	48	62	15	FKGNVCHAF	NLDDQFKGNVCHAFT	0.1239	20
HLA-DRB1*09:01	1	8	22	15	MQYLNPPPY	NTYMQYLNPPPYADH	0.1241	20
HLA-DRB1*09:01	1	49	63	15	FKGNVCHAF	LDDQFKGNVCHAFTL	0.1241	20
HLA-DRB1*09:01	2	41	55	15	FTHNGQKFV	TQFTHNGQKFVRVNR	0.1271	20
HLA-DRB1*09:01	2	14	28	15	IMSNFEYPL	LPLGIMSNFEYPLAH	0.1275	20
HLA-DQA1*03:01/DQB1*03:02	2	24	38	15	AHTVAALLT	YPLAHTVAALLTGSY	0.004	21
HLA-DQA1*03:01/DQB1*03:02	4	41	55	15	MFSVKEGMM	LPADMFSVKEGMMKK	0.004	21
HLA-DQA1*03:01/DQB1*03:02	5	6	20	15	VVLAYANPT	FNNRQVVLAYANPTL	0.0041	21
HLA-DQA1*01:01/DQB1*05:01	2	35	49	15	ITQFTHNGQ	TGSYTITQFTHNGQK	0.0048	21
HLA-DQA1*01:01/DQB1*05:01	5	5	19	15	NRQVVLAYA	GFNNRQVVLAYANPT	0.0049	21
HLA-DPA1*01:03/DPB1*04:01	3	36	50	15	WRPSKDKLI	DDAWRPSKDKLIGNT	0.0121	21
HLA-DRB3*01:01	1	34	48	15	ITPNYVGDL	SNQQGITPNYVGDLN	0.0135	21
HLA-DRB3*02:02	2	20	34	15	FEYPLAHTV	SNFEYPLAHTVAALL	0.0171	21
HLA-DPA1*02:01/DPB1*14:01	4	31	45	15	FRISLPADM	PEKTSLFRISLPADM	0.0249	21
HLA-DPA1*02:01/DPB1*14:01	1	32	46	15	QQGITPNYV	QLSNQQGITPNYVGD	0.025	21
HLA-DPA1*02:01/DPB1*14:01	3	54	68	15	IHPNLPPIV	AVSIHPNLPPIVLPT	0.0254	21
HLA-DPA1*02:01/DPB1*14:01	3	42	56	15	LIGNTMHPA	SKDKLIGNTMHPAVS	0.0255	21
HLA-DPA1*02:01/DPB1*14:01	4	36	50	15	FRISLPADM	LFRISLPADMFSVKE	0.0255	21
HLA-DPA1*02:01/DPB1*05:01	3	36	50	15	WRPSKDKLI	DDAWRPSKDKLIGNT	0.0335	21
HLA-DRB4*01:01	1	21	35	15	NQLIPADQL	DHGANQLIPADQLSN	0.0349	21
HLA-DRB4*01:01	1	7	21	15	MQYLNPPPY	YNTYMQYLNPPPYAD	0.0349	21
HLA-DPA1*01:03/DPB1*02:01	2	38	52	15	ITQFTHNGQ	YTITQFTHNGQKFVR	0.035	21
HLA-DRB4*01:01	3	51	65	15	VSIHPNLPP	MHPAVSIHPNLPPIV	0.0361	21
HLA-DPA1*02:01/DPB1*01:01	4	27	41	15	EKTSLFRIS	VEKVPEKTSLFRISL	0.0365	21
HLA-DPA1*02:01/DPB1*01:01	3	2	16	15	FIQNMVIPR	NQAFIQNMVIPRNFS	0.0365	21
HLA-DPA1*01:03/DPB1*02:01	2	24	38	15	LAHTVAALL	YPLAHTVAALLTGSY	0.0366	21
HLA-DRB1*01:01	1	6	20	15	MQYLNPPPY	NYNTYMQYLNPPPYA	0.0436	21
HLA-DRB1*01:01	2	35	49	15	YTITQFTHN	TGSYTITQFTHNGQK	0.0437	21
HLA-DRB1*01:01	2	47	61	15	FVRVNRLGT	GQKFVRVNRLGTGIP	0.0441	21
HLA-DRB5*01:01	2	39	53	15	FTHNGQKFV	TITQFTHNGQKFVRV	0.0457	21
HLA-DRB1*03:01	3	16	30	15	FTYNLTNLV	STNQFTYNLTNLVLS	0.0472	21
HLA-DRB5*01:01	4	24	38	15	LRVEKVPEK	QLRVEKVPEKTSLFR	0.0476	21
HLA-DRB1*03:01	3	41	55	15	LIGNTMHPA	PSKDKLIGNTMHPAV	0.0483	21
HLA-DRB5*01:01	1	23	37	15	LIPADQLSN	GANQLIPADQLSNQQ	0.0483	21
HLA-DPA1*03:01/DPB1*04:02	1	50	64	15	FKGNVCHAF	DDQFKGNVCHAFTLE	0.0527	21
HLA-DPA1*03:01/DPB1*04:02	2	14	28	15	IMSNFEYPL	LPLGIMSNFEYPLAH	0.0528	21
HLA-DRB1*15:01	2	16	30	15	IMSNFEYPL	LGIMSNFEYPLAHTV	0.0549	21
HLA-DRB1*11:01	1	25	39	15	LIPADQLSN	NQLIPADQLSNQQGI	0.0552	21
HLA-DRB1*15:01	2	12	26	15	LGIMSNFEY	AWLPLGIMSNFEYPL	0.0554	21
HLA-DRB1*04:01	2	31	45	15	LTGSYTITQ	AALLTGSYTITQFTH	0.0572	21
HLA-DRB1*04:01	3	42	56	15	LIGNTMHPA	SKDKLIGNTMHPAVS	0.0582	21
HLA-DRB1*15:01	2	34	48	15	ITQFTHNGQ	LTGSYTITQFTHNGQ	0.0583	21
HLA-DRB1*04:01	3	43	57	15	LIGNTMHPA	KDKLIGNTMHPAVSI	0.0597	21
HLA-DRB1*04:05	2	45	59	15	QKFVRVNRL	HNGQKFVRVNRLGTG	0.0598	21
HLA-DRB1*04:05	2	47	61	15	FVRVNRLGT	GQKFVRVNRLGTGIP	0.0599	21
HLA-DRB1*04:01	3	54	68	15	IHPNLPPIV	AVSIHPNLPPIVLPT	0.0601	21
HLA-DRB1*04:05	4	20	34	15	LHQLRVEKV	GILHQLRVEKVPEKT	0.0602	21
HLA-DRB1*04:01	1	14	28	15	YADHGANQL	LNPPPYADHGANQLI	0.0603	21
HLA-DRB1*04:05	2	36	50	15	ITQFTHNGQ	GSYTITQFTHNGQKF	0.063	21
HLA-DRB1*07:01	4	41	55	15	MFSVKEGMM	LPADMFSVKEGMMKK	0.0641	21
HLA-DRB1*04:05	3	23	37	15	VLSVQKLPD	NLTNLVLSVQKLPDD	0.0646	21
HLA-DRB1*07:01	1	8	22	15	MQYLNPPPY	NTYMQYLNPPPYADH	0.0664	21
HLA-DRB1*07:01	1	32	46	15	QQGITPNYV	QLSNQQGITPNYVGD	0.0667	21
HLA-DQA1*04:01/DQB1*04:02	3	23	37	15	VLSVQKLPD	NLTNLVLSVQKLPDD	0.0677	21
HLA-DQA1*04:01/DQB1*04:02	1	49	63	15	FKGNVCHAF	LDDQFKGNVCHAFTL	0.0682	21
HLA-DQA1*01:02/DQB1*06:02	4	12	26	15	LAISGILHQ	NGPLLAISGILHQLR	0.0805	21
HLA-DQA1*01:02/DQB1*06:02	3	47	61	15	MHPAVSIHP	IGNTMHPAVSIHPNL	0.0814	21
HLA-DQA1*01:02/DQB1*06:02	2	50	64	15	NRLGTGIPA	FVRVNRLGTGIPAHP	0.0825	21
HLA-DQA1*01:02/DQB1*06:02	1	24	38	15	LIPADQLSN	ANQLIPADQLSNQQG	0.0827	21
HLA-DQA1*01:02/DQB1*06:02	2	27	41	15	TVAALLTGS	AHTVAALLTGSYTIT	0.0834	21
HLA-DQA1*01:02/DQB1*06:02	4	6	20	15	NNGPLLAIS	QHKNPNNGPLLAISG	0.0843	21
HLA-DQA1*05:01/DQB1*02:01	1	17	31	15	YADHGANQL	PPYADHGANQLIPAD	0.0849	21
HLA-DQA1*05:01/DQB1*02:01	2	12	26	15	IMSNFEYPL	AWLPLGIMSNFEYPL	0.0855	21
HLA-DRB1*08:02	3	15	29	15	FTYNLTNLV	FSTNQFTYNLTNLVL	0.0859	21
HLA-DRB1*08:02	4	13	27	15	LAISGILHQ	GPLLAISGILHQLRV	0.0876	21
HLA-DRB1*08:02	1	4	18	15	YNTYMQYLN	SSNYNTYMQYLNPPP	0.0897	21
HLA-DRB1*13:02	3	37	51	15	WRPSKDKLI	DAWRPSKDKLIGNTM	0.0922	21
HLA-DRB1*13:02	1	40	54	15	YVGDLNLDD	TPNYVGDLNLDDQFK	0.0941	21
HLA-DRB1*12:01	3	22	36	15	NLVLSVQKL	YNLTNLVLSVQKLPD	0.0965	21
HLA-DRB1*12:01	3	27	41	15	VQKLPDDAW	LVLSVQKLPDDAWRP	0.0972	21
HLA-DRB1*12:01	3	28	42	15	VQKLPDDAW	VLSVQKLPDDAWRPS	0.0998	21
HLA-DRB1*09:01	1	18	32	15	YADHGANQL	PYADHGANQLIPADQ	0.1153	21
HLA-DRB1*09:01	3	53	67	15	IHPNLPPIV	PAVSIHPNLPPIVLP	0.1169	21
HLA-DRB1*09:01	2	16	30	15	FEYPLAHTV	LGIMSNFEYPLAHTV	0.1182	21
HLA-DRB1*09:01	1	36	50	15	ITPNYVGDL	QQGITPNYVGDLNLD	0.1183	21
HLA-DRB1*09:01	1	39	53	15	YVGDLNLDD	ITPNYVGDLNLDDQF	0.1188	21
HLA-DRB1*09:01	1	7	21	15	MQYLNPPPY	YNTYMQYLNPPPYAD	0.1189	21
HLA-DRB1*09:01	2	37	51	15	ITQFTHNGQ	SYTITQFTHNGQKFV	0.1194	21
HLA-DQA1*03:01/DQB1*03:02	4	56	70	15	VVYFQAPEN	RGENSPVVYFQAPEN	0.0038	22
HLA-DQA1*03:01/DQB1*03:02	4	18	32	15	LHQLRVEKV	ISGILHQLRVEKVPE	0.0039	22
HLA-DQA1*01:01/DQB1*05:01	3	42	56	15	LIGNTMHPA	SKDKLIGNTMHPAVS	0.0046	22
HLA-DQA1*01:01/DQB1*05:01	4	41	55	15	MFSVKEGMM	LPADMFSVKEGMMKK	0.0047	22
HLA-DPA1*01:03/DPB1*04:01	3	53	67	15	IHPNLPPIV	PAVSIHPNLPPIVLP	0.0111	22
HLA-DPA1*01:03/DPB1*04:01	3	35	49	15	WRPSKDKLI	PDDAWRPSKDKLIGN	0.0112	22
HLA-DPA1*01:03/DPB1*04:01	1	49	63	15	FKGNVCHAF	LDDQFKGNVCHAFTL	0.0114	22
HLA-DPA1*01:03/DPB1*04:01	3	23	37	15	VLSVQKLPD	NLTNLVLSVQKLPDD	0.0117	22
HLA-DRB3*01:01	5	8	22	15	VLAYANPTL	NRQVVLAYANPTLSA	0.0126	22
HLA-DRB3*01:01	3	43	57	15	LIGNTMHPA	KDKLIGNTMHPAVSI	0.0126	22
HLA-DRB3*01:01	3	42	56	15	LIGNTMHPA	SKDKLIGNTMHPAVS	0.0129	22
HLA-DRB3*01:01	2	16	30	15	IMSNFEYPL	LGIMSNFEYPLAHTV	0.013	22
HLA-DRB3*02:02	3	9	23	15	FSTNQFTYN	MVIPRNFSTNQFTYN	0.0164	22
HLA-DRB3*02:02	1	13	27	15	YADHGANQL	YLNPPPYADHGANQL	0.0168	22
HLA-DPA1*02:01/DPB1*14:01	1	23	37	15	LIPADQLSN	GANQLIPADQLSNQQ	0.0239	22
HLA-DPA1*02:01/DPB1*14:01	3	12	26	15	FSTNQFTYN	PRNFSTNQFTYNLTN	0.0242	22
HLA-DPA1*02:01/DPB1*05:01	3	35	49	15	WRPSKDKLI	PDDAWRPSKDKLIGN	0.0317	22
HLA-DPA1*02:01/DPB1*05:01	3	3	17	15	IQNMVIPRN	QAFIQNMVIPRNFST	0.0319	22
HLA-DPA1*02:01/DPB1*05:01	1	15	29	15	YADHGANQL	NPPPYADHGANQLIP	0.0322	22
HLA-DRB4*01:01	3	52	66	15	VSIHPNLPP	HPAVSIHPNLPPIVL	0.0329	22
HLA-DPA1*01:03/DPB1*02:01	5	2	16	15	FNNRQVVLA	PLNGFNNRQVVLAYA	0.0335	22
HLA-DPA1*01:03/DPB1*02:01	1	3	17	15	YNTYMQYLN	SSSNYNTYMQYLNPP	0.0341	22
HLA-DPA1*01:03/DPB1*02:01	1	49	63	15	FKGNVCHAF	LDDQFKGNVCHAFTL	0.0341	22
HLA-DPA1*01:03/DPB1*02:01	1	5	19	15	NTYMQYLNP	SNYNTYMQYLNPPPY	0.0345	22
HLA-DPA1*02:01/DPB1*01:01	4	43	57	15	MFSVKEGMM	ADMFSVKEGMMKKRG	0.0352	22
HLA-DPA1*02:01/DPB1*01:01	3	19	33	15	YNLTNLVLS	QFTYNLTNLVLSVQK	0.0352	22
HLA-DPA1*02:01/DPB1*01:01	1	7	21	15	MQYLNPPPY	YNTYMQYLNPPPYAD	0.0356	22
HLA-DRB1*01:01	4	42	56	15	MFSVKEGMM	PADMFSVKEGMMKKR	0.0403	22
HLA-DRB1*01:01	3	3	17	15	IQNMVIPRN	QAFIQNMVIPRNFST	0.0414	22
HLA-DRB1*01:01	4	35	49	15	FRISLPADM	SLFRISLPADMFSVK	0.0427	22
HLA-DRB1*03:01	2	45	59	15	FVRVNRLGT	HNGQKFVRVNRLGTG	0.0441	22
HLA-DRB5*01:01	2	48	62	15	FVRVNRLGT	QKFVRVNRLGTGIPA	0.0442	22
HLA-DRB1*03:01	2	37	51	15	ITQFTHNGQ	SYTITQFTHNGQKFV	0.0442	22
HLA-DRB5*01:01	2	17	31	15	FEYPLAHTV	GIMSNFEYPLAHTVA	0.0453	22
HLA-DRB1*11:01	1	38	52	15	YVGDLNLDD	GITPNYVGDLNLDDQ	0.0497	22
HLA-DPA1*03:01/DPB1*04:02	3	3	17	15	IQNMVIPRN	QAFIQNMVIPRNFST	0.0514	22
HLA-DRB1*11:01	3	36	50	15	WRPSKDKLI	DDAWRPSKDKLIGNT	0.0517	22
HLA-DPA1*03:01/DPB1*04:02	3	20	34	15	YNLTNLVLS	FTYNLTNLVLSVQKL	0.0519	22
HLA-DPA1*03:01/DPB1*04:02	4	22	36	15	LRVEKVPEK	LHQLRVEKVPEKTSL	0.0525	22
HLA-DRB1*04:01	2	37	51	15	ITQFTHNGQ	SYTITQFTHNGQKFV	0.0545	22
HLA-DRB1*04:05	3	52	66	15	VSIHPNLPP	HPAVSIHPNLPPIVL	0.0553	22
HLA-DRB1*04:05	1	14	28	15	YADHGANQL	LNPPPYADHGANQLI	0.0555	22
HLA-DRB1*04:05	1	9	23	15	YLNPPPYAD	TYMQYLNPPPYADHG	0.0556	22
HLA-DRB1*04:01	2	46	60	15	FVRVNRLGT	NGQKFVRVNRLGTGI	0.0558	22
HLA-DRB1*04:01	3	53	67	15	IHPNLPPIV	PAVSIHPNLPPIVLP	0.0562	22
HLA-DRB1*04:01	4	13	27	15	LAISGILHQ	GPLLAISGILHQLRV	0.0563	22
HLA-DRB1*04:05	3	19	33	15	YNLTNLVLS	QFTYNLTNLVLSVQK	0.0574	22
HLA-DRB1*04:05	1	10	24	15	YLNPPPYAD	YMQYLNPPPYADHGA	0.0586	22
HLA-DRB1*04:05	4	17	31	15	LHQLRVEKV	AISGILHQLRVEKVP	0.0586	22
HLA-DRB1*07:01	3	52	66	15	IHPNLPPIV	HPAVSIHPNLPPIVL	0.06	22
HLA-DRB1*07:01	1	33	47	15	QQGITPNYV	LSNQQGITPNYVGDL	0.0605	22
HLA-DRB1*07:01	3	44	58	15	NTMHPAVSI	DKLIGNTMHPAVSIH	0.0607	22
HLA-DRB1*07:01	3	43	57	15	LIGNTMHPA	KDKLIGNTMHPAVSI	0.0609	22
HLA-DRB1*07:01	1	7	21	15	MQYLNPPPY	YNTYMQYLNPPPYAD	0.0632	22
HLA-DQA1*04:01/DQB1*04:02	2	48	62	15	FVRVNRLGT	QKFVRVNRLGTGIPA	0.064	22
HLA-DQA1*04:01/DQB1*04:02	5	9	23	15	VVLAYANPT	RQVVLAYANPTLSAV	0.064	22
HLA-DQA1*04:01/DQB1*04:02	3	9	23	15	PRNFSTNQF	MVIPRNFSTNQFTYN	0.0641	22
HLA-DQA1*04:01/DQB1*04:02	2	19	33	15	FEYPLAHTV	MSNFEYPLAHTVAAL	0.0651	22
HLA-DQA1*04:01/DQB1*04:02	4	30	44	15	TSLFRISLP	VPEKTSLFRISLPAD	0.0654	22
HLA-DQA1*05:01/DQB1*03:01	2	50	64	15	NRLGTGIPA	FVRVNRLGTGIPAHP	0.0775	22
HLA-DQA1*01:02/DQB1*06:02	4	17	31	15	LHQLRVEKV	AISGILHQLRVEKVP	0.0775	22
HLA-DQA1*05:01/DQB1*03:01	2	15	29	15	IMSNFEYPL	PLGIMSNFEYPLAHT	0.0776	22
HLA-DQA1*05:01/DQB1*02:01	1	7	21	15	MQYLNPPPY	YNTYMQYLNPPPYAD	0.0787	22
HLA-DQA1*05:01/DQB1*03:01	2	45	59	15	QKFVRVNRL	HNGQKFVRVNRLGTG	0.0789	22
HLA-DQA1*01:02/DQB1*06:02	1	2	16	15	NYNTYMQYL	ASSSNYNTYMQYLNP	0.0798	22
HLA-DQA1*05:01/DQB1*03:01	2	1	15	15	TVKGVPAWL	AYNERTVKGVPAWLP	0.0799	22
HLA-DRB1*08:02	3	51	65	15	VSIHPNLPP	MHPAVSIHPNLPPIV	0.08	22
HLA-DQA1*01:02/DQB1*06:02	2	51	65	15	NRLGTGIPA	VRVNRLGTGIPAHPL	0.0802	22
HLA-DQA1*05:01/DQB1*03:01	3	34	48	15	WRPSKDKLI	LPDDAWRPSKDKLIG	0.0802	22
HLA-DRB1*08:02	1	39	53	15	YVGDLNLDD	ITPNYVGDLNLDDQF	0.0808	22
HLA-DQA1*05:01/DQB1*02:01	2	43	57	15	QKFVRVNRL	FTHNGQKFVRVNRLG	0.0809	22
HLA-DQA1*05:01/DQB1*02:01	1	35	49	15	ITPNYVGDL	NQQGITPNYVGDLNL	0.0812	22
HLA-DRB1*08:02	3	36	50	15	WRPSKDKLI	DDAWRPSKDKLIGNT	0.0824	22
HLA-DRB1*13:02	5	6	20	15	VVLAYANPT	FNNRQVVLAYANPTL	0.0884	22
HLA-DRB1*13:02	2	22	36	15	LAHTVAALL	FEYPLAHTVAALLTG	0.0893	22
HLA-DRB1*12:01	2	29	43	15	VAALLTGSY	TVAALLTGSYTITQF	0.0903	22
HLA-DRB1*12:01	3	52	66	15	IHPNLPPIV	HPAVSIHPNLPPIVL	0.0907	22
HLA-DRB1*12:01	3	2	16	15	IQNMVIPRN	NQAFIQNMVIPRNFS	0.0912	22
HLA-DRB1*12:01	3	43	57	15	LIGNTMHPA	KDKLIGNTMHPAVSI	0.0931	22
HLA-DRB1*12:01	3	3	17	15	IQNMVIPRN	QAFIQNMVIPRNFST	0.0948	22
HLA-DRB1*09:01	3	45	59	15	MHPAVSIHP	KLIGNTMHPAVSIHP	0.1073	22
HLA-DRB1*09:01	1	38	52	15	YVGDLNLDD	GITPNYVGDLNLDDQ	0.1075	22
HLA-DRB1*09:01	3	54	68	15	IHPNLPPIV	AVSIHPNLPPIVLPT	0.1132	22
HLA-DQA1*03:01/DQB1*03:02	3	2	16	15	IQNMVIPRN	NQAFIQNMVIPRNFS	0.0037	23
HLA-DQA1*03:01/DQB1*03:02	1	55	69	15	AFTLEAIID	GNVCHAFTLEAIIDI	0.0037	23
HLA-DQA1*03:01/DQB1*03:02	1	16	30	15	YADHGANQL	PPPYADHGANQLIPA	0.0037	23
HLA-DQA1*03:01/DQB1*03:02	1	15	29	15	YADHGANQL	NPPPYADHGANQLIP	0.0037	23
HLA-DQA1*01:01/DQB1*05:01	1	6	20	15	MQYLNPPPY	NYNTYMQYLNPPPYA	0.0044	23
HLA-DQA1*01:01/DQB1*05:01	1	5	19	15	YNTYMQYLN	SNYNTYMQYLNPPPY	0.0044	23
HLA-DQA1*01:01/DQB1*05:01	2	36	50	15	ITQFTHNGQ	GSYTITQFTHNGQKF	0.0045	23
HLA-DQA1*01:01/DQB1*05:01	3	2	16	15	IQNMVIPRN	NQAFIQNMVIPRNFS	0.0045	23
HLA-DPA1*01:03/DPB1*04:01	1	48	62	15	FKGNVCHAF	NLDDQFKGNVCHAFT	0.0108	23
HLA-DPA1*01:03/DPB1*04:01	4	32	46	15	FRISLPADM	EKTSLFRISLPADMF	0.0109	23
HLA-DRB3*01:01	2	47	61	15	FVRVNRLGT	GQKFVRVNRLGTGIP	0.0117	23
HLA-DRB3*01:01	5	9	23	15	VLAYANPTL	RQVVLAYANPTLSAV	0.0118	23
HLA-DRB3*01:01	2	35	49	15	YTITQFTHN	TGSYTITQFTHNGQK	0.0122	23
HLA-DRB3*01:01	1	6	20	15	MQYLNPPPY	NYNTYMQYLNPPPYA	0.0123	23
HLA-DRB3*01:01	2	17	31	15	FEYPLAHTV	GIMSNFEYPLAHTVA	0.0124	23
HLA-DRB3*02:02	4	12	26	15	LLAISGILH	NGPLLAISGILHQLR	0.0147	23
HLA-DRB3*02:02	2	16	30	15	IMSNFEYPL	LGIMSNFEYPLAHTV	0.0149	23
HLA-DPA1*02:01/DPB1*14:01	1	39	53	15	YVGDLNLDD	ITPNYVGDLNLDDQF	0.0228	23
HLA-DPA1*02:01/DPB1*14:01	2	53	67	15	RLGTGIPAH	VNRLGTGIPAHPLRM	0.0229	23
HLA-DPA1*02:01/DPB1*14:01	4	25	39	15	KVPEKTSLF	LRVEKVPEKTSLFRI	0.0229	23
HLA-DPA1*02:01/DPB1*14:01	1	8	22	15	MQYLNPPPY	NTYMQYLNPPPYADH	0.0229	23
HLA-DPA1*02:01/DPB1*05:01	2	16	30	15	FEYPLAHTV	LGIMSNFEYPLAHTV	0.0302	23
HLA-DPA1*02:01/DPB1*05:01	4	12	26	15	LLAISGILH	NGPLLAISGILHQLR	0.0306	23
HLA-DRB4*01:01	3	54	68	15	IHPNLPPIV	AVSIHPNLPPIVLPT	0.0308	23
HLA-DPA1*01:03/DPB1*02:01	4	1	15	15	YRQHKNPNN	KQAYRQHKNPNNGPL	0.0324	23
HLA-DPA1*01:03/DPB1*02:01	1	13	27	15	YADHGANQL	YLNPPPYADHGANQL	0.0324	23
HLA-DPA1*01:03/DPB1*02:01	5	4	18	15	FNNRQVVLA	NGFNNRQVVLAYANP	0.0327	23
HLA-DPA1*02:01/DPB1*01:01	1	4	18	15	YNTYMQYLN	SSNYNTYMQYLNPPP	0.0339	23
HLA-DPA1*02:01/DPB1*01:01	4	30	44	15	EKTSLFRIS	VPEKTSLFRISLPAD	0.0341	23
HLA-DPA1*02:01/DPB1*01:01	3	36	50	15	WRPSKDKLI	DDAWRPSKDKLIGNT	0.0342	23
HLA-DRB1*03:01	3	51	65	15	IHPNLPPIV	MHPAVSIHPNLPPIV	0.038	23
HLA-DRB1*03:01	1	7	21	15	MQYLNPPPY	YNTYMQYLNPPPYAD	0.0382	23
HLA-DRB1*03:01	3	26	40	15	VLSVQKLPD	NLVLSVQKLPDDAWR	0.0397	23
HLA-DRB1*03:01	5	8	22	15	VVLAYANPT	NRQVVLAYANPTLSA	0.0397	23
HLA-DRB1*03:01	2	36	50	15	ITQFTHNGQ	GSYTITQFTHNGQKF	0.04	23
HLA-DRB1*03:01	4	12	26	15	LAISGILHQ	NGPLLAISGILHQLR	0.0401	23
HLA-DRB5*01:01	1	9	23	15	MQYLNPPPY	TYMQYLNPPPYADHG	0.0406	23
HLA-DRB5*01:01	2	36	50	15	ITQFTHNGQ	GSYTITQFTHNGQKF	0.042	23
HLA-DRB5*01:01	1	6	20	15	MQYLNPPPY	NYNTYMQYLNPPPYA	0.0425	23
HLA-DRB5*01:01	1	40	54	15	YVGDLNLDD	TPNYVGDLNLDDQFK	0.0426	23
HLA-DRB1*11:01	4	13	27	15	LAISGILHQ	GPLLAISGILHQLRV	0.0455	23
HLA-DRB1*11:01	3	19	33	15	YNLTNLVLS	QFTYNLTNLVLSVQK	0.0458	23
HLA-DRB1*11:01	5	9	23	15	LAYANPTLS	RQVVLAYANPTLSAV	0.0462	23
HLA-DRB1*11:01	5	7	21	15	VVLAYANPT	NNRQVVLAYANPTLS	0.0462	23
HLA-DRB1*15:01	3	17	31	15	FTYNLTNLV	TNQFTYNLTNLVLSV	0.0471	23
HLA-DRB1*11:01	4	2	16	15	YRQHKNPNN	QAYRQHKNPNNGPLL	0.0487	23
HLA-DRB1*04:01	4	33	47	15	FRISLPADM	KTSLFRISLPADMFS	0.049	23
HLA-DRB1*15:01	3	48	62	15	MHPAVSIHP	GNTMHPAVSIHPNLP	0.0492	23
HLA-DRB1*11:01	1	16	30	15	YADHGANQL	PPPYADHGANQLIPA	0.0492	23
HLA-DRB1*15:01	2	4	18	15	VKGVPAWLP	ERTVKGVPAWLPLGI	0.0503	23
HLA-DRB1*04:01	1	17	31	15	YADHGANQL	PPYADHGANQLIPAD	0.0515	23
HLA-DRB1*04:01	2	45	59	15	FVRVNRLGT	HNGQKFVRVNRLGTG	0.0516	23
HLA-DRB1*04:05	2	37	51	15	ITQFTHNGQ	SYTITQFTHNGQKFV	0.0517	23
HLA-DRB1*04:05	4	56	70	15	VVYFQAPEN	RGENSPVVYFQAPEN	0.0522	23
HLA-DRB1*04:05	1	5	19	15	YMQYLNPPP	SNYNTYMQYLNPPPY	0.0537	23
HLA-DRB1*04:05	3	26	40	15	LSVQKLPDD	NLVLSVQKLPDDAWR	0.0547	23
HLA-DRB1*07:01	2	15	29	15	IMSNFEYPL	PLGIMSNFEYPLAHT	0.0566	23
HLA-DRB1*07:01	3	1	15	15	QAFIQNMVI	GNQAFIQNMVIPRNF	0.0573	23
HLA-DRB1*07:01	4	2	16	15	YRQHKNPNN	QAYRQHKNPNNGPLL	0.0574	23
HLA-DRB1*07:01	2	47	61	15	FVRVNRLGT	GQKFVRVNRLGTGIP	0.059	23
HLA-DQA1*04:01/DQB1*04:02	1	33	47	15	QQGITPNYV	LSNQQGITPNYVGDL	0.0619	23
HLA-DQA1*04:01/DQB1*04:02	3	44	58	15	LIGNTMHPA	DKLIGNTMHPAVSIH	0.0624	23
HLA-DQA1*04:01/DQB1*04:02	1	2	16	15	YNTYMQYLN	ASSSNYNTYMQYLNP	0.0637	23
HLA-DQA1*05:01/DQB1*03:01	1	37	51	15	PNYVGDLNL	QGITPNYVGDLNLDD	0.0729	23
HLA-DRB1*08:02	5	5	19	15	FNNRQVVLA	GFNNRQVVLAYANPT	0.0735	23
HLA-DQA1*05:01/DQB1*03:01	1	36	50	15	ITPNYVGDL	QQGITPNYVGDLNLD	0.0735	23
HLA-DQA1*01:02/DQB1*06:02	3	46	60	15	MHPAVSIHP	LIGNTMHPAVSIHPN	0.0746	23
HLA-DQA1*05:01/DQB1*03:01	2	21	35	15	LAHTVAALL	NFEYPLAHTVAALLT	0.0748	23
HLA-DQA1*05:01/DQB1*03:01	2	18	32	15	FEYPLAHTV	IMSNFEYPLAHTVAA	0.0749	23
HLA-DQA1*05:01/DQB1*02:01	1	31	45	15	QQGITPNYV	DQLSNQQGITPNYVG	0.0755	23
HLA-DQA1*01:02/DQB1*06:02	3	49	63	15	MHPAVSIHP	NTMHPAVSIHPNLPP	0.0757	23
HLA-DQA1*05:01/DQB1*02:01	5	6	20	15	VVLAYANPT	FNNRQVVLAYANPTL	0.0757	23
HLA-DQA1*05:01/DQB1*03:01	2	14	28	15	IMSNFEYPL	LPLGIMSNFEYPLAH	0.0758	23
HLA-DRB1*13:02	4	12	26	15	LAISGILHQ	NGPLLAISGILHQLR	0.0828	23
HLA-DRB1*13:02	4	21	35	15	LRVEKVPEK	ILHQLRVEKVPEKTS	0.083	23
HLA-DRB1*13:02	1	24	38	15	LIPADQLSN	ANQLIPADQLSNQQG	0.0851	23
HLA-DRB1*09:01	3	52	66	15	VSIHPNLPP	HPAVSIHPNLPPIVL	0.1036	23
HLA-DRB1*09:01	3	51	65	15	VSIHPNLPP	MHPAVSIHPNLPPIV	0.1056	23
HLA-DRB1*09:01	3	22	36	15	LVLSVQKLP	YNLTNLVLSVQKLPD	0.1062	23
HLA-DQA1*03:01/DQB1*03:02	3	1	15	15	IQNMVIPRN	GNQAFIQNMVIPRNF	0.0036	24
HLA-DQA1*03:01/DQB1*03:02	4	40	54	15	MFSVKEGMM	SLPADMFSVKEGMMK	0.0036	24
HLA-DQA1*01:01/DQB1*05:01	2	22	36	15	LAHTVAALL	FEYPLAHTVAALLTG	0.0042	24
HLA-DQA1*01:01/DQB1*05:01	4	33	47	15	LFRISLPAD	KTSLFRISLPADMFS	0.0043	24
HLA-DQA1*01:01/DQB1*05:01	3	18	32	15	FTYNLTNLV	NQFTYNLTNLVLSVQ	0.0043	24
HLA-DPA1*01:03/DPB1*04:01	2	13	27	15	IMSNFEYPL	WLPLGIMSNFEYPLA	0.0103	24
HLA-DPA1*01:03/DPB1*04:01	4	41	55	15	MFSVKEGMM	LPADMFSVKEGMMKK	0.0103	24
HLA-DPA1*01:03/DPB1*04:01	2	44	58	15	QKFVRVNRL	THNGQKFVRVNRLGT	0.0103	24
HLA-DPA1*01:03/DPB1*04:01	3	2	16	15	FIQNMVIPR	NQAFIQNMVIPRNFS	0.0105	24
HLA-DPA1*01:03/DPB1*04:01	2	24	38	15	LAHTVAALL	YPLAHTVAALLTGSY	0.0106	24
HLA-DRB3*01:01	1	9	23	15	MQYLNPPPY	TYMQYLNPPPYADHG	0.0108	24
HLA-DRB3*01:01	4	35	49	15	FRISLPADM	SLFRISLPADMFSVK	0.0112	24
HLA-DPA1*02:01/DPB1*14:01	4	42	56	15	MFSVKEGMM	PADMFSVKEGMMKKR	0.0217	24
HLA-DPA1*02:01/DPB1*14:01	4	26	40	15	KVPEKTSLF	RVEKVPEKTSLFRIS	0.0218	24
HLA-DPA1*02:01/DPB1*14:01	4	51	65	15	KRGENSPVV	GMMKKRGENSPVVYF	0.0221	24
HLA-DPA1*02:01/DPB1*14:01	1	33	47	15	QQGITPNYV	LSNQQGITPNYVGDL	0.0222	24
HLA-DPA1*01:03/DPB1*02:01	2	15	29	15	IMSNFEYPL	PLGIMSNFEYPLAHT	0.0299	24
HLA-DPA1*02:01/DPB1*01:01	4	26	40	15	KVPEKTSLF	RVEKVPEKTSLFRIS	0.0325	24
HLA-DPA1*02:01/DPB1*01:01	3	1	15	15	FIQNMVIPR	GNQAFIQNMVIPRNF	0.033	24
HLA-DRB1*01:01	2	3	17	15	VKGVPAWLP	NERTVKGVPAWLPLG	0.0349	24
HLA-DRB1*01:01	2	45	59	15	FVRVNRLGT	HNGQKFVRVNRLGTG	0.0351	24
HLA-DRB1*03:01	1	25	39	15	IPADQLSNQ	NQLIPADQLSNQQGI	0.0357	24
HLA-DRB1*01:01	3	48	62	15	MHPAVSIHP	GNTMHPAVSIHPNLP	0.0365	24
HLA-DRB1*01:01	1	40	54	15	YVGDLNLDD	TPNYVGDLNLDDQFK	0.0367	24
HLA-DRB1*01:01	2	40	54	15	FTHNGQKFV	ITQFTHNGQKFVRVN	0.0367	24
HLA-DRB5*01:01	4	45	59	15	FSVKEGMMK	MFSVKEGMMKKRGEN	0.0376	24
HLA-DRB5*01:01	3	42	56	15	LIGNTMHPA	SKDKLIGNTMHPAVS	0.038	24
HLA-DRB5*01:01	3	43	57	15	LIGNTMHPA	KDKLIGNTMHPAVSI	0.0384	24
HLA-DRB5*01:01	4	17	31	15	LHQLRVEKV	AISGILHQLRVEKVP	0.0395	24
HLA-DRB5*01:01	1	50	64	15	FKGNVCHAF	DDQFKGNVCHAFTLE	0.0402	24
HLA-DRB1*11:01	4	21	35	15	LRVEKVPEK	ILHQLRVEKVPEKTS	0.0414	24
HLA-DRB1*11:01	1	22	36	15	LIPADQLSN	HGANQLIPADQLSNQ	0.0429	24
HLA-DRB1*11:01	3	15	29	15	FTYNLTNLV	FSTNQFTYNLTNLVL	0.0436	24
HLA-DRB1*15:01	3	43	57	15	LIGNTMHPA	KDKLIGNTMHPAVSI	0.0451	24
HLA-DRB1*04:01	3	14	28	15	FTYNLTNLV	NFSTNQFTYNLTNLV	0.0457	24
HLA-DRB1*15:01	4	41	55	15	MFSVKEGMM	LPADMFSVKEGMMKK	0.046	24
HLA-DRB1*04:01	3	46	60	15	MHPAVSIHP	LIGNTMHPAVSIHPN	0.0473	24
HLA-DRB1*04:01	5	3	17	15	FNNRQVVLA	LNGFNNRQVVLAYAN	0.0473	24
HLA-DPA1*03:01/DPB1*04:02	1	8	22	15	MQYLNPPPY	NTYMQYLNPPPYADH	0.0478	24
HLA-DRB1*04:05	3	14	28	15	FTYNLTNLV	NFSTNQFTYNLTNLV	0.0481	24
HLA-DPA1*03:01/DPB1*04:02	3	54	68	15	IHPNLPPIV	AVSIHPNLPPIVLPT	0.0483	24
HLA-DPA1*03:01/DPB1*04:02	1	36	50	15	ITPNYVGDL	QQGITPNYVGDLNLD	0.0484	24
HLA-DRB1*04:05	3	37	51	15	WRPSKDKLI	DAWRPSKDKLIGNTM	0.0495	24
HLA-DRB1*04:05	3	48	62	15	MHPAVSIHP	GNTMHPAVSIHPNLP	0.0504	24
HLA-DRB1*07:01	2	1	15	15	ERTVKGVPA	AYNERTVKGVPAWLP	0.0532	24
HLA-DRB1*07:01	4	16	30	15	LHQLRVEKV	LAISGILHQLRVEKV	0.0548	24
HLA-DRB1*07:01	3	19	33	15	YNLTNLVLS	QFTYNLTNLVLSVQK	0.0549	24
HLA-DRB1*07:01	4	28	42	15	PEKTSLFRI	EKVPEKTSLFRISLP	0.0553	24
HLA-DQA1*04:01/DQB1*04:02	3	48	62	15	MHPAVSIHP	GNTMHPAVSIHPNLP	0.0602	24
HLA-DQA1*04:01/DQB1*04:02	2	38	52	15	ITQFTHNGQ	YTITQFTHNGQKFVR	0.0603	24
HLA-DQA1*04:01/DQB1*04:02	5	6	20	15	VVLAYANPT	FNNRQVVLAYANPTL	0.0609	24
HLA-DQA1*04:01/DQB1*04:02	2	1	15	15	ERTVKGVPA	AYNERTVKGVPAWLP	0.0614	24
HLA-DQA1*04:01/DQB1*04:02	3	31	45	15	DDAWRPSKD	VQKLPDDAWRPSKDK	0.0616	24
HLA-DQA1*05:01/DQB1*03:01	1	49	63	15	FKGNVCHAF	LDDQFKGNVCHAFTL	0.0687	24
HLA-DQA1*05:01/DQB1*03:01	1	18	32	15	ADHGANQLI	PYADHGANQLIPADQ	0.0692	24
HLA-DRB1*08:02	4	47	61	15	MMKKRGENS	SVKEGMMKKRGENSP	0.0693	24
HLA-DQA1*01:02/DQB1*06:02	2	29	43	15	LTGSYTITQ	TVAALLTGSYTITQF	0.0695	24
HLA-DRB1*08:02	3	18	32	15	FTYNLTNLV	NQFTYNLTNLVLSVQ	0.0702	24
HLA-DQA1*01:02/DQB1*06:02	3	3	17	15	IQNMVIPRN	QAFIQNMVIPRNFST	0.0704	24
HLA-DQA1*01:02/DQB1*06:02	1	23	37	15	LIPADQLSN	GANQLIPADQLSNQQ	0.0711	24
HLA-DQA1*05:01/DQB1*03:01	1	48	62	15	FKGNVCHAF	NLDDQFKGNVCHAFT	0.0712	24
HLA-DQA1*05:01/DQB1*03:01	2	25	39	15	AHTVAALLT	PLAHTVAALLTGSYT	0.0719	24
HLA-DRB1*08:02	3	52	66	15	VSIHPNLPP	HPAVSIHPNLPPIVL	0.072	24
HLA-DRB1*13:02	4	15	29	15	ISGILHQLR	LLAISGILHQLRVEK	0.0777	24
HLA-DRB1*13:02	4	20	34	15	LHQLRVEKV	GILHQLRVEKVPEKT	0.078	24
HLA-DRB1*12:01	3	42	56	15	LIGNTMHPA	SKDKLIGNTMHPAVS	0.0842	24
HLA-DRB1*12:01	4	43	57	15	MFSVKEGMM	ADMFSVKEGMMKKRG	0.0845	24
HLA-DRB1*12:01	1	24	38	15	LIPADQLSN	ANQLIPADQLSNQQG	0.0849	24
HLA-DRB1*09:01	2	33	47	15	YTITQFTHN	LLTGSYTITQFTHNG	0.0997	24
HLA-DQA1*03:01/DQB1*03:02	3	22	36	15	VLSVQKLPD	YNLTNLVLSVQKLPD	0.0034	25
HLA-DQA1*03:01/DQB1*03:02	2	43	57	15	QKFVRVNRL	FTHNGQKFVRVNRLG	0.0034	25
HLA-DQA1*03:01/DQB1*03:02	3	3	17	15	IQNMVIPRN	QAFIQNMVIPRNFST	0.0035	25
HLA-DQA1*03:01/DQB1*03:02	1	56	70	15	AFTLEAIID	NVCHAFTLEAIIDIS	0.0035	25
HLA-DQA1*01:01/DQB1*05:01	2	37	51	15	ITQFTHNGQ	SYTITQFTHNGQKFV	0.0041	25
HLA-DQA1*01:01/DQB1*05:01	3	26	40	15	VQKLPDDAW	NLVLSVQKLPDDAWR	0.0041	25
HLA-DQA1*01:01/DQB1*05:01	2	47	61	15	FVRVNRLGT	GQKFVRVNRLGTGIP	0.0041	25
HLA-DQA1*01:01/DQB1*05:01	1	41	55	15	YVGDLNLDD	PNYVGDLNLDDQFKG	0.0042	25
HLA-DPA1*01:03/DPB1*04:01	2	48	62	15	FVRVNRLGT	QKFVRVNRLGTGIPA	0.0098	25
HLA-DRB3*01:01	4	31	45	15	FRISLPADM	PEKTSLFRISLPADM	0.0099	25
HLA-DRB3*01:01	3	10	24	15	FSTNQFTYN	VIPRNFSTNQFTYNL	0.0101	25
HLA-DRB3*01:01	2	23	37	15	LAHTVAALL	EYPLAHTVAALLTGS	0.0102	25
HLA-DRB3*01:01	4	20	34	15	LHQLRVEKV	GILHQLRVEKVPEKT	0.0103	25
HLA-DRB3*01:01	2	37	51	15	FTHNGQKFV	SYTITQFTHNGQKFV	0.0104	25
HLA-DRB3*02:02	2	42	56	15	FTHNGQKFV	QFTHNGQKFVRVNRL	0.0128	25
HLA-DRB3*02:02	1	6	20	15	YMQYLNPPP	NYNTYMQYLNPPPYA	0.013	25
HLA-DRB3*02:02	1	42	56	15	YVGDLNLDD	NYVGDLNLDDQFKGN	0.0131	25
HLA-DRB3*02:02	3	48	62	15	MHPAVSIHP	GNTMHPAVSIHPNLP	0.0131	25
HLA-DPA1*02:01/DPB1*14:01	3	15	29	15	FTYNLTNLV	FSTNQFTYNLTNLVL	0.0214	25
HLA-DPA1*02:01/DPB1*14:01	3	53	67	15	IHPNLPPIV	PAVSIHPNLPPIVLP	0.0214	25
HLA-DPA1*02:01/DPB1*14:01	3	36	50	15	WRPSKDKLI	DDAWRPSKDKLIGNT	0.0216	25
HLA-DRB4*01:01	1	6	20	15	TYMQYLNPP	NYNTYMQYLNPPPYA	0.0278	25
HLA-DPA1*02:01/DPB1*05:01	2	21	35	15	LAHTVAALL	NFEYPLAHTVAALLT	0.0285	25
HLA-DPA1*02:01/DPB1*05:01	4	26	40	15	KVPEKTSLF	RVEKVPEKTSLFRIS	0.0285	25
HLA-DPA1*01:03/DPB1*02:01	3	2	16	15	FIQNMVIPR	NQAFIQNMVIPRNFS	0.0289	25
HLA-DPA1*01:03/DPB1*02:01	1	48	62	15	FKGNVCHAF	NLDDQFKGNVCHAFT	0.0289	25
HLA-DPA1*01:03/DPB1*02:01	4	42	56	15	MFSVKEGMM	PADMFSVKEGMMKKR	0.029	25
HLA-DRB4*01:01	2	38	52	15	ITQFTHNGQ	YTITQFTHNGQKFVR	0.0292	25
HLA-DPA1*02:01/DPB1*01:01	5	5	19	15	RQVVLAYAN	GFNNRQVVLAYANPT	0.032	25
HLA-DPA1*02:01/DPB1*01:01	2	48	62	15	FVRVNRLGT	QKFVRVNRLGTGIPA	0.0321	25
HLA-DPA1*02:01/DPB1*01:01	3	35	49	15	WRPSKDKLI	PDDAWRPSKDKLIGN	0.0322	25
HLA-DRB1*01:01	2	4	18	15	VKGVPAWLP	ERTVKGVPAWLPLGI	0.0327	25
HLA-DRB1*03:01	3	44	58	15	LIGNTMHPA	DKLIGNTMHPAVSIH	0.0345	25
HLA-DRB5*01:01	2	20	34	15	FEYPLAHTV	SNFEYPLAHTVAALL	0.0348	25
HLA-DRB5*01:01	2	37	51	15	ITQFTHNGQ	SYTITQFTHNGQKFV	0.0351	25
HLA-DRB5*01:01	1	3	17	15	YNTYMQYLN	SSSNYNTYMQYLNPP	0.0357	25
HLA-DRB5*01:01	2	38	52	15	FTHNGQKFV	YTITQFTHNGQKFVR	0.0359	25
HLA-DRB5*01:01	3	15	29	15	FTYNLTNLV	FSTNQFTYNLTNLVL	0.0363	25
HLA-DRB1*11:01	2	41	55	15	FTHNGQKFV	TQFTHNGQKFVRVNR	0.0383	25
HLA-DRB1*11:01	3	35	49	15	WRPSKDKLI	PDDAWRPSKDKLIGN	0.0388	25
HLA-DRB1*11:01	1	41	55	15	YVGDLNLDD	PNYVGDLNLDDQFKG	0.0388	25
HLA-DRB1*11:01	1	4	18	15	YNTYMQYLN	SSNYNTYMQYLNPPP	0.039	25
HLA-DRB1*11:01	4	20	34	15	LHQLRVEKV	GILHQLRVEKVPEKT	0.0403	25
HLA-DRB1*15:01	3	16	30	15	FTYNLTNLV	STNQFTYNLTNLVLS	0.0406	25
HLA-DRB1*15:01	3	49	63	15	VSIHPNLPP	NTMHPAVSIHPNLPP	0.0414	25
HLA-DRB1*15:01	3	42	56	15	LIGNTMHPA	SKDKLIGNTMHPAVS	0.0416	25
HLA-DRB1*15:01	2	3	17	15	VKGVPAWLP	NERTVKGVPAWLPLG	0.0435	25
HLA-DRB1*04:01	3	50	64	15	VSIHPNLPP	TMHPAVSIHPNLPPI	0.0442	25
HLA-DRB1*04:05	2	9	23	15	WLPLGIMSN	GVPAWLPLGIMSNFE	0.0451	25
HLA-DPA1*03:01/DPB1*04:02	4	43	57	15	FSVKEGMMK	ADMFSVKEGMMKKRG	0.0457	25
HLA-DPA1*03:01/DPB1*04:02	1	22	36	15	LIPADQLSN	HGANQLIPADQLSNQ	0.0457	25
HLA-DRB1*04:05	2	10	24	15	WLPLGIMSN	VPAWLPLGIMSNFEY	0.0466	25
HLA-DPA1*03:01/DPB1*04:02	4	41	55	15	MFSVKEGMM	LPADMFSVKEGMMKK	0.0467	25
HLA-DPA1*03:01/DPB1*04:02	4	29	43	15	EKTSLFRIS	KVPEKTSLFRISLPA	0.0468	25
HLA-DPA1*03:01/DPB1*04:02	1	38	52	15	YVGDLNLDD	GITPNYVGDLNLDDQ	0.0469	25
HLA-DRB1*07:01	2	14	28	15	IMSNFEYPL	LPLGIMSNFEYPLAH	0.0485	25
HLA-DRB1*07:01	3	42	56	15	LIGNTMHPA	SKDKLIGNTMHPAVS	0.0504	25
HLA-DRB1*07:01	2	2	16	15	VKGVPAWLP	YNERTVKGVPAWLPL	0.0509	25
HLA-DRB1*07:01	1	34	48	15	ITPNYVGDL	SNQQGITPNYVGDLN	0.0518	25
HLA-DRB1*07:01	2	41	55	15	FTHNGQKFV	TQFTHNGQKFVRVNR	0.0521	25
HLA-DQA1*04:01/DQB1*04:02	4	31	45	15	TSLFRISLP	PEKTSLFRISLPADM	0.0584	25
HLA-DQA1*04:01/DQB1*04:02	1	40	54	15	YVGDLNLDD	TPNYVGDLNLDDQFK	0.0589	25
HLA-DQA1*04:01/DQB1*04:02	1	13	27	15	YADHGANQL	YLNPPPYADHGANQL	0.0592	25
HLA-DQA1*04:01/DQB1*04:02	4	43	57	15	FSVKEGMMK	ADMFSVKEGMMKKRG	0.0592	25
HLA-DQA1*04:01/DQB1*04:02	1	7	21	15	YMQYLNPPP	YNTYMQYLNPPPYAD	0.0594	25
HLA-DQA1*04:01/DQB1*04:02	4	17	31	15	LHQLRVEKV	AISGILHQLRVEKVP	0.0596	25
HLA-DRB1*08:02	4	20	34	15	LHQLRVEKV	GILHQLRVEKVPEKT	0.065	25
HLA-DQA1*05:01/DQB1*03:01	1	40	54	15	YVGDLNLDD	TPNYVGDLNLDDQFK	0.0654	25
HLA-DRB1*08:02	3	35	49	15	WRPSKDKLI	PDDAWRPSKDKLIGN	0.0654	25
HLA-DQA1*05:01/DQB1*03:01	3	46	60	15	MHPAVSIHP	LIGNTMHPAVSIHPN	0.066	25
HLA-DQA1*05:01/DQB1*03:01	1	14	28	15	YADHGANQL	LNPPPYADHGANQLI	0.0672	25
HLA-DQA1*05:01/DQB1*03:01	1	31	45	15	QQGITPNYV	DQLSNQQGITPNYVG	0.0672	25
HLA-DQA1*01:02/DQB1*06:02	3	19	33	15	YNLTNLVLS	QFTYNLTNLVLSVQK	0.0674	25
HLA-DQA1*05:01/DQB1*03:01	2	2	16	15	TVKGVPAWL	YNERTVKGVPAWLPL	0.0679	25
HLA-DQA1*05:01/DQB1*03:01	3	47	61	15	MHPAVSIHP	IGNTMHPAVSIHPNL	0.0681	25
HLA-DQA1*05:01/DQB1*02:01	3	26	40	15	VQKLPDDAW	NLVLSVQKLPDDAWR	0.0704	25
HLA-DRB1*13:02	4	41	55	15	FSVKEGMMK	LPADMFSVKEGMMKK	0.0747	25
HLA-DRB1*13:02	4	44	58	15	FSVKEGMMK	DMFSVKEGMMKKRGE	0.0756	25
HLA-DRB1*13:02	4	22	36	15	LRVEKVPEK	LHQLRVEKVPEKTSL	0.0758	25
HLA-DRB1*13:02	3	19	33	15	FTYNLTNLV	QFTYNLTNLVLSVQK	0.0759	25
HLA-DRB1*13:02	3	56	70	15	IHPNLPPIV	SIHPNLPPIVLPTVK	0.0768	25
HLA-DRB1*12:01	4	13	27	15	LLAISGILH	GPLLAISGILHQLRV	0.0811	25
HLA-DRB1*12:01	4	40	54	15	MFSVKEGMM	SLPADMFSVKEGMMK	0.0816	25
HLA-DQA1*03:01/DQB1*03:02	5	4	18	15	NRQVVLAYA	NGFNNRQVVLAYANP	0.0032	26
HLA-DQA1*03:01/DQB1*03:02	1	34	48	15	QQGITPNYV	SNQQGITPNYVGDLN	0.0032	26
HLA-DQA1*01:01/DQB1*05:01	3	9	23	15	PRNFSTNQF	MVIPRNFSTNQFTYN	0.0039	26
HLA-DQA1*01:01/DQB1*05:01	4	31	45	15	LFRISLPAD	PEKTSLFRISLPADM	0.0039	26
HLA-DQA1*01:01/DQB1*05:01	5	4	18	15	NRQVVLAYA	NGFNNRQVVLAYANP	0.0039	26
HLA-DQA1*01:01/DQB1*05:01	4	32	46	15	LFRISLPAD	EKTSLFRISLPADMF	0.004	26
HLA-DQA1*01:01/DQB1*05:01	2	17	31	15	IMSNFEYPL	GIMSNFEYPLAHTVA	0.004	26
HLA-DRB3*01:01	4	17	31	15	LHQLRVEKV	AISGILHQLRVEKVP	0.0095	26
HLA-DPA1*01:03/DPB1*04:01	1	8	22	15	MQYLNPPPY	NTYMQYLNPPPYADH	0.0095	26
HLA-DPA1*01:03/DPB1*04:01	1	23	37	15	LIPADQLSN	GANQLIPADQLSNQQ	0.0096	26
HLA-DRB3*02:02	2	21	35	15	LAHTVAALL	NFEYPLAHTVAALLT	0.0117	26
HLA-DRB3*02:02	3	33	47	15	WRPSKDKLI	KLPDDAWRPSKDKLI	0.0121	26
HLA-DRB4*01:01	2	34	48	15	TITQFTHNG	LTGSYTITQFTHNGQ	0.0269	26
HLA-DPA1*02:01/DPB1*05:01	1	39	53	15	YVGDLNLDD	ITPNYVGDLNLDDQF	0.027	26
HLA-DRB4*01:01	2	45	59	15	QKFVRVNRL	HNGQKFVRVNRLGTG	0.0271	26
HLA-DPA1*02:01/DPB1*05:01	3	13	27	15	FSTNQFTYN	RNFSTNQFTYNLTNL	0.0274	26
HLA-DRB4*01:01	3	44	58	15	LIGNTMHPA	DKLIGNTMHPAVSIH	0.0274	26
HLA-DRB4*01:01	3	53	67	15	IHPNLPPIV	PAVSIHPNLPPIVLP	0.0276	26
HLA-DPA1*02:01/DPB1*01:01	1	3	17	15	YNTYMQYLN	SSSNYNTYMQYLNPP	0.031	26
HLA-DRB1*01:01	2	46	60	15	FVRVNRLGT	NGQKFVRVNRLGTGI	0.0311	26
HLA-DRB1*03:01	2	35	49	15	ITQFTHNGQ	TGSYTITQFTHNGQK	0.0312	26
HLA-DRB5*01:01	4	15	29	15	ISGILHQLR	LLAISGILHQLRVEK	0.0338	26
HLA-DRB1*11:01	4	44	58	15	FSVKEGMMK	DMFSVKEGMMKKRGE	0.0353	26
HLA-DRB1*11:01	3	18	32	15	FTYNLTNLV	NQFTYNLTNLVLSVQ	0.0357	26
HLA-DRB1*11:01	3	22	36	15	VLSVQKLPD	YNLTNLVLSVQKLPD	0.0362	26
HLA-DRB1*04:01	4	11	25	15	LLAISGILH	NNGPLLAISGILHQL	0.0384	26
HLA-DRB1*15:01	3	46	60	15	NTMHPAVSI	LIGNTMHPAVSIHPN	0.0385	26
HLA-DRB1*15:01	4	10	24	15	LLAISGILH	PNNGPLLAISGILHQ	0.0388	26
HLA-DRB1*15:01	2	47	61	15	FVRVNRLGT	GQKFVRVNRLGTGIP	0.039	26
HLA-DRB1*04:01	2	10	24	15	WLPLGIMSN	VPAWLPLGIMSNFEY	0.0392	26
HLA-DRB1*04:01	4	17	31	15	LHQLRVEKV	AISGILHQLRVEKVP	0.0393	26
HLA-DRB1*15:01	1	24	38	15	LIPADQLSN	ANQLIPADQLSNQQG	0.0397	26
HLA-DRB1*15:01	2	11	25	15	LGIMSNFEY	PAWLPLGIMSNFEYP	0.0399	26
HLA-DRB1*15:01	1	9	23	15	MQYLNPPPY	TYMQYLNPPPYADHG	0.0401	26
HLA-DRB1*04:05	4	13	27	15	LAISGILHQ	GPLLAISGILHQLRV	0.0419	26
HLA-DRB1*04:05	2	46	60	15	FVRVNRLGT	NGQKFVRVNRLGTGI	0.0434	26
HLA-DRB1*04:05	2	34	48	15	YTITQFTHN	LTGSYTITQFTHNGQ	0.0437	26
HLA-DPA1*03:01/DPB1*04:02	2	24	38	15	LAHTVAALL	YPLAHTVAALLTGSY	0.0442	26
HLA-DRB1*07:01	1	35	49	15	ITPNYVGDL	NQQGITPNYVGDLNL	0.0448	26
HLA-DRB1*07:01	2	37	51	15	ITQFTHNGQ	SYTITQFTHNGQKFV	0.0449	26
HLA-DRB1*07:01	3	51	65	15	VSIHPNLPP	MHPAVSIHPNLPPIV	0.0476	26
HLA-DQA1*04:01/DQB1*04:02	3	46	60	15	NTMHPAVSI	LIGNTMHPAVSIHPN	0.0568	26
HLA-DRB1*08:02	3	54	68	15	IHPNLPPIV	AVSIHPNLPPIVLPT	0.0588	26
HLA-DRB1*08:02	1	38	52	15	YVGDLNLDD	GITPNYVGDLNLDDQ	0.0589	26
HLA-DQA1*05:01/DQB1*03:01	1	39	53	15	YVGDLNLDD	ITPNYVGDLNLDDQF	0.0608	26
HLA-DRB1*08:02	1	8	22	15	MQYLNPPPY	NTYMQYLNPPPYADH	0.0616	26
HLA-DRB1*08:02	1	7	21	15	MQYLNPPPY	YNTYMQYLNPPPYAD	0.0623	26
HLA-DRB1*08:02	3	41	55	15	LIGNTMHPA	PSKDKLIGNTMHPAV	0.0624	26
HLA-DQA1*01:02/DQB1*06:02	1	40	54	15	NYVGDLNLD	TPNYVGDLNLDDQFK	0.0636	26
HLA-DQA1*05:01/DQB1*03:01	2	19	33	15	FEYPLAHTV	MSNFEYPLAHTVAAL	0.0637	26
HLA-DQA1*05:01/DQB1*02:01	4	44	58	15	MFSVKEGMM	DMFSVKEGMMKKRGE	0.0642	26
HLA-DQA1*05:01/DQB1*02:01	3	34	48	15	WRPSKDKLI	LPDDAWRPSKDKLIG	0.066	26
HLA-DRB1*13:02	4	13	27	15	LAISGILHQ	GPLLAISGILHQLRV	0.0708	26
HLA-DRB1*13:02	5	2	16	15	FNNRQVVLA	PLNGFNNRQVVLAYA	0.0711	26
HLA-DRB1*13:02	2	18	32	15	FEYPLAHTV	IMSNFEYPLAHTVAA	0.072	26
HLA-DRB1*12:01	2	21	35	15	LAHTVAALL	NFEYPLAHTVAALLT	0.0736	26
HLA-DRB1*12:01	2	38	52	15	ITQFTHNGQ	YTITQFTHNGQKFVR	0.0745	26
HLA-DRB1*12:01	1	36	50	15	ITPNYVGDL	QQGITPNYVGDLNLD	0.0762	26
HLA-DRB1*09:01	2	47	61	15	FVRVNRLGT	GQKFVRVNRLGTGIP	0.0872	26
HLA-DRB1*09:01	1	5	19	15	YNTYMQYLN	SNYNTYMQYLNPPPY	0.088	26
HLA-DRB1*09:01	3	41	55	15	LIGNTMHPA	PSKDKLIGNTMHPAV	0.0909	26
HLA-DQA1*03:01/DQB1*03:02	1	36	50	15	PNYVGDLNL	QQGITPNYVGDLNLD	0.0032	27
HLA-DQA1*03:01/DQB1*03:02	2	48	62	15	FVRVNRLGT	QKFVRVNRLGTGIPA	0.0032	27
HLA-DQA1*03:01/DQB1*03:02	3	27	41	15	VQKLPDDAW	LVLSVQKLPDDAWRP	0.0032	27
HLA-DQA1*01:01/DQB1*05:01	3	37	51	15	WRPSKDKLI	DAWRPSKDKLIGNTM	0.0039	27
HLA-DQA1*01:01/DQB1*05:01	1	34	48	15	QQGITPNYV	SNQQGITPNYVGDLN	0.0039	27
HLA-DQA1*01:01/DQB1*05:01	1	50	64	15	FKGNVCHAF	DDQFKGNVCHAFTLE	0.0039	27
HLA-DPA1*01:03/DPB1*04:01	3	1	15	15	FIQNMVIPR	GNQAFIQNMVIPRNF	0.0089	27
HLA-DRB3*01:01	2	22	36	15	LAHTVAALL	FEYPLAHTVAALLTG	0.009	27
HLA-DRB3*01:01	2	20	34	15	FEYPLAHTV	SNFEYPLAHTVAALL	0.0091	27
HLA-DPA1*02:01/DPB1*14:01	1	9	23	15	YLNPPPYAD	TYMQYLNPPPYADHG	0.0192	27
HLA-DPA1*02:01/DPB1*14:01	2	48	62	15	FVRVNRLGT	QKFVRVNRLGTGIPA	0.0197	27
HLA-DRB4*01:01	3	21	35	15	LTNLVLSVQ	TYNLTNLVLSVQKLP	0.0252	27
HLA-DRB4*01:01	1	38	52	15	YVGDLNLDD	GITPNYVGDLNLDDQ	0.0252	27
HLA-DRB4*01:01	4	33	47	15	LFRISLPAD	KTSLFRISLPADMFS	0.0254	27
HLA-DPA1*02:01/DPB1*05:01	5	8	22	15	VVLAYANPT	NRQVVLAYANPTLSA	0.0262	27
HLA-DPA1*01:03/DPB1*02:01	1	40	54	15	YVGDLNLDD	TPNYVGDLNLDDQFK	0.0266	27
HLA-DPA1*02:01/DPB1*05:01	4	15	29	15	ISGILHQLR	LLAISGILHQLRVEK	0.0267	27
HLA-DRB1*03:01	1	46	60	15	LNLDDQFKG	DLNLDDQFKGNVCHA	0.0293	27
HLA-DPA1*02:01/DPB1*01:01	4	12	26	15	LAISGILHQ	NGPLLAISGILHQLR	0.0295	27
HLA-DPA1*02:01/DPB1*01:01	4	31	45	15	LFRISLPAD	PEKTSLFRISLPADM	0.0297	27
HLA-DRB1*01:01	3	1	15	15	FIQNMVIPR	GNQAFIQNMVIPRNF	0.0298	27
HLA-DPA1*02:01/DPB1*01:01	2	13	27	15	IMSNFEYPL	WLPLGIMSNFEYPLA	0.0303	27
HLA-DPA1*02:01/DPB1*01:01	1	14	28	15	YADHGANQL	LNPPPYADHGANQLI	0.0304	27
HLA-DRB5*01:01	3	18	32	15	FTYNLTNLV	NQFTYNLTNLVLSVQ	0.0317	27
HLA-DRB5*01:01	2	34	48	15	YTITQFTHN	LTGSYTITQFTHNGQ	0.0321	27
HLA-DRB5*01:01	3	48	62	15	MHPAVSIHP	GNTMHPAVSIHPNLP	0.0327	27
HLA-DRB1*11:01	4	22	36	15	LRVEKVPEK	LHQLRVEKVPEKTSL	0.0327	27
HLA-DRB1*11:01	3	5	19	15	NMVIPRNFS	FIQNMVIPRNFSTNQ	0.034	27
HLA-DRB1*11:01	5	1	15	15	FNNRQVVLA	FPLNGFNNRQVVLAY	0.0345	27
HLA-DRB1*04:01	2	21	35	15	YPLAHTVAA	NFEYPLAHTVAALLT	0.0358	27
HLA-DRB1*04:01	1	6	20	15	YMQYLNPPP	NYNTYMQYLNPPPYA	0.0367	27
HLA-DRB1*04:01	2	9	23	15	WLPLGIMSN	GVPAWLPLGIMSNFE	0.0374	27
HLA-DRB1*04:05	1	17	31	15	YADHGANQL	PPYADHGANQLIPAD	0.038	27
HLA-DRB1*04:05	1	3	17	15	YNTYMQYLN	SSSNYNTYMQYLNPP	0.0392	27
HLA-DRB1*04:05	3	50	64	15	VSIHPNLPP	TMHPAVSIHPNLPPI	0.0403	27
HLA-DPA1*03:01/DPB1*04:02	4	28	42	15	EKTSLFRIS	EKVPEKTSLFRISLP	0.0424	27
HLA-DPA1*03:01/DPB1*04:02	5	8	22	15	VVLAYANPT	NRQVVLAYANPTLSA	0.0426	27
HLA-DPA1*03:01/DPB1*04:02	1	4	18	15	YNTYMQYLN	SSNYNTYMQYLNPPP	0.0433	27
HLA-DRB1*07:01	1	41	55	15	YVGDLNLDD	PNYVGDLNLDDQFKG	0.0433	27
HLA-DRB1*07:01	4	12	26	15	LLAISGILH	NGPLLAISGILHQLR	0.0434	27
HLA-DPA1*03:01/DPB1*04:02	1	3	17	15	YNTYMQYLN	SSSNYNTYMQYLNPP	0.0435	27
HLA-DQA1*04:01/DQB1*04:02	1	8	22	15	MQYLNPPPY	NTYMQYLNPPPYADH	0.0552	27
HLA-DQA1*04:01/DQB1*04:02	2	20	34	15	FEYPLAHTV	SNFEYPLAHTVAALL	0.0552	27
HLA-DQA1*04:01/DQB1*04:02	3	17	31	15	FTYNLTNLV	TNQFTYNLTNLVLSV	0.0557	27
HLA-DRB1*08:02	4	41	55	15	FSVKEGMMK	LPADMFSVKEGMMKK	0.0562	27
HLA-DQA1*04:01/DQB1*04:02	2	17	31	15	FEYPLAHTV	GIMSNFEYPLAHTVA	0.0563	27
HLA-DRB1*08:02	3	48	62	15	MHPAVSIHP	GNTMHPAVSIHPNLP	0.0565	27
HLA-DQA1*05:01/DQB1*03:01	3	42	56	15	LIGNTMHPA	SKDKLIGNTMHPAVS	0.0586	27
HLA-DQA1*01:02/DQB1*06:02	3	36	50	15	WRPSKDKLI	DDAWRPSKDKLIGNT	0.0601	27
HLA-DQA1*05:01/DQB1*03:01	2	54	68	15	LGTGIPAHP	NRLGTGIPAHPLRML	0.0602	27
HLA-DQA1*05:01/DQB1*03:01	4	7	21	15	PNNGPLLAI	HKNPNNGPLLAISGI	0.0604	27
HLA-DQA1*05:01/DQB1*02:01	2	25	39	15	AHTVAALLT	PLAHTVAALLTGSYT	0.0606	27
HLA-DQA1*05:01/DQB1*03:01	3	49	63	15	MHPAVSIHP	NTMHPAVSIHPNLPP	0.0607	27
HLA-DQA1*01:02/DQB1*06:02	1	4	18	15	NYNTYMQYL	SSNYNTYMQYLNPPP	0.0608	27
HLA-DQA1*05:01/DQB1*03:01	3	43	57	15	LIGNTMHPA	KDKLIGNTMHPAVSI	0.0608	27
HLA-DQA1*01:02/DQB1*06:02	1	22	36	15	NQLIPADQL	HGANQLIPADQLSNQ	0.0609	27
HLA-DQA1*01:02/DQB1*06:02	1	37	51	15	NYVGDLNLD	QGITPNYVGDLNLDD	0.061	27
HLA-DQA1*01:02/DQB1*06:02	2	22	36	15	LAHTVAALL	FEYPLAHTVAALLTG	0.0614	27
HLA-DQA1*05:01/DQB1*02:01	4	33	47	15	FRISLPADM	KTSLFRISLPADMFS	0.063	27
HLA-DQA1*05:01/DQB1*02:01	1	22	36	15	NQLIPADQL	HGANQLIPADQLSNQ	0.063	27
HLA-DRB1*13:02	3	45	59	15	LIGNTMHPA	KLIGNTMHPAVSIHP	0.0655	27
HLA-DRB1*13:02	5	1	15	15	LNGFNNRQV	FPLNGFNNRQVVLAY	0.0655	27
HLA-DRB1*13:02	2	16	30	15	IMSNFEYPL	LGIMSNFEYPLAHTV	0.068	27
HLA-DRB1*13:02	3	12	26	15	FSTNQFTYN	PRNFSTNQFTYNLTN	0.0681	27
HLA-DRB1*12:01	1	23	37	15	LIPADQLSN	GANQLIPADQLSNQQ	0.0719	27
HLA-DRB1*12:01	2	45	59	15	FVRVNRLGT	HNGQKFVRVNRLGTG	0.0725	27
HLA-DRB1*12:01	2	46	60	15	FVRVNRLGT	NGQKFVRVNRLGTGI	0.0729	27
HLA-DRB1*09:01	2	44	58	15	QKFVRVNRL	THNGQKFVRVNRLGT	0.0817	27
HLA-DRB1*09:01	2	13	27	15	IMSNFEYPL	WLPLGIMSNFEYPLA	0.0828	27
HLA-DRB1*09:01	4	40	54	15	MFSVKEGMM	SLPADMFSVKEGMMK	0.0831	27
HLA-DRB1*09:01	3	50	64	15	VSIHPNLPP	TMHPAVSIHPNLPPI	0.0839	27
HLA-DQA1*03:01/DQB1*03:02	1	31	45	15	QQGITPNYV	DQLSNQQGITPNYVG	0.003	28
HLA-DQA1*03:01/DQB1*03:02	2	1	15	15	ERTVKGVPA	AYNERTVKGVPAWLP	0.003	28
HLA-DQA1*03:01/DQB1*03:02	4	39	53	15	MFSVKEGMM	ISLPADMFSVKEGMM	0.0031	28
HLA-DQA1*03:01/DQB1*03:02	1	50	64	15	FKGNVCHAF	DDQFKGNVCHAFTLE	0.0031	28
HLA-DQA1*01:01/DQB1*05:01	3	3	17	15	IQNMVIPRN	QAFIQNMVIPRNFST	0.0037	28
HLA-DRB3*01:01	1	24	38	15	LIPADQLSN	ANQLIPADQLSNQQG	0.0082	28
HLA-DPA1*01:03/DPB1*04:01	1	4	18	15	YNTYMQYLN	SSNYNTYMQYLNPPP	0.0087	28
HLA-DRB3*02:02	2	44	58	15	FVRVNRLGT	THNGQKFVRVNRLGT	0.0105	28
HLA-DPA1*02:01/DPB1*14:01	3	35	49	15	WRPSKDKLI	PDDAWRPSKDKLIGN	0.0184	28
HLA-DPA1*02:01/DPB1*14:01	4	17	31	15	LHQLRVEKV	AISGILHQLRVEKVP	0.0185	28
HLA-DPA1*02:01/DPB1*14:01	1	38	52	15	YVGDLNLDD	GITPNYVGDLNLDDQ	0.0185	28
HLA-DPA1*02:01/DPB1*14:01	1	10	24	15	YLNPPPYAD	YMQYLNPPPYADHGA	0.0185	28
HLA-DPA1*02:01/DPB1*14:01	3	2	16	15	FIQNMVIPR	NQAFIQNMVIPRNFS	0.0185	28
HLA-DRB4*01:01	4	1	15	15	AYRQHKNPN	KQAYRQHKNPNNGPL	0.0238	28
HLA-DRB4*01:01	5	4	18	15	NNRQVVLAY	NGFNNRQVVLAYANP	0.0248	28
HLA-DPA1*01:03/DPB1*02:01	1	2	16	15	SNYNTYMQY	ASSSNYNTYMQYLNP	0.0249	28
HLA-DPA1*02:01/DPB1*05:01	2	39	53	15	FTHNGQKFV	TITQFTHNGQKFVRV	0.0253	28
HLA-DPA1*02:01/DPB1*05:01	2	15	29	15	IMSNFEYPL	PLGIMSNFEYPLAHT	0.0255	28
HLA-DPA1*02:01/DPB1*05:01	4	13	27	15	LAISGILHQ	GPLLAISGILHQLRV	0.0255	28
HLA-DPA1*02:01/DPB1*05:01	4	24	38	15	KVPEKTSLF	QLRVEKVPEKTSLFR	0.0257	28
HLA-DRB1*01:01	1	24	38	15	LIPADQLSN	ANQLIPADQLSNQQG	0.0257	28
HLA-DRB1*01:01	4	16	30	15	LHQLRVEKV	LAISGILHQLRVEKV	0.0261	28
HLA-DRB1*01:01	1	22	36	15	NQLIPADQL	HGANQLIPADQLSNQ	0.0262	28
HLA-DRB1*01:01	5	3	17	15	FNNRQVVLA	LNGFNNRQVVLAYAN	0.0264	28
HLA-DRB1*01:01	1	13	27	15	YADHGANQL	YLNPPPYADHGANQL	0.0265	28
HLA-DRB1*01:01	2	34	48	15	YTITQFTHN	LTGSYTITQFTHNGQ	0.0268	28
HLA-DRB1*03:01	5	9	23	15	LAYANPTLS	RQVVLAYANPTLSAV	0.0273	28
HLA-DRB1*03:01	2	16	30	15	IMSNFEYPL	LGIMSNFEYPLAHTV	0.0281	28
HLA-DPA1*02:01/DPB1*01:01	4	22	36	15	LRVEKVPEK	LHQLRVEKVPEKTSL	0.029	28
HLA-DRB5*01:01	3	54	68	15	IHPNLPPIV	AVSIHPNLPPIVLPT	0.0302	28
HLA-DRB1*11:01	3	41	55	15	LIGNTMHPA	PSKDKLIGNTMHPAV	0.0306	28
HLA-DRB5*01:01	4	40	54	15	FSVKEGMMK	SLPADMFSVKEGMMK	0.0307	28
HLA-DRB1*11:01	1	15	29	15	YADHGANQL	NPPPYADHGANQLIP	0.0313	28
HLA-DRB1*11:01	1	7	21	15	MQYLNPPPY	YNTYMQYLNPPPYAD	0.0315	28
HLA-DRB1*11:01	4	41	55	15	FSVKEGMMK	LPADMFSVKEGMMKK	0.032	28
HLA-DRB1*11:01	1	8	22	15	MQYLNPPPY	NTYMQYLNPPPYADH	0.0324	28
HLA-DRB1*04:01	3	4	18	15	IQNMVIPRN	AFIQNMVIPRNFSTN	0.0336	28
HLA-DRB1*15:01	2	45	59	15	QKFVRVNRL	HNGQKFVRVNRLGTG	0.0336	28
HLA-DRB1*04:01	4	34	48	15	FRISLPADM	TSLFRISLPADMFSV	0.034	28
HLA-DRB1*15:01	3	47	61	15	MHPAVSIHP	IGNTMHPAVSIHPNL	0.0345	28
HLA-DRB1*04:01	2	19	33	15	FEYPLAHTV	MSNFEYPLAHTVAAL	0.0347	28
HLA-DRB1*04:05	4	30	44	15	LFRISLPAD	VPEKTSLFRISLPAD	0.0352	28
HLA-DRB1*04:05	1	22	36	15	LIPADQLSN	HGANQLIPADQLSNQ	0.0353	28
HLA-DRB1*04:05	4	11	25	15	LLAISGILH	NNGPLLAISGILHQL	0.0361	28
HLA-DRB1*07:01	1	24	38	15	LIPADQLSN	ANQLIPADQLSNQQG	0.0397	28
HLA-DRB1*07:01	3	2	16	15	FIQNMVIPR	NQAFIQNMVIPRNFS	0.0398	28
HLA-DPA1*03:01/DPB1*04:02	1	56	70	15	FTLEAIIDI	NVCHAFTLEAIIDIS	0.0409	28
HLA-DPA1*03:01/DPB1*04:02	1	25	39	15	LIPADQLSN	NQLIPADQLSNQQGI	0.0409	28
HLA-DPA1*03:01/DPB1*04:02	1	41	55	15	YVGDLNLDD	PNYVGDLNLDDQFKG	0.0412	28
HLA-DPA1*03:01/DPB1*04:02	3	40	54	15	LIGNTMHPA	RPSKDKLIGNTMHPA	0.0416	28
HLA-DPA1*03:01/DPB1*04:02	3	53	67	15	IHPNLPPIV	PAVSIHPNLPPIVLP	0.0418	28
HLA-DRB1*08:02	2	18	32	15	FEYPLAHTV	IMSNFEYPLAHTVAA	0.0536	28
HLA-DRB1*08:02	3	53	67	15	IHPNLPPIV	PAVSIHPNLPPIVLP	0.0539	28
HLA-DQA1*04:01/DQB1*04:02	3	16	30	15	FTYNLTNLV	STNQFTYNLTNLVLS	0.0539	28
HLA-DRB1*08:02	4	17	31	15	LHQLRVEKV	AISGILHQLRVEKVP	0.0545	28
HLA-DRB1*08:02	3	19	33	15	YNLTNLVLS	QFTYNLTNLVLSVQK	0.0548	28
HLA-DQA1*05:01/DQB1*03:01	4	34	48	15	FRISLPADM	TSLFRISLPADMFSV	0.0548	28
HLA-DQA1*04:01/DQB1*04:02	3	45	59	15	NTMHPAVSI	KLIGNTMHPAVSIHP	0.055	28
HLA-DRB1*08:02	1	3	17	15	YNTYMQYLN	SSSNYNTYMQYLNPP	0.0554	28
HLA-DQA1*05:01/DQB1*03:01	4	6	20	15	PNNGPLLAI	QHKNPNNGPLLAISG	0.056	28
HLA-DQA1*05:01/DQB1*02:01	4	34	48	15	FRISLPADM	TSLFRISLPADMFSV	0.0579	28
HLA-DQA1*05:01/DQB1*02:01	1	13	27	15	YADHGANQL	YLNPPPYADHGANQL	0.0584	28
HLA-DRB1*13:02	1	43	57	15	LNLDDQFKG	YVGDLNLDDQFKGNV	0.0624	28
HLA-DRB1*13:02	1	51	65	15	FKGNVCHAF	DQFKGNVCHAFTLEA	0.0625	28
HLA-DRB1*13:02	3	4	18	15	FIQNMVIPR	AFIQNMVIPRNFSTN	0.0646	28
HLA-DRB1*13:02	4	16	30	15	ILHQLRVEK	LAISGILHQLRVEKV	0.0649	28
HLA-DRB1*12:01	4	22	36	15	LRVEKVPEK	LHQLRVEKVPEKTSL	0.0668	28
HLA-DRB1*12:01	3	51	65	15	VSIHPNLPP	MHPAVSIHPNLPPIV	0.0669	28
HLA-DRB1*12:01	4	14	28	15	ISGILHQLR	PLLAISGILHQLRVE	0.0678	28
HLA-DRB1*09:01	4	2	16	15	YRQHKNPNN	QAYRQHKNPNNGPLL	0.0786	28
[truncated: 4,292 more rows]
